# Supplementary material for: The role of colony morphotype in shaping gene essentiality in Mycobacteroides abscessus
Source: Proc Natl Acad Sci U S A. 2025 Sep 30;122(40):e2500719122. doi: 10.1073/pnas.2500719122 (PMC12519085; doi:10.1073/pnas.2500719122)
Supplement: Supplementary file 2 — Dataset S01 (XLSX) [file pnas.2500719122.sd01.xlsx]

## Sheet: Dataset S1A
Dataset S1A: Determination of Gene Essentiality Statistical Thresholds in M. abscessus Using 22 Universal Bacterial Essential Genes
	Gene	Locus	Log2 Fold Change	Adjusted P-value
1	dnaA	MAB_0001	-11.1803	1.06966e-158
2	pheS	MAB_2334	-9.95846	2.36743e-98
3	rplB	MAB_3817c	-10.3015	5.92373e-101
4	hisS	MAB_2872c	-11.4614	2.53127e-131
5	secY	MAB_3784c	-11.7457	6.00957e-148
6	rplC	MAB_3820c	-9.94567	7.06937e-69
7	aspS	MAB_2865c	-11.1679	6.12492e-143
8	gyrB	MAB_0006	-11.2172	2.37494e-202
9	dnaE	MAB_2696c	-12.2769	3.42252e-299
10	rpoA	MAB_3770c	-10.1817	7.96234e-73
11	rpoB	MAB_3869c	-11.9022	9.98331e-198
12	rpsC	MAB_3814c	-10.3835	1.04839e-90
13	rplF	MAB_3797c	-9.20506	2.22531e-48
14	alaS	MAB_2851c	-11.8141	2.03284e-195
15	leuS	MAB_4923c	-12.512	3.02609e-249
16	serS	MAB_0153	-11.0972	1.1092e-147
17	rplD	MAB_3819c	-8.60008	2.29456e-34
18	gyrA	MAB_0019	-12.0102	4.61246e-185
19	metK	MAB_2820c	-10.9909	2.17077e-108
20	ftsY	MAB_3241c	-9.89301	7.93771e-76
21	thrS	MAB_2898c	-11.546	3.37407e-211
22	valS	MAB_1603	-11.6717	1.0335e-169
		Minimum	-12.512	3.42252e-299
		Maximum	-8.60008	2.29456e-34
		Cut-off	-8	3e-34
https://www.biorxiv.org/content/10.1101/2020.02.28.969238v1.full
This threshold is for all MABs and MABR Tn-seq samples.

## Sheet: Dataset S1B
Dataset S1B: MAB Essential Genes in Both Morphotypes
Gene locus	log2 Fold Change	Adjusted p-value	Essential or Non-Essential?	Gene Size	Sites	Gene Size -10% of 3'	Sites -10% of 3'	Function	Gene Conservation	COG	Notes
MAB_0001	-11.1803	1.06966e-158	Essential	1475	27	1328	25	Chromosomal replication initiator protein DnaA	core	Replication, recombination and repair
MAB_0002	-10.2947	2.09547e-84	Essential	1199	19	1079	12	Beta sliding clamp	core	Replication, recombination and repair
MAB_0003	-0.469428	0.22097	Non-Essential	893	21	804	20	6-phosphogluconate dehydrogenase Gnd	core	Amino acid transport and metabolism
MAB_0004	-1.29544	0.00098372	Non-Essential	1205	18	1085	16	DNA replication and repair protein RecF	core	Replication, recombination and repair
MAB_0005	-8.27691	5.00916e-29	Non-Essential	551	6	496	3	UPF0232 protein MAB_0005	core	General function prediction only
MAB_0006	-11.2172	2.37494e-202	Essential	2027	38	1824	33	DNA gyrase subunit B (EC 5.6.2.2)	core	Replication, recombination and repair
MAB_0007	1.26852	0.000209595	Non-Essential	1211	28	1090	23	WXG100 family type VII secretion target	accessory
MAB_0008	-0.122423	0.887554	Non-Essential	227	5	204	4	Uncharacterized protein	accessory
MAB_0009	0.630998	0.321678	Non-Essential	587	9	528	7	DUF3558 domain-containing protein	accessory
MAB_0010c	0.89897	0.0273836	Non-Essential	1214	17	1093	15	PPE family protein	accessory
MAB_0011c	0.978166	0.0126535	Non-Essential	611	19	550	17	DUF3558 domain-containing protein	accessory
MAB_0012c	2.07717	2.911e-05	Non-Essential	398	12	358	10	Uncharacterized protein	accessory
MAB_0013c	1.62596	4.76211e-05	Non-Essential	836	19	752	16	Probable arylamine n-acetyl transferase	core	Secondary metabolites biosynthesis, transport and catabolism
MAB_0014	1.44519	0.028809	Non-Essential	224	6	202	5	Uncharacterized protein	core
MAB_0015	2.14298	0.000342727	Non-Essential	287	9	258	6	PE family protein	core
MAB_0016	1.68153	1.38606e-10	Non-Essential	1547	44	1392	36	DUF4185 domain-containing protein	core
MAB_0017	2.53286	0.000214051	Non-Essential	572	8	515	4	Bacteriocin-protection, YdeI/OmpD-Associated family protein	core	Function unknown
MAB_0018c	1.85249	8.59456e-05	Non-Essential	920	16	828	12	Putative methyltransferase	core	Secondary metabolites biosynthesis, transport and catabolism
MAB_0019	-12.0102	4.61246e-185	Essential	2519	40	2267	35	DNA gyrase subunit A (EC 5.6.2.2)	core	Replication, recombination and repair
MAB_0020	1.34536	0.0210773	Non-Essential	941	10	847	7	DUF3566 domain-containing protein	core
MAB_0022c	2.67195	2.78958e-15	Non-Essential	1271	24	1144	20	Probable permease	accessory	Carbohydrate transport and metabolism
MAB_0023	1.94098	1.19746e-08	Non-Essential	917	25	825	21	Transcriptional regulator, LysR family	core	Transcription
MAB_0024c	0.25939	0.787775	Non-Essential	404	4	364	2	Cell wall synthesis protein CwsA (Cell wall synthesis and cell shape protein A)	core
MAB_0025	1.44384	0.0175729	Non-Essential	536	8	482	6	Peptidyl-prolyl cis-trans isomerase (PPIase) (EC 5.2.1.8)	core	Posttranslational modification, protein turnover, chaperones
MAB_0026	1.8919	1.78399e-05	Non-Essential	863	15	777	13	Rhomboid family protein	core	Posttranslational modification, protein turnover, chaperones
MAB_0027c	1.22237	0.0109003	Non-Essential	899	16	809	11	Putative S-adenosyl-L-methionine-dependent methyltransferase MAB_0027c (EC 2.1.1.-)	core	Secondary metabolites biosynthesis, transport and catabolism
MAB_0028c	0.152502	0.870262	Non-Essential	425	5	382	3	DUF2581 domain-containing protein	core
MAB_0029c	0.00660416	0.994638	Non-Essential	263	5	237	4	Cell division protein CrgA	core
MAB_0030	-1.62605	6.19689e-05	Non-Essential	197	1	177	0	Uncharacterized protein	accessory
MAB_0031	1.64091	0.00175735	Non-Essential	716	12	644	9	DUF881 domain-containing protein	core	Function unknown
MAB_0032	-2.1715	6.04304e-05	Non-Essential	674	10	607	8	Glutamine amidotransferase of anthranilate synthase component II (PabA)	core	Amino acid transport and metabolism
MAB_0033c	-2.88504	3.78742e-20	Non-Essential	1886	6	1697	5	Serine/threonine-protein kinase PknB (EC 2.7.11.1)	core	Signal transduction mechanisms
MAB_0034c	-1.69626	2.76564e-05	Non-Essential	1262	6	1136	5	non-specific serine/threonine protein kinase (EC 2.7.11.1)	core	Signal transduction mechanisms
MAB_0035c	1.06367	0.00165546	Non-Essential	1514	24	1363	22	Probable penicillin-binding protein PbpA	core	Cell wall/membrane/envelope biogenesis
MAB_0036c	0.84654	0.0162434	Non-Essential	1457	25	1311	21	Probable cell division protein RodA	core	Cell cycle control, cell division, chromosome partitioning
MAB_0037c	-0.244689	0.582943	Non-Essential	1505	20	1354	18	Possible serine/threonine phosphatase Ppp	core	Signal transduction mechanisms
MAB_0038c	2.37931	5.85646e-09	Non-Essential	527	17	474	14	Possible forkhead-associated protein	core	Signal transduction mechanisms
MAB_0039c	-0.0840556	0.807239	Non-Essential	1358	36	1222	34	FHA domain-containing protein	core	Signal transduction mechanisms
MAB_0042	0.752063	0.106786	Non-Essential	614	16	553	14	DUF4247 domain-containing protein	core
MAB_0043	0.914724	0.00517769	Non-Essential	1166	32	1049	27	Putative glutathionylspermidine synthase	core	Amino acid transport and metabolism
MAB_0044	0.33303	0.549003	Non-Essential	437	15	393	11	DUF350 domain-containing protein	core
MAB_0045	1.63022	0.0225253	Non-Essential	587	5	528	4	Hypothetical TetR transcriptional regulator	core	Transcription
MAB_0046	-0.739759	0.393753	Non-Essential	308	5	277	2	Hypothetical PE family protein (Probable PE family protein)	accessory
MAB_0047	-0.323305	0.430403	Non-Essential	1532	23	1379	19	Probable PPE family protein	core	Function unknown
MAB_0048	0.666891	0.38618	Non-Essential	293	7	264	4	Probable PE family protein	accessory
MAB_0049	0.634151	0.387025	Non-Essential	290	7	261	5	ESAT-6-like protein	accessory	Function unknown
MAB_0050c	0.304618	0.692028	Non-Essential	335	7	301	5	DUF4873 domain-containing protein	core
MAB_0051	0.11515	0.830023	Non-Essential	1046	16	941	14	p-aminobenzoate N-oxygenase AurF	core
MAB_0052	-0.883711	0.114671	Non-Essential	455	11	410	9	Deazaflavin-dependent nitroreductase	core
MAB_0053c	-0.499278	0.29421	Non-Essential	500	14	450	13	Probable cytidine/deoxycytidylate deaminase	core	Translation, ribosomal structure and biogenesis
MAB_0054c	0.257876	0.702076	Non-Essential	470	11	423	8	Cyanate hydratase (Cyanase) (EC 4.2.1.104) (Cyanate hydrolase) (Cyanate lyase)	core	Inorganic ion transport and metabolism
MAB_0055c	0.265966	0.601415	Non-Essential	884	16	796	14	Transcription regulator LysR family	core	Transcription
MAB_0056c	-1.16243	1.70303e-08	Non-Essential	3905	72	3514	63	ATP-dependent helicase HrpA	accessory	Replication, recombination and repair
MAB_0057	1.20247	0.0692911	Non-Essential	737	11	663	5	Putative short chain dehydrogenase/reductase	core	Lipid transport and metabolism
MAB_0058c	0.331274	0.585158	Non-Essential	1211	13	1090	10	CobQ/CobB/MinD/ParA nucleotide binding domain-containing protein	core	Inorganic ion transport and metabolism
MAB_0059c	-1.70092	0.0209957	Non-Essential	332	5	299	3	PASTA domain-containing protein	accessory
MAB_0060	-0.230805	0.758378	Non-Essential	647	8	582	6	Possible nitrate/nitrite response transcriptional regulatory protein NarL (LuxR family)	accessory	Transcription
MAB_0061	0.873098	0.008506	Non-Essential	1187	29	1068	25	Possible two component sensor kinase	accessory	Signal transduction mechanisms
MAB_0062	1.17102	5.53933e-05	Non-Essential	1403	32	1263	29	Pyridine nucleotide-disulphide oxidoreductase family	core	Lipid transport and metabolism
MAB_0063c	-0.418026	0.522924	Non-Essential	383	9	345	7	Haemophore haem-binding domain-containing protein	core
MAB_0064c	0.346774	0.420396	Non-Essential	1247	20	1122	17	Probable lipase LipE	core	Defense mechanisms
MAB_0065c	1.48557	0.000118187	Non-Essential	1145	20	1030	17	Probable acyl-CoA dehydrogenase (FadE)	core	Lipid transport and metabolism
MAB_0066c	1.6249	0.00255486	Non-Essential	728	10	655	8	Putative transcriptional regulator, AraC family	core	Replication, recombination and repair
MAB_0067	0.385931	0.474191	Non-Essential	908	13	817	12	Fatty acid hydroxylase domain-containing protein	core	Lipid transport and metabolism
MAB_0068	0.557564	0.421599	Non-Essential	638	8	574	6	Putative transcriptional regulator, GntR family	core	Transcription
MAB_0069	0.461059	0.34925	Non-Essential	1205	17	1085	13	Major facilitator family transporter	core
MAB_0070	1.04219	0.0694716	Non-Essential	386	10	347	8	Transmembrane protein	core	Function unknown
MAB_0071c	-0.0623233	0.924696	Non-Essential	836	13	752	10	Sulfurtransferase	core	Inorganic ion transport and metabolism
MAB_0072c	-0.29323	0.616711	Non-Essential	830	13	747	10	Putative short chain dehydrogenase/reductase	core	General function prediction only
MAB_0073c	0.0987797	0.885864	Non-Essential	794	11	715	8	Putative short chain dehydrogenase/reductase	core	General function prediction only
MAB_0074c	-0.031561	0.937127	Non-Essential	1613	33	1452	26	Putative (Cyclohexanone) monooxygenase	accessory	Posttranslational modification, protein turnover, chaperones
MAB_0075	0.237825	0.608092	Non-Essential	1217	20	1095	17	Putative hydroxylase	core	Lipid transport and metabolism
MAB_0076	1.4077	0.00181959	Non-Essential	899	17	809	12	Putative 2,3-dihydroxybiphenyl 1,2-dioxygenase or glyoxalase/bleomycin resistance protein	core	Secondary metabolites biosynthesis, transport and catabolism
MAB_0077	0.349546	0.593419	Non-Essential	851	10	766	8	Putative transcriptional regulator, IclR family	core	Transcription
MAB_0078	-0.0620346	0.886925	Non-Essential	920	25	828	23	Putative lipase/esterase	core	Secondary metabolites biosynthesis, transport and catabolism
MAB_0079c	-1.62605	6.19689e-05	Non-Essential	257	3	231	0	Ferredoxin	core
MAB_0080c	-0.291503	0.393981	Non-Essential	1157	30	1041	28	Rieske-type oxygenase	core	Inorganic ion transport and metabolism
MAB_0081	0.234469	0.501616	Non-Essential	1706	35	1535	29	Putative 3-ketosteroid 1-dehydrogenase or fumarate reductase/succinate dehydrogenase	core	Energy production and conversion
MAB_0082c	-1.15952	0.0131738	Non-Essential	689	16	620	12	Transcription regulator PadR N-terminal domain-containing protein	core	Transcription
MAB_0083	0.893277	0.109441	Non-Essential	434	12	391	9	Putative transcriptional regulator, MarR family	core	Transcription
MAB_0084	0.925873	0.00654786	Non-Essential	1214	25	1093	24	DUF1254 domain-containing protein	core	Mobilome: prophages, transposons
MAB_0085c	0.0175163	0.982195	Non-Essential	560	10	504	6	Putative transcriptional regulator	core	Transcription
MAB_0086	-0.966412	0.0482719	Non-Essential	932	14	839	11	Putative taurine dioxygenase	core	Secondary metabolites biosynthesis, transport and catabolism
MAB_0087c	-0.0828538	0.851153	Non-Essential	1559	26	1403	22	Probable alkaline phosphatase	core	Inorganic ion transport and metabolism
MAB_0088c	-0.622989	0.1742	Non-Essential	1139	15	1025	13	Putative oxidoreductase	core	Energy production and conversion
MAB_0089c	0.96125	0.0689904	Non-Essential	917	14	825	10	Metal-dependent hydrolase	core	General function prediction only
MAB_0090c	0.492884	0.386633	Non-Essential	833	12	750	9	Probable oxidoreductase EphD	core	General function prediction only
MAB_0091	0.175968	0.561661	Non-Essential	4595	49	4136	44	Putative ferredoxin-dependent glutamate synthase	core	Amino acid transport and metabolism
MAB_0092	-0.861764	0.0368855	Non-Essential	1466	19	1319	15	Probable NADH-dependent glutamate synthase (Small subunit) GltD	core	Lipid transport and metabolism
MAB_0093	0.806146	0.0337259	Non-Essential	782	24	704	20	DUF3298 domain-containing protein	accessory
MAB_0094c	-0.232081	0.761252	Non-Essential	767	8	690	6	Methionine aminopeptidase (MAP) (MetAP) (EC 3.4.11.18) (Peptidase M)	accessory	Amino acid transport and metabolism
MAB_0095	-1.62605	6.19689e-05	Non-Essential	266	2	239	0	Hypothetical helix-turn-helix domain protein	core
MAB_0096	1.09024	0.00893914	Non-Essential	1331	19	1198	15	Polyprenol-phosphate-mannose-dependent alpha-(1-2)-phosphatidylinositol mannoside mannosyltransferase	core
MAB_0097	-0.829774	0.0618299	Non-Essential	1010	17	909	14	Polymerase/histidinol phosphatase N-terminal domain-containing protein	core	Replication, recombination and repair
MAB_0098	1.12759	0.0745197	Non-Essential	593	8	534	6	Putative TetR-family transcriptional regulator	core	Transcription
MAB_0099	0.288295	0.336935	Non-Essential	1562	43	1406	37	Probable monooxygenase	core	Posttranslational modification, protein turnover, chaperones
MAB_0100	-0.307694	0.487116	Non-Essential	830	18	747	16	Putative short chain dehydrogenase/reductase	core	General function prediction only
MAB_0101	-1.11219	0.000868425	Non-Essential	1250	26	1125	24	Probable cytochrome P450	core	Secondary metabolites biosynthesis, transport and catabolism
MAB_0102	0.889645	0.198941	Non-Essential	596	8	536	5	Putative methyltransferase	core	Secondary metabolites biosynthesis, transport and catabolism
MAB_0103	0.927826	0.00199666	Non-Essential	1490	39	1341	34	Probable monooxygenase EthA	core	Posttranslational modification, protein turnover, chaperones
MAB_0104	0.178335	0.757252	Non-Essential	782	14	704	12	Probable enoyl-CoA hydratase/isomerase	accessory	Coenzyme transport and metabolism
MAB_0105c	-0.497005	0.205599	Non-Essential	1238	23	1114	18	Probable oxidoreductase	core	Energy production and conversion
MAB_0106c	0.285614	0.466358	Non-Essential	1187	24	1068	21	Alanine racemase N-terminal domain-containing protein	core	Amino acid transport and metabolism
MAB_0107c	-2.02846	6.04259e-05	Non-Essential	488	11	439	9	4-hydroxy-4-methyl-2-oxoglutarate aldolase (HMG aldolase) (EC 4.1.1.112) (EC 4.1.3.17) (Oxaloacetate decarboxylase)	core	Translation, ribosomal structure and biogenesis
MAB_0108c	-1.62605	6.19689e-05	Non-Essential	605	2	544	0	Uncharacterized protein	core
MAB_0109c	0.082047	0.911607	Non-Essential	566	9	509	7	Putative copper resistance protein, CopC family	core	Inorganic ion transport and metabolism
MAB_0110c	0.0348285	0.958428	Non-Essential	668	9	601	8	Conserved hypothetical membrane protein	core	Function unknown
MAB_0111c	1.3759	0.0127204	Non-Essential	656	10	590	8	Uncharacterized protein	core
MAB_0112	0.21274	0.752457	Non-Essential	1541	13	1387	8	Uncharacterized protein	core
MAB_0113	0.37914	0.523402	Non-Essential	491	10	442	9	DUF955 domain-containing protein	core	Amino acid transport and metabolism
MAB_0114	1.48374	0.000115349	Non-Essential	1115	22	1004	17	Transmembrane protein	core
MAB_0115c	0.0249197	0.971859	Non-Essential	398	11	358	8	HTH cro/C1-type domain-containing protein	core
MAB_0116	-0.120941	0.890396	Non-Essential	167	7	150	4	Uncharacterized protein	accessory
MAB_0117c	0.615622	0.314184	Non-Essential	533	11	480	8	Peptidase	core
MAB_0118c	-9.94814	8.52581e-79	Essential	623	28	561	24	Superoxide dismutase (EC 1.15.1.1)	core	Inorganic ion transport and metabolism
MAB_0119c	2.92326	0.000115693	Non-Essential	155	4	139	2	Transmembrane protein	accessory
MAB_0120	2.39852	1.13881e-09	Non-Essential	746	16	671	15	Peptide methionine sulfoxide reductase MsrA (Protein-methionine-S-oxide reductase) (EC 1.8.4.11) (Peptide-methionine (S)-S-oxide reductase) (Peptide Met(O) reductase)	core	Posttranslational modification, protein turnover, chaperones
MAB_0121	2.52294	8.52999e-05	Non-Essential	326	8	293	5	Rhodanese-like protein	core	Inorganic ion transport and metabolism
MAB_0122	0.0965194	0.821319	Non-Essential	1163	24	1047	23	DUF4328 domain-containing protein	core
MAB_0123	1.96596	3.0106e-06	Non-Essential	863	17	777	13	Putative glycerophosphoryl diester phosphodiesterase	core	Lipid transport and metabolism
MAB_0124	0.6505	0.162763	Non-Essential	1070	15	963	13	GGDEF domain-containing protein	core	Signal transduction mechanisms
MAB_0125c	-0.510927	0.284195	Non-Essential	917	18	825	13	S-adenosyl-L-methionine-dependent methyltransferase (EC 2.1.1.-)	core	Secondary metabolites biosynthesis, transport and catabolism
MAB_0126c	0.962415	0.0793581	Non-Essential	545	11	490	9	Ferritin (EC 1.16.3.2)	core	Inorganic ion transport and metabolism
MAB_0127c	1.61674	0.00077068	Non-Essential	557	12	501	11	Ferritin (EC 1.16.3.2)	core	Inorganic ion transport and metabolism
MAB_0128c	0.889916	0.0231601	Non-Essential	941	22	847	19	Possible transcriptional regulator	core	Cell wall/membrane/envelope biogenesis
MAB_0129c	0.407739	0.463173	Non-Essential	752	14	677	11	Abortive infection protein	core	Posttranslational modification, protein turnover, chaperones
MAB_0130	1.19617	0.0143736	Non-Essential	680	13	612	11	Putative hydrolase	core	Coenzyme transport and metabolism
MAB_0131c	1.12327	0.0305518	Non-Essential	785	13	706	10	DUF2470 domain-containing protein	core
MAB_0132	-1.8978	9.63828e-05	Non-Essential	926	21	833	16	Prephenate dehydratase (PDT) (EC 4.2.1.51)	core	Amino acid transport and metabolism
MAB_0133	1.0296	0.114033	Non-Essential	719	8	647	6	Probable phosphoglycerate mutase	core	Carbohydrate transport and metabolism
MAB_0134c	0.358725	0.283043	Non-Essential	1739	29	1565	28	Pyruvate dehydrogenase [ubiquinone] (EC 1.2.5.1) (Pyruvate oxidase) (POX) (Pyruvate:ubiquinone-8 oxidoreductase)	core	Amino acid transport and metabolism
MAB_0135	0.276032	0.759368	Non-Essential	209	6	188	3	Uncharacterized protein	accessory
MAB_0136	0.650258	0.0437053	Non-Essential	1106	29	995	26	ER-bound oxygenase mpaB/mpaB'/Rubber oxygenase catalytic domain-containing protein	accessory	Function unknown
MAB_0137	0.333239	0.507068	Non-Essential	563	15	507	13	Uncharacterized protein	accessory
MAB_0138	-0.493045	0.411367	Non-Essential	614	11	553	9	Putative transcriptional regulator, TetR family	accessory	Transcription
MAB_0139c	0.153307	0.761253	Non-Essential	890	19	801	15	Probable hydrolase, alpha/beta fold family	core	Coenzyme transport and metabolism
MAB_0140c	0.471721	0.187398	Non-Essential	1547	34	1392	25	Probable monooxygenase	core	Posttranslational modification, protein turnover, chaperones
MAB_0141c	-0.364689	0.400889	Non-Essential	1034	22	931	18	Putative esterase	accessory	Lipid transport and metabolism
MAB_0142c	-0.942665	0.000978689	Non-Essential	1538	37	1384	30	Putative monooxygenase	core	Inorganic ion transport and metabolism
MAB_0143c	-0.237564	0.655421	Non-Essential	860	16	774	13	Putative oxidoreductase EphD	core	General function prediction only
MAB_0144c	-1.8224	0.0015395	Non-Essential	872	9	785	7	Putative oxidoreductase EphD	core	General function prediction only
MAB_0145c	0.968158	0.0960025	Non-Essential	632	11	569	8	Probable transcriptional regulator, TetR family	core	Transcription
MAB_0146	0.449361	0.415705	Non-Essential	749	14	674	10	Putative magnesium transport MgtC family protein	core	Function unknown
MAB_0147c	2.28063	5.41006e-05	Non-Essential	743	9	669	7	ESX secretion-associated protein EspG	core
MAB_0148c	0.859532	0.0593792	Non-Essential	1040	14	936	13	PPE family protein	core
MAB_0149c	0.180736	0.826338	Non-Essential	371	8	334	5	PE domain-containing protein	core
MAB_0150c	0.743129	0.296309	Non-Essential	350	8	315	5	Zinc metalloprotease	core	Posttranslational modification, protein turnover, chaperones
MAB_0151c	1.00482	0.0104057	Non-Essential	1673	21	1506	19	Septum formation-related domain-containing protein	core
MAB_0152	-0.217703	0.79981	Non-Essential	446	7	401	4	Putative ankyrin-like protein	core	Signal transduction mechanisms
MAB_0153	-11.0972	1.1092e-147	Essential	1256	13	1130	11	Serine--tRNA ligase (EC 6.1.1.11) (Seryl-tRNA synthetase) (SerRS) (Seryl-tRNA(Ser/Sec) synthetase)	core	Translation, ribosomal structure and biogenesis
MAB_0154	0.791051	0.0987185	Non-Essential	830	18	747	12	Uncharacterized protein	core
MAB_0155	-0.308966	0.581137	Non-Essential	458	14	412	11	Deazaflavin-dependent nitroreductase	core
MAB_0156c	0.897187	0.00263421	Non-Essential	1553	33	1398	30	Iron-sulfur cluster-binding protein, RIESKE family	core	Inorganic ion transport and metabolism
MAB_0157	2.01759	0.000154989	Non-Essential	437	11	393	8	Hypothetical transcriptional regulator, MarR	core	Transcription
MAB_0158c	0.656785	0.429913	Non-Essential	713	6	642	3	ABC transporter, ATP-binding protein	core	Replication, recombination and repair
MAB_0159	1.3049	0.0176877	Non-Essential	965	11	869	9	Hypothetical 2-nitropropane dioxygenase	core	Energy production and conversion
MAB_0160	0.466211	0.583906	Non-Essential	410	4	369	3	Probable 4-oxalocrotonate tautomerase	core
MAB_0161	0.769346	0.155313	Non-Essential	890	13	801	10	Probable transcriptional regulator, LysR family	core	Transcription
MAB_0162c	0.378095	0.499162	Non-Essential	563	15	507	10	Peptidase C51 domain-containing protein	core
MAB_0163c	-0.866821	0.101861	Non-Essential	722	14	650	10	Probable phosphotransferase	core	Signal transduction mechanisms
MAB_0164	0.88756	0.03561	Non-Essential	773	17	696	15	Probable short chain dehydrogenase/reductase	core	General function prediction only
MAB_0165	-0.87115	0.119068	Non-Essential	806	11	725	9	Putative acyltransferase	core	Lipid transport and metabolism
MAB_0166	0.33171	0.578479	Non-Essential	764	11	688	10	Putative acyltransferase	core	Lipid transport and metabolism
MAB_0167	-1.07504	0.00823841	Non-Essential	818	16	736	14	Putative hydrolase	core	Amino acid transport and metabolism
MAB_0168c	1.74197	4.30769e-07	Non-Essential	1745	26	1570	21	Putative N-acetymuramoyl-L-alanine amidase	core	Function unknown
MAB_0169c	0.243854	0.774223	Non-Essential	815	6	733	4	Putative exported repetitive protein	core
MAB_0170	-11.4464	4.88695e-183	Essential	1238	14	1114	11	UDP-galactopyranose mutase (Glf)	core	Cell wall/membrane/envelope biogenesis
MAB_0171	-10.5994	8.20716e-190	Essential	1961	27	1765	24	Uncharacterized protein	core	Cell wall/membrane/envelope biogenesis
MAB_0172	-3.46021	1.2368e-06	Non-Essential	563	4	507	3	Probable phosphoesterase	core
MAB_0173	-10.3581	3.39401e-100	Essential	914	38	823	33	UbiA prenyltransferase family protein	core	Coenzyme transport and metabolism
MAB_0174	-5.12802	5.67004e-91	Non-Essential	1985	43	1787	38	Transmembrane protein	core
MAB_0175	1.53152	1.58746e-05	Non-Essential	974	24	877	20	Antigen 85-C	core	Defense mechanisms
MAB_0176	0.470092	0.239403	Non-Essential	1001	24	901	19	Antigen 85-A	core	Defense mechanisms
MAB_0177	1.08714	0.00334706	Non-Essential	977	24	879	20	Antigen 85-A/B/C	core	Defense mechanisms
MAB_0178	-2.9028	1.78968e-11	Non-Essential	1010	16	909	14	Hypothetical cutinase	core
MAB_0179	-10.9745	5.66651e-129	Essential	1913	34	1722	30	Probable fatty-acid-CoA ligase FadD	core	Lipid transport and metabolism
MAB_0180	-11.6201	0	Essential	5348	17	4813	15	Polyketide synthase PKS13	core	Lipid transport and metabolism
MAB_0181	-10.9404	1.71832e-132	Essential	1553	25	1398	20	Propionyl-CoA carboxylase, beta subunit (PccB)	core	Lipid transport and metabolism
MAB_0182c	1.47981	0.038919	Non-Essential	425	5	382	4	Transmembrane protein	core
MAB_0183c	1.62752	0.000138817	Non-Essential	974	17	877	14	Putative cation transporter	core	Inorganic ion transport and metabolism
MAB_0184c	-1.24617	0.0763309	Non-Essential	182	7	164	5	Uncharacterized protein	accessory
MAB_0185c	-6.63696	5.57982e-153	Non-Essential	3215	73	2893	61	Probable arabinosyltransferase B	core
MAB_0186c	-4.30308	4.57277e-70	Non-Essential	3293	49	2964	43	Probable arabinosyltransferase A	core
MAB_0187	1.0932	0.0245675	Non-Essential	1166	13	1049	11	Orc1-like AAA ATPase domain-containing protein	core
MAB_0188c	-0.317637	0.750051	Non-Essential	182	3	164	1	Uncharacterized protein	core
MAB_0189c	-3.26448	7.54685e-31	Non-Essential	3257	38	2931	30	Probable arabinosyltransferase C	accessory
MAB_0190c	-9.61802	1.00499e-189	Essential	1892	28	1703	20	Galactan 5-O-arabinofuranosyltransferase (EC 2.4.2.46) (Arabinofuranosyltransferase AftA)	core
MAB_0191c	-9.85126	4.68565e-71	Essential	779	52	701	45	Putative short chain dehydrogenase/reductase	core	General function prediction only
MAB_0192c	-4.00526	3.98566e-30	Non-Essential	1523	23	1371	18	Probable oxidoreductase	core	Energy production and conversion
MAB_0193c	-7.65005	2.07035e-40	Non-Essential	413	8	372	7	GtrA/DPMS transmembrane domain-containing protein	core	Lipid transport and metabolism
MAB_0194	-0.194575	0.761252	Non-Essential	1664	12	1498	9	Dihydroxyacetone kinase family protein	core	Carbohydrate transport and metabolism
MAB_0195c	-0.918919	0.107287	Non-Essential	824	12	742	8	Putative hydrolase, alpha/beta hydrolase fold	core	Coenzyme transport and metabolism
MAB_0196c	0.677497	0.0642053	Non-Essential	1433	24	1290	22	Putative transcriptional regulator, GntR family	core	Amino acid transport and metabolism
MAB_0197	1.86364	0.000236745	Non-Essential	464	12	418	9	Putative alkylhydroperoxidase AhpD core	core	Inorganic ion transport and metabolism
MAB_0198	0.379251	0.609687	Non-Essential	629	6	566	5	Bacteriophage tape measure protein (TMP)	core
MAB_0199	0.256209	0.584967	Non-Essential	1493	19	1344	15	Probable phosphoesterase, PA-phosphatase related protein	core	Lipid transport and metabolism
MAB_0200c	0.172004	0.769259	Non-Essential	680	13	612	11	Probable phosphoesterase, PA-phosphatase related protein	core	Lipid transport and metabolism
MAB_0201c	-9.79862	4.15627e-79	Essential	887	36	798	30	Probable O-antigen/lipopolysaccharide transport integral membrane protein ABC transporter RfbD	core	Carbohydrate transport and metabolism
MAB_0202c	-7.24828	3.95697e-61	Non-Essential	938	12	844	10	Probable glycosyl transferase	core	Cell wall/membrane/envelope biogenesis
MAB_0203c	-10.0092	1.63838e-85	Essential	791	15	712	11	Probable o-antigen/lipopolysaccharide transport ATP-binding protein ABC transporter RfbE	core	Posttranslational modification, protein turnover, chaperones
MAB_0204c	-6.35792	6.85209e-15	Non-Essential	518	4	466	1	Bacterial proteasome activator	core
MAB_0205c	-1.91041	9.12442e-12	Non-Essential	1988	43	1789	35	Transmembrane protein alanine and leucine rich	core
MAB_0206	-1.4322	0.000609144	Non-Essential	1196	20	1076	16	Possible aminotransferase/cysteine desulfurase	core	Amino acid transport and metabolism
MAB_0207c	-1.05566	0.0161622	Non-Essential	986	15	887	14	Probable quinone oxidoreductase	core	Energy production and conversion
MAB_0208	1.10624	0.0499504	Non-Essential	503	10	453	8	Putative MarR-family transcriptional regulator	core	Transcription
MAB_0209	0.879167	0.000186673	Non-Essential	3434	60	3091	47	Uncharacterized protein	accessory
MAB_0210	-11.4317	1.72387e-153	Essential	374	14	337	13	Uncharacterized protein	accessory		in 12/34 geneomes used for pangenome
MAB_0211	1.23629	0.0479044	Non-Essential	449	7	404	6	Uncharacterized protein	accessory
MAB_0212	0.804928	0.0874341	Non-Essential	464	17	418	13	DUF3592 domain-containing protein	accessory
MAB_0213c	-0.158326	0.759596	Non-Essential	911	22	820	15	Putative S-adenosyl-L-methionine-dependent methyltransferase MAB_0213c (EC 2.1.1.-)	core	Secondary metabolites biosynthesis, transport and catabolism
MAB_0214c	-0.118554	0.859608	Non-Essential	521	13	469	9	OsmC-like protein	core	General function prediction only
MAB_0215	0.61242	0.327457	Non-Essential	668	8	601	7	Possible transcriptional regulator	core	Transcription
MAB_0216	-0.916137	0.223382	Non-Essential	320	6	288	4	Cupin domain-containing protein	accessory
MAB_0217c	-0.745525	0.0223502	Non-Essential	1883	31	1695	27	cysteine desulfurase (EC 2.8.1.7)	core	Amino acid transport and metabolism
MAB_0218c	0.935187	0.0760623	Non-Essential	923	13	831	10	Type 2A encapsulin shell protein SrpI-like domain-containing protein	core
MAB_0219	-0.25127	0.537892	Non-Essential	1271	23	1144	20	Thioester domain-containing protein	core
MAB_0220c	-0.199707	0.635254	Non-Essential	1043	23	939	21	Putative phenylalanine aminotransferase (EC 2.6.1.-)	core	Amino acid transport and metabolism
MAB_0221c	0.606426	0.153507	Non-Essential	1049	22	944	17	Putative phage integrase	accessory	Replication, recombination and repair
MAB_0222c	-9.69499	9.54171e-68	Essential	611	16	550	13	Putative DNA-binding protein	accessory		in 3/34 geneomes used for pangenome
MAB_0223	-3.30894	2.77643e-05	Non-Essential	164	4	148	2	Helix-turn-helix domain-containing protein	accessory
MAB_0224	0.0986119	0.921778	Non-Essential	311	4	280	2	Uncharacterized protein	accessory
MAB_0225	-2.10453	0.00444735	Non-Essential	161	5	145	3	Uncharacterized protein	accessory
MAB_0226	-1.42279	0.000443233	Non-Essential	716	19	644	16	Uncharacterized protein	accessory
MAB_0227	-3.86172	1.15695e-13	Non-Essential	308	9	277	8	Uncharacterized protein	accessory
MAB_0228	-1.68347	0.0486251	Non-Essential	176	2	158	1	Uncharacterized protein	accessory
MAB_0229	-6.08858	7.77762e-26	Non-Essential	554	31	499	25	Bacteriophage protein	accessory
MAB_0230	-2.02094	1.83572e-10	Non-Essential	758	26	682	24	Uncharacterized protein	accessory
MAB_0231	-2.31398	6.46527e-05	Non-Essential	422	8	380	7	Uncharacterized protein	accessory
MAB_0232	-3.02982	2.74082e-08	Non-Essential	383	12	345	8	Helix-turn-helix domain-containing protein	accessory
MAB_0233	-2.07548	1.94278e-26	Non-Essential	3983	73	3585	66	Putative phage tail tape measure protein TMP	accessory	Cell wall/membrane/envelope biogenesis
MAB_0234	-3.9372	4.59563e-14	Non-Essential	311	9	280	8	HEAT repeat domain-containing protein	accessory
MAB_0235	-2.24958	7.41345e-11	Non-Essential	737	21	663	20	Uncharacterized protein	accessory
MAB_0236	-6.59623	6.6266e-16	Non-Essential	248	3	223	2	Uncharacterized protein	accessory
MAB_0237	0.846583	0.166268	Non-Essential	377	8	339	7	Bacteriophage protein	accessory	Defense mechanisms
MAB_0238	-0.3485	0.571591	Non-Essential	341	12	307	9	Uncharacterized protein	accessory
MAB_0239	0.117173	0.870097	Non-Essential	362	8	326	7	Uncharacterized protein	accessory
MAB_0240	-1.07179	0.00190008	Non-Essential	668	25	601	20	Methyltransferase domain-containing protein	accessory	Translation, ribosomal structure and biogenesis
MAB_0241	-0.364608	0.439295	Non-Essential	959	16	863	14	Bacteriophage protein	accessory
MAB_0242	-0.691456	0.400277	Non-Essential	293	6	264	3	WXG100 family type VII secretion target	accessory
MAB_0243	-0.674373	0.0187031	Non-Essential	1100	40	990	35	Uncharacterized protein	accessory
MAB_0244	0.23567	0.627234	Non-Essential	506	19	455	15	Uncharacterized protein	accessory
MAB_0245c	2.21518	0.000159733	Non-Essential	224	8	202	6	Secreted protein	accessory
MAB_0246	2.67673	0.000589946	Non-Essential	434	4	391	2	Activator of Hsp90 ATPase homologue 1-like C-terminal domain-containing protein	core	Function unknown
MAB_0247c	1.1857	0.0668366	Non-Essential	551	10	496	6	Putative acetyltransferase	core
MAB_0248c	0.628583	0.291495	Non-Essential	593	10	534	8	Putative regulatory protein, TetR family	core	Transcription
MAB_0249	1.54428	0.0188543	Non-Essential	224	9	202	5	Secreted protein	core
MAB_0250	0.448159	0.270471	Non-Essential	1589	21	1430	19	Hypothetical GMC-type oxidoreductase	core	Lipid transport and metabolism
MAB_0251	-1.24469	0.105574	Non-Essential	293	4	264	3	Uncharacterized protein	core
MAB_0252	0.908941	0.00526319	Non-Essential	1871	27	1684	26	Alpha/beta hydrolase	core
MAB_0253	-1.38166	0.0350391	Non-Essential	512	7	461	5	Lipoprotein LppV	core
MAB_0254c	0.153635	0.754153	Non-Essential	671	19	604	16	Putative phosphoglycerate mutase	core	Carbohydrate transport and metabolism
MAB_0255	-1.83846	2.68989e-06	Non-Essential	1235	20	1112	17	Putative acyl-CoA dehydrogenase	core	Lipid transport and metabolism
MAB_0256c	-0.987951	0.0210893	Non-Essential	1301	19	1171	15	Threonine/serine exporter-like N-terminal domain-containing protein	accessory	Function unknown
MAB_0257c	-2.15037	0.00714293	Non-Essential	380	4	342	2	Lipopolysaccharide assembly protein A domain-containing protein	core	Function unknown
MAB_0258c	0.011395	0.97832	Non-Essential	1082	30	974	26	Putative dihydropicolinate reductase	core	Function unknown
MAB_0259c	0.798241	0.21153	Non-Essential	782	9	704	7	Putative short-chain dehydrogenase/reductase	core	General function prediction only
MAB_0260	-2.34027	1.3839e-06	Non-Essential	620	12	558	10	Probable transcriptional regulator, TetR	core	Transcription
MAB_0261	-0.132695	0.787775	Non-Essential	932	18	839	17	Probable amino acid ABC transporter, substrate binding	core	Cell wall/membrane/envelope biogenesis
MAB_0262	-1.09594	0.00772285	Non-Essential	1106	18	995	15	Probable amino acid ABC transporter, ATP-binding	core	Posttranslational modification, protein turnover, chaperones
MAB_0263	-0.869107	0.0628649	Non-Essential	653	13	588	12	Possible osmoprotectant (Glycine betaine/ carnitine/choline/l-proline) ABC transporter ProW	core	Inorganic ion transport and metabolism
MAB_0264	-0.526928	0.347371	Non-Essential	752	15	677	11	Possible osmoprotectant (Glycine betaine/ carnitine/choline/l-proline) ABC transporter ProZ	core	Inorganic ion transport and metabolism
MAB_0265	0.406316	0.504187	Non-Essential	578	12	520	9	Glycolipid-binding family protein	core	Function unknown
MAB_0266c	-10.0752	6.78463e-81	Essential	959	5	863	4	Probable prephenate dehydrogenase TyrA	core	Amino acid transport and metabolism
MAB_0267	-1.18214	0.085256	Non-Essential	530	7	477	5	tRNA adenosine deaminase	core
MAB_0268	-6.38795	1.72893e-17	Non-Essential	458	5	412	2	tRNA-specific adenosine deaminase (EC 3.5.4.33)	core	Coenzyme transport and metabolism
MAB_0269c	0.142956	0.878015	Non-Essential	335	6	301	3	Pili structural subunit	accessory
MAB_0270c	1.41308	0.114043	Non-Essential	296	3	266	1	Pili structural subunit	core
MAB_0271	2.47408	2.46705e-10	Non-Essential	572	17	515	15	Uncharacterized protein	accessory
MAB_0272	0.0216071	0.959715	Non-Essential	887	27	798	23	Uncharacterized protein	accessory
MAB_0273c	0.568959	0.403162	Non-Essential	248	7	223	6	Uncharacterized protein	accessory
MAB_0274c	-0.0716295	0.932788	Non-Essential	551	8	496	5	DUF4334 domain-containing protein	core
MAB_0275	0.54923	0.240564	Non-Essential	1220	17	1098	13	Queuine tRNA-ribosyltransferase (EC 2.4.2.29) (Guanine insertion enzyme) (tRNA-guanine transglycosylase)	core	Translation, ribosomal structure and biogenesis
MAB_0276	-0.610779	0.148904	Non-Essential	1229	19	1106	15	Probable cytochrome P450	core	Secondary metabolites biosynthesis, transport and catabolism
MAB_0277c	0.879727	0.0321478	Non-Essential	1445	22	1300	16	Probable amino acid ABC transporter, permease	core	Amino acid transport and metabolism
MAB_0278c	-0.506169	0.205599	Non-Essential	875	25	787	19	Putative glutamyl-tRNA synthetase or glutamyl-Q tRNA(Asp) synthetase	core	Translation, ribosomal structure and biogenesis
MAB_0279c	-0.681135	0.114861	Non-Essential	1031	21	928	16	DNA ligase (ATP) (EC 6.5.1.1)	core	Replication, recombination and repair
MAB_0280	-0.0706111	0.885304	Non-Essential	920	22	828	18	DNA ligase-like protein	core	Replication, recombination and repair
MAB_0281	-0.0123005	0.979561	Non-Essential	1259	28	1133	22	Polyprenol-phosphate-mannose-dependent alpha-(1-2)-phosphatidylinositol pentamannoside mannosyltransferase	core
MAB_0282	0.770076	0.233726	Non-Essential	506	9	455	6	Lipoprotein	core
MAB_0283c	-0.356238	0.589807	Non-Essential	650	10	585	7	Transmembrane protein	accessory
MAB_0284c	0.758555	0.0668366	Non-Essential	1178	20	1060	17	Major facilitator superfamily	core	Amino acid transport and metabolism
MAB_0285	-2.40855	2.69703e-11	Non-Essential	974	22	877	19	Putative oxidoreductase	core	Energy production and conversion
MAB_0286	-1.56291	0.0130716	Non-Essential	530	9	477	6	Polyketide cyclase/dehydrase and lipid transport	core
MAB_0287	-2.45619	4.76219e-15	Non-Essential	1565	26	1409	22	Probable fatty-acid-CoA ligase FadD	core	Lipid transport and metabolism
MAB_0288	-1.57667	3.72948e-05	Non-Essential	1205	20	1085	17	Putative monooxygenase (salicylate/ hydroxybenzoate hydroxylase)	core	Energy production and conversion
MAB_0289	-0.154436	0.65974	Non-Essential	1928	36	1735	32	FAD-dependent urate hydroxylase HpyO FAD/NAD(P)-binding domain-containing protein	core	General function prediction only
MAB_0290	-1.15836	0.00123103	Non-Essential	1382	22	1244	20	Probable 3-carboxymuconate cycloisomerase (PcaB)	core	Nucleotide transport and metabolism
MAB_0291	-0.304416	0.347608	Non-Essential	1853	33	1668	31	GAF domain-containing protein	core	Signal transduction mechanisms
MAB_0292c	1.37067	0.000441714	Non-Essential	1286	20	1157	18	Putative ISXo8 transposase	core	Mobilome: prophages, transposons
MAB_0294	-0.351547	0.312061	Non-Essential	1625	31	1463	29	Carboxylic ester hydrolase (EC 3.1.1.-)	accessory	Lipid transport and metabolism
MAB_0295	-1.73567	0.000120513	Non-Essential	1181	16	1063	12	Phospho-2-dehydro-3-deoxyheptonate aldolase (EC 2.5.1.54)	core	Amino acid transport and metabolism
MAB_0296	-2.02899	1.34515e-05	Non-Essential	758	13	682	11	Putative 2,3-dihydro-2,3-dihydroxybenzoate dehydrogenase	core	General function prediction only
MAB_0297	-1.33186	0.00395262	Non-Essential	635	14	572	12	Probable isochorismatase (Phenazine biosynthesis) PhzD	core	Coenzyme transport and metabolism
MAB_0298	-1.96017	2.90413e-13	Non-Essential	1856	42	1670	36	Putative phenazine biosynthesis protein PhzE	core	Amino acid transport and metabolism
MAB_0299	-0.219129	0.660009	Non-Essential	959	19	863	15	Putative amidohydrolase (Aminocarboxymuconate-semialdehyde decarboxylase)	core	General function prediction only
MAB_0300c	1.75725	0.00218135	Non-Essential	581	10	523	7	Putative transcriptional regulator, TetR family	accessory	Transcription
MAB_0301	1.53976	0.000166619	Non-Essential	1208	18	1087	15	Carboxylic ester hydrolase (EC 3.1.1.-)	accessory	Lipid transport and metabolism
MAB_0302	0.45555	0.268906	Non-Essential	1127	21	1014	19	2-heptyl-3-hydroxy-4(1H)-quinolone synthase (PQS synthase) (EC 1.14.13.182) (2-heptyl-4(1H)-quinolone monooxygenase) (HHQ monooxygenase)	accessory	Energy production and conversion
MAB_0303	0.268695	0.604662	Non-Essential	809	14	728	13	2-heptyl-3-hydroxy-4(1H)-quinolone dioxygenase (PQS dioxygenase) (EC 1.13.11.-)	accessory	Coenzyme transport and metabolism
MAB_0304	0.00939475	0.991238	Non-Essential	335	6	302	5	Uncharacterized protein	accessory
MAB_0305	-10.0466	6.84155e-145	Essential	1283	11	1155	9	Putative aminotransferase	core	Amino acid transport and metabolism
MAB_0306c	0.132891	0.84694	Non-Essential	656	10	590	8	Lipoprotein	core
MAB_0307c	1.14794	0.0261387	Non-Essential	734	13	661	10	Lipoprotein	core
MAB_0308c	0.393871	0.591956	Non-Essential	548	8	493	5	Lipoprotein LpqN	core
MAB_0309	-5.67945	2.09879e-67	Non-Essential	2039	26	1835	22	DNA polymerase III subunit gamma/tau (EC 2.7.7.7)	core	Replication, recombination and repair
MAB_0310c	-0.382865	0.256279	Non-Essential	1310	31	1179	28	Putative cyclopropane-fatty-acyl-phospholipid synthase	core	Coenzyme transport and metabolism
MAB_0311c	-0.631522	0.0101169	Non-Essential	1370	50	1233	41	FAD-binding PCMH-type domain-containing protein	core	Energy production and conversion
MAB_0312c	-1.02477	0.00293398	Non-Essential	1274	25	1147	22	Enolase (EC 4.2.1.11) (2-phospho-D-glycerate hydro-lyase) (2-phosphoglycerate dehydratase)	core	Carbohydrate transport and metabolism
MAB_0313c	-0.0638908	0.88799	Non-Essential	974	26	877	22	Putative aminoglycoside phosphotransferase	core	Coenzyme transport and metabolism
MAB_0314c	-0.252398	0.654055	Non-Essential	584	13	526	11	Possible transcriptional regulator, TetR family	core	Transcription
MAB_0315	0.58779	0.0831587	Non-Essential	1193	29	1074	24	3-hydroxy-9,10-secoandrosta-1,3,5(10)-triene-9,17-dione monooxygenase	core	Lipid transport and metabolism
MAB_0316	-2.08247	0.00133477	Non-Essential	821	9	739	5	Probable enoyl-CoA hydratase	core	Coenzyme transport and metabolism
MAB_0317	-1.29794	0.0558803	Non-Essential	440	8	396	5	Polyketide cyclase / dehydrase and lipid transport	core
MAB_0318c	1.77324	8.25343e-06	Non-Essential	818	19	736	15	MurNAc-LAA domain-containing protein	core	Cell wall/membrane/envelope biogenesis
MAB_0319	-0.420076	0.670214	Non-Essential	344	2	310	1	Nucleoid-associated protein MAB_0319	core	General function prediction only
MAB_0320	-2.59993	5.33524e-07	Non-Essential	608	10	547	9	Recombination protein RecR	core	Replication, recombination and repair
MAB_0321c	-2.35891	0.00127827	Non-Essential	701	4	631	3	PE-PGRS family protein	accessory
MAB_0322c	-2.53476	8.63796e-11	Non-Essential	602	18	542	14	Uncharacterized protein	accessory
MAB_0323c	-10.3459	8.07243e-83	Essential	710	11	639	6	Lipid II isoglutaminyl synthase (glutamine-hydrolyzing) subunit GatD (EC 6.3.5.13) (Lipid II isoglutaminyl synthase glutaminase subunit) (EC 3.5.1.2)	core	Coenzyme transport and metabolism
MAB_0324c	-10.2954	5.26399e-86	Essential	1268	14	1141	11	Lipid II isoglutaminyl synthase (glutamine-hydrolyzing) subunit MurT (EC 6.3.5.13)	core	Cell wall/membrane/envelope biogenesis
MAB_0325c	-1.09593	0.148533	Non-Essential	584	6	526	4	Uncharacterized protein	core
MAB_0326	-1.53064	0.0307768	Non-Essential	437	7	393	4	Putative transcriptional regulator, MarR family	core	Transcription
MAB_0327	0.580793	0.326397	Non-Essential	1058	12	952	9	Possible aminoglycoside phosphotransferase	core	Coenzyme transport and metabolism
MAB_0328	0.166002	0.788873	Non-Essential	1181	15	1063	10	Putative acyl-CoA dehydrogenase	core	Lipid transport and metabolism
MAB_0329	-1.23617	0.0208075	Non-Essential	983	12	885	9	DNA polymerase III, epsilon subunit (DnaQ)	core	Replication, recombination and repair
MAB_0330	-0.409562	0.267704	Non-Essential	1193	23	1074	22	Beta-lactamase	core	Defense mechanisms
MAB_0331c	-0.631463	0.493865	Non-Essential	248	3	223	1	30S ribosomal protein S18	core	Translation, ribosomal structure and biogenesis
MAB_0332c	0.982928	0.176063	Non-Essential	305	5	274	4	30S ribosomal protein S14	core	Translation, ribosomal structure and biogenesis
MAB_0333c	1.07344	0.136363	Non-Essential	164	5	148	4	50S ribosomal protein L33 1	core	Translation, ribosomal structure and biogenesis
MAB_0334c	1.00725	0.142383	Non-Essential	248	7	223	5	50S ribosomal protein L28	core	Translation, ribosomal structure and biogenesis
MAB_0335	-1.03636	0.0487882	Non-Essential	1187	12	1068	10	Probable cobalamin synthesis protein	core	General function prediction only
MAB_0336	-1.48226	0.0511591	Non-Essential	242	7	218	3	50S ribosomal protein L31 type B	core	Translation, ribosomal structure and biogenesis
MAB_0337c	-3.29745	2.74179e-26	Non-Essential	1823	6	1641	5	2-isopropylmalate synthase (EC 2.3.3.13) (Alpha-IPM synthase) (Alpha-isopropylmalate synthase)	core	Amino acid transport and metabolism
MAB_0338c	0.981908	0.259163	Non-Essential	155	3	139	2	Uncharacterized protein	accessory
MAB_0339	0.345271	0.401044	Non-Essential	1037	25	933	21	Lipoprotein	core
MAB_0340	-0.765263	0.0631953	Non-Essential	914	17	823	16	Uncharacterized protein	core
MAB_0341	0.619402	0.29599	Non-Essential	605	10	545	8	Putative transcriptional regulator, TetR family	core	Transcription
MAB_0342c	2.3635	3.55106e-05	Non-Essential	602	10	542	7	Putative nitroreductase family protein	core	Energy production and conversion
MAB_0343	-10.9136	3.41411e-102	Essential	1265	25	1139	22	Aspartokinase (EC 2.7.2.4)	core	Amino acid transport and metabolism
MAB_0344	-9.07488	9.83873e-63	Essential	1037	15	933	12	Aspartate-semialdehyde dehydrogenase (ASA dehydrogenase) (ASADH) (EC 1.2.1.11) (Aspartate-beta-semialdehyde dehydrogenase)	core	Amino acid transport and metabolism
MAB_0345	-0.396387	0.671599	Non-Essential	512	5	461	2	Uncharacterized protein	core
MAB_0346	0.582644	0.134527	Non-Essential	1166	23	1049	19	DUF4185 domain-containing protein	core
MAB_0347	-0.663462	0.115986	Non-Essential	1214	20	1093	16	Cell division control protein 48 CDC48	core	Cell cycle control, cell division, chromosome partitioning
MAB_0348	-1.16921	0.000603055	Non-Essential	1055	24	950	21	Hypothetical conserved TPR domain protein	core	General function prediction only
MAB_0349c	0.4656	0.514781	Non-Essential	833	8	750	6	Putative hydrolase, alpha/beta fold	core	Coenzyme transport and metabolism
MAB_0350	-1.6006	0.00609634	Non-Essential	350	9	315	7	DMT family protein	core	Function unknown
MAB_0351	-0.934041	0.00410613	Non-Essential	1463	32	1317	27	Catalase (EC 1.11.1.6)	core	Inorganic ion transport and metabolism
MAB_0352	-0.708572	0.123487	Non-Essential	638	16	574	14	PknH-like extracellular domain-containing protein	core
MAB_0353	-0.866663	0.0915075	Non-Essential	650	13	585	10	PknH-like extracellular domain-containing protein	core
MAB_0354c	0.715481	0.186446	Non-Essential	1133	13	1020	10	Oxidoreductase, 2-nitropropane dioxygenase family	core	General function prediction only
MAB_0355	-1.41524	5.09093e-05	Non-Essential	1325	26	1193	21	Ammonium transporter	core	Inorganic ion transport and metabolism
MAB_0356c	-0.379968	0.475227	Non-Essential	614	14	553	11	Isoprenylcysteine carboxyl methyltransferase	core	Posttranslational modification, protein turnover, chaperones
MAB_0357c	-1.26067	0.0274962	Non-Essential	569	12	512	8	CHAT domain-containing protein	accessory
MAB_0358	0.270958	0.622746	Non-Essential	662	14	596	11	Hypothetical conserved membrane protein PknM or conserved lipoprotein LppH	accessory
MAB_0359	-0.512657	0.237087	Non-Essential	926	18	833	16	Putative fructokinase	accessory	Carbohydrate transport and metabolism
MAB_0360	-1.11086	0.106257	Non-Essential	662	7	596	5	PknH-like extracellular domain-containing protein	core
MAB_0361	0.780074	0.156608	Non-Essential	626	13	563	9	PknH-like extracellular domain-containing protein	core
MAB_0362c	-1.72345	0.00029697	Non-Essential	878	14	790	10	N-acetylglucosamine-6-phosphate deacetylase NagA	core	Carbohydrate transport and metabolism
MAB_0363c	-1.11137	0.00354158	Non-Essential	1031	20	928	18	Glutamine-fructose-6-phosphate transaminase	core	Cell wall/membrane/envelope biogenesis
MAB_0364c	-2.84947	5.88414e-14	Non-Essential	902	19	812	17	ATPase, BadF/BadG/BcrA/BcrD type	core	Carbohydrate transport and metabolism
MAB_0365c	-0.324594	0.405212	Non-Essential	1394	24	1255	22	Probable sugar-transport integral membrane protein	core	Amino acid transport and metabolism
MAB_0366	-0.038894	0.937148	Non-Essential	887	20	798	18	Luciferase-like domain-containing protein	core	Coenzyme transport and metabolism
MAB_0367c	0.793216	0.130897	Non-Essential	440	12	396	10	SnoaL-like domain-containing protein	core
MAB_0368	-0.603416	0.309222	Non-Essential	779	11	701	8	Short-chain dehydrogenase/reductas	core	General function prediction only
MAB_0369	-0.737337	0.0808571	Non-Essential	1250	18	1125	16	Glutamate--cysteine ligase EgtA (EC 6.3.2.2) (Gamma-glutamylcysteine synthase) (GCS) (Gamma-ECS)	core	Coenzyme transport and metabolism
MAB_0370	-1.14484	0.00135021	Non-Essential	1283	25	1155	21	Hercynine oxygenase (EC 1.14.99.50) (Gamma-glutamyl hercynylcysteine S-oxide synthase)	core	Posttranslational modification, protein turnover, chaperones
MAB_0371	-2.94692	2.252e-09	Non-Essential	680	13	612	10	Gamma-glutamyl-hercynylcysteine sulfoxide hydrolase (EC 3.5.1.118) (Gamma-glutamyl hercynylcysteine S-oxide hydrolase)	core	General function prediction only
MAB_0372	-3.62935	9.72076e-23	Non-Essential	968	17	871	16	Histidine N-alpha-methyltransferase (EC 2.1.1.44) (Histidine trimethyltransferase)	core	General function prediction only
MAB_0373	0.155765	0.768014	Non-Essential	1082	16	974	15	Probable hercynylcysteine sulfoxide lyase (EC 4.4.-.-)	core	Amino acid transport and metabolism
MAB_0374c	-0.087361	0.847988	Non-Essential	1475	24	1327	20	Glutamate--cysteine ligase, GCS2	core
MAB_0375	-3.34291	8.04872e-06	Non-Essential	299	4	269	2	Uncharacterized protein	accessory
MAB_0376	-0.84458	0.12679	Non-Essential	1160	14	1044	10	WXG100 family type VII secretion target	accessory
MAB_0377	0.0761055	0.927122	Non-Essential	611	8	550	5	Putative transcriptional regulator, TetR family	core	Transcription
MAB_0378	0.981167	0.0136473	Non-Essential	1229	22	1106	18	Probable lipid-transfer protein Ltp1/thiolase	core	Lipid transport and metabolism
MAB_0379	-2.59764	2.53155e-09	Non-Essential	851	15	766	12	Dehydratase	core	Lipid transport and metabolism
MAB_0380	-0.880062	0.0734412	Non-Essential	878	14	790	12	Probable short-chain dehydrogenase/reductase	core	General function prediction only
MAB_0381	-4.05739	3.62356e-27	Non-Essential	803	19	723	15	Glycerol uptake facilitator protein (GlpF)	core	Carbohydrate transport and metabolism
MAB_0382	-4.14957	6.77029e-30	Non-Essential	1514	19	1363	17	Glycerol kinase (EC 2.7.1.30) (ATP:glycerol 3-phosphotransferase) (Glycerokinase) (GK)	core	Energy production and conversion
MAB_0383c	-0.235596	0.777291	Non-Essential	725	8	652	4	Putative transcriptional regulator, PadR-like	core	Inorganic ion transport and metabolism
MAB_0384	-0.632606	0.283113	Non-Essential	374	11	337	9	ParB/Sulfiredoxin domain-containing protein	core
MAB_0385	-2.34253	4.44132e-08	Non-Essential	1238	16	1114	13	Cation/H+ exchanger domain-containing protein	core	Inorganic ion transport and metabolism
MAB_0386c	-1.60218	0.00356048	Non-Essential	839	8	755	7	Conserved hypothetical membrane protein	core	Function unknown
MAB_0387	-1.2984	0.0213678	Non-Essential	992	12	893	8	Integral membrane protein	core	Cell cycle control, cell division, chromosome partitioning
MAB_0388c	-0.126695	0.790954	Non-Essential	1349	22	1214	18	DUF58 domain-containing protein	core	Function unknown
MAB_0389c	0.242365	0.683037	Non-Essential	974	12	877	10	Putative regulatory protein	core	General function prediction only
MAB_0390c	-0.632108	0.0864576	Non-Essential	1139	20	1025	19	DUF4350 domain-containing protein	core
MAB_0391c	-1.56115	0.00164505	Non-Essential	644	11	580	10	Conserved hypothetical membrane protein	core
MAB_0392c	0.381982	0.381141	Non-Essential	1208	23	1087	18	Transmembrane protein	core
MAB_0393	-1.06533	0.023133	Non-Essential	698	15	628	13	Possible methyltransferase	core	Secondary metabolites biosynthesis, transport and catabolism
MAB_0394c	-1.62626	2.50361e-06	Non-Essential	1328	23	1195	20	HNH nuclease domain-containing protein	core
MAB_0395c	-2.16115	2.10454e-05	Non-Essential	824	12	742	9	DNA glycosylase	core	Replication, recombination and repair
MAB_0396c	-0.498773	0.502785	Non-Essential	608	9	547	6	Lumazine-binding domain	core
MAB_0397c	-0.552986	0.104937	Non-Essential	884	31	796	26	Restriction endonuclease	accessory	Defense mechanisms
MAB_0398c	-1.59475	0.000701294	Non-Essential	1658	14	1492	12	RecBCD enzyme subunit RecD (EC 3.1.11.5) (Exonuclease V subunit RecD) (ExoV subunit RecD) (Helicase/nuclease RecBCD subunit RecD)	core	Replication, recombination and repair
MAB_0399c	-1.87643	6.13503e-16	Non-Essential	3245	55	2920	45	RecBCD enzyme subunit RecB (EC 3.1.11.5) (Exonuclease V subunit RecB) (ExoV subunit RecB) (Helicase/nuclease RecBCD subunit RecB)	core	Replication, recombination and repair
MAB_0400c	-1.75548	1.41481e-13	Non-Essential	3233	55	2910	45	RecBCD enzyme subunit RecC (EC 3.1.11.5) (Exonuclease V subunit RecC) (ExoV subunit RecC) (Helicase/nuclease RecBCD subunit RecC)	core	Replication, recombination and repair
MAB_0401	2.14663	1.38491e-08	Non-Essential	1235	20	1112	16	Putative acyltransferase	core	Cell wall/membrane/envelope biogenesis
MAB_0402	0.226372	0.722112	Non-Essential	704	12	634	9	SGNH hydrolase-type esterase domain-containing protein	core	Amino acid transport and metabolism
MAB_0403	-1.07985	0.131718	Non-Essential	494	6	445	4	Lipoprotein	accessory
MAB_0404c	-0.165597	0.77712	Non-Essential	716	13	644	11	Putative acetyltransferase	accessory
MAB_0405c	0.633776	0.447042	Non-Essential	587	4	528	3	Secreted protein	core
MAB_0406c	-1.0221	0.00619076	Non-Essential	1070	25	963	20	Cysteine synthase/cystathionine beta-synthase family	core	Amino acid transport and metabolism
MAB_0407c	-3.18485	2.64802e-11	Non-Essential	962	11	866	10	Calcineurin-like phosphoesterase domain-containing protein	core	General function prediction only
MAB_0408c	1.82973	1.65901e-12	Non-Essential	2435	39	2191	37	peptidoglycan glycosyltransferase (EC 2.4.1.129)	accessory	Cell wall/membrane/envelope biogenesis
MAB_0409	-2.81433	2.19385e-05	Non-Essential	338	14	304	12	Transcriptional regulator WhiB	core
MAB_0410c	-2.9172	5.75875e-13	Non-Essential	1121	16	1009	15	Probable anion transporter ATPase	core	Inorganic ion transport and metabolism
MAB_0411c	-1.20129	0.0212888	Non-Essential	1043	12	939	10	Putative anion transporter ATPase	core	Inorganic ion transport and metabolism
MAB_0412	0.333656	0.72366	Non-Essential	161	3	145	2	DUF4177 domain-containing protein	core
MAB_0413	0.659607	0.335539	Non-Essential	473	8	426	6	Putative endoribonuclease	core	Defense mechanisms
MAB_0414	-0.338702	0.589907	Non-Essential	785	12	707	8	Possible hydrolase (Beta-lactamase-like)	core	General function prediction only
MAB_0415	0.793538	0.0623781	Non-Essential	845	16	761	14	Conserved hypothetical membrane protein	core	Amino acid transport and metabolism
MAB_0416c	-1.82316	0.00773947	Non-Essential	674	5	607	4	Putative Crp/Fnr-family transriptional regulator	core	Signal transduction mechanisms
MAB_0417c	1.17046	0.135869	Non-Essential	362	5	326	3	Conserved hypothetical membrane protein	core
MAB_0418	-2.00848	7.0928e-05	Non-Essential	797	10	717	9	Endonuclease III (EC 4.2.99.18) (DNA-(apurinic or apyrimidinic site) lyase)	core	Replication, recombination and repair
MAB_0419	-7.1905	4.44397e-46	Non-Essential	653	31	588	27	Thioredoxin domain-containing protein	core	Posttranslational modification, protein turnover, chaperones
MAB_0420	-1.29491	0.0128183	Non-Essential	764	12	688	9	Nudix hydrolase domain-containing protein	core	Defense mechanisms
MAB_0421	0.940383	0.0185285	Non-Essential	1265	20	1139	16	Possible membrane-associated serine protease	core	Posttranslational modification, protein turnover, chaperones
MAB_0422c	-5.38723	4.2465e-32	Non-Essential	962	16	866	11	Possible epoxide hydrolase EphE	core	Coenzyme transport and metabolism
MAB_0423c	-8.50614	1.42376e-33	Non-Essential	521	18	469	15	Conserved hypothetical membrane protein	core
MAB_0424	0.41232	0.44942	Non-Essential	695	15	626	11	Putative protease	core
MAB_0425c	0.343738	0.304076	Non-Essential	1976	33	1778	29	Acetyl-coenzyme A synthetase (AcCoA synthetase) (Acs) (EC 6.2.1.1) (Acetate--CoA ligase) (Acyl-activating enzyme)	core	Lipid transport and metabolism
MAB_0426	-0.585895	0.0513674	Non-Essential	1619	39	1457	34	Probable peptide ABC transporter DppA	core	Amino acid transport and metabolism
MAB_0427	-1.02767	0.00662757	Non-Essential	971	23	874	18	Probable dipeptide-transport integral membrane protein ABC transporter DppB	core	Amino acid transport and metabolism
MAB_0428	-1.49134	0.000263869	Non-Essential	914	17	823	15	Probable peptide ABC transporter DppC	core	Inorganic ion transport and metabolism
MAB_0429	-2.47511	8.47787e-16	Non-Essential	1649	29	1484	24	Putative oligopeptide ABC transporter,ATP-binding protein	core	Replication, recombination and repair
MAB_0430	-2.18476	0.000100041	Non-Essential	743	10	669	7	Fido domain-containing protein	core
MAB_0431c	0.0158922	0.980137	Non-Essential	881	18	793	12	Inhibition of morphological differentiation protein	core	Amino acid transport and metabolism
MAB_0432	0.699459	0.0635178	Non-Essential	1073	20	966	19	Helicase/secretion neighborhood CpaE-like protein	core	Cell cycle control, cell division, chromosome partitioning
MAB_0433	1.1683	0.018401	Non-Essential	1076	18	968	11	Type II secretion system protein E	core	Intracellular trafficking, secretion, and vesicular transport
MAB_0434c	0.362118	0.281825	Non-Essential	1442	35	1298	29	ApeA N-terminal domain-containing protein	accessory
MAB_0435c	-0.145403	0.876861	Non-Essential	257	4	231	3	Putative transcriptional regulator	accessory	Transcription
MAB_0436	-1.29921	0.00737672	Non-Essential	686	14	617	11	DUF222 domain-containing protein	accessory
MAB_0437c	-0.112939	0.877921	Non-Essential	224	9	202	7	DUF3892 domain-containing protein	accessory
MAB_0438c	0.596425	0.142448	Non-Essential	779	20	701	18	DUF5343 domain-containing protein	accessory
MAB_0439	-0.334342	0.637516	Non-Essential	218	8	196	6	Uncharacterized protein	accessory
MAB_0440	1.80753	0.00562582	Non-Essential	719	10	647	5	Uncharacterized protein	accessory
MAB_0441	-9.9183	1.18909e-85	Essential	1241	12	1117	9	IrrE N-terminal-like domain-containing protein	accessory	Amino acid transport and metabolism	in 7/34 geneomes used for pangenome
MAB_0442	0.383069	0.225435	Non-Essential	1301	34	1171	31	Putative transposase/integrase	accessory	Replication, recombination and repair
MAB_0443	0.337706	0.21737	Non-Essential	2231	50	2008	45	Putative transposase/integrase	accessory
MAB_0444	-0.457166	0.465348	Non-Essential	467	11	420	8	Putative transposase/integrase	accessory
MAB_0445	-0.276692	0.49112	Non-Essential	1145	27	1031	21	Three-Cys-motif partner protein TcmP	accessory
MAB_0446c	1.36513	0.0943774	Non-Essential	230	4	207	2	SpoVT-AbrB domain-containing protein	accessory
MAB_0447c	-0.0522566	0.937127	Non-Essential	665	11	598	9	Uncharacterized protein	accessory
MAB_0448c	2.28934	0.00236291	Non-Essential	203	7	183	3	Uncharacterized protein	accessory
MAB_0449	0.516406	0.130638	Non-Essential	1940	32	1746	26	Probable copper-transporting ATPase	accessory	Inorganic ion transport and metabolism
MAB_0450c	-0.242826	0.577212	Non-Essential	1307	20	1176	18	Putative ABC transport system membrane protein	accessory
MAB_0451c	-0.114742	0.796278	Non-Essential	1100	23	990	22	Possible cysteine synthase	accessory	Amino acid transport and metabolism
MAB_0452c	-1.63266	0.00098637	Non-Essential	449	12	404	10	Transmembrane protein	accessory
MAB_0453c	0.915523	0.114033	Non-Essential	554	10	499	8	Uncharacterized protein	accessory
MAB_0454c	-1.16651	0.128544	Non-Essential	206	6	185	3	Putative metal-binding protein	accessory	Inorganic ion transport and metabolism
MAB_0455	0.123236	0.895746	Non-Essential	476	4	428	3	Transmembrane protein	accessory
MAB_0456	-1.55599	0.056844	Non-Essential	284	4	256	2	Uncharacterized protein	accessory
MAB_0457	-0.915368	0.159829	Non-Essential	401	9	361	6	Uncharacterized protein	accessory
MAB_0458	0.0102019	0.9885	Non-Essential	773	10	696	9	DUF1275 domain-containing protein	accessory
MAB_0459c	-0.361361	0.432869	Non-Essential	866	18	779	17	Possible glycosyl hydrolase	accessory	Carbohydrate transport and metabolism
MAB_0460	-1.96808	0.0169985	Non-Essential	440	4	396	1	Lipoprotein LpqS	accessory
MAB_0461	-1.63653	0.023854	Non-Essential	335	7	302	4	Ig-like domain-containing protein	accessory
MAB_0462c	0.0171857	0.981425	Non-Essential	641	10	577	8	MPT63-like domain-containing protein	accessory
MAB_0463c	0.539899	0.184883	Non-Essential	1538	25	1384	19	Probable oxidase (Copper-binding protein)	accessory	Cell cycle control, cell division, chromosome partitioning
MAB_0464	-0.594122	0.509699	Non-Essential	494	4	445	2	Lipoprotein LpqS	accessory
MAB_0465	-0.38257	0.574007	Non-Essential	341	10	307	7	Uncharacterized protein	accessory
MAB_0466	1.32887	0.0641978	Non-Essential	404	5	364	4	ABM domain-containing protein	accessory	Energy production and conversion
MAB_0467	-2.44233	2.27596e-05	Non-Essential	512	8	461	6	Lipoprotein LpqS	accessory
MAB_0468	0.420618	0.475564	Non-Essential	560	11	504	9	Probable transmembrane carbonic anhydrase	accessory	Inorganic ion transport and metabolism
MAB_0469c	-0.918178	0.0960641	Non-Essential	284	11	256	9	Intersectin-EH binding protein Ibp1	accessory
MAB_0470c	1.15509	0.020536	Non-Essential	869	14	782	10	Putative hydrolase (Alpha/beta hydrolase fold)	accessory	Coenzyme transport and metabolism
MAB_0471	1.0899	0.0598578	Non-Essential	776	10	698	8	Conserved hypothetical transmembrane protein	core	Intracellular trafficking, secretion, and vesicular transport
MAB_0472	-3.84879	1.34789e-06	Non-Essential	584	2	526	1	Conserved hypothetical membrane protein	core
MAB_0473	0.0249482	0.974854	Non-Essential	206	8	185	6	DUF4244 domain-containing protein	core
MAB_0474	-0.239694	0.807461	Non-Essential	266	3	239	2	Pilus biosynthesis protein TadE	core
MAB_0475	-0.423426	0.669357	Non-Essential	389	2	350	1	Putative Flp pilus-assembly TadG-like N-terminal domain-containing protein	core
MAB_0476c	1.0598	0.0716045	Non-Essential	617	14	555	7	Putative transcriptional regulator, TetR family	core	Transcription
MAB_0477	0.347041	0.623758	Non-Essential	461	7	415	6	Probable membrane protein, MmpS	core
MAB_0478	-0.216652	0.425855	Non-Essential	2930	52	2637	49	Probable membrane protein, MmpL	core	Intracellular trafficking, secretion, and vesicular transport
MAB_0479	-0.260009	0.761252	Non-Essential	440	7	396	4	Putative regulatory protein, MarR	accessory	Transcription
MAB_0480	-1.01808	0.000805732	Non-Essential	1094	30	985	27	NmrA-like domain-containing protein	accessory
MAB_0481c	-0.133427	0.856709	Non-Essential	368	10	331	7	Uncharacterized protein	accessory
MAB_0482c	-0.870567	0.061635	Non-Essential	920	19	828	13	CN hydrolase domain-containing protein	accessory	General function prediction only
MAB_0483c	0.587612	0.25485	Non-Essential	635	14	571	11	Putative transcriptional regulator, TetR family	accessory	Transcription
MAB_0484	-1.47585	4.6201e-05	Non-Essential	959	20	863	18	Putative hydrolase/esterase/lipase	core	Lipid transport and metabolism
MAB_0485	-2.07812	2.54914e-07	Non-Essential	1103	21	993	16	Putative oxidoreductase	core	Energy production and conversion
MAB_0486c	-0.952646	3.02237e-05	Non-Essential	2309	59	2078	52	ATP-dependent RNA helicase, DEAD/DEAH box family	accessory	Replication, recombination and repair
MAB_0487	-8.71045	3.82844e-35	Essential	203	6	183	4	Probable cold shock protein A (CspA)	core	Transcription
MAB_0488	-0.160713	0.79676	Non-Essential	638	12	574	10	Uncharacterized protein	core
MAB_0489	-11.0063	2.48136e-275	Essential	2792	11	2513	9	DNA topoisomerase 1 (EC 5.6.2.1) (DNA topoisomerase I)	core	Replication, recombination and repair
MAB_0490c	0.0961308	0.83116	Non-Essential	1559	24	1403	21	Putative adenylate cyclase	core	Signal transduction mechanisms
MAB_0491	-9.7098	3.33514e-62	Essential	1205	7	1085	4	Probable DNA polymerase III, delta' subunit	core	Replication, recombination and repair
MAB_0492	1.92316	0.00304366	Non-Essential	515	7	464	5	Regulator component	accessory
MAB_0493	1.63375	3.13531e-06	Non-Essential	1145	23	1031	20	Integral membrane protein	accessory
MAB_0494	-0.698905	0.0512183	Non-Essential	1157	26	1041	22	Integral membrane protein	accessory
MAB_0495c	-0.45115	0.378416	Non-Essential	422	14	380	12	HTH cro/C1-type domain-containing protein	core
MAB_0496c	-1.15587	0.0249702	Non-Essential	692	13	623	11	Integral membrane protein	core
MAB_0497	1.11892	0.0110683	Non-Essential	746	16	671	14	Abortive infection protein	core	Posttranslational modification, protein turnover, chaperones
MAB_0498c	1.0036	0.170493	Non-Essential	434	6	391	4	DoxX family protein	core	Function unknown
MAB_0499	-0.266339	0.731545	Non-Essential	560	8	504	5	Putative TetR-family transcriptional regulator	core	Transcription
MAB_0500c	-1.98691	3.00766e-05	Non-Essential	563	15	507	11	DUF4352 domain-containing protein	core
MAB_0501c	-0.636341	0.0276282	Non-Essential	1646	35	1481	33	Probable peptidase S15	core	General function prediction only
MAB_0502c	-10.7684	3.95565e-188	Essential	1790	15	1611	13	Conserved hypothetical transmembrane protein	core
MAB_0503	-10.2485	3.37362e-98	Essential	932	5	839	4	Probable UDP-glucose 4-epimerase GalE1	core	Cell wall/membrane/envelope biogenesis
MAB_0504c	-1.41785	0.00344613	Non-Essential	398	13	358	11	Conserved hypothetical membrane protein	core
MAB_0505c	-4.20379	1.50074e-19	Non-Essential	698	49	628	45	Putative glycosyl transferase	core	Cell wall/membrane/envelope biogenesis
MAB_0506	0.607521	0.403938	Non-Essential	299	7	269	5	Uncharacterized protein	accessory
MAB_0507	0.182464	0.616944	Non-Essential	1385	30	1247	27	Diacylglycerol O-acyltransferase (EC 2.3.1.20)	core
MAB_0508c	1.86799	4.94951e-06	Non-Essential	1259	16	1133	14	Integral membrane protein	core
MAB_0509c	-4.87049	8.90431e-58	Non-Essential	1352	10	1217	8	Aminopeptidase N (EC 3.4.11.2)	core	Amino acid transport and metabolism
MAB_0510c	-0.549031	0.0243356	Non-Essential	4028	60	3625	55	Probable non-ribosomal peptide synthase	accessory	General function prediction only
MAB_0511c	0.593625	0.123595	Non-Essential	965	24	868	20	Integral membrane protein TerC (Tellurium resistance)	core	Inorganic ion transport and metabolism
MAB_0512	-2.06984	1.16934e-12	Non-Essential	1295	31	1166	29	Probable aminotransferase/cysteine desulfurase	core	Amino acid transport and metabolism
MAB_0513	-1.92924	7.63157e-15	Non-Essential	1589	47	1430	40	Putative monooxygenase	core	Inorganic ion transport and metabolism
MAB_0514	-2.01301	9.15829e-07	Non-Essential	965	17	869	14	Probable oxidoreductase EphD	core	General function prediction only
MAB_0515	1.9461	0.00246449	Non-Essential	419	8	377	5	Uncharacterized protein	core
MAB_0516c	2.21442	8.10528e-05	Non-Essential	521	9	469	7	Oxo-4-hydroxy-4-carboxy-5-ureidoimidazoline decarboxylase domain-containing protein	core	Nucleotide transport and metabolism
MAB_0517	0.204131	0.715038	Non-Essential	680	14	612	12	Mycobacterium membrane protein	core
MAB_0518c	-9.57672	1.4459e-52	Essential	488	5	439	4	Inorganic pyrophosphatase (EC 3.6.1.1) (Pyrophosphate phospho-hydrolase) (PPase)	core	Energy production and conversion
MAB_0519	-2.57734	2.94196e-08	Non-Essential	1397	15	1257	11	Peptidase S13 (D-alanyl-D-alanine carboxypeptidase)	core	Cell wall/membrane/envelope biogenesis
MAB_0520	-0.288167	0.616315	Non-Essential	1073	13	966	11	Hydrolase	core	Function unknown
MAB_0521	-9.95903	7.04522e-64	Essential	890	35	801	29	tRNA(Ile)-lysidine synthase (EC 6.3.4.19) (tRNA(Ile)-2-lysyl-cytidine synthase) (tRNA(Ile)-lysidine synthetase)	core	Translation, ribosomal structure and biogenesis
MAB_0522c	-0.884961	0.00171761	Non-Essential	1496	36	1346	31	Probable monooxygenase	accessory	Coenzyme transport and metabolism
MAB_0523	-0.632561	0.309407	Non-Essential	581	12	523	7	Hypoxanthine phosphoribosyltransferase (EC 2.4.2.8)	core	Nucleotide transport and metabolism
MAB_0524c	0.957298	0.206926	Non-Essential	608	6	547	4	Probable conserved lipoprotein LpqG	core	Function unknown
MAB_0525c	0.708084	0.125889	Non-Essential	749	15	674	13	Probable conserved lipoprotein LpqG	core	Function unknown
MAB_0526c	-1.34433	0.00444288	Non-Essential	1031	14	928	12	Hypothetical zinc-type alcohol dehydrogenase	core	Energy production and conversion
MAB_0527c	-2.4415	1.02588e-17	Non-Essential	1193	32	1074	29	Possible monooxygenase (Luciferase-like)	core	Coenzyme transport and metabolism
MAB_0528c	-1.01597	0.0132373	Non-Essential	965	17	868	16	Probable epoxide hydrolase EphA	core	Coenzyme transport and metabolism
MAB_0529c	-0.370437	0.381912	Non-Essential	818	22	736	20	Coenzyme Q (Ubiquinone) biosynthesis protein Coq4	core	Coenzyme transport and metabolism
MAB_0530	-1.06824	0.016188	Non-Essential	662	16	596	13	Probable transcriptional regulator, TetR family	core	Transcription
MAB_0531c	0.0796473	0.898256	Non-Essential	1568	14	1411	11	VWFA domain-containing protein	core
MAB_0532	0.689299	0.250576	Non-Essential	425	10	383	8	Lipoprotein	core
MAB_0533	-3.74147	8.3766e-35	Non-Essential	2252	16	2027	14	ATP-dependent zinc metalloprotease FtsH (EC 3.4.24.-)	core	Cell cycle control, cell division, chromosome partitioning
MAB_0534	-7.33731	6.5801e-70	Non-Essential	614	12	553	11	GTP cyclohydrolase 1 (EC 3.5.4.16) (GTP cyclohydrolase I) (GTP-CH-I)	core	Coenzyme transport and metabolism
MAB_0535	-8.91692	2.42128e-45	Essential	1052	34	947	29	Dihydropteroate synthase (DHPS) (EC 2.5.1.15) (Dihydropteroate pyrophosphorylase)	core	Coenzyme transport and metabolism
MAB_0536	-8.27965	3.37893e-42	Essential	380	10	342	7	7,8-dihydroneopterin aldolase (EC 4.1.2.25)	core	Coenzyme transport and metabolism
MAB_0537	-7.46206	2.29203e-21	Non-Essential	518	4	466	2	2-amino-4-hydroxy-6-hydroxymethyldihydropteridine diphosphokinase (EC 2.7.6.3)	core	Coenzyme transport and metabolism
MAB_0538	-0.0522753	0.950063	Non-Essential	467	8	420	5	Secreted protein	core
MAB_0539	-2.5485	2.42584e-14	Non-Essential	1481	21	1333	20	Conserved hypothetical transmembrane protein	core
MAB_0540	-0.624552	0.230053	Non-Essential	980	14	882	11	Chalcone/stilbene synthase	core	General function prediction only
MAB_0541	-10.4842	5.33319e-91	Essential	932	13	839	9	Pantothenate synthetase (PS) (EC 6.3.2.1) (Pantoate--beta-alanine ligase) (Pantoate-activating enzyme)	core	Coenzyme transport and metabolism
MAB_0542	-0.874012	0.133916	Non-Essential	425	10	383	8	Aspartate 1-decarboxylase (EC 4.1.1.11) (Aspartate alpha-decarboxylase) [Cleaved into: Aspartate 1-decarboxylase beta chain; Aspartate 1-decarboxylase alpha chain]	core	Coenzyme transport and metabolism
MAB_0543	0.136113	0.819707	Non-Essential	815	14	734	11	Type III pantothenate kinase (EC 2.7.1.33) (PanK-III) (Pantothenic acid kinase)	core	Coenzyme transport and metabolism
MAB_0544	-11.7957	2.08567e-166	Essential	1502	32	1352	26	Lysine--tRNA ligase (EC 6.1.1.6) (Lysyl-tRNA synthetase) (LysRS)	core	Translation, ribosomal structure and biogenesis
MAB_0545	-6.55122	2.53849e-30	Non-Essential	344	8	310	6	Protein lsr2	core
MAB_0546	-11.0671	7.32398e-124	Essential	2534	14	2281	13	Probable ATP-dependent Clp protease ATP-binding subunit	core	Cell cycle control, cell division, chromosome partitioning
MAB_0547c	0.599072	0.142275	Non-Essential	992	21	893	18	Putative iron compound ABC transporter,substrate-binding protein	core	Inorganic ion transport and metabolism
MAB_0548c	-1.25128	0.00610897	Non-Essential	785	15	706	13	Putative iron compound ABC transporter,ATP-binding protein	core	Replication, recombination and repair
MAB_0549c	-0.828679	0.0707173	Non-Essential	1052	14	947	13	Putative heme/hemin ABC transporter, permease protein	core	Inorganic ion transport and metabolism
MAB_0550	0.446779	0.528469	Non-Essential	206	7	185	6	Cobalt transporter subunit (CbtB)	core
MAB_0551	0.893443	0.0812931	Non-Essential	788	14	709	10	Cobalt transporter subunit (CbtA)	core
MAB_0552c	0.221549	0.585158	Non-Essential	1340	25	1206	22	Probable conserved lipoprotein LpqF	core	Cell wall/membrane/envelope biogenesis
MAB_0553c	0.880898	0.296516	Non-Essential	317	3	285	2	ABM domain-containing protein	core	Energy production and conversion
MAB_0554	-0.145764	0.804825	Non-Essential	800	14	720	11	Putative hydrolase, alpha/beta fold family	core	Coenzyme transport and metabolism
MAB_0555	-0.356646	0.322218	Non-Essential	1439	30	1295	25	phospholipase C (EC 3.1.4.3)	core	Cell wall/membrane/envelope biogenesis
MAB_0557	-1.12837	0.03561	Non-Essential	956	13	860	9	Probable transcription regulator, AraC family	core	General function prediction only
MAB_0558c	-0.807222	0.038614	Non-Essential	842	19	758	17	Adenine DNA glycosylase (EC 3.2.2.31)	core	Replication, recombination and repair
MAB_0559	-0.511108	0.316924	Non-Essential	614	15	553	11	carbonic anhydrase (EC 4.2.1.1)	core	Inorganic ion transport and metabolism
MAB_0560	0.777326	0.0158236	Non-Essential	1544	31	1390	28	Transcriptional regulator lytR	core	Cell wall/membrane/envelope biogenesis
MAB_0561	-9.36394	2.7592e-47	Essential	746	8	671	6	Uncharacterized protein	core
MAB_0562c	0.611656	0.138851	Non-Essential	1085	19	976	16	DNA integrity scanning protein DisA (Cyclic di-AMP synthase) (c-di-AMP synthase) (Diadenylate cyclase) (EC 2.7.7.85)	core	Signal transduction mechanisms
MAB_0563	-0.582982	0.324263	Non-Essential	548	13	493	9	Thioesterase domain-containing protein	core	Secondary metabolites biosynthesis, transport and catabolism
MAB_0564c	-1.27248	0.000282821	Non-Essential	1421	25	1279	22	DNA repair protein RadA	core	Replication, recombination and repair
MAB_0565c	2.0006	0.000975829	Non-Essential	365	7	328	6	Mycobacterium membrane protein	core
MAB_0566c	0.621152	0.362532	Non-Essential	455	8	409	6	Mycobacterium membrane protein	core
MAB_0567c	-0.874657	0.236527	Non-Essential	683	6	615	4	Putative lipoprotein lpqE	core
MAB_0568	-8.89198	9.80353e-39	Essential	488	8	439	6	Putative CarD-like transcriptional regulator	core	Transcription
MAB_0569	-9.34882	3.83603e-47	Essential	632	15	569	14	2-C-methyl-D-erythritol 4-phosphate cytidylyltransferase (EC 2.7.7.60) (4-diphosphocytidyl-2C-methyl-D-erythritol synthase) (MEP cytidylyltransferase) (MCT)	core	Lipid transport and metabolism
MAB_0570	-8.47562	3.00455e-33	Non-Essential	476	32	428	30	2-C-methyl-D-erythritol 2,4-cyclodiphosphate synthase (MECDP-synthase) (MECPP-synthase) (MECPS) (EC 4.6.1.12)	core	Lipid transport and metabolism
MAB_0571	-11.6354	1.5973e-159	Essential	1439	23	1295	20	Cysteine--tRNA ligase (EC 6.1.1.16) (Cysteinyl-tRNA synthetase) (CysRS)	core	Translation, ribosomal structure and biogenesis
MAB_0572	-7.5275	1.10073e-58	Non-Essential	947	8	852	6	Uncharacterized tRNA/rRNA methyltransferase MAB_0572 (EC 2.1.1.-)	core	Translation, ribosomal structure and biogenesis
MAB_0573	-0.429617	0.360159	Non-Essential	998	19	898	14	Putative glycerophosphoryl diester phosphodiesterase (GlpQ)	core	Lipid transport and metabolism
MAB_0574c	-0.746235	0.159829	Non-Essential	716	12	644	10	LamB/YcsF family protein	core	General function prediction only
MAB_0575c	-1.99292	5.80376e-05	Non-Essential	830	16	747	10	Putative ABC-transporter transmembrane protein	core	Inorganic ion transport and metabolism
MAB_0576c	-0.851085	0.11413	Non-Essential	785	13	706	9	Putative ABC transporter ATP-binding protein	core	Posttranslational modification, protein turnover, chaperones
MAB_0577c	-1.73109	8.10528e-05	Non-Essential	878	15	790	12	Putative ABC transporter solute binding protein	core	Inorganic ion transport and metabolism
MAB_0578c	-0.387287	0.205133	Non-Essential	2534	40	2281	32	Putative trehalose phosphatase	core	Carbohydrate transport and metabolism
MAB_0579c	-2.60122	9.67409e-06	Non-Essential	677	7	609	5	Putative transcriptional regulator, TetR family	core	Transcription
MAB_0580	-0.543214	0.0887867	Non-Essential	2147	31	1932	28	Probable acyl-CoA dehydrogenase FadE	core	Lipid transport and metabolism
MAB_0581c	0.364554	0.561386	Non-Essential	299	11	269	8	Uncharacterized protein	accessory
MAB_0582c	1.00161	0.059506	Non-Essential	545	12	490	9	Secreted protein	core
MAB_0583c	0.0394744	0.951144	Non-Essential	1052	13	947	10	Putative oxidoreductase	core	Energy production and conversion
MAB_0584	-0.479546	0.230292	Non-Essential	1202	22	1082	18	Acyl-CoA dehydrogenase C-terminal domain-containing protein	core	Lipid transport and metabolism
MAB_0585	-1.73864	8.73957e-05	Non-Essential	902	14	812	12	Possible 2,3-dihydroxybiphenyl 1,2-dioxygenase	core
MAB_0586	-0.943726	0.0545855	Non-Essential	581	13	523	11	Possible oxidoreductase	core	Energy production and conversion
MAB_0587	-1.69861	4.32762e-06	Non-Essential	1256	22	1130	19	Probable acetamidase/formamidase	core	Energy production and conversion
MAB_0588c	-1.72694	6.30208e-05	Non-Essential	1112	18	1001	13	Porphyromonas-type peptidyl-arginine deiminase	core	Amino acid transport and metabolism
MAB_0589	-2.46239	5.47783e-08	Non-Essential	758	13	682	11	Probable aquaporin Z	core	Carbohydrate transport and metabolism
MAB_0590c	-0.461456	0.155922	Non-Essential	1271	39	1144	29	Uncharacterized protein	core
MAB_0591	0.108535	0.877599	Non-Essential	425	10	383	8	Probable rifampin adp-ribosyl transferase	core
MAB_0592c	0.587777	0.4186	Non-Essential	374	8	337	5	DoxX family membrane protein	core	Function unknown
MAB_0593c	-1.00662	0.0746864	Non-Essential	953	11	858	8	Probable acyl-CoA dehydrogenase FadE	core	Lipid transport and metabolism
MAB_0594c	-3.21471	3.1045e-15	Non-Essential	965	17	868	13	Probable acyl-CoA dehydrogenase FadE	core	Lipid transport and metabolism
MAB_0595c	-1.6699	0.00058532	Non-Essential	1160	14	1044	10	Probable acyl-CoA dehydrogenase FadE	core	Lipid transport and metabolism
MAB_0596c	-0.852034	0.027516	Non-Essential	1592	21	1433	18	Probable fatty-acid-CoA ligase FadD	core	Lipid transport and metabolism
MAB_0597	-0.722007	0.0640061	Non-Essential	1193	23	1074	19	Probable acyl-CoA dehydrogenase FadE	core	Lipid transport and metabolism
MAB_0598	-1.73032	0.00136176	Non-Essential	788	12	709	8	Short-chain dehydrogenase/reductase	core	General function prediction only
MAB_0599	-0.67678	0.199076	Non-Essential	656	14	590	10	Probable transcriptional regulator TetR family	core	Transcription
MAB_0600	-1.06031	0.0312893	Non-Essential	1148	13	1033	11	Probable acetyl-CoA acetyltransferase FadA	core	Lipid transport and metabolism
MAB_0601	0.591566	0.351817	Non-Essential	296	9	266	7	Secreted protein	core
MAB_0602c	-0.0493884	0.95086	Non-Essential	332	9	299	6	Uncharacterized protein	core
MAB_0603c	-3.07043	3.49118e-08	Non-Essential	1073	8	966	7	Possible 2-nitropropane dioxygenase	core	General function prediction only
MAB_0604c	-3.18683	4.2546e-13	Non-Essential	749	15	674	12	Putative CoA-transferase beta subunit	core	Lipid transport and metabolism
MAB_0605c	-1.99564	1.72519e-05	Non-Essential	881	15	793	11	Putative CoA-transferase alpha subunit	core	Lipid transport and metabolism
MAB_0606c	-2.10881	0.000230481	Non-Essential	758	9	682	7	Probable enoyl-CoA hydratase EchA	core	Coenzyme transport and metabolism
MAB_0607	-0.67345	0.163898	Non-Essential	782	14	704	12	Probable short-chain dehydrogenase/reductase	core	General function prediction only
MAB_0608	-3.55554	8.45064e-15	Non-Essential	911	14	820	11	Probable short-chain dehydrogenase/reductase	core	General function prediction only
MAB_0609c	-1.36659	0.00334485	Non-Essential	488	15	439	12	Deazaflavin-dependent nitroreductase	core
MAB_0610	-2.70883	7.98244e-05	Non-Essential	386	6	347	4	Site-specific recombinase XerC	core
MAB_0611	-2.00463	5.49001e-08	Non-Essential	1253	21	1128	18	Putative cytochrome P450	core	Secondary metabolites biosynthesis, transport and catabolism
MAB_0612c	-1.31165	0.0021384	Non-Essential	1160	16	1044	14	Probable acetyl-CoA acetyltransferase FadA	core	Lipid transport and metabolism
MAB_0613	-2.02568	1.81884e-07	Non-Essential	1259	17	1133	15	Putative cytochrome P450	core	Secondary metabolites biosynthesis, transport and catabolism
MAB_0614	-2.76809	2.67217e-09	Non-Essential	1061	17	955	11	Probable acyl-CoA dehydrogenase FadE	core	Lipid transport and metabolism
MAB_0615	-0.97869	0.00902481	Non-Essential	1163	19	1047	18	Putative acyl-CoA dehydrogenase	core	Lipid transport and metabolism
MAB_0616	-1.2096	0.00612281	Non-Essential	950	17	855	14	Nucleic acid-binding protein	core	General function prediction only
MAB_0617	-3.0661	2.10365e-05	Non-Essential	392	4	353	3	Uncharacterized protein	core
MAB_0618	-3.03074	4.49804e-24	Non-Essential	1163	26	1047	24	Probable lipid transfer protein or keto acyl-CoA thiolase Ltp2	core	Lipid transport and metabolism
MAB_0619	-0.989773	0.00308994	Non-Essential	725	27	653	22	Uncharacterized protein	accessory
MAB_0620c	-1.69602	0.00139318	Non-Essential	524	12	472	9	Secreted protein	core
MAB_0621c	-0.519906	0.310088	Non-Essential	857	13	771	12	Probable dehydrogenase/dehydratase (MaoC family)	core	Lipid transport and metabolism
MAB_0622c	0.139166	0.673505	Non-Essential	1679	39	1511	33	Probable dehydrogenase	core	Coenzyme transport and metabolism
MAB_0623	-0.301916	0.371311	Non-Essential	1601	37	1441	30	Probable dehydrogenase	core	General function prediction only
MAB_0624	-1.33129	0.00396701	Non-Essential	785	15	707	12	Probable hydratase/decarboxylase	core	Secondary metabolites biosynthesis, transport and catabolism
MAB_0625	-1.54182	0.00338003	Non-Essential	908	12	817	9	Acetaldehyde dehydrogenase 1 (EC 1.2.1.10) (Acetaldehyde dehydrogenase [acetylating] 1)	core	Secondary metabolites biosynthesis, transport and catabolism
MAB_0626	-2.01028	2.32216e-07	Non-Essential	1079	18	971	16	4-hydroxy-2-oxovalerate aldolase 1 (HOA 1) (EC 4.1.3.39) (4-hydroxy-2-keto-pentanoic acid aldolase 1) (4-hydroxy-2-oxopentanoate aldolase 1)	core	Amino acid transport and metabolism
MAB_0627c	-1.06374	0.0935008	Non-Essential	248	7	223	6	Uncharacterized protein	accessory
MAB_0628	-0.615348	0.0365746	Non-Essential	3125	43	2813	33	AAA domain-containing protein	accessory	Cell cycle control, cell division, chromosome partitioning
MAB_0629	-4.57676	1.32642e-11	Non-Essential	149	5	134	4	Uncharacterized protein	accessory
MAB_0630	-2.44141	5.54145e-18	Non-Essential	1916	34	1724	30	CobQ/CobB/MinD/ParA nucleotide binding domain-containing protein	accessory	Cell cycle control, cell division, chromosome partitioning
MAB_0631c	-1.03481	0.217726	Non-Essential	326	4	293	2	Putative cation antiporter subunit	core	Inorganic ion transport and metabolism
MAB_0632c	-1.41608	0.0131586	Non-Essential	293	10	264	8	Putative cation antiporter subunit	core	Inorganic ion transport and metabolism
MAB_0633c	-0.366357	0.51879	Non-Essential	578	13	520	10	Putative cation antiporter subunit	core	Inorganic ion transport and metabolism
MAB_0634c	-0.990566	0.000429146	Non-Essential	1601	35	1441	31	Putative cation antiporter NADH dehydrogenase subunit	core	Energy production and conversion
MAB_0635c	-2.63473	1.86115e-06	Non-Essential	464	8	418	7	NADH-ubiquinone oxidoreductase, chain 4L	core	Inorganic ion transport and metabolism
MAB_0636c	-0.51658	0.0573839	Non-Essential	2849	48	2564	43	Putative cation antiporter NADH dehydrogenase subunit	core	Energy production and conversion
MAB_0637c	-3.35238	4.25306e-28	Non-Essential	2186	28	1967	25	Putative conserved ATPase	core	Cell cycle control, cell division, chromosome partitioning
MAB_0638c	-4.74451	5.50671e-45	Non-Essential	887	22	798	20	CDP-diacylglycerol--serine O-phosphatidyltransferase (EC 2.7.8.8) (Phosphatidylserine synthase)	core	Lipid transport and metabolism
MAB_0639c	-3.50794	1.83335e-08	Non-Essential	713	6	642	5	Phosphatidylserine decarboxylase proenzyme (EC 4.1.1.65) [Cleaved into: Phosphatidylserine decarboxylase alpha chain; Phosphatidylserine decarboxylase beta chain]	core	Lipid transport and metabolism
MAB_0640c	-0.845964	0.0910217	Non-Essential	1193	13	1074	11	Molybdopterin molybdenumtransferase (EC 2.10.1.1)	core	Coenzyme transport and metabolism
MAB_0641	0.844755	0.124874	Non-Essential	797	14	717	9	Putative HAD-superfamily hydrolase	core	Amino acid transport and metabolism
MAB_0642	0.00425889	0.995981	Non-Essential	377	7	339	6	Putative glyoxalase/bleomycin resistance protein	core	Secondary metabolites biosynthesis, transport and catabolism
MAB_0643	-0.805718	0.0668692	Non-Essential	914	18	823	15	Putative short-chain dehydrogenase/reductase	core	General function prediction only
MAB_0644c	-2.26263	9.73066e-09	Non-Essential	500	17	450	15	Cupin 2 conserved barrel domain-containing protein	core	Carbohydrate transport and metabolism
MAB_0645c	0.156456	0.685347	Non-Essential	1694	27	1525	25	Helicase ATP-binding domain-containing protein	core	Transcription
MAB_0646c	0.373879	0.428649	Non-Essential	923	18	831	15	Putative short-chain dehydrogenase/reductase	core	General function prediction only
MAB_0647	-0.483986	0.422141	Non-Essential	563	10	507	8	Possible transcriptional regulatory protein TetR	core	Transcription
MAB_0648	0.908966	0.0121641	Non-Essential	1088	25	979	21	DUF3558 domain-containing protein	core
MAB_0649c	0.311122	0.554321	Non-Essential	1175	16	1057	13	Putative monooxygenase	core	Lipid transport and metabolism
MAB_0650	-10.1992	3.00174e-89	Essential	1625	8	1463	6	Chaperonin GroEL (EC 5.6.1.7) (60 kDa chaperonin) (Chaperonin-60) (Cpn60)	core	Posttranslational modification, protein turnover, chaperones
MAB_0651c	-0.79031	0.0214934	Non-Essential	983	30	885	25	Proline and glycine rich transmembrane protein	core	Function unknown
MAB_0652	-0.972962	0.00621496	Non-Essential	1223	28	1101	24	Uncharacterized protein	core
MAB_0653	-1.41447	0.00104642	Non-Essential	1001	17	901	14	Hypothetical MoxR-like ATPase	core	General function prediction only
MAB_0654	-1.21227	0.000965449	Non-Essential	899	20	809	18	DUF58 domain-containing protein	core	Function unknown
MAB_0655	0.749688	0.12127	Non-Essential	473	13	426	12	DUF4381 domain-containing protein	core
MAB_0656	-2.56152	4.47096e-18	Non-Essential	1064	30	958	27	Uncharacterized protein	core
MAB_0657	-1.97605	4.89167e-09	Non-Essential	1052	28	947	21	VWA domain-containing protein	core
MAB_0658	-2.6035	9.12549e-12	Non-Essential	947	21	852	17	Tetratricopeptide repeat protein	core
MAB_0659	-0.690843	0.0557985	Non-Essential	869	24	782	22	Putative dioxygenase	core	Secondary metabolites biosynthesis, transport and catabolism
MAB_0660	-1.64961	0.000245303	Non-Essential	554	15	499	13	Fatty acyl CoA thioesterase type III FcoT	core
MAB_0661	-1.50739	2.52563e-07	Non-Essential	1406	30	1265	28	Putative long chain fatty acid-coA ligase	core	Lipid transport and metabolism
MAB_0662	0.508033	0.598527	Non-Essential	215	2	194	1	Carrier domain-containing protein	core
MAB_0663	-0.825688	0.000352112	Non-Essential	4160	65	3744	53	Probable cyclic synthetase (Peptide synthase)	core	Lipid transport and metabolism
MAB_0664	-1.87857	0.00342335	Non-Essential	308	9	277	5	PE family protein	core
MAB_0665	0.0185249	0.983366	Non-Essential	293	7	264	4	PE family protein	accessory
MAB_0666	0.636937	0.377591	Non-Essential	290	7	261	5	ESAT-6-like protein	accessory	Function unknown
MAB_0667	-2.53347	0.00217647	Non-Essential	224	3	202	1	Hypothetical heavy metal transport/detoxification protein	core	Inorganic ion transport and metabolism
MAB_0668c	-3.00561	4.91561e-19	Non-Essential	806	25	725	21	Probable O-methyltransferase OmT	core	Secondary metabolites biosynthesis, transport and catabolism
MAB_0669	-1.26972	4.63402e-05	Non-Essential	1406	33	1265	29	Hypothetical PPE-family protein	core	Function unknown
MAB_0670	-1.28073	0.00108865	Non-Essential	1037	22	933	18	Oxidoreductase	core
MAB_0671	1.14322	0.0722688	Non-Essential	347	8	312	6	DUF202 domain-containing protein	core	Function unknown
MAB_0672c	-1.67126	0.00637912	Non-Essential	749	9	674	6	ABC transporter	core
MAB_0673	1.38778	0.00749081	Non-Essential	743	13	669	9	Putative DNA-binding response regulator PhoP	core	Transcription
MAB_0674	-0.357324	0.403938	Non-Essential	1577	19	1419	17	histidine kinase (EC 2.7.13.3)	core	Signal transduction mechanisms
MAB_0676c	2.01716	0.00191982	Non-Essential	404	7	364	5	Hypothetical HIT-like (Histidine triad) protein	core	Nucleotide transport and metabolism
MAB_0677c	0.962995	0.09936	Non-Essential	971	10	874	8	EamA domain-containing protein	core	Amino acid transport and metabolism
MAB_0678	-0.372623	0.51005	Non-Essential	893	13	804	10	Probable transcriptional regulator, LysR family	core	Transcription
MAB_0679c	-0.511853	0.357074	Non-Essential	845	14	760	10	Probable hydrolase	core	Coenzyme transport and metabolism
MAB_0680c	-0.722324	0.0428387	Non-Essential	1778	25	1600	21	Amidohydrolase 3 domain-containing protein	core	Nucleotide transport and metabolism
MAB_0681	-0.564568	0.354436	Non-Essential	614	12	553	8	Putative HTH-type transcriptional regulator	core	Transcription
MAB_0682	-10.32	1.22776e-88	Essential	1268	6	1141	4	Phosphoribosylamine--glycine ligase (EC 6.3.4.13) (GARS) (Glycinamide ribonucleotide synthetase) (Phosphoribosylglycinamide synthetase)	core	Nucleotide transport and metabolism
MAB_0683c	0.348441	0.47063	Non-Essential	800	17	720	14	Hypothetical conserved membrane protein	core	Amino acid transport and metabolism
MAB_0684c	-0.826218	0.167311	Non-Essential	806	10	725	8	Hypothetical conserved protein	core	Defense mechanisms
MAB_0685	-1.54384	5.84057e-07	Non-Essential	1172	28	1055	26	Aminotransferase (EC 2.6.1.-)	core	Amino acid transport and metabolism
MAB_0686	-1.15069	0.00707667	Non-Essential	707	17	636	15	Putative transcription regulator, TetR family	core	Transcription
MAB_0687	-10.4902	4.769e-100	Essential	1418	32	1276	27	Adenylosuccinate lyase (ASL) (EC 4.3.2.2) (Adenylosuccinase)	core	Nucleotide transport and metabolism
MAB_0688c	-1.58637	0.0113346	Non-Essential	623	9	561	6	Transmembrane protein	core
MAB_0689	-10.2903	3.96586e-107	Essential	893	13	804	11	Phosphoribosylaminoimidazole-succinocarboxamide synthase (EC 6.3.2.6) (SAICAR synthetase)	core	Nucleotide transport and metabolism
MAB_0690	-2.88973	5.89975e-34	Non-Essential	2135	48	1922	42	Probable protease II PrtB	core	Lipid transport and metabolism
MAB_0691	-0.971953	0.123595	Non-Essential	821	9	739	7	Short-chain dehydrogenase/reductas	core	Lipid transport and metabolism
MAB_0692c	-1.732	1.59693e-05	Non-Essential	1403	21	1263	16	Probable sugar transporter	core	Amino acid transport and metabolism
MAB_0693	-1.99898	0.000214082	Non-Essential	488	10	439	8	Glutathione peroxidase	core	Lipid transport and metabolism
MAB_0694	-2.42104	8.63917e-09	Non-Essential	704	18	634	13	Deacetylase	core	General function prediction only
MAB_0695	-1.65345	1.06402e-06	Non-Essential	1658	26	1492	22	Putative fumarate reductase/succinate dehydrogenase	core	Coenzyme transport and metabolism
MAB_0696c	-0.862853	0.173476	Non-Essential	650	9	585	7	Metallo-beta-lactamase domain-containing protein	core	Carbohydrate transport and metabolism
MAB_0697	-7.3632	3.85158e-21	Non-Essential	239	3	215	2	Phosphoribosylformylglycinamidine synthase subunit PurS (FGAM synthase) (EC 6.3.5.3) (Formylglycinamide ribonucleotide amidotransferase subunit III) (FGAR amidotransferase III) (FGAR-AT III) (Phosphoribosylformylglycinamidine synthase subunit III)	core	Nucleotide transport and metabolism
MAB_0698	-9.71452	4.29227e-59	Essential	677	8	609	6	Phosphoribosylformylglycinamidine synthase subunit PurQ (FGAM synthase) (EC 6.3.5.3) (Formylglycinamide ribonucleotide amidotransferase subunit I) (FGAR amidotransferase I) (FGAR-AT I) (Glutaminase PurQ) (EC 3.5.1.2) (Phosphoribosylformylglycinamidine synthase subunit I)	core	Nucleotide transport and metabolism
MAB_0699c	-1.46483	0.00139288	Non-Essential	797	18	717	13	Probable 29 kDa antigen CFP29 (Bacteriocin CFP29)	core	Function unknown
MAB_0700c	0.235065	0.65623	Non-Essential	1007	16	906	13	Putative Dyp-type peroxidase	core	Inorganic ion transport and metabolism
MAB_0701	-1.84905	5.37275e-06	Non-Essential	1268	19	1141	15	M18 family aminopeptidase (EC 3.4.11.-)	core	Amino acid transport and metabolism
MAB_0703c	-0.719437	0.172307	Non-Essential	818	12	736	10	Mycothiol-dependent maleylpyruvate isomerase metal-binding domain-containing protein	core
MAB_0704c	1.21199	0.0152677	Non-Essential	1010	12	909	10	Lipoprotein	core
MAB_0705	-1.01409	0.193273	Non-Essential	443	5	399	3	DoxX family protein	core
MAB_0706c	0.611349	0.171653	Non-Essential	1118	19	1006	15	Lipoprotein	accessory
MAB_0707	-11.6102	1.94956e-189	Essential	2285	15	2057	13	Phosphoribosylformylglycinamidine synthase subunit PurL (FGAM synthase) (EC 6.3.5.3) (Formylglycinamide ribonucleotide amidotransferase subunit II) (FGAR amidotransferase II) (FGAR-AT II) (Glutamine amidotransferase PurL) (Phosphoribosylformylglycinamidine synthase subunit II)	core	Nucleotide transport and metabolism
MAB_0708	0.264925	0.482769	Non-Essential	1802	27	1622	24	Transmembrane protein	core	Function unknown
MAB_0709	0.249231	0.746066	Non-Essential	641	9	577	6	Abortive phage infection protein	core	Posttranslational modification, protein turnover, chaperones
MAB_0710	1.09734	0.00830969	Non-Essential	602	17	542	14	Secreted protein	core
MAB_0711	-0.241079	0.791795	Non-Essential	386	6	347	3	Bacterial SCP orthologue domain-containing protein	core
MAB_0712c	-0.067227	0.867591	Non-Essential	1316	32	1184	27	DoxX family protein	core
MAB_0713	-10.7159	4.03639e-146	Essential	1514	4	1363	3	Amidophosphoribosyltransferase (ATase) (EC 2.4.2.14) (Glutamine phosphoribosylpyrophosphate amidotransferase) (GPATase)	core	Nucleotide transport and metabolism
MAB_0714c	-1.51065	0.00735497	Non-Essential	530	11	477	8	Uncharacterized protein	accessory
MAB_0715c	-0.0747355	0.898986	Non-Essential	1013	15	912	12	Putative HTH-type transcriptional regulator AraC	accessory	Replication, recombination and repair
MAB_0716c	-0.880991	0.114553	Non-Essential	464	14	418	9	Putative transcriptional regulator, MarR	accessory	Transcription
MAB_0717	0.780786	0.0948266	Non-Essential	890	16	801	13	Probable dehydrogenase/reductase	accessory	General function prediction only
MAB_0718c	0.153346	0.757662	Non-Essential	971	20	874	16	NAD-dependent epimerase/dehydratase	core	Cell wall/membrane/envelope biogenesis
MAB_0719	-1.85233	1.55591e-11	Non-Essential	1586	37	1427	33	Putative oligopeptide ABC transporter,solute-binding protein	core	Amino acid transport and metabolism
MAB_0720	-1.71443	6.91015e-07	Non-Essential	1025	23	923	22	Probable oligopeptide ABC transporter, permease protein	core	Amino acid transport and metabolism
MAB_0721	-1.70424	8.59609e-07	Non-Essential	941	22	847	20	Probable oligopeptide ABC transporter, permease protein	core	Amino acid transport and metabolism
MAB_0722	-0.958752	0.00877653	Non-Essential	1646	24	1481	21	Putative oligopeptide ABC transporter,ATP-binding protein	core	Replication, recombination and repair
MAB_0723c	-2.13482	7.09894e-10	Non-Essential	1973	26	1776	21	Putative triacylglycerol lipase	accessory	Coenzyme transport and metabolism
MAB_0724c	-0.448057	0.249417	Non-Essential	1415	23	1273	20	Putative amidase AmiC	core	Translation, ribosomal structure and biogenesis
MAB_0725c	-0.33858	0.641816	Non-Essential	623	9	561	6	HTH tetR-type domain-containing protein	core	Transcription
MAB_0726	0.0751413	0.882982	Non-Essential	998	22	898	17	Rieske-type oxygenase	core	Inorganic ion transport and metabolism
MAB_0727	1.39276	0.0010778	Non-Essential	1073	16	966	14	Putative dihydrodipicolinate reductase	accessory	Amino acid transport and metabolism
MAB_0728	-4.14499	4.98359e-18	Non-Essential	1088	16	979	12	Phosphoribosylformylglycinamidine cyclo-ligase (EC 6.3.3.1) (AIR synthase) (AIRS) (Phosphoribosyl-aminoimidazole synthetase)	core	Nucleotide transport and metabolism
MAB_0729c	-7.49509	1.79629e-21	Non-Essential	179	4	161	2	DUF3073 domain-containing protein	core
MAB_0730c	-8.35478	4.15454e-62	Essential	1094	18	985	14	Aminomethyltransferase folate-binding domain-containing protein	core	Posttranslational modification, protein turnover, chaperones
MAB_0731	-1.80872	9.72735e-06	Non-Essential	854	17	769	15	Probable aminotransferase, class IV	core	Amino acid transport and metabolism
MAB_0732c	0.692656	0.2505	Non-Essential	617	9	555	7	Peroxynitrite isomerase (EC 5.99.-.-) (Ferric nitrobindin) (Nb(III))	core
MAB_0733	0.272338	0.666875	Non-Essential	506	13	455	9	Secreted protein	core
MAB_0734	0.766514	0.138701	Non-Essential	656	16	590	11	MspA family protein	core
MAB_0735	1.96873	0.00012886	Non-Essential	572	10	515	9	Uncharacterized protein	core
MAB_0736	-1.59367	0.00388449	Non-Essential	536	9	482	8	Uncharacterized protein	core
MAB_0737c	-2.36287	1.8593e-06	Non-Essential	377	12	339	10	VOC domain-containing protein	accessory
MAB_0738	1.42716	0.00350306	Non-Essential	869	13	782	10	Putative AraC-family transcriptional regulator	accessory	Replication, recombination and repair
MAB_0739c	2.9569	0.000229137	Non-Essential	305	2	274	1	DUF1416 domain-containing protein	core
MAB_0740c	0.642902	0.2266	Non-Essential	833	15	750	11	Sulfurtransferase	core	Inorganic ion transport and metabolism
MAB_0741c	-0.232065	0.815703	Non-Essential	473	5	426	2	DUF4395 domain-containing protein	core
MAB_0742c	1.30878	0.0364597	Non-Essential	467	9	420	6	Probable thioredoxin ThiX	core	Posttranslational modification, protein turnover, chaperones
MAB_0743c	1.6036	0.0271714	Non-Essential	797	7	717	4	DUF2993 domain-containing protein	core
MAB_0744	0.10831	0.845824	Non-Essential	806	16	725	13	Probable transcriptional regulatory protein	core	Transcription
MAB_0745	-0.292445	0.640483	Non-Essential	890	12	801	9	Mycothiol acetyltransferase (MSH acetyltransferase) (EC 2.3.1.189) (Mycothiol synthase)	core	Translation, ribosomal structure and biogenesis
MAB_0746	1.34659	0.000654268	Non-Essential	1130	20	1017	17	Phosphate-binding protein PstS	core	Inorganic ion transport and metabolism
MAB_0747	1.87727	9.59685e-07	Non-Essential	1064	20	958	17	Phosphate transport system permease protein	core	Inorganic ion transport and metabolism
MAB_0748	1.92996	7.8711e-07	Non-Essential	908	18	817	16	Phosphate transport system permease protein PstA	core	Inorganic ion transport and metabolism
MAB_0749	1.27113	0.0204489	Non-Essential	776	11	698	9	Probable phosphate import ABC transporter ATP-binding protein PstB	core	Posttranslational modification, protein turnover, chaperones
MAB_0750	-0.120731	0.840633	Non-Essential	926	14	833	11	Putative oxidoreductase	core	Energy production and conversion
MAB_0751c	-0.335873	0.574605	Non-Essential	677	10	609	9	Phosphate-specific transport system accessory protein PhoU	core	Inorganic ion transport and metabolism
MAB_0752c	0.37193	0.307091	Non-Essential	2285	28	2056	23	Putative transcriptional regulator	core	Cell wall/membrane/envelope biogenesis
MAB_0753c	1.14824	0.0104567	Non-Essential	1175	15	1057	13	tRNA-dihydrouridine synthase (EC 1.3.1.-)	core	Translation, ribosomal structure and biogenesis
MAB_0754c	-0.68585	0.190259	Non-Essential	1007	14	906	11	Probable fatty acid desaturase	accessory
MAB_0755c	-0.30197	0.708949	Non-Essential	293	6	264	4	Uncharacterized protein	accessory
MAB_0756c	0.0296687	0.957871	Non-Essential	632	16	569	13	HTH tetR-type domain-containing protein	core	Transcription
MAB_0757	-0.574692	0.184484	Non-Essential	1016	19	914	16	ER-bound oxygenase mpaB/mpaB'/Rubber oxygenase catalytic domain-containing protein	core	Function unknown
MAB_0758	-0.452601	0.559319	Non-Essential	179	6	161	5	Integral membrane protein	accessory
MAB_0759c	0.446874	0.278366	Non-Essential	884	21	796	17	Putative dehydrogenase (3-hydroxybutyryl-CoA dehydrogenase FadB?)	core	Energy production and conversion
MAB_0760c	-0.308427	0.487687	Non-Essential	920	18	828	17	CAS/CSE protein involved in chromosome segregation	core
MAB_0761c	-0.637629	0.110333	Non-Essential	893	22	804	18	Putative 3-hydroxyacyl-CoA dehydrogenase	core	Amino acid transport and metabolism
MAB_0762	-0.999012	0.00311721	Non-Essential	1148	29	1033	25	Regulator of polyketide synthase expression	core	Transcription
MAB_0763c	-0.095856	0.868654	Non-Essential	857	21	771	13	Probable oxidoreductase	core	General function prediction only
MAB_0764c	1.21672	0.0115427	Non-Essential	497	12	447	11	DUF1772 domain-containing protein	core
MAB_0765	0.837027	0.305318	Non-Essential	458	5	412	3	Hypothetical conserved integral membrane protein	core
MAB_0766	0.590272	0.21897	Non-Essential	902	16	812	14	Hypothetical conserved integral membrane protein	core	Amino acid transport and metabolism
MAB_0767c	0.562606	0.20535	Non-Essential	920	17	828	14	Putative transcriptional regulator, AraC family	core	Replication, recombination and repair
MAB_0768	0.671312	0.29512	Non-Essential	692	9	623	7	AB hydrolase-1 domain-containing protein	core	Coenzyme transport and metabolism
MAB_0769c	-0.662096	0.299108	Non-Essential	557	9	501	7	Hypothetical transcriptional regulator	core	Transcription
MAB_0770	0.331284	0.685531	Non-Essential	476	6	428	4	YbaK/aminoacyl-tRNA synthetase-associated domain-containing protein	core	Translation, ribosomal structure and biogenesis
MAB_0771c	0.158181	0.625794	Non-Essential	1925	43	1732	36	Hypothetical major facilitator transporter	core	Amino acid transport and metabolism
MAB_0772c	1.76363	0.0273254	Non-Essential	254	5	229	2	Uncharacterized protein	accessory
MAB_0773	1.51847	0.000267605	Non-Essential	500	19	450	15	Uncharacterized protein	accessory
MAB_0774c	1.21055	0.0259491	Non-Essential	446	11	401	8	Uncharacterized protein	accessory
MAB_0775	0.0623451	0.880963	Non-Essential	1184	31	1066	25	Uncharacterized protein	accessory
MAB_0776	1.37604	0.00209345	Non-Essential	437	15	393	13	Uncharacterized protein	accessory
MAB_0777	-1.65809	0.00445924	Non-Essential	182	8	164	7	Integral membrane protein	accessory
MAB_0778	0.453446	0.324681	Non-Essential	581	19	523	15	Liporotein LppU	accessory
MAB_0779	0.22717	0.707491	Non-Essential	539	11	485	10	Uncharacterized protein	accessory
MAB_0780	1.62608	0.0150732	Non-Essential	302	8	272	5	Uncharacterized protein	accessory
MAB_0781	0.0994097	0.830521	Non-Essential	644	21	580	18	Integral membrane protein	accessory
MAB_0782	0.065833	0.897495	Non-Essential	497	18	447	15	Bacteriophage protein	accessory
MAB_0783c	-0.045836	0.951527	Non-Essential	1010	9	909	7	Bacteriophage protein	accessory
MAB_0785	2.48625	6.3348e-07	Non-Essential	833	11	750	10	Transmembrane protein	accessory
MAB_0786	1.73308	0.000879792	Non-Essential	743	10	669	9	Transmembrane protein	accessory
MAB_0787	-0.335737	0.642926	Non-Essential	620	8	558	6	Transmembrane protein	accessory
MAB_0788	0.549739	0.352949	Non-Essential	824	9	742	8	Uncharacterized protein	accessory
MAB_0789	0.376165	0.652004	Non-Essential	701	8	631	4	Transmembrane protein	accessory
MAB_0790	1.52137	0.00205622	Non-Essential	692	11	623	10	DUF4178 domain-containing protein	accessory
MAB_0791	1.52923	0.041346	Non-Essential	350	5	315	3	Uncharacterized protein	accessory
MAB_0792	1.23235	0.0885658	Non-Essential	542	5	488	4	Uncharacterized protein	accessory
MAB_0793	0.764565	0.251459	Non-Essential	317	7	285	6	Bacteriophage protein	accessory
MAB_0794	-0.282925	0.736498	Non-Essential	515	5	464	4	Tripartite tricarboxylate transporter TctB family protein	accessory
MAB_0795	1.14045	0.0176884	Non-Essential	761	12	685	11	Uncharacterized protein	accessory
MAB_0796c	1.36986	0.025185	Non-Essential	797	9	717	7	Uncharacterized protein	accessory
MAB_0797c	1.01519	0.125253	Non-Essential	755	8	679	6	Uncharacterized protein	accessory
MAB_0798c	0.564245	0.446283	Non-Essential	533	6	480	5	Transmembrane protein	accessory
MAB_0799c	0.227941	0.825502	Non-Essential	488	2	439	1	Uncharacterized protein	accessory
MAB_0800	-1.08366	0.138332	Non-Essential	494	5	445	4	Uncharacterized protein	accessory
MAB_0801	-1.7691	2.56744e-05	Non-Essential	623	17	561	15	Bacteriophage protein	accessory
MAB_0802	0.29522	0.495487	Non-Essential	869	19	782	18	IgGFc-binding protein N-terminal domain-containing protein	accessory
MAB_0803	0.313609	0.38332	Non-Essential	2156	32	1940	27	Type IV secretory pathway, VirB10 components	accessory
MAB_0804	1.62278e-05	0.999969	Non-Essential	275	16	248	13	Uncharacterized protein	accessory
MAB_0805	1.03408	0.0452518	Non-Essential	470	12	423	10	Lipoprotein LpqN	accessory
MAB_0806	-0.0122098	0.981836	Non-Essential	755	22	680	16	Hypothetical conserved lipoprotein LppR	accessory
MAB_0807	-3.31147	5.17006e-30	Non-Essential	1061	31	955	26	Integral membrane protein	accessory
MAB_0808c	-1.06443	0.0372234	Non-Essential	392	12	353	11	Uncharacterized protein	accessory
MAB_0809c	0.0454975	0.933327	Non-Essential	1484	18	1336	14	Conserved hypothetical PPE family protein	core	Function unknown
MAB_0810c	-1.27173	0.00325704	Non-Essential	1424	23	1282	14	Putative transcriptional regulator, GntR family	core	Amino acid transport and metabolism
MAB_0811	-1.4951	0.000400173	Non-Essential	875	16	788	14	Conserved hypothetical membrane protein (Resistance to D-cycloserine?)	core	Amino acid transport and metabolism
MAB_0812	-1.91952	2.49374e-06	Non-Essential	752	17	677	14	Putative transcriptional regulator, IclR	accessory	Transcription
MAB_0813c	-2.38651	1.18987e-07	Non-Essential	791	14	712	12	Putative transcriptional regulator, IclR	accessory	Transcription
MAB_0815	-0.815566	0.00608994	Non-Essential	1580	33	1422	27	Putative amino acid permease	accessory	Amino acid transport and metabolism
MAB_0816	-2.65683	2.11575e-19	Non-Essential	1508	32	1357	29	Probable glucose-methanol-choline oxidoreductase	accessory	Energy production and conversion
MAB_0817	-0.822806	0.0235908	Non-Essential	1355	25	1220	20	Putative aldehyde dehydrogenase	accessory	Energy production and conversion
MAB_0818	-2.30499	1.19877e-15	Non-Essential	1682	32	1514	30	Probable tryptophan 2-monooxygenase	accessory	Lipid transport and metabolism
MAB_0819	0.03885	0.940877	Non-Essential	800	19	720	16	Hypothetical carbon-nitrogen hydrolase family protein	accessory	General function prediction only
MAB_0820c	-0.581405	0.00667328	Non-Essential	3110	63	2799	59	glutamate dehydrogenase (EC 1.4.1.2)	accessory	Amino acid transport and metabolism
MAB_0821	-0.723932	0.0849771	Non-Essential	1358	21	1222	18	Probable 4-aminobutyrate aminotransferase (GabT)	core	Coenzyme transport and metabolism
MAB_0822	-2.77117	6.96839e-16	Non-Essential	1193	23	1074	20	Probable acyl-CoA dehydrogenase	core	Lipid transport and metabolism
MAB_0823	-0.781098	0.0393721	Non-Essential	1460	24	1314	20	Probable aldehyde dehydrogenase	core	Energy production and conversion
MAB_0824	-2.36732	2.533e-12	Non-Essential	1115	26	1004	23	Putative L-carnitine dehydratase	core	Lipid transport and metabolism
MAB_0825	-1.13651	0.00124546	Non-Essential	1520	23	1368	21	Hypothetical peptidase	core	Transcription
MAB_0826c	-0.895988	0.0277341	Non-Essential	890	18	801	17	Possible esterase LipW	core	Lipid transport and metabolism
MAB_0827	0.873011	0.0421313	Non-Essential	743	20	669	15	Hypothetical short-chain dehydrogenase/reductase	core	General function prediction only
MAB_0828	-3.54961	1.88348e-37	Non-Essential	467	34	420	29	DoxX family protein	accessory
MAB_0829	-2.63569	3.28505e-16	Non-Essential	479	28	431	22	Putative oxidoreductase	accessory	Energy production and conversion
MAB_0830	0.35225	0.237645	Non-Essential	1094	40	985	34	Probable NADH-dependent flavin oxidoreductase	accessory	Energy production and conversion
MAB_0831	1.06249	0.147829	Non-Essential	437	7	393	4	Cyclase	core
MAB_0832	-1.48512	0.000470661	Non-Essential	626	16	563	15	Putative transcriptional regulator, TetR family	core	Transcription
MAB_0833	-2.68768	2.34202e-09	Non-Essential	770	14	693	12	Short-chain dehydrogenase/reductase	core	General function prediction only
MAB_0834	-3.09791	1.02677e-12	Non-Essential	812	15	731	12	Putative enoyl-CoA hydratase/isomerase	core	Coenzyme transport and metabolism
MAB_0835c	-2.12681	9.64279e-05	Non-Essential	644	10	580	8	Putative transcriptional regulator, TetR family	core	Transcription
MAB_0836c	-1.07794	0.0272077	Non-Essential	785	14	706	11	Putative enoyl-CoA hydratase/isomerase	core	Coenzyme transport and metabolism
MAB_0837c	-0.218588	0.627909	Non-Essential	1154	19	1039	17	Possible lipid carrier protein or keto acyl-CoA thiolase	core	Lipid transport and metabolism
MAB_0838c	0.190014	0.671688	Non-Essential	1070	20	963	18	Lipid-transfer protein	core	Lipid transport and metabolism
MAB_0839c	1.0486	0.100665	Non-Essential	476	8	428	6	DUF35 domain-containing protein	core	General function prediction only
MAB_0840c	-0.287463	0.767828	Non-Essential	455	4	409	2	DNA-binding protein	core	General function prediction only
MAB_0841	-1.91445	4.62707e-07	Non-Essential	992	19	893	18	Secreted protein	core
MAB_0842	-1.75541	1.98147e-05	Non-Essential	1046	18	941	15	Transmembrane protein	core
MAB_0843	-0.58616	0.422141	Non-Essential	794	7	715	5	Lipoprotein	core
MAB_0844	0.0157585	0.979561	Non-Essential	1037	15	933	13	Uncharacterized protein	core
MAB_0845	1.261	0.00827106	Non-Essential	1091	14	982	12	Probable fatty-acid-CoA racemase Far	core	Lipid transport and metabolism
MAB_0846	0.523727	0.34788	Non-Essential	1082	14	974	11	Putative lipase/esterase	core	Lipid transport and metabolism
MAB_0847c	-0.512677	0.177191	Non-Essential	1169	26	1052	22	Probable aminotransferase	core	Amino acid transport and metabolism
MAB_0848c	0.576739	0.375499	Non-Essential	407	10	366	7	Secreted protein	core
MAB_0849c	0.494138	0.436714	Non-Essential	434	11	391	8	Uncharacterized protein	core
MAB_0850	0.805911	0.125538	Non-Essential	1208	12	1087	10	Probable acyl-coa thiolase FadA	core	Lipid transport and metabolism
MAB_0851	0.0253921	0.960924	Non-Essential	2159	21	1943	16	3-hydroxyacyl-CoA dehydrogenase (EC 1.1.1.35)	core	Lipid transport and metabolism
MAB_0852	0.606276	0.123555	Non-Essential	1391	23	1252	19	Possible conserved polyketide synthase associated protein PapA2	core
MAB_0853	0.453154	0.316924	Non-Essential	1199	20	1079	16	Probable esterase/lipase LipP	core	Defense mechanisms
MAB_0854	-0.821502	0.0321613	Non-Essential	1364	21	1228	18	Fatty acyl-AMP ligase FadD28 and polyketide synthase	core
MAB_0855	-1.06118	2.63879e-05	Non-Essential	3131	47	2818	43	Putative membrane protein, MmpL family	core	General function prediction only
MAB_0856c	-1.46898	0.00178877	Non-Essential	668	14	601	12	Putative transcriptional regulator, TetR family (Tetracyclin resistance)	core	Transcription
MAB_0857	0.227868	0.589907	Non-Essential	1469	23	1322	20	Putative monooxygenase	core	Energy production and conversion
MAB_0858	-1.27497	0.000615309	Non-Essential	995	25	896	19	Hypothetical luciferase-like monooxygenase	core	Coenzyme transport and metabolism
MAB_0859	1.07191	0.126822	Non-Essential	485	8	437	5	Polyketide cyclase/dehydrase and lipid transport	core
MAB_0860c	0.408843	0.316593	Non-Essential	1652	26	1487	19	DNA helicase (EC 3.6.4.12)	core	Replication, recombination and repair
MAB_0861	-0.664818	0.18688	Non-Essential	398	13	358	12	DUF2628 domain-containing protein	core
MAB_0862c	0.380692	0.404413	Non-Essential	2237	19	2013	15	Helicase XPB/Ssl2 N-terminal domain-containing protein	core
MAB_0863	2.13182	0.0062075	Non-Essential	173	4	156	2	Uncharacterized protein	accessory
MAB_0864	-0.61952	0.392683	Non-Essential	512	8	461	5	Cyclic pyranopterin monophosphate synthase (EC 4.6.1.17) (Molybdenum cofactor biosynthesis protein C)	core	Coenzyme transport and metabolism
MAB_0865	-1.51778	0.0230008	Non-Essential	479	8	431	5	Probable molybdopterin biosynthesis protein Mog	core	Coenzyme transport and metabolism
MAB_0866	-0.339643	0.720759	Non-Essential	428	3	385	2	Probable molybdopterin-converting factor subunit 2 (MoaE)	core	Coenzyme transport and metabolism
MAB_0867c	-1.6502	0.000145798	Non-Essential	707	17	636	14	Putative transferase	core	Secondary metabolites biosynthesis, transport and catabolism
MAB_0868c	-0.421334	0.337568	Non-Essential	788	18	709	17	Methyltransferase domain-containing protein	core	Secondary metabolites biosynthesis, transport and catabolism
MAB_0869c	0.531845	0.386148	Non-Essential	1115	10	1003	8	Probable resuscitation-promoting factor RpfA	core
MAB_0870c	0.654119	0.45977	Non-Essential	254	4	229	2	Molybdopterin synthase sulfur carrier subunit	core	Coenzyme transport and metabolism
MAB_0871c	2.26583	5.1613e-07	Non-Essential	992	14	893	12	GTP 3',8-cyclase (EC 4.1.99.22) (Molybdenum cofactor biosynthesis protein A)	core	General function prediction only
MAB_0872	0.438995	0.588561	Non-Essential	413	5	372	4	Probable cold shock-like protein B CspB	core	Transcription
MAB_0873	0.696609	0.196946	Non-Essential	755	14	680	10	DNA alkylation repair protein	core	Replication, recombination and repair
MAB_0874c	-1.08826	0.0570479	Non-Essential	503	10	453	8	DUF2771 domain-containing protein	accessory
MAB_0875c	0.270373	0.50184	Non-Essential	1667	24	1500	20	MFS transporter	core
MAB_0876	1.53621	0.000255015	Non-Essential	737	18	663	15	DUF3027 domain-containing protein	core
MAB_0877c	0.56232	0.426082	Non-Essential	461	8	415	6	SRPBCC family protein	core	Function unknown
MAB_0878c	-8.34715	2.71436e-33	Non-Essential	245	19	220	15	DUF2530 domain-containing protein	core
MAB_0879	-0.426765	0.617751	Non-Essential	431	5	388	3	Putative HTH-type transcriptional regulator MarR	core	Transcription
MAB_0880	-0.164764	0.721429	Non-Essential	1310	25	1179	20	Major facilitator superfamily (MFS) profile domain-containing protein	core	Amino acid transport and metabolism
MAB_0881	-0.753933	0.0945295	Non-Essential	812	18	731	14	Hypothetical tRNA/rRNA methyltransferase	core	Translation, ribosomal structure and biogenesis
MAB_0882	-8.15942	3.60433e-28	Non-Essential	272	11	245	8	Transmembrane protein	core
MAB_0883c	-6.46309	4.3168e-24	Non-Essential	812	38	731	34	DNA-binding protein	core
MAB_0884c	1.13746	0.0477995	Non-Essential	482	9	434	8	Mycobacterium 19 kDa lipoprotein antigen	core
MAB_0885c	-1.6608	0.0183621	Non-Essential	476	7	428	4	Hypothetical lipoprotein lpqH	core
MAB_0886c	1.16496	0.193273	Non-Essential	305	6	274	1	DUF202 domain-containing protein	core
MAB_0887c	-1.11014	0.0278047	Non-Essential	593	12	534	10	DUF202 domain-containing protein	core	Function unknown
MAB_0888c	-1.22516	0.00104315	Non-Essential	1175	22	1057	19	fumarylacetoacetase (EC 3.7.1.2)	accessory	Secondary metabolites biosynthesis, transport and catabolism
MAB_0889c	-2.08026	1.735e-06	Non-Essential	863	14	777	12	Uncharacterized protein	accessory
MAB_0890c	0.213356	0.518066	Non-Essential	1202	36	1082	33	Putative homogentisate 1,2-dioxygenase	accessory	General function prediction only
MAB_0891c	-0.10168	0.90876	Non-Essential	533	6	480	4	Putative HTH-type transcriptional regulator MarR	accessory	Transcription
MAB_0892c	-0.410788	0.588775	Non-Essential	521	8	469	5	Putative transcriptional regulator, AsnC family	accessory	Transcription
MAB_0893	-1.6297	4.68967e-06	Non-Essential	1205	22	1085	21	Putative 4-hydroxyphenylpyruvate dioxygenase	accessory	Amino acid transport and metabolism
MAB_0894c	-2.88101	2.57883e-23	Non-Essential	1379	31	1241	27	Dihydrolipoyl dehydrogenase (EC 1.8.1.4)	accessory	Lipid transport and metabolism
MAB_0895c	-2.23879	6.7824e-09	Non-Essential	1235	20	1111	17	Dihydrolipoamide acetyltransferase component of pyruvate dehydrogenase complex (EC 2.3.1.-)	accessory	Energy production and conversion
MAB_0896c	-2.71776	2.86984e-14	Non-Essential	1004	22	904	18	Putative pyruvate dehydrogenase E1 component,beta subunit	accessory	Energy production and conversion
MAB_0897c	-1.36384	0.000201171	Non-Essential	1124	21	1012	18	2-oxoisovalerate dehydrogenase subunit alpha (EC 1.2.4.4) (Branched-chain alpha-keto acid dehydrogenase E1 component alpha chain)	accessory	Energy production and conversion
MAB_0898	-4.75966	4.77573e-16	Non-Essential	473	8	426	6	Probable transcriptional regulator, AsnC family	accessory	Transcription
MAB_0899c	0.640447	0.33628	Non-Essential	311	9	280	7	Possible ethyl tert-butyl ether degradation protein EthD	accessory
MAB_0900c	-1.49472	4.47309e-06	Non-Essential	2036	26	1832	23	Putative phenylacetic acid degradation protein PaaN	accessory	Energy production and conversion
MAB_0901c	-3.31928	7.88082e-12	Non-Essential	620	10	558	9	Putative transcriptional regulator, TetR family	accessory	Transcription
MAB_0902	-3.26616	5.76611e-14	Non-Essential	1223	14	1101	12	Probable beta-ketoadipyl-CoA thiolase	accessory	Lipid transport and metabolism
MAB_0903	-3.60477	9.61473e-10	Non-Essential	740	7	666	6	Putative enoyl-CoA hydratase/isomerase	accessory	Coenzyme transport and metabolism
MAB_0904	-1.98552	0.000136524	Non-Essential	869	9	782	8	Putative 3-hydroxyacyl-CoA dehydrogenase	accessory	Amino acid transport and metabolism
MAB_0905	-3.97935	9.62837e-19	Non-Essential	803	12	723	11	Putative enoyl-CoA hydratase/isomerase	accessory	Coenzyme transport and metabolism
MAB_0906	-3.88248	2.31968e-25	Non-Essential	980	18	882	15	Putative phenylacetic acid degradation protein PaaA/phenylacetate-CoA oxygenase, PaaG subunit	accessory	Secondary metabolites biosynthesis, transport and catabolism
MAB_0907	-2.43358	6.90156e-05	Non-Essential	338	9	304	6	Putative phenylacetic acid degradation protein PaaB/phenylacetate-CoA oxygenase, PaaH subunit	accessory	Secondary metabolites biosynthesis, transport and catabolism
MAB_0908	-1.40671	0.00480754	Non-Essential	917	12	825	10	Putative phenylacetic acid degradation protein PaaC/phenylacetate-CoA oxygenase, PaaI subunit	accessory	Secondary metabolites biosynthesis, transport and catabolism
MAB_0909	-3.44025	3.63722e-08	Non-Essential	524	6	472	5	Putative phenylacetic acid degradation protein PaaD/phenylacetate-CoA oxygenase, PaaJ subunit	accessory	Posttranslational modification, protein turnover, chaperones
MAB_0910	-2.44374	2.45954e-08	Non-Essential	1100	15	990	11	Putative phenylacetic acid degradation protein PaaE/phenylacetate-CoA oxygenase/reductase, PaaK subunit	accessory	Inorganic ion transport and metabolism
MAB_0911	-2.1739	1.9498e-11	Non-Essential	1325	27	1193	22	Phenylacetate-coenzyme A ligase (EC 6.2.1.30) (Phenylacetyl-CoA ligase)	accessory	Lipid transport and metabolism
MAB_0912	-1.66653	1.46089e-05	Non-Essential	1142	17	1028	15	PucR family transcriptional regulator	accessory	Transcription
MAB_0913c	-2.89805	6.61518e-20	Non-Essential	1271	28	1144	24	Pyridine nucleotide-disulphide oxidoreductase family	accessory	Lipid transport and metabolism
MAB_0914c	-0.555238	0.345888	Non-Essential	281	11	253	9	Probable ferredoxin	accessory	Energy production and conversion
MAB_0915c	-1.75318	4.94089e-05	Non-Essential	926	17	833	14	Probable 2-hydroxyhepta-2,4-diene-1,7-dioateisomerase	accessory	Secondary metabolites biosynthesis, transport and catabolism
MAB_0916c	-1.68698	0.000114357	Non-Essential	842	16	758	13	Putative polysaccharide deacetylase	accessory	Carbohydrate transport and metabolism
MAB_0917c	-0.169073	0.693057	Non-Essential	1211	22	1090	20	Probable cytochrome P450	accessory	Secondary metabolites biosynthesis, transport and catabolism
MAB_0918c	-0.0976683	0.776302	Non-Essential	1379	35	1241	32	Possible triacylglycerol lipase	accessory
MAB_0919	-1.61863	2.04009e-06	Non-Essential	1229	25	1106	22	Saccharopine dehydrogenase NADP binding domain-containing protein	core	Amino acid transport and metabolism
MAB_0920	-0.304093	0.562147	Non-Essential	860	16	774	13	Putative repressor in the phenylacetic acid catabolism	core	Transcription
MAB_0923c	-1.4396	7.73964e-06	Non-Essential	1004	29	904	24	Xaa-Pro dipeptidyl-peptidase-like domain-containing protein	accessory	Secondary metabolites biosynthesis, transport and catabolism
MAB_0924c	0.757645	0.359712	Non-Essential	422	4	380	3	Putative organic hydroperoxide resistance protein/OsmC-like protein	accessory	Defense mechanisms
MAB_0925c	-0.609959	0.375417	Non-Essential	446	9	401	6	Putative transcriptional regulator, MarR family	accessory	Transcription
MAB_0926	-0.577858	0.251045	Non-Essential	1223	14	1101	12	Probable glycosyltransferase	core	Cell wall/membrane/envelope biogenesis
MAB_0927	-2.02463	1.32912e-11	Non-Essential	1886	34	1697	27	Probable glycosyltransferase	core	Posttranslational modification, protein turnover, chaperones
MAB_0928c	-10.2896	8.7829e-79	Essential	1115	25	1003	21	Phosphoserine aminotransferase (EC 2.6.1.52) (Phosphohydroxythreonine aminotransferase) (PSAT)	core	Amino acid transport and metabolism
MAB_0929	1.18831	0.031199	Non-Essential	1055	11	950	8	p-aminobenzoate N-oxygenase AurF	core
MAB_0930	0.188068	0.692745	Non-Essential	1619	19	1457	16	Putative ferredoxin/ferredoxin--NADP reductase	core	Amino acid transport and metabolism
MAB_0931c	0.300847	0.693057	Non-Essential	479	8	431	5	Putative glyoxalase/bleomycin resistance protein	core	General function prediction only
MAB_0932c	0.866316	0.0805125	Non-Essential	1136	15	1022	12	Putative citrate synthase CitA	core	Energy production and conversion
MAB_0933	0.13624	0.855976	Non-Essential	638	9	574	7	Pyridoxine/pyridoxamine 5'-phosphate oxidase (EC 1.4.3.5) (PNP/PMP oxidase) (PNPOx) (Pyridoxal 5'-phosphate synthase)	core	Coenzyme transport and metabolism
MAB_0934	-0.306153	0.71054	Non-Essential	653	7	588	4	Conserved hypothetical integral membrane protein	core
MAB_0935c	1.75086	3.15877e-06	Non-Essential	1718	23	1546	18	Putative fatty-acid--CoA ligase FadD	core	Lipid transport and metabolism
MAB_0936c	1.09075	0.0113097	Non-Essential	1166	17	1049	15	PE-PPE domain-containing protein	core
MAB_0937c	1.16202	1.16502e-05	Non-Essential	3008	42	2707	38	Putative membrane protein, MmpL family	core	General function prediction only
MAB_0938c	1.1117	0.000214051	Non-Essential	1460	33	1314	28	Probable conserved polyketide synthase associated protein PapA3	core
MAB_0939	-0.486784	0.00162804	Non-Essential	11093	134	9984	125	Probable polyketide synthase	accessory	Lipid transport and metabolism
MAB_0940	0.746231	0.138162	Non-Essential	1205	13	1085	11	Conserved hypothetical membrane protein	core
MAB_0941	0.421315	0.410765	Non-Essential	1379	16	1241	13	DUF2252 domain-containing protein	core	Function unknown
MAB_0942	-0.286985	0.674909	Non-Essential	980	11	882	7	Putative transcriptional regulator, AraC family	core	General function prediction only
MAB_0943	-1.0229	0.0527213	Non-Essential	779	11	701	10	DJ-1/PfpI domain-containing protein	core	General function prediction only
MAB_0944	-1.237	0.00010713	Non-Essential	1277	28	1149	24	Citrate synthase	core	Energy production and conversion
MAB_0945	0.109838	0.813811	Non-Essential	1412	22	1271	19	Putative drug resistance transporter, EmrB/QacA family	core	Amino acid transport and metabolism
MAB_0946	-0.889977	0.158373	Non-Essential	425	7	383	6	Putative transcription regulator protein, MarR	core	Transcription
MAB_0947c	0.147115	0.794901	Non-Essential	935	16	841	12	Putative luciferase	accessory	Coenzyme transport and metabolism
MAB_0948c	-1.15426	0.000814253	Non-Essential	1469	24	1322	21	Protoporphyrinogen oxidase	core	Posttranslational modification, protein turnover, chaperones
MAB_0949c	-0.976779	0.00259393	Non-Essential	1319	29	1187	26	Hypothetical aminotransferase	core	Coenzyme transport and metabolism
MAB_0950c	-0.568686	0.0982466	Non-Essential	1562	30	1406	26	Putative amino acid permease family protein	core	Amino acid transport and metabolism
MAB_0951	-2.73538	1.0549e-08	Non-Essential	1016	13	914	10	Putative aminoglycoside phosphotransferase	core	Signal transduction mechanisms
MAB_0952	-0.383111	0.572548	Non-Essential	815	12	734	7	3-oxoacyl-[acyl-carrier-protein] reductase	core	General function prediction only
MAB_0953	-1.26781	0.00293398	Non-Essential	821	15	739	13	Putative transcriptional regulator, GntR family	core	Amino acid transport and metabolism
MAB_0954	0.326056	0.706344	Non-Essential	359	6	323	3	Peptidyl-prolyl cis-trans isomerase (EC 5.2.1.8)	core	Posttranslational modification, protein turnover, chaperones
MAB_0955c	-4.74299	2.95566e-32	Non-Essential	1412	12	1271	10	histidine kinase (EC 2.7.13.3)	core	Signal transduction mechanisms
MAB_0956c	-5.94207	1.76773e-35	Non-Essential	701	14	631	10	Probable transcriptional regulatory protein PrrA	core	Transcription
MAB_0957	0.138941	0.876861	Non-Essential	581	6	523	4	Secreted protein	core
MAB_0958c	0.808988	0.0929817	Non-Essential	1088	16	979	11	Putative oxidoreductase	core	Lipid transport and metabolism
MAB_0959	-0.508992	0.424886	Non-Essential	731	9	658	8	Probable enoyl-CoA hydratase/isomerase	core	Coenzyme transport and metabolism
MAB_0960	-0.302382	0.590611	Non-Essential	1100	15	990	12	Metallo-beta-lactamase domain-containing protein	accessory	General function prediction only
MAB_0961c	0.0150954	0.981116	Non-Essential	677	15	609	13	Methyltransferase domain-containing protein	core	Secondary metabolites biosynthesis, transport and catabolism
MAB_0962	-0.528654	0.135587	Non-Essential	2402	30	2162	25	Probable cation-transporting ATPase E	core	Inorganic ion transport and metabolism
MAB_0963c	-0.509538	0.299108	Non-Essential	833	15	750	12	Putative polyketide synthase protein	core	Secondary metabolites biosynthesis, transport and catabolism
MAB_0964	-1.35222	0.127764	Non-Essential	215	3	194	1	Kanamycin biosynthetic protein	core
MAB_0965	-0.522851	0.259984	Non-Essential	1136	20	1022	15	Putative lipase	core
MAB_0966	1.06018	0.180684	Non-Essential	443	5	399	3	Toxin	core	Energy production and conversion
MAB_0967	0.889594	0.264819	Non-Essential	287	5	258	3	PE-PGRS family protein	core
MAB_0968c	-0.712028	0.148306	Non-Essential	920	15	828	12	Luciferase-like domain-containing protein	core	Coenzyme transport and metabolism
MAB_0969	0.3928	0.452173	Non-Essential	596	14	536	12	Putative transcriptional regulator, TetR	core	Transcription
MAB_0970c	0.030594	0.937127	Non-Essential	2012	33	1811	28	Probable drug resistance transporter	accessory	Amino acid transport and metabolism
MAB_0971	-1.22432	0.106271	Non-Essential	398	4	358	3	Putative phenylacetic acid degradation-related protein	accessory	Secondary metabolites biosynthesis, transport and catabolism
MAB_0972	-1.47296	1.14292e-06	Non-Essential	1520	33	1368	27	Putative aldehyde dehydrogenase	core	Energy production and conversion
MAB_0973	-2.08757	0.000165893	Non-Essential	434	8	391	7	DUF779 domain-containing protein	core	Function unknown
MAB_0974	-1.7214	5.84057e-07	Non-Essential	1820	23	1638	20	PE-PGRS family protein	core	Cell cycle control, cell division, chromosome partitioning
MAB_0975c	-1.32535	0.0281775	Non-Essential	746	11	671	7	Peroxide stress protein YaaA	core	Inorganic ion transport and metabolism
MAB_0976	-1.0874	0.00545012	Non-Essential	782	22	704	19	Putative glyoxalase/bleomycin resistance protein	core	General function prediction only
MAB_0977c	-0.290823	0.553271	Non-Essential	1205	17	1084	15	DNA polymerase IV (Pol IV) (EC 2.7.7.7)	core	Replication, recombination and repair
MAB_0978	0.503578	0.28532	Non-Essential	2234	17	2011	14	Ribonucleases G and E	core
MAB_0979	-1.36431	0.0204913	Non-Essential	428	8	385	7	Putative HTH-type transcriptional regulator MarR	core	Transcription
MAB_0980	0.00443535	0.995981	Non-Essential	434	6	391	4	Transmembrane protein	accessory
MAB_0981c	0.100169	0.864006	Non-Essential	665	15	598	12	Possible enoyl-CoA hydratase/isomerase	core	Lipid transport and metabolism
MAB_0982c	0.782237	0.197032	Non-Essential	443	11	399	8	Putative acyl-CoA hydrolase/thioesterase	core	Lipid transport and metabolism
MAB_0983c	-0.0832891	0.864006	Non-Essential	1109	22	998	19	Probable alcohol dehydrogenase, zinc-containing	core	Energy production and conversion
MAB_0984c	-0.16894	0.790817	Non-Essential	638	14	574	10	Putative transcriptional regulator, TetR family	core	Transcription
MAB_0985	1.43805	3.31415e-05	Non-Essential	1511	27	1360	21	Putative monooxygenase EthA	core	Posttranslational modification, protein turnover, chaperones
MAB_0986	-0.501286	0.335539	Non-Essential	788	12	709	11	Putative transcriptional regulator, ArsR family	core	Transcription
MAB_0987c	-0.831709	0.0004833	Non-Essential	2870	53	2583	46	Probable membrane protein, MmpL	core	General function prediction only
MAB_0988c	0.197978	0.827737	Non-Essential	455	5	409	3	Probable membrane protein, MmpS	core
MAB_0989	-1.48378	0.00428852	Non-Essential	614	11	553	9	Putative HTH-type transcriptional regulator TetR	core	Transcription
MAB_0990c	-0.35444	0.378416	Non-Essential	1331	23	1198	20	HNH nuclease domain-containing protein	accessory
MAB_0992	-0.805304	0.227264	Non-Essential	341	8	307	6	Probable arsenate reductase (ArsC)	core	Inorganic ion transport and metabolism
MAB_0993c	-1.04212	0.0150983	Non-Essential	893	19	804	16	Putative transcriptional regulator, LysR family	core	Transcription
MAB_0994	-0.438586	0.418042	Non-Essential	881	13	793	11	Putative NAD-dependent epimerase/dehydratase	core	Cell wall/membrane/envelope biogenesis
MAB_0995	-0.735241	0.0895028	Non-Essential	926	18	833	14	Luciferase-like domain-containing protein	core	Coenzyme transport and metabolism
MAB_0997c	-0.849879	0.0438183	Non-Essential	1184	18	1066	15	Integral membrane protein	core
MAB_0998	0.523334	0.391187	Non-Essential	890	9	801	8	Transcriptional regulator, LysR family	core	Transcription
MAB_0999	-0.119042	0.773695	Non-Essential	1184	29	1066	24	Formate dehydrogenase (FDH) (EC 1.17.1.9) (NAD-dependent formate dehydrogenase)	core	Coenzyme transport and metabolism
MAB_1000	1.54455	0.0212674	Non-Essential	386	6	347	5	Secreted protein	core
MAB_1001	-0.949644	0.0834683	Non-Essential	398	12	358	9	DUF4345 domain-containing protein	core
MAB_1002	-2.5083	1.70114e-05	Non-Essential	1280	11	1152	7	Putative acetyl-CoA C-acyltransferase (Thiolase)	core	Lipid transport and metabolism
MAB_1003c	-1.74377	2.69819e-07	Non-Essential	818	25	736	21	Conserved secreted protein	core
MAB_1004c	-1.79752	0.00182148	Non-Essential	689	11	620	7	DUF3329 domain-containing protein	core
MAB_1005c	0.275843	0.532499	Non-Essential	1250	22	1125	18	Putative MCE family protein	core	Cell wall/membrane/envelope biogenesis
MAB_1006c	0.222501	0.671628	Non-Essential	1310	16	1179	15	Putative MCE family protein	core	Cell wall/membrane/envelope biogenesis
MAB_1007c	-0.849238	0.102818	Non-Essential	1127	13	1014	10	Putative MCE family protein	core	Cell wall/membrane/envelope biogenesis
MAB_1008c	-0.0632196	0.916383	Non-Essential	1046	14	941	12	Putative MCE family protein	core	Cell wall/membrane/envelope biogenesis
MAB_1009c	-1.21045	0.00778874	Non-Essential	1058	15	952	13	Putative MCE family protein	core	Cell wall/membrane/envelope biogenesis
MAB_1010c	-0.0761055	0.876861	Non-Essential	1496	19	1346	16	Putative MCE family protein	core	Cell wall/membrane/envelope biogenesis
MAB_1011c	1.19637	0.00251182	Non-Essential	857	19	771	17	Putative YrbE family protein	core	Cell wall/membrane/envelope biogenesis
MAB_1012c	1.48666	0.0180756	Non-Essential	857	8	771	6	Putative YrbE family protein	accessory	Cell wall/membrane/envelope biogenesis
MAB_1013	-0.872885	0.00209019	Non-Essential	2378	35	2140	32	Ribonucleases G and E	accessory
MAB_1014c	0.483346	0.372921	Non-Essential	1145	14	1030	11	Probable glycosyl transferase	core	Carbohydrate transport and metabolism
MAB_1015c	-1.91946	8.38333e-05	Non-Essential	614	12	553	10	DUF218 domain-containing protein	core	General function prediction only
MAB_1016c	-1.45351	0.00112882	Non-Essential	1004	15	904	13	Glycosyl transferase family 1	core	Cell cycle control, cell division, chromosome partitioning
MAB_1017c	-1.05502	0.00103787	Non-Essential	1298	28	1168	25	Probable O-antigen transporter, MOP superfamily	core	Cell wall/membrane/envelope biogenesis
MAB_1018c	-0.538728	0.219344	Non-Essential	1184	18	1066	16	Probable glycosyl transferase	core	Carbohydrate transport and metabolism
MAB_1019c	-0.187444	0.694475	Non-Essential	1070	19	963	17	Probable glycosyl transferase	core	Carbohydrate transport and metabolism
MAB_1020	-0.205787	0.642591	Non-Essential	1466	24	1319	19	Probable undecaprenyl-phosphate galactosephosphotransferase	core	Cell wall/membrane/envelope biogenesis
MAB_1021	0.125568	0.895007	Non-Essential	473	6	426	3	Putative MarR-family transcriptional regulator	accessory	Transcription
MAB_1022	-1.06639	0.0037936	Non-Essential	1415	24	1274	20	Endo-1,4-beta-xylanase	accessory	Defense mechanisms
MAB_1023c	0.098384	0.806146	Non-Essential	1109	29	998	26	ER-bound oxygenase mpaB/mpaB'/Rubber oxygenase catalytic domain-containing protein	core	Function unknown
MAB_1024	0.577036	0.21737	Non-Essential	602	19	542	15	Putative TetR-family transcriptional regulator	core	Transcription
MAB_1025	-2.03708	2.32031e-05	Non-Essential	899	15	809	11	Serine/threonine-protein kinase	core
MAB_1026c	0.446754	0.422141	Non-Essential	932	11	839	10	MPT63-like domain-containing protein	core
MAB_1027	1.09803	0.0167523	Non-Essential	989	17	890	13	Uncharacterized protein	core
MAB_1028c	-0.0703495	0.927122	Non-Essential	440	8	396	6	Cyanate hydratase (Cyanase) (EC 4.2.1.104) (Cyanate hydrolase) (Cyanate lyase)	core	Inorganic ion transport and metabolism
MAB_1029c	-0.523142	0.489005	Non-Essential	494	8	445	5	Putative transcriptional regulator, MarR family	core	Transcription
MAB_1030	1.74003	0.00253443	Non-Essential	410	10	369	7	Uncharacterized protein	core
MAB_1031c	-0.307254	0.445585	Non-Essential	1229	25	1106	20	Divalent metal cation transporter MntH	core	Inorganic ion transport and metabolism
MAB_1032c	0.72735	0.107203	Non-Essential	809	16	728	13	Non-homologous end joining protein Ku	core	Replication, recombination and repair
MAB_1033	-1.34123	3.89208e-07	Non-Essential	2252	42	2027	38	DNA ligase (ATP) (EC 6.5.1.1) (NHEJ DNA polymerase)	core	Replication, recombination and repair
MAB_1034c	-3.54679	2.82443e-06	Non-Essential	317	4	285	2	DUF4873 domain-containing protein	core
MAB_1035c	0.942427	0.013337	Non-Essential	914	19	823	17	p-aminobenzoate N-oxygenase AurF	core
MAB_1036	-1.08403	0.059506	Non-Essential	653	10	588	8	Putative TetR-family transcriptional regulator	core	Transcription
MAB_1037	0.492519	0.2861	Non-Essential	749	19	674	15	Probable tetrapyrrole methylase family protein	core	Coenzyme transport and metabolism
MAB_1038	0.605045	0.233075	Non-Essential	863	17	777	12	DNA-(apurinic or apyrimidinic site) lyase (EC 4.2.99.18)	core	Replication, recombination and repair
MAB_1039	-0.151906	0.815703	Non-Essential	749	11	674	9	Putative short-chain dehydrogenase/reductase	core	General function prediction only
MAB_1040	-0.958039	0.0142672	Non-Essential	908	19	817	17	ADP/GDP-polyphosphate phosphotransferase (EC 2.7.4.-) (Polyphosphate kinase PPK2)	core	Energy production and conversion
MAB_1041	-0.0413203	0.954565	Non-Essential	434	10	391	8	Flavin-nucleotide-binding protein	core
MAB_1042c	0.744774	0.058125	Non-Essential	1562	25	1406	21	Cytochrome c oxidase subunit 1 (EC 7.1.1.9)	core	Energy production and conversion
MAB_1043c	0.668278	0.181771	Non-Essential	872	13	785	11	Putative oxidoreductase	accessory	Energy production and conversion
MAB_1044c	0.356479	0.578362	Non-Essential	494	10	445	8	Hypothetical glyoxalase/bleomycin resistance protein	accessory	Secondary metabolites biosynthesis, transport and catabolism
MAB_1045	0.655555	0.28456	Non-Essential	560	10	504	8	Zinc finger CGNR domain-containing protein	accessory	General function prediction only
MAB_1046c	0.627924	0.256729	Non-Essential	1136	14	1022	10	Hypothetical cobalamin synthesis protein P47K/CobW	core	General function prediction only
MAB_1047c	0.791377	0.0549492	Non-Essential	887	20	798	17	Probable dihydrodipicolinate synthetase DapA	core	Amino acid transport and metabolism
MAB_1048c	-0.47226	0.502326	Non-Essential	806	10	725	6	Probable class II aldolase	core	Carbohydrate transport and metabolism
MAB_1049	-0.837102	0.0781424	Non-Essential	521	13	469	11	Putative transcription regulator protein	core	Transcription
MAB_1050c	0.274861	0.671968	Non-Essential	530	11	477	8	peptide-methionine (R)-S-oxide reductase (EC 1.8.4.12)	accessory	Posttranslational modification, protein turnover, chaperones
MAB_1051c	-0.3713	0.349361	Non-Essential	1637	27	1473	21	Glucose-6-phosphate isomerase (GPI) (EC 5.3.1.9) (Phosphoglucose isomerase) (PGI) (Phosphohexose isomerase) (PHI)	core	Carbohydrate transport and metabolism
MAB_1052c	0.17867	0.789771	Non-Essential	818	11	736	8	Uncharacterized protein	core
MAB_1053c	-9.37171	3.12218e-47	Essential	278	6	250	5	Chorismate mutase domain-containing protein	core	Amino acid transport and metabolism
MAB_1054	-3.18128	7.00518e-37	Non-Essential	2423	44	2181	40	ATP-dependent DNA helicase (EC 5.6.2.4)	core	Replication, recombination and repair
MAB_1055c	0.993884	0.0177841	Non-Essential	971	16	874	15	Peptidase M23 domain-containing protein	core	Cell wall/membrane/envelope biogenesis
MAB_1056	-4.68927	1.85353e-35	Non-Essential	1169	18	1052	16	Succinate--CoA ligase [ADP-forming] subunit beta (EC 6.2.1.5) (Succinyl-CoA synthetase subunit beta) (SCS-beta)	core	Energy production and conversion
MAB_1057	-5.17701	4.1866e-38	Non-Essential	902	16	812	14	Succinate--CoA ligase [ADP-forming] subunit alpha (EC 6.2.1.5) (Succinyl-CoA synthetase subunit alpha) (SCS-alpha)	core	Energy production and conversion
MAB_1058	-1.3613	0.00281446	Non-Essential	602	13	542	11	Uncharacterized protein	core
MAB_1059c	0.292392	0.620008	Non-Essential	848	12	763	9	Luciferase-like domain-containing protein	core	Coenzyme transport and metabolism
MAB_1060	-0.0294445	0.953368	Non-Essential	1121	22	1009	18	Putative alkanesulfonate monooxygenase	core	Coenzyme transport and metabolism
MAB_1061	-0.48064	0.233882	Non-Essential	1025	21	923	19	34 kDa antigenic protein homolog	core
MAB_1062	-9.84409	1.44119e-93	Essential	1331	5	1198	3	Integral membrane protein	core		in 31/32 geneomes used for pangenome
MAB_1063	-3.41686	3.98066e-12	Non-Essential	638	11	574	10	Phosphoribosylglycinamide formyltransferase (EC 2.1.2.2) (5'-phosphoribosylglycinamide transformylase) (GAR transformylase) (GART)	core	Translation, ribosomal structure and biogenesis
MAB_1064	-8.50274	7.13025e-107	Essential	1580	6	1422	4	Bifunctional purine biosynthesis protein PurH [Includes: Phosphoribosylaminoimidazolecarboxamide formyltransferase (EC 2.1.2.3) (AICAR transformylase); IMP cyclohydrolase (EC 3.5.4.10) (ATIC) (IMP synthase) (Inosinicase)]	core	Nucleotide transport and metabolism
MAB_1065	-0.308683	0.427563	Non-Essential	1865	23	1679	21	Putative ABC transporter, ATP-binding protein	core	Amino acid transport and metabolism
MAB_1066	0.494584	0.379319	Non-Essential	587	15	528	10	Uncharacterized protein	accessory
MAB_1067	-0.719793	0.105423	Non-Essential	1250	17	1125	15	JmjC domain-containing protein	core
MAB_1068c	-0.277391	0.703873	Non-Essential	602	8	542	6	DUF1707 domain-containing protein	accessory
MAB_1069c	-1.91722	0.00184946	Non-Essential	779	7	701	6	Probable enoyl-CoA hydratase/isomerase	core	Coenzyme transport and metabolism
MAB_1070c	-1.11989	0.0121979	Non-Essential	1169	18	1052	14	Probable acyl-CoA dehydrogenase	core	Lipid transport and metabolism
MAB_1071c	-1.85945	1.03443e-07	Non-Essential	2078	24	1870	21	biotin carboxylase (EC 6.3.4.14)	core	Lipid transport and metabolism
MAB_1072c	-0.910932	0.013655	Non-Essential	1595	27	1435	21	Pobable propionyl-CoA carboxylase beta subunit AccD2	core	Lipid transport and metabolism
MAB_1073c	0.560632	0.283609	Non-Essential	1157	14	1041	11	Probable acyl-CoA dehydrogenase FadE	core	Lipid transport and metabolism
MAB_1074c	0.842159	0.0272077	Non-Essential	1643	24	1479	20	Exopolyphosphatase	core
MAB_1075	-3.50031	1.10078e-05	Non-Essential	173	2	156	1	50S ribosomal protein L32	core
MAB_1076	0.430498	0.452337	Non-Essential	692	14	623	10	Mycobacterial persistence regulator MrpA (Two component response transcriptional regulatory protein)	core	Transcription
MAB_1077	-2.7069	1.12707e-14	Non-Essential	1562	23	1406	20	histidine kinase (EC 2.7.13.3)	core	Signal transduction mechanisms
MAB_1078	-1.23647	0.00562135	Non-Essential	1313	16	1182	13	Putative serine protease	core	Posttranslational modification, protein turnover, chaperones
MAB_1079	-0.522001	0.545263	Non-Essential	536	6	482	3	Putative molybdopterin biosynthesis protein	core	Coenzyme transport and metabolism
MAB_1080	-1.53343	0.000185614	Non-Essential	671	17	604	14	Hypothetical porin	core
MAB_1081	-0.727487	0.0967022	Non-Essential	668	18	601	15	Hypothetical porin	core
MAB_1082c	0.0648565	0.937127	Non-Essential	395	7	355	5	Large-conductance mechanosensitive channel	core	Cell wall/membrane/envelope biogenesis
MAB_1083c	-0.759521	0.172152	Non-Essential	674	13	607	9	SAF domain-containing protein	core
MAB_1084c	2.40672	0.000849138	Non-Essential	326	4	293	3	Putative regulatory protein FmdB Zinc ribbon domain-containing protein	core	General function prediction only
MAB_1085c	0.977567	0.0749902	Non-Essential	563	11	507	9	5-formyltetrahydrofolate cyclo-ligase (EC 6.3.3.2)	core	Coenzyme transport and metabolism
MAB_1086	-9.01935	3.70903e-43	Essential	929	5	836	3	UTP--glucose-1-phosphate uridylyltransferase (EC 2.7.7.9)	core	Cell wall/membrane/envelope biogenesis
MAB_1087	1.57345	4.28753e-05	Non-Essential	1307	18	1176	17	Molybdopterin molybdenumtransferase (EC 2.10.1.1)	core	Coenzyme transport and metabolism
MAB_1088	-2.05554	0.00555615	Non-Essential	653	5	588	3	Possible ribosomal-protein-alanine acetyltransferase RimJ	core	Translation, ribosomal structure and biogenesis
MAB_1089	-5.05471	6.06455e-30	Non-Essential	1013	16	912	11	Transmembrane protein	core
MAB_1091	1.37076	0.0400495	Non-Essential	170	7	153	5	Uncharacterized protein	accessory
MAB_1092	1.6281	0.0132373	Non-Essential	317	7	285	5	Uncharacterized protein	accessory
MAB_1093c	-2.94312	1.62491e-17	Non-Essential	1199	8	1079	5	Putative L-cysteine desulfurase	accessory	Amino acid transport and metabolism
MAB_1094	0.500769	0.212165	Non-Essential	1142	23	1028	19	DNA sulfur modification protein DndB	accessory
MAB_1095	-7.64378	1.39422e-142	Non-Essential	1538	13	1384	11	Phosphoadenosine phosphosulphate reductase domain-containing protein	accessory	Amino acid transport and metabolism
MAB_1096	-6.32098	1.52481e-97	Non-Essential	1976	15	1778	14	Rad50/SbcC-type AAA domain-containing protein	accessory	Replication, recombination and repair
MAB_1097	-6.75997	8.18432e-28	Non-Essential	392	12	353	10	DNA sulfur modification protein DndE	accessory
MAB_1098	0.749095	0.00456483	Non-Essential	1472	45	1325	39	DNA phosphorothioation-associated methyltransferase	accessory
MAB_1099c	0.338665	0.110374	Non-Essential	2282	72	2054	70	DGQHR domain-containing protein	accessory
MAB_1100c	2.10908	7.88126e-07	Non-Essential	722	16	650	13	Uncharacterized protein	accessory
MAB_1101	1.07221	7.92728e-06	Non-Essential	1907	53	1716	45	DUF262 domain-containing protein	accessory	Function unknown
MAB_1102	-0.783178	0.00737672	Non-Essential	1055	38	950	34	Uncharacterized protein	accessory
MAB_1103	1.05629	0.00283706	Non-Essential	728	23	655	20	Uncharacterized protein	accessory
MAB_1104c	0.0386346	0.940525	Non-Essential	767	18	690	15	Lipoprotein	accessory
MAB_1105c	0.411383	0.446369	Non-Essential	719	13	647	11	ESX-1 secretion-associated protein EspA/EspE-like domain-containing protein	accessory
MAB_1106c	-2.01454	0.000768685	Non-Essential	299	8	269	6	Uncharacterized protein	accessory	Amino acid transport and metabolism
MAB_1107c	1.22562	0.0392426	Non-Essential	224	8	202	7	Transmembrane protein	core
MAB_1108c	-1.70011	0.00578109	Non-Essential	275	7	247	6	Integral membrane protein	core
MAB_1109c	1.07933	0.0257339	Non-Essential	755	15	679	12	Putative transcriptional regulator, AraC family	core	Replication, recombination and repair
MAB_1110	-1.13198	0.031993	Non-Essential	791	12	712	10	Probable membrane transporter protein	core
MAB_1112c	-0.280525	0.56996	Non-Essential	992	16	893	15	Putative quinone oxidoreductase	core	Energy production and conversion
MAB_1113c	0.301648	0.635127	Non-Essential	389	10	350	8	Pyridoxamine 5'-phosphate oxidase putative domain-containing protein	core	Defense mechanisms
MAB_1114	0.193201	0.781243	Non-Essential	719	9	647	8	Putative metallo-beta-lactamase superfamily	core	Energy production and conversion
MAB_1115	0.0411925	0.951144	Non-Essential	635	11	572	9	PknH-like extracellular domain-containing protein	core
MAB_1116	0.927192	0.0623748	Non-Essential	893	14	804	11	Metal-dependent hydrolase	core	General function prediction only
MAB_1117c	-0.273495	0.761252	Non-Essential	311	4	280	3	PASTA domain-containing protein	core
MAB_1118c	-0.92676	0.221917	Non-Essential	323	8	291	4	Uncharacterized protein	core
MAB_1119	1.42436	0.0114317	Non-Essential	689	11	620	8	DUF5642 domain-containing protein	core
MAB_1120c	0.309002	0.650993	Non-Essential	602	11	542	7	Fe2OG dioxygenase domain-containing protein	core	Replication, recombination and repair
MAB_1121	-1.82307	5.41386e-05	Non-Essential	1214	14	1093	12	Arginine deiminase (ADI) (EC 3.5.3.6) (Arginine dihydrolase) (AD)	core	Amino acid transport and metabolism
MAB_1122c	-0.901589	0.0063445	Non-Essential	1544	29	1390	25	Dolichyl-phosphate-mannose--protein mannosyltransferase (EC 2.4.1.109)	core	Cell wall/membrane/envelope biogenesis
MAB_1123	-2.31749	2.70963e-05	Non-Essential	836	10	752	8	Ribosomal RNA small subunit methyltransferase I (EC 2.1.1.198) (16S rRNA 2'-O-ribose C1402 methyltransferase) (rRNA (cytidine-2'-O-)-methyltransferase RsmI)	core	Coenzyme transport and metabolism
MAB_1124c	-0.633905	0.146257	Non-Essential	1253	17	1128	16	Probable para-aminobenzoate synthase component I	core	Amino acid transport and metabolism
MAB_1125c	0.376845	0.64408	Non-Essential	818	9	736	4	Hypothetical acetyltransferase, GNAT family	core
MAB_1126c	-1.97555	7.808e-07	Non-Essential	905	18	814	15	Putative sigma factor	core	Transcription
MAB_1127c	-1.05519	0.00630423	Non-Essential	1157	23	1041	19	Putative oxidoreductase	core	Lipid transport and metabolism
MAB_1128c	-11.8183	1.14443e-152	Essential	1571	4	1414	3	Methionine--tRNA ligase (EC 6.1.1.10) (Methionyl-tRNA synthetase) (MetRS)	core	Translation, ribosomal structure and biogenesis
MAB_1129	0.101577	0.867591	Non-Essential	899	16	809	11	Probable deoxyribonuclease TatD	core	Cell motility
MAB_1130	-0.493206	0.30302	Non-Essential	1127	16	1014	14	G5 domain-containing protein	core	Function unknown
MAB_1131	-2.45027	1.24287e-09	Non-Essential	905	16	815	14	Ribosomal RNA small subunit methyltransferase A (EC 2.1.1.182) (16S rRNA (adenine(1518)-N(6)/adenine(1519)-N(6))-dimethyltransferase) (16S rRNA dimethyladenosine transferase) (16S rRNA dimethylase) (S-adenosylmethionine-6-N', N'-adenosyl(rRNA) dimethyltransferase)	core	Translation, ribosomal structure and biogenesis
MAB_1132c	-0.917147	0.00308206	Non-Essential	1484	35	1336	29	Probable L-asparagine permease 1 (Transport protein)	core	Amino acid transport and metabolism
MAB_1133c	0.121018	0.844624	Non-Essential	803	17	723	11	Putative serine/threonine protein kinase	core	Signal transduction mechanisms
MAB_1134c	0.236178	0.466358	Non-Essential	2945	37	2650	33	Probable membrane protein, MmpL	core	Intracellular trafficking, secretion, and vesicular transport
MAB_1135c	0.872107	0.15568	Non-Essential	401	10	361	7	Probable membrane protein, MmpS	accessory
MAB_1136	0.969718	0.096853	Non-Essential	656	9	590	7	Possible transcriptional regulatory protein TetR	core	Transcription
MAB_1137c	0.859663	7.81e-05	Non-Essential	3041	60	2737	53	Putative membrane protein, MmpL family	accessory	Defense mechanisms
MAB_1138c	-0.699716	0.190577	Non-Essential	887	14	798	10	Putative transcriptional regulator, MarR family	core	Translation, ribosomal structure and biogenesis
MAB_1139	-5.40258	8.38919e-29	Non-Essential	944	7	850	6	4-diphosphocytidyl-2-C-methyl-D-erythritol kinase (CMK) (EC 2.7.1.148) (4-(cytidine-5'-diphospho)-2-C-methyl-D-erythritol kinase)	core	Amino acid transport and metabolism
MAB_1140	-0.766271	0.0370755	Non-Essential	1649	25	1484	21	Putative polyketide synthase Pks16	core	Lipid transport and metabolism
MAB_1141c	-0.715294	0.0946579	Non-Essential	1022	19	920	16	Beta-ketoacyl-[acyl-carrier-protein] synthase III (Beta-ketoacyl-ACP synthase III) (KAS III) (EC 2.3.1.180) (3-oxoacyl-[acyl-carrier-protein] synthase 3) (3-oxoacyl-[acyl-carrier-protein] synthase III)	core	Lipid transport and metabolism
MAB_1142c	-7.78124	7.85532e-53	Non-Essential	590	15	531	14	Peptidyl-tRNA hydrolase (PTH) (EC 3.1.1.29)	core	Translation, ribosomal structure and biogenesis
MAB_1143c	-3.12288	4.81827e-06	Non-Essential	647	6	582	4	50S ribosomal protein L25 (General stress protein CTC)	core	Translation, ribosomal structure and biogenesis
MAB_1144c	1.19522	0.0155909	Non-Essential	884	13	796	11	Probable short-chain dehydrogenase/reductase	core	General function prediction only
MAB_1145c	0.325068	0.560949	Non-Essential	644	12	580	11	Putative lipoprotein LpqT	core
MAB_1146	-1.57578	0.026909	Non-Essential	344	6	310	4	Uncharacterized protein	core
MAB_1147c	-9.56258	2.26947e-54	Essential	986	23	887	17	Ribose-phosphate pyrophosphokinase (RPPK) (EC 2.7.6.1) (5-phospho-D-ribosyl alpha-1-diphosphate synthase) (Phosphoribosyl diphosphate synthase) (Phosphoribosyl pyrophosphate synthase) (P-Rib-PP synthase) (PRPP synthase) (PRPPase)	core	Nucleotide transport and metabolism
MAB_1148c	-10.9176	2.05342e-107	Essential	1448	8	1303	5	Bifunctional protein GlmU [Includes: UDP-N-acetylglucosamine pyrophosphorylase (EC 2.7.7.23) (N-acetylglucosamine-1-phosphate uridyltransferase); Glucosamine-1-phosphate N-acetyltransferase (EC 2.3.1.157)]	core	General function prediction only
MAB_1149	1.19957	0.0106018	Non-Essential	644	13	580	12	Probable transcriptional regulator, TetR family	core	Transcription
MAB_1150	-2.09169	0.0114536	Non-Essential	197	2	177	1	Uncharacterized protein	core
MAB_1151	1.23057	0.16132	Non-Essential	296	4	266	1	Intersectin-EH binding protein Ibp1	core
MAB_1152	-1.58247	0.0517991	Non-Essential	248	3	223	2	Secreted protein	core
MAB_1153	0.243866	0.811453	Non-Essential	269	2	242	1	Uncharacterized protein	accessory
MAB_1154	-1.91024	0.0250842	Non-Essential	299	3	269	1	Intersectin-EH binding protein Ibp1	core
MAB_1155	0.707914	0.345988	Non-Essential	311	6	280	4	Intersectin-EH binding protein Ibp1	core
MAB_1156c	-0.449869	0.304076	Non-Essential	1346	21	1211	16	Diaminopimelate decarboxylase (DAP decarboxylase) (DAPDC) (EC 4.1.1.20)	core	Amino acid transport and metabolism
MAB_1157	-1.01652	4.78707e-06	Non-Essential	3650	59	3285	49	Transcription-repair-coupling factor (TRCF) (EC 3.6.4.-)	core	Replication, recombination and repair
MAB_1158	1.2517	0.00563566	Non-Essential	1052	15	947	13	Putative transcriptional regulator, MazG family	core	Defense mechanisms
MAB_1159	-1.55153	1.04118e-06	Non-Essential	2051	27	1846	24	Putative iron permease FTR1	core	Inorganic ion transport and metabolism
MAB_1160	-0.122096	0.794024	Non-Essential	1247	26	1122	19	Deferrochelatase (EC 1.11.1.-) (Peroxidase EfeB)	core	Inorganic ion transport and metabolism
MAB_1161c	-2.2325	8.87893e-05	Non-Essential	1259	10	1133	7	Deferrochelatase (EC 1.11.1.-) (Peroxidase EfeB)	core	Inorganic ion transport and metabolism
MAB_1162c	-0.569533	0.26174	Non-Essential	1154	15	1039	12	Efem/EfeO family lipoprotein	core	Inorganic ion transport and metabolism
MAB_1163c	0.0266028	0.960894	Non-Essential	890	16	801	14	Putative iron permease FTR1	core	Inorganic ion transport and metabolism
MAB_1164	1.16687	0.045246	Non-Essential	767	13	690	7	Putative conserved lipoprotein LpqU	core	Cell wall/membrane/envelope biogenesis
MAB_1165	-10.1294	2.00618e-79	Essential	1292	22	1163	19	Enolase (EC 4.2.1.11) (2-phospho-D-glycerate hydro-lyase) (2-phosphoglycerate dehydratase)	core	Carbohydrate transport and metabolism
MAB_1166	-10.1257	4.39404e-71	Essential	641	34	577	29	Septum formation initiator	core	Cell cycle control, cell division, chromosome partitioning
MAB_1167	-7.5179	3.43074e-41	Non-Essential	482	33	434	27	Septum formation initiator subfamily protein	core	Function unknown
MAB_1168	-0.028525	0.963154	Non-Essential	944	14	850	10	Ppx/GppA phosphatase domain-containing protein	core	Nucleotide transport and metabolism
MAB_1169	-0.730132	0.155313	Non-Essential	878	13	790	11	Putative hydrolase, alpha/beta fold	core	Coenzyme transport and metabolism
MAB_1170	-1.33707	0.0305112	Non-Essential	857	9	771	7	Probable membrane transporter protein	core	Function unknown
MAB_1171c	-0.89826	0.0213832	Non-Essential	1169	21	1052	18	Integral membrane protein	core
MAB_1172c	0.224737	0.770833	Non-Essential	518	7	466	6	IrrE N-terminal-like domain-containing protein	core
MAB_1173c	0.826406	0.278974	Non-Essential	479	7	431	4	HTH cro/C1-type domain-containing protein	core
MAB_1174c	0.776081	0.0134351	Non-Essential	1859	33	1673	27	Probable acyl-CoA synthase FadD	core	Lipid transport and metabolism
MAB_1175	-0.624402	0.232215	Non-Essential	1322	12	1190	11	Probable 4-hydroxybutyrate CoA-transferase AbfT	core	Energy production and conversion
MAB_1176c	0.213284	0.731166	Non-Essential	626	12	563	10	DUF3060 domain-containing protein	core
MAB_1177	1.43397	0.0299781	Non-Essential	374	6	337	5	Uncharacterized protein	core
MAB_1178c	0.745324	0.30733	Non-Essential	614	7	553	5	Protein PS1	core
MAB_1179c	0.161358	0.839591	Non-Essential	476	7	428	5	Uncharacterized protein	core
MAB_1180c	0.217296	0.811322	Non-Essential	554	5	499	3	Transmembrane protein	core
MAB_1181c	2.20328	2.58286e-05	Non-Essential	482	10	434	8	Putative lipoprotein LpqV	core
MAB_1182	-1.26565	0.0551939	Non-Essential	572	6	515	5	Cysteine dioxygenase	core
MAB_1183	0.162622	0.871162	Non-Essential	368	5	331	2	Rhodanese domain-containing protein	core	Inorganic ion transport and metabolism
MAB_1184c	-1.48726	0.0376329	Non-Essential	497	6	447	4	Putative transcriptional regulator, MarR family	core	Transcription
MAB_1185c	-3.48438	3.59638e-08	Non-Essential	782	7	704	5	Probable enoyl-CoA hydratase	core	Coenzyme transport and metabolism
MAB_1186c	-3.26771	6.28251e-10	Non-Essential	881	11	793	8	3-hydroxyisobutyrate dehydrogenase (HIBADH) (EC 1.1.1.31)	core	Amino acid transport and metabolism
MAB_1187c	-1.14328	0.00492668	Non-Essential	1031	15	928	14	Probable enoyl-CoA hydratase	core	Coenzyme transport and metabolism
MAB_1188c	-0.434485	0.359304	Non-Essential	1148	20	1033	16	Probable acyl-CoA dehydrogenase	core	Lipid transport and metabolism
MAB_1189c	-0.453396	0.250777	Non-Essential	1505	23	1354	20	Probable methylmalonic acid semialdehyde dehydrogenase MmsA	core	Energy production and conversion
MAB_1190	0.340958	0.572404	Non-Essential	845	13	761	9	Transmembrane protein	core	General function prediction only
MAB_1191c	-1.8813	3.87402e-06	Non-Essential	1208	16	1087	15	Formate-dependent phosphoribosylglycinamide formyltransferase (EC 6.3.1.21) (5'-phosphoribosylglycinamide transformylase 2) (Formate-dependent GAR transformylase) (GAR transformylase 2) (GART 2) (Non-folate glycinamide ribonucleotide transformylase) (Phosphoribosylglycinamide formyltransferase 2)	core	Nucleotide transport and metabolism
MAB_1192c	-0.62081	0.283485	Non-Essential	1217	13	1095	9	Probable acyl-CoA thiolase	core	Lipid transport and metabolism
MAB_1193c	-1.12321	0.014121	Non-Essential	1007	17	906	13	SGNH hydrolase-type esterase domain-containing protein	core	Amino acid transport and metabolism
MAB_1194	-0.902678	0.0560965	Non-Essential	1085	15	977	12	Putative lipase LipU	core	Lipid transport and metabolism
MAB_1195	-1.25294	0.000385356	Non-Essential	1409	25	1268	21	cystathionine beta-synthase (EC 4.2.1.22) (Beta-thionase) (Serine sulfhydrase)	core	Amino acid transport and metabolism
MAB_1196	1.00311	0.064119	Non-Essential	572	12	515	9	Proline-rich antigen (36 kDa antigen)	core
MAB_1197	-2.02392	6.84552e-07	Non-Essential	1172	16	1055	14	Probable cystathionine gamma-synthase (CGS)	core	Amino acid transport and metabolism
MAB_1198c	-0.740423	0.239547	Non-Essential	671	10	604	7	GPP34 family phosphoprotein	core
MAB_1199	-1.72044	0.00042643	Non-Essential	1244	12	1120	10	threonine ammonia-lyase (EC 4.3.1.19)	core	Amino acid transport and metabolism
MAB_1200	0.853995	0.0211247	Non-Essential	908	20	817	19	DUF559 domain-containing protein	accessory	Replication, recombination and repair
MAB_1201c	-1.03647	0.130897	Non-Essential	494	7	445	5	Transcription elongation factor GreA (Transcript cleavage factor GreA)	core	Transcription
MAB_1202c	-0.79676	0.268446	Non-Essential	419	7	377	5	DUF4307 domain-containing protein	core
MAB_1203	0.395599	0.515626	Non-Essential	869	10	782	9	Mycothiol S-conjugate amidase (EC 3.5.1.115)	core	Carbohydrate transport and metabolism
MAB_1204	-4.40669	3.93062e-10	Non-Essential	290	7	261	5	Secreted protein	core
MAB_1205	-0.463037	0.162827	Non-Essential	1976	32	1778	26	DUF255 domain-containing protein	core	General function prediction only
MAB_1206	0.684259	0.303976	Non-Essential	374	8	337	6	SnoaL-like domain-containing protein	core	General function prediction only
MAB_1207	-0.511966	0.378416	Non-Essential	581	10	523	9	Uncharacterized protein	core
MAB_1208c	0.712594	0.161964	Non-Essential	740	14	666	11	Hemolysin III-related protein	core	Intracellular trafficking, secretion, and vesicular transport
MAB_1209	-0.606957	0.231798	Non-Essential	782	15	704	12	Isoprenyl transferase (EC 2.5.1.-)	core	Lipid transport and metabolism
MAB_1210c	-1.29123	0.00643974	Non-Essential	854	14	769	11	Putative short chain dehydrogenase/reductase	core	General function prediction only
MAB_1211c	-1.84678	1.34778e-07	Non-Essential	1256	24	1130	22	Probable cytochrome P450	core	Secondary metabolites biosynthesis, transport and catabolism
MAB_1212c	-2.62145	5.85781e-08	Non-Essential	557	14	501	10	Nuclear transport factor 2 family protein	core
MAB_1213c	-2.28792	0.00321069	Non-Essential	200	4	180	2	Putative ferredoxin	core	Energy production and conversion
MAB_1214c	-2.327	1.46498e-09	Non-Essential	1361	20	1225	16	Probable cytochrome P450	core	Secondary metabolites biosynthesis, transport and catabolism
MAB_1215c	-1.88693	1.83561e-05	Non-Essential	827	13	744	12	Probable oxidoreductase	core	General function prediction only
MAB_1216c	-3.10294	8.43468e-23	Non-Essential	1229	28	1106	24	Probable cytochrome P450	core	Secondary metabolites biosynthesis, transport and catabolism
MAB_1217c	-1.84029	0.00277554	Non-Essential	587	7	528	6	Putative transcriptional regulator, TetR family	core	Transcription
MAB_1218	-3.57753	4.16838e-20	Non-Essential	1478	21	1330	15	Probable aldehyde dehydrogenase AldA	core	Energy production and conversion
MAB_1219	-2.35796	6.80391e-08	Non-Essential	752	15	677	12	Probable short-chain dehydrogenase/reductase	core	General function prediction only
MAB_1220	-2.40216	1.26815e-06	Non-Essential	866	11	779	9	Probable dehydrogenase/reductase	core	Amino acid transport and metabolism
MAB_1221	-0.0320848	0.96972	Non-Essential	413	7	372	5	Possible 4-carboxymuconolactone decarboxylase	core	General function prediction only
MAB_1222	-2.13426	1.08466e-09	Non-Essential	1253	22	1128	20	Uncharacterized protein	core
MAB_1223	-1.5119	4.55832e-07	Non-Essential	1520	34	1368	29	Carboxylic ester hydrolase (EC 3.1.1.-)	core	Lipid transport and metabolism
MAB_1224	-1.56529	0.00210661	Non-Essential	587	13	528	9	Uncharacterized protein	core
MAB_1225	-1.5114	0.00180935	Non-Essential	647	12	582	10	Putative ABC transporter, permease protein	core	Inorganic ion transport and metabolism
MAB_1226	-1.3257	0.00506997	Non-Essential	1160	14	1044	11	Putative ABC transporter, ATP-binding protein	core	Posttranslational modification, protein turnover, chaperones
MAB_1227	-1.04444	0.0524001	Non-Essential	785	11	707	10	Putative ABC transporter, permease protein	core	Inorganic ion transport and metabolism
MAB_1228	-0.524543	0.22911	Non-Essential	941	19	847	17	Putative ABC transporter	core	Cell wall/membrane/envelope biogenesis
MAB_1229	-0.833025	0.0254879	Non-Essential	1397	25	1257	21	Transmembrane protein	core
MAB_1230c	-0.267054	0.503899	Non-Essential	908	24	817	22	ER-bound oxygenase mpaB/mpaB'/Rubber oxygenase catalytic domain-containing protein	core	Function unknown
MAB_1231	-0.454255	0.44055	Non-Essential	434	13	391	10	Integral membrane protein	core
MAB_1232c	0.846707	0.00209499	Non-Essential	1682	36	1514	34	Probable cholesterol oxidase ChoD	core	Energy production and conversion
MAB_1233c	1.89314	0.000782187	Non-Essential	398	8	358	7	SnoaL-like domain-containing protein	core
MAB_1234c	-10.529	1.76207e-87	Essential	932	30	839	27	Pantothenate kinase (EC 2.7.1.33) (Pantothenic acid kinase)	core	Nucleotide transport and metabolism
MAB_1235	0.459142	0.211486	Non-Essential	1208	25	1087	21	CalR9 protein	core
MAB_1236	-8.88807	1.07437e-125	Essential	1457	11	1311	10	Serine hydroxymethyltransferase (SHMT) (Serine methylase) (EC 2.1.2.1)	core	Amino acid transport and metabolism
MAB_1237	-10.0042	2.14732e-80	Essential	806	11	725	9	Possible acyl-[acyl-carrier protein] desaturase DesA2	core
MAB_1238	-0.155978	0.851495	Non-Essential	167	6	150	5	Uncharacterized protein	accessory
MAB_1239	0.463533	0.33675	Non-Essential	1385	16	1247	13	Probable PhoH-like protein PhoH2 (Phosphate starvation-inducible protein PsiH)	core	Signal transduction mechanisms
MAB_1240	-1.48837	0.0119525	Non-Essential	866	9	779	7	Possible glycosyl hydrolase	core	Carbohydrate transport and metabolism
MAB_1241c	-2.18925	0.00491667	Non-Essential	209	4	188	2	CsbD-like domain-containing protein	core	Function unknown
MAB_1242c	-1.49824	0.0114929	Non-Essential	554	11	499	7	Alkaline shock response membrane anchor protein AmaP	core
MAB_1243c	0.36885	0.456896	Non-Essential	773	14	696	13	Asp23/Gls24 family envelope stress response protein	core
MAB_1244c	-1.52657	0.0571234	Non-Essential	191	3	172	2	DUF2273 domain-containing protein	core
MAB_1245c	-2.57429	0.00157915	Non-Essential	236	3	212	1	Molecular chaperone DnaJ	accessory
MAB_1246c	0.265321	0.772176	Non-Essential	293	4	264	3	Histidine kinase	core
MAB_1247c	1.1119	0.109499	Non-Essential	467	6	420	5	Alkaline shock protein 23	core	Function unknown
MAB_1248	-0.272265	0.621129	Non-Essential	575	13	518	11	Probable RNA polymerase sigma factor	core	Transcription
MAB_1249	1.70384	0.012817	Non-Essential	518	7	466	4	Asp23/Gls24 family envelope stress response protein	core
MAB_1250c	-8.07338	8.10302e-90	Essential	1400	9	1260	7	Fumarate hydratase class II (Fumarase C) (EC 4.2.1.2) (Aerobic fumarase) (Iron-independent fumarase)	core	Nucleotide transport and metabolism
MAB_1251c	-0.147091	0.83124	Non-Essential	953	12	858	8	Fructose-1,6-bisphosphatase	core	Carbohydrate transport and metabolism
MAB_1252	0.649463	0.279232	Non-Essential	626	12	563	8	DUF4245 domain-containing protein	core
MAB_1253c	-1.34904	0.00232565	Non-Essential	1082	16	974	13	D-serine dehydratase-like domain-containing protein	core	Amino acid transport and metabolism
MAB_1254c	-3.89344	4.77431e-08	Non-Essential	209	5	188	3	Exodeoxyribonuclease 7 small subunit (EC 3.1.11.6) (Exodeoxyribonuclease VII small subunit) (Exonuclease VII small subunit)	core	Replication, recombination and repair
MAB_1255c	-1.2671	0.0116251	Non-Essential	1232	11	1109	10	Exodeoxyribonuclease 7 large subunit (EC 3.1.11.6) (Exodeoxyribonuclease VII large subunit) (Exonuclease VII large subunit)	core	Replication, recombination and repair
MAB_1256c	-0.00595912	0.993906	Non-Essential	695	10	625	8	Lipid droplet-associated protein	core
MAB_1257	-9.41375	1.11786e-66	Essential	1013	17	912	16	4-hydroxy-3-methylbut-2-enyl diphosphate reductase (HMBPP reductase) (EC 1.17.7.4)	core	Lipid transport and metabolism
MAB_1258c	-0.747953	0.125051	Non-Essential	869	18	782	12	DUF6542 domain-containing protein	core
MAB_1259c	-0.0123758	0.9902	Non-Essential	179	4	161	3	DUF466 domain-containing protein	core	Function unknown
MAB_1260c	0.206621	0.583949	Non-Essential	2264	27	2038	25	Probable carbon starvation protein (CstA)	core	Signal transduction mechanisms
MAB_1261	-1.03266	0.0879093	Non-Essential	323	9	291	7	Bacteriophage protein	core
MAB_1262	0.596816	0.437405	Non-Essential	188	5	169	4	Phage shock protein PspC N-terminal domain-containing protein	core	Transcription
MAB_1263	-2.43099	0.000113346	Non-Essential	365	8	329	5	Uncharacterized protein	core
MAB_1264	1.19943	0.0623043	Non-Essential	383	7	345	6	Uncharacterized protein	core
MAB_1265c	0.0986972	0.894312	Non-Essential	347	9	312	7	Uroporphyrin-III C-methyltransferase	core	Function unknown
MAB_1266	-0.233161	0.708235	Non-Essential	1073	13	966	9	Ribosome-binding ATPase YchF	core	Translation, ribosomal structure and biogenesis
MAB_1267	0.0728697	0.935319	Non-Essential	440	7	396	4	Nucleotidyltransferase family protein	accessory
MAB_1268c	-0.433052	0.615711	Non-Essential	278	4	250	3	Uncharacterized protein	accessory
MAB_1269	-2.10547	1.78399e-05	Non-Essential	485	13	437	10	Conserved hypothetical transmembrane protein	accessory	Function unknown
MAB_1270	-0.458559	0.227662	Non-Essential	1517	24	1365	21	Conserved hypothetical transmembrane protein	accessory	Function unknown
MAB_1271c	-0.366681	0.277371	Non-Essential	1523	35	1371	30	Probable oxidase (Copper-binding protein)	core	Cell cycle control, cell division, chromosome partitioning
MAB_1272	-0.950592	0.174211	Non-Essential	419	7	377	5	Lipoprotein LpqS	core
MAB_1273	-0.309647	0.417938	Non-Essential	1253	26	1128	24	Possible cysteine synthase A CysK2	core	Amino acid transport and metabolism
MAB_1274	0.325414	0.433979	Non-Essential	1319	21	1187	19	Putative ABC transporter, permease protein	core
MAB_1275	-0.405797	0.382088	Non-Essential	1820	17	1638	15	Putative ABC transporter, ATP-binding protein	core	Posttranslational modification, protein turnover, chaperones
MAB_1276c	0.908042	0.0887034	Non-Essential	518	11	466	9	DoxX family protein	core	Function unknown
MAB_1277	0.39922	0.216362	Non-Essential	1544	38	1390	31	Glycosyltransferase RgtA/B/C/D-like domain-containing protein	core	Cell wall/membrane/envelope biogenesis
MAB_1278	-0.732494	0.117192	Non-Essential	1334	16	1201	14	O-acyltransferase WSD1-like N-terminal domain-containing protein	core
MAB_1279	-0.423405	0.452373	Non-Essential	515	12	464	10	Probable 3-demethylubiquinone-9 3-methyltransferase	core	General function prediction only
MAB_1280c	-0.0377252	0.95392	Non-Essential	1292	13	1163	10	WXG100 family type VII secretion target	core
MAB_1281c	-0.999911	0.0983345	Non-Essential	260	10	234	7	Uncharacterized protein	accessory
MAB_1282	0.935182	0.205078	Non-Essential	206	6	185	4	Uncharacterized protein	accessory
MAB_1283c	1.62246	0.00092659	Non-Essential	395	11	355	9	WXG100 family type VII secretion target	accessory
MAB_1284c	1.63289	5.4981e-08	Non-Essential	875	28	787	25	Uncharacterized protein	accessory
MAB_1285c	0.690158	0.00309194	Non-Essential	2348	57	2113	49	ESX-1 secretion-associated protein EspA/EspE-like domain-containing protein	accessory
MAB_1286c	-1.62605	6.19689e-05	Non-Essential	338	2	304	0	Proteins of 100 residues with WXG	core
MAB_1287	-1.14073	8.47722e-05	Non-Essential	2213	35	1992	32	Probable conserved membrane protein, MmpL family	core	Defense mechanisms
MAB_1288	-1.29463	0.00583603	Non-Essential	635	15	572	12	Putative transcriptional regulator, TetR family	core	Transcription
MAB_1289c	-0.896862	0.0299781	Non-Essential	812	19	731	16	SnoaL-like domain-containing protein	core
MAB_1290c	-1.51174	0.0127067	Non-Essential	494	8	445	6	Thiol peroxidase (Tpx) (EC 1.11.1.24) (Peroxiredoxin tpx) (Prx) (Thioredoxin peroxidase) (Thioredoxin-dependent peroxiredoxin)	core	Posttranslational modification, protein turnover, chaperones
MAB_1291	0.540857	0.522924	Non-Essential	644	5	580	3	Methyltransferase family protein	core	Secondary metabolites biosynthesis, transport and catabolism
MAB_1292c	0.271554	0.571218	Non-Essential	818	18	736	15	Probable O-methyltransferase OMT	core	Secondary metabolites biosynthesis, transport and catabolism
MAB_1293c	0.280088	0.627234	Non-Essential	521	14	469	11	Pyridoxamine 5'-phosphate oxidase family protein	core	Function unknown
MAB_1294c	-2.18265	9.39355e-05	Non-Essential	596	11	536	8	Methyltransferase type 11 domain-containing protein	core	Translation, ribosomal structure and biogenesis
MAB_1295c	-1.27444	0.00338003	Non-Essential	848	15	763	13	Probable O-methyltransferase OMT	core	Secondary metabolites biosynthesis, transport and catabolism
MAB_1296	-1.62605	6.19689e-05	Non-Essential	185	2	167	0	DUF5302 domain-containing protein	core
MAB_1297c	-0.00158738	0.997787	Non-Essential	1298	20	1168	18	Acyltransferase 3 domain-containing protein	core
MAB_1298c	0.406931	0.572461	Non-Essential	458	8	412	6	FHA domain-containing protein	core
MAB_1299c	0.00129478	0.998018	Non-Essential	1208	17	1087	15	Putative multi-drug efflux transporter	core	Carbohydrate transport and metabolism
MAB_1300c	-0.297031	0.556186	Non-Essential	1028	16	925	14	Uncharacterized protein	core
MAB_1301c	-1.43491	0.0625018	Non-Essential	272	4	245	3	Uncharacterized protein	core
MAB_1302	0.24964	0.672107	Non-Essential	584	13	526	10	HhH-GPD domain-containing protein	core	Replication, recombination and repair
MAB_1303c	0.287687	0.76886	Non-Essential	644	4	580	2	Uncharacterized protein	core
MAB_1304	0.133337	0.758227	Non-Essential	1247	24	1122	21	Polyprenol-phosphate-mannose-dependent alpha-(1-2)-phosphatidylinositol pentamannoside mannosyltransferase	core
MAB_1305	-1.81038	0.000240247	Non-Essential	806	13	725	11	Probable short-chain dehydrogenase/reductase	core	General function prediction only
MAB_1306	-0.819368	0.147581	Non-Essential	899	10	809	9	Formyltetrahydrofolate deformylase (EC 3.5.1.10) (Formyl-FH(4) hydrolase)	core	Translation, ribosomal structure and biogenesis
MAB_1307c	-0.562135	0.448043	Non-Essential	284	7	256	5	Putative pterin-4-alpha-carbinolamine dehydratase (PHS) (EC 4.2.1.96) (4-alpha-hydroxy-tetrahydropterin dehydratase) (Pterin carbinolamine dehydratase) (PCD)	core	Coenzyme transport and metabolism
MAB_1308	0.20122	0.813811	Non-Essential	392	6	353	4	Probable mutator protein MutT2/NUDIX hydrolase	core	Defense mechanisms
MAB_1309c	2.43592	0.0030762	Non-Essential	167	3	150	1	Uncharacterized protein	accessory
MAB_1310	0.322961	0.581137	Non-Essential	1973	13	1776	10	50S ribosomal subunit assembly factor BipA (EC 3.6.5.-) (GTP-binding protein BipA)	core	Translation, ribosomal structure and biogenesis
MAB_1311	-0.566647	0.47063	Non-Essential	380	5	342	4	VOC domain-containing protein	accessory
MAB_1312	-1.51248	7.69335e-10	Non-Essential	1901	41	1711	37	Beta-lactamase-like	core	Secondary metabolites biosynthesis, transport and catabolism
MAB_1313	-1.48484	0.000235268	Non-Essential	809	20	728	15	Probable transcriptional regulator, AraC family	accessory	Replication, recombination and repair
MAB_1314	1.66916	0.0003581	Non-Essential	716	12	644	10	Mesocentin	core
MAB_1315	-10.6043	2.60636e-121	Essential	1802	16	1622	11	Putative lipoprotein LpqW	core	Amino acid transport and metabolism
MAB_1316	-0.226881	0.737085	Non-Essential	839	10	755	8	1D-myo-inositol 2-acetamido-2-deoxy-alpha-D-glucopyranoside deacetylase (GlcNAc-Ins deacetylase) (EC 3.5.1.103) (N-acetyl-1-D-myo-inositol 2-amino-2-deoxy-alpha-D-glucopyranoside deacetylase)	core	Carbohydrate transport and metabolism
MAB_1317	-0.136452	0.876861	Non-Essential	401	7	361	4	Integral membrane protein	core
MAB_1318c	0.00414709	0.994638	Non-Essential	761	17	685	13	Probable catechol-o-methyltransferase	core	General function prediction only
MAB_1319	-0.369975	0.234811	Non-Essential	2645	39	2381	35	FO synthase (EC 2.5.1.147) (EC 4.3.1.32)	core	Coenzyme transport and metabolism
MAB_1320c	-0.353613	0.692745	Non-Essential	227	5	204	3	Excalibur calcium-binding domain-containing protein	accessory
MAB_1321	-2.64018	7.21494e-06	Non-Essential	638	8	574	6	MspA protein	core
MAB_1322	-3.29472	1.74622e-08	Non-Essential	287	9	258	6	Uncharacterized protein	core
MAB_1323	-1.39447	0.0739484	Non-Essential	284	5	256	3	Uncharacterized protein	core
MAB_1324	-2.83186	8.69211e-05	Non-Essential	308	7	277	3	Putative monooxygenase	core
MAB_1325c	-2.39905	1.34525e-17	Non-Essential	2063	35	1857	31	Probable NADPH dependent 2,4-dienoyl-CoA reductase FadH	core	Energy production and conversion
MAB_1326c	1.02139	0.0410584	Non-Essential	569	13	512	11	PadR family transcriptional regulator	core	Transcription
MAB_1327	-1.7929	4.55865e-05	Non-Essential	371	14	334	13	Ferredoxin	core	Energy production and conversion
MAB_1328	-0.413449	0.336021	Non-Essential	1091	21	982	18	Aminotransferase (EC 2.6.1.-)	core	Amino acid transport and metabolism
MAB_1329	-1.41563	1.04631e-05	Non-Essential	1967	28	1770	23	Probable glycosyl transferase	core	Cell wall/membrane/envelope biogenesis
MAB_1330	-1.88209	1.20623e-11	Non-Essential	1634	39	1471	33	L-glutamate gamma-semialdehyde dehydrogenase (EC 1.2.1.88) (L-glutamate gamma-semialdehyde dehydrogenase)	core	Energy production and conversion
MAB_1331	-0.870038	0.0250937	Non-Essential	971	23	874	18	proline dehydrogenase (EC 1.5.5.2)	core	Amino acid transport and metabolism
MAB_1332	-1.20853	0.000145817	Non-Essential	1391	27	1252	25	Probable fatty-acid-CoA ligase FadD	core	Lipid transport and metabolism
MAB_1333	-0.491383	0.387075	Non-Essential	548	13	493	9	DinB-like domain-containing protein	core
MAB_1334c	-0.431324	0.344872	Non-Essential	965	20	868	16	SGNH hydrolase-type esterase domain-containing protein	core
MAB_1335c	-10.8303	2.52198e-114	Essential	959	10	863	9	2,3,4,5-tetrahydropyridine-2,6-dicarboxylate N-succinyltransferase (EC 2.3.1.117) (Tetrahydrodipicolinate N-succinyltransferase) (THDP succinyltransferase) (THP succinyltransferase) (Tetrahydropicolinate succinylase)	core	Amino acid transport and metabolism
MAB_1336	-11.0924	1.66181e-116	Essential	1064	8	958	7	Probable succinyl-diaminopimelate desuccinylase	core	Amino acid transport and metabolism
MAB_1337c	0.560097	0.272795	Non-Essential	740	14	666	11	Putative transcriptional regulator, AraC family	core	Replication, recombination and repair
MAB_1338	-0.568268	0.142722	Non-Essential	1199	24	1079	20	Putative membrane efflux protein	core	Carbohydrate transport and metabolism
MAB_1339	-0.799436	0.0914153	Non-Essential	938	14	844	12	Putative monooxygenase (Luciferase-like)	core	Coenzyme transport and metabolism
MAB_1340	-1.07582	0.0366744	Non-Essential	752	11	677	10	Cytokinin riboside 5'-monophosphate phosphoribohydrolase (EC 3.2.2.n1)	core	General function prediction only
MAB_1341	1.36992	0.0214314	Non-Essential	548	10	493	7	Cytokinin riboside 5'-monophosphate phosphoribohydrolase (EC 3.2.2.n1)	core	General function prediction only
MAB_1342	-0.453191	0.198585	Non-Essential	1790	32	1611	25	Probable fatty-acid-CoA ligase FadD	core	Lipid transport and metabolism
MAB_1343	0.756349	0.283229	Non-Essential	332	8	299	5	HNH nuclease domain-containing protein	core	Defense mechanisms
MAB_1344c	1.0676	0.00350402	Non-Essential	977	25	879	20	Putative DTDP-glucose-4,6-dehydratase-related protein	core	Cell wall/membrane/envelope biogenesis
MAB_1345	-0.142832	0.802417	Non-Essential	908	13	817	12	Dihydropteroate synthase (DHPS) (EC 2.5.1.15) (Dihydropteroate pyrophosphorylase)	core	Coenzyme transport and metabolism
MAB_1346	-3.56495	1.86223e-13	Non-Essential	953	5	858	3	Glycosyltransferase 2-like domain-containing protein	core	Cell wall/membrane/envelope biogenesis
MAB_1347c	1.45218	0.0132746	Non-Essential	491	8	442	7	Pyridoxamine 5'-phosphate oxidase putative domain-containing protein	core
MAB_1348	2.2189	0.00398736	Non-Essential	314	4	283	2	DivIVA domain-containing protein	core	Cell cycle control, cell division, chromosome partitioning
MAB_1349	0.414079	0.506126	Non-Essential	578	11	520	9	Probable DNA-3-methyladenine glycosylase I TagA	core	Replication, recombination and repair
MAB_1350	-2.10869	0.0134182	Non-Essential	167	3	150	1	DUF3117 domain-containing protein	core
MAB_1351c	0.279008	0.580685	Non-Essential	1178	19	1060	14	Putative glycosyltransferase	core	Carbohydrate transport and metabolism
MAB_1352	0.858893	0.0305371	Non-Essential	1214	16	1093	17	Glucose-1-phosphate adenylyltransferase (EC 2.7.7.27) (ADP-glucose pyrophosphorylase) (ADPGlc PPase) (ADP-glucose synthase)	core	Carbohydrate transport and metabolism
MAB_1353c	-2.19853	8.53348e-17	Non-Essential	1808	39	1627	35	Putative transcriptional regulator, GntR family	accessory	Amino acid transport and metabolism
MAB_1356	-2.65524	2.00531e-11	Non-Essential	698	18	628	16	Flavin-nucleotide-binding protein	accessory	Defense mechanisms
MAB_1357c	-1.86662	0.000121104	Non-Essential	674	14	607	10	Conserved hypothetical integral membrane protein	core	Posttranslational modification, protein turnover, chaperones
MAB_1358c	-1.39975	2.91295e-05	Non-Essential	1622	28	1460	22	Putative ABC transporter, permease protein	core	Intracellular trafficking, secretion, and vesicular transport
MAB_1359c	-2.22591	2.01794e-08	Non-Essential	905	17	814	15	Putative ABC transporter, ATP-binding protein	core	Posttranslational modification, protein turnover, chaperones
MAB_1360c	-0.378933	0.523847	Non-Essential	644	12	580	9	Probable transcriptional regulator, TetR family	core	Transcription
MAB_1361c	-0.0477698	0.954244	Non-Essential	647	9	582	5	Putative O-methyltransferase MAB_1361c (EC 2.1.1.-)	core	Translation, ribosomal structure and biogenesis
MAB_1362	-0.421732	0.344029	Non-Essential	770	20	693	17	Probable alternative RNA polymerase sigma factor	core	Transcription
MAB_1363	-4.03387	1.2771e-07	Non-Essential	443	6	399	2	RNA polymerase sigma-70 factor	core
MAB_1364	-4.3998	5.27896e-30	Non-Essential	1478	17	1330	15	Probable serine protease HtrA	core	Posttranslational modification, protein turnover, chaperones
MAB_1365	-7.49173	2.71377e-25	Non-Essential	410	17	369	13	Sec-independent protein translocase protein TatB	core	Intracellular trafficking, secretion, and vesicular transport
MAB_1366c	-9.92171	6.45351e-73	Essential	1136	26	1022	21	Iron-sulfur cluster carrier protein	core	Cell cycle control, cell division, chromosome partitioning
MAB_1367c	0.683825	0.145558	Non-Essential	1283	16	1155	14	Transglycosylase SLT domain-containing protein	core	Cell wall/membrane/envelope biogenesis
MAB_1368	0.398355	0.376141	Non-Essential	950	18	855	15	ER-bound oxygenase mpaB/mpaB'/Rubber oxygenase catalytic domain-containing protein	core	Function unknown
MAB_1369	1.00649	0.0288571	Non-Essential	962	16	866	13	Probable citrate lyase beta chain	core	Carbohydrate transport and metabolism
MAB_1370c	-0.242212	0.545263	Non-Essential	665	26	598	22	DUF4190 domain-containing protein	core
MAB_1371	-1.38483	0.0139763	Non-Essential	521	11	469	8	Conserved hypothetical transmembrane protein	core
MAB_1372	-0.898386	0.0294272	Non-Essential	1424	20	1282	16	Probable sugar ABC transporter, sugar-binding protein LpqY	core	Carbohydrate transport and metabolism
MAB_1373	-0.560607	0.229836	Non-Essential	902	15	812	14	Probable sugar ABC transporter, permease protein SugA	core	Carbohydrate transport and metabolism
MAB_1374	-1.03722	0.0772807	Non-Essential	833	10	750	7	Probable sugar ABC transporter, permease protein SugB	core	Carbohydrate transport and metabolism
MAB_1375	-1.80918	4.94265e-06	Non-Essential	1175	18	1058	16	Probable sugar ABC transporter, ATP-binding protein SugC	core	Posttranslational modification, protein turnover, chaperones
MAB_1376	-5.41655	2.03692e-21	Non-Essential	605	13	545	11	Suppressor of fused-like domain-containing protein	core
MAB_1377c	-0.684703	0.26913	Non-Essential	500	11	450	8	Secreted protein	core
MAB_1378c	1.10537	0.00676272	Non-Essential	1094	21	985	16	Magnesium transport protein CorA	core	Inorganic ion transport and metabolism
MAB_1379c	0.463306	0.280866	Non-Essential	641	21	577	17	Putative transcriptional regulator, TetR family	accessory	Transcription
MAB_1380	-2.10425	0.000327776	Non-Essential	326	8	293	6	Uncharacterized protein	accessory
MAB_1381	-0.454816	0.250159	Non-Essential	887	21	798	19	Putative oxidoreductase EphD	accessory	General function prediction only
MAB_1382	-0.0540165	0.897272	Non-Essential	920	31	828	25	Putative oxidoreductase EphD	accessory	General function prediction only
MAB_1383	1.57542	0.00514192	Non-Essential	623	11	561	8	UPF0056 membrane protein	core	Amino acid transport and metabolism
MAB_1384	0.055025	0.925885	Non-Essential	1163	15	1047	13	Probable malate dehydrogenase	core	Energy production and conversion
MAB_1385	-2.50064	5.57897e-13	Non-Essential	833	20	750	19	Probable lipoprotein LpqZ	core	Cell wall/membrane/envelope biogenesis
MAB_1386	1.09575	0.00161944	Non-Essential	1271	23	1144	22	Putative esterase/lipase/beta-lactamase	core	Defense mechanisms
MAB_1387	-0.258836	0.475596	Non-Essential	1280	30	1152	27	Putative esterase/lipase/beta-lactamase	core	Defense mechanisms
MAB_1388c	1.09097	0.0184095	Non-Essential	836	16	752	12	Probable short-chain dehydrogenase/reductase	core	General function prediction only
MAB_1389c	-0.603924	0.37507	Non-Essential	830	9	747	6	Probable short-chain dehydrogenase/reductase	core	General function prediction only
MAB_1390c	-0.291404	0.611881	Non-Essential	641	13	577	11	Hypothetical UbiE/COQ5 methyltransferase	core	Secondary metabolites biosynthesis, transport and catabolism
MAB_1391	0.677976	0.0827109	Non-Essential	1154	21	1039	19	Putative transcriptional regulator	core	Transcription
MAB_1392c	0.696018	0.107769	Non-Essential	1319	19	1187	17	Triacylglycerol lipase	core
MAB_1393c	-7.65006	4.95852e-242	Non-Essential	3716	17	3344	15	Multifunctional 2-oxoglutarate metabolism enzyme (EC 1.2.4.2) (EC 2.2.1.5) (EC 2.3.1.61) (EC 4.1.1.71) (2-hydroxy-3-oxoadipate synthase) (2-oxoglutarate carboxy-lyase) (2-oxoglutarate decarboxylase) (Alpha-ketoglutarate decarboxylase) (Alpha-ketoglutarate-glyoxylate carboligase)	core	Energy production and conversion
MAB_1394c	-0.252785	0.687116	Non-Essential	761	12	685	9	EcsC family protein	core
MAB_1395	0.969227	0.0272077	Non-Essential	1283	15	1155	14	Bcr/CflA family efflux transporter	core	Carbohydrate transport and metabolism
MAB_1396	-1.01219	0.00306833	Non-Essential	1472	26	1325	23	Probable drug resistance transporter, EmrB/QacA subfamily	core	Amino acid transport and metabolism
MAB_1397c	-0.62036	0.45939	Non-Essential	251	5	226	3	SnoaL-like polyketide cyclase	accessory
MAB_1398c	-0.345989	0.415705	Non-Essential	1328	22	1195	19	Putative oxidoreductase	core	Energy production and conversion
MAB_1399	-0.697854	0.0739675	Non-Essential	1259	21	1133	18	Probable peptidase	core	Amino acid transport and metabolism
MAB_1400	-2.07256	0.000158378	Non-Essential	587	11	528	8	Probable transcriptional regulator, TetR	core	Transcription
MAB_1401c	-1.5184	1.97499e-12	Non-Essential	3431	66	3088	55	RecB family nuclease	accessory	Replication, recombination and repair
MAB_1402c	1.09208	0.0669245	Non-Essential	572	9	515	7	Putative lipoprotein LprE	core
MAB_1403	0.153653	0.72366	Non-Essential	1796	23	1616	21	ATP-dependent RNA helicase DeaD (EC 3.6.4.13) (Cold-shock DEAD box protein A)	core	Replication, recombination and repair
MAB_1404	-3.28898	2.66995e-32	Non-Essential	1196	32	1076	30	Probable acyltransferase	core	Cell wall/membrane/envelope biogenesis
MAB_1405	-0.753683	0.287825	Non-Essential	299	7	269	5	Uncharacterized protein	accessory
MAB_1406c	0.461302	0.233113	Non-Essential	1241	26	1117	21	Probable cytochrome P450	core	Secondary metabolites biosynthesis, transport and catabolism
MAB_1407c	-1.67552	8.17368e-08	Non-Essential	1367	27	1230	24	Probable oxidoreductase	core	Energy production and conversion
MAB_1408c	-0.817693	0.0794806	Non-Essential	833	17	750	13	Putative short-chain dehydrogenase/reductase	core	General function prediction only
MAB_1409c	-0.381425	0.363923	Non-Essential	1271	21	1144	18	Putative drug antiporter protein	core	Carbohydrate transport and metabolism
MAB_1410c	0.243914	0.787775	Non-Essential	419	5	377	3	Hypothetical histidine triad (HIT) protein	core	Nucleotide transport and metabolism
MAB_1411	-0.13323	0.81135	Non-Essential	1019	15	917	12	Putative mechanosensitive ion channel	core	Cell wall/membrane/envelope biogenesis
MAB_1412	-2.88919	0.000285602	Non-Essential	206	2	185	1	Transmembrane protein	core
MAB_1413	-1.10048	0.157902	Non-Essential	518	5	466	3	Smu12A	core
MAB_1414c	-1.43564	8.85021e-07	Non-Essential	1895	35	1705	28	Probable ABC transporter, ATP-binding protein	core	Posttranslational modification, protein turnover, chaperones
MAB_1415c	0.87373	0.00272958	Non-Essential	1736	34	1562	30	Probable ABC transporter, ATP-binding protein	core	Posttranslational modification, protein turnover, chaperones
MAB_1416	-0.969081	0.190577	Non-Essential	587	5	528	4	Putative lipoprotein LprB	core
MAB_1417	-0.286821	0.71443	Non-Essential	557	6	501	5	Putative lipoprotein LprC	core
MAB_1418	0.321555	0.640483	Non-Essential	518	8	466	7	DUF3558 domain-containing protein	core
MAB_1419c	-0.117363	0.888318	Non-Essential	512	7	461	5	Putative phosphoglycerate/bisphosphoglycerate mutase	core	Signal transduction mechanisms
MAB_1420	0.131045	0.792981	Non-Essential	1184	17	1066	16	Calcineurin-like phosphoesterase domain-containing protein	core	Replication, recombination and repair
MAB_1421	-1.57742	1.78421e-07	Non-Essential	2624	33	2362	28	AAA domain-containing protein	core	Replication, recombination and repair
MAB_1422c	-0.236925	0.588561	Non-Essential	1217	23	1095	19	Putative acyl-CoA dehydrogenase	core	Lipid transport and metabolism
MAB_1423	-1.3422	0.107998	Non-Essential	374	3	337	2	VanZ family protein	core
MAB_1424c	-0.274685	0.634944	Non-Essential	677	12	609	11	Putative transcriptional regulator, TetR family	core	Transcription
MAB_1425	-3.26459	5.78086e-05	Non-Essential	398	2	358	1	Uncharacterized protein	accessory
MAB_1426	-1.32917	5.75474e-05	Non-Essential	1559	30	1403	25	Putative cytochrome P450	core	Secondary metabolites biosynthesis, transport and catabolism
MAB_1427c	-1.2956	0.000400173	Non-Essential	1340	21	1206	18	Putative cytochrome P450	core	Secondary metabolites biosynthesis, transport and catabolism
MAB_1428	-0.762499	0.159407	Non-Essential	566	13	509	10	DUF218 domain-containing protein	core	General function prediction only
MAB_1429	-0.47548	0.34925	Non-Essential	1229	19	1106	12	Putative permease of the major facilitator superfamily	core	Amino acid transport and metabolism
MAB_1430c	1.09672	0.0300028	Non-Essential	599	16	539	10	Putative transcriptional regulator, TetR family	accessory	Transcription
MAB_1431	0.63789	0.118164	Non-Essential	1199	22	1079	20	FAD-binding domain-containing protein	accessory	Energy production and conversion
MAB_1432	-0.919498	0.0618228	Non-Essential	575	13	518	11	Permease	accessory
MAB_1433	-11.3418	8.98351e-162	Essential	1652	12	1487	9	Arginine--tRNA ligase (EC 6.1.1.19) (Arginyl-tRNA synthetase) (ArgRS)	core	Translation, ribosomal structure and biogenesis
MAB_1434	-4.57074	1.98378e-44	Non-Essential	1412	26	1271	21	Diaminopimelate decarboxylase (DAP decarboxylase) (DAPDC) (EC 4.1.1.20)	core	Amino acid transport and metabolism
MAB_1435	-11.4239	8.68539e-132	Essential	1304	20	1174	18	Homoserine dehydrogenase (EC 1.1.1.3)	core	Amino acid transport and metabolism
MAB_1436	-10.6783	1.24639e-107	Essential	1067	21	960	17	Threonine synthase (EC 4.2.3.1)	core	Amino acid transport and metabolism
MAB_1437	-10.8184	6.53084e-106	Essential	920	24	828	19	Homoserine kinase (HK) (HSK) (EC 2.7.1.39)	core	Amino acid transport and metabolism
MAB_1438	-10.6159	1.43161e-120	Essential	1940	13	1746	10	Transcription termination factor Rho (EC 3.6.4.-) (ATP-dependent helicase Rho)	core	Energy production and conversion
MAB_1439c	-0.408649	0.618397	Non-Essential	491	6	442	4	Secreted protein	core
MAB_1440c	-0.900471	0.267704	Non-Essential	230	4	207	3	Uncharacterized protein	core
MAB_1441	-4.48464	9.47997e-12	Non-Essential	224	6	202	3	50S ribosomal protein L31	core	Translation, ribosomal structure and biogenesis
MAB_1442	-10.2997	4.30297e-82	Essential	1070	13	963	10	Peptide chain release factor 1 (RF-1)	core	Translation, ribosomal structure and biogenesis
MAB_1443	-1.74423	0.000104457	Non-Essential	842	14	758	12	Release factor glutamine methyltransferase (RF MTase) (EC 2.1.1.297) (N5-glutamine methyltransferase PrmC) (Protein-(glutamine-N5) MTase PrmC) (Protein-glutamine N-methyltransferase PrmC)	core	Translation, ribosomal structure and biogenesis
MAB_1444	-3.61156	1.24262e-08	Non-Essential	680	10	612	6	YrdC-like domain-containing protein	core	Translation, ribosomal structure and biogenesis
MAB_1445	-7.50624	2.62181e-86	Non-Essential	1217	60	1095	51	Putative undecaprenyl-phosphate alpha-N-acetylglucosaminyltransferase	core	Cell wall/membrane/envelope biogenesis
MAB_1446	-7.5286	3.44803e-22	Non-Essential	446	4	401	2	ATP synthase I	core
MAB_1447	-9.34639	1.06741e-72	Essential	773	30	696	27	ATP synthase subunit a (ATP synthase F0 sector subunit a) (F-ATPase subunit 6)	core	Energy production and conversion
MAB_1448	-8.5401	2.49012e-34	Essential	251	24	226	22	ATP synthase subunit c (ATP synthase F(0) sector subunit c) (F-type ATPase subunit c) (F-ATPase subunit c) (Lipid-binding protein)	core	Energy production and conversion
MAB_1449	-6.95118	6.51444e-19	Non-Essential	533	4	480	2	ATP synthase subunit b (ATP synthase F(0) sector subunit b) (ATPase subunit I) (F-type ATPase subunit b) (F-ATPase subunit b)	core	Energy production and conversion
MAB_1450	-10.0168	1.55522e-78	Essential	1346	17	1211	16	ATP synthase subunit b-delta [Includes: ATP synthase subunit b (ATP synthase F(0) sector subunit b 2) (ATPase subunit I 2) (F-type ATPase subunit b 2) (F-ATPase subunit b 2); ATP synthase subunit delta (ATP synthase F(1) sector subunit delta) (F-type ATPase subunit delta) (F-ATPase subunit delta)]	core	Energy production and conversion
MAB_1451	-10.4992	9.56085e-103	Essential	1646	19	1481	15	ATP synthase subunit alpha (EC 7.1.2.2) (ATP synthase F1 sector subunit alpha) (F-ATPase subunit alpha)	core	Energy production and conversion
MAB_1452	-10.3828	9.93448e-116	Essential	926	22	833	18	ATP synthase gamma chain (ATP synthase F1 sector gamma subunit) (F-ATPase gamma subunit)	core	Energy production and conversion
MAB_1453	-10.7525	2.22717e-115	Essential	1430	6	1287	4	ATP synthase subunit beta (EC 7.1.2.2) (ATP synthase F1 sector subunit beta) (F-ATPase subunit beta)	core	Energy production and conversion
MAB_1454	-7.78948	1.48189e-25	Non-Essential	365	14	329	12	ATP synthase epsilon chain (ATP synthase F1 sector epsilon subunit) (F-ATPase epsilon subunit)	core	Energy production and conversion
MAB_1455	-0.448222	0.453855	Non-Essential	416	11	374	9	DUF2550 family protein	accessory
MAB_1456c	1.10102	0.00893739	Non-Essential	638	17	574	15	Corrinoid adenosyltransferase (EC 2.5.1.17) (Cob(II)alamin adenosyltransferase) (Cob(II)yrinic acid a,c-diamide adenosyltransferase) (Cobinamide/cobalamin adenosyltransferase)	core	Coenzyme transport and metabolism
MAB_1457	-10.779	5.83242e-114	Essential	1238	6	1114	5	UDP-N-acetylglucosamine 1-carboxyvinyltransferase (EC 2.5.1.7) (Enoylpyruvate transferase) (UDP-N-acetylglucosamine enolpyruvyl transferase) (EPT)	core	Amino acid transport and metabolism
MAB_1458	0.342436	0.533427	Non-Essential	869	14	782	11	Conserved hypothetical transmembrane protein	core
MAB_1459c	1.55918	1.05753e-06	Non-Essential	1607	28	1446	25	Adenylate cyclase	core	Cell motility
MAB_1460	0.849575	0.118854	Non-Essential	698	12	628	9	Endonuclease NucS (EC 3.1.-.-)	core	Replication, recombination and repair
MAB_1461	0.853962	0.255413	Non-Essential	305	5	275	4	ATP/GTP-binding protein	core
MAB_1462c	0.0100016	0.9885	Non-Essential	473	11	426	9	VOC domain-containing protein	core	Secondary metabolites biosynthesis, transport and catabolism
MAB_1463	0.879469	0.138851	Non-Essential	1187	9	1068	8	Probable acetyl-CoA acetyltransferase FadA	core	Lipid transport and metabolism
MAB_1464	0.910444	0.164387	Non-Essential	353	8	318	6	DUF3817 domain-containing protein	core
MAB_1465	-1.37694	0.00634213	Non-Essential	923	11	831	10	Thioredoxin domain-containing protein	core	Posttranslational modification, protein turnover, chaperones
MAB_1466c	-0.503351	0.227662	Non-Essential	1454	22	1309	17	Possible lipoprotein peptidase LpqM	core	General function prediction only
MAB_1467c	-4.20778	2.3415e-65	Non-Essential	2207	45	1986	39	1,4-alpha-glucan branching enzyme GlgB (EC 2.4.1.18) (1,4-alpha-D-glucan:1,4-alpha-D-glucan 6-glucosyl-transferase) (Alpha-(1->4)-glucan branching enzyme) (Glycogen branching enzyme) (BE)	core	Carbohydrate transport and metabolism
MAB_1468c	-5.87072	5.77644e-103	Non-Essential	2072	39	1865	32	Alpha-1,4-glucan:maltose-1-phosphate maltosyltransferase (GMPMT) (EC 2.4.99.16) ((1->4)-alpha-D-glucan:maltose-1-phosphate alpha-D-maltosyltransferase)	core	Carbohydrate transport and metabolism
MAB_1469	0.226096	0.401451	Non-Essential	2630	45	2367	41	glycogen phosphorylase (EC 2.4.1.1)	core	Carbohydrate transport and metabolism
MAB_1470c	-0.700403	0.0658025	Non-Essential	1445	21	1300	18	Possible lipoprotein peptidase LpqM	core	General function prediction only
MAB_1471c	-2.03907	8.15946e-09	Non-Essential	1958	24	1762	19	Probable ATP-dependent helicase DinG	accessory	Replication, recombination and repair
MAB_1472c	-0.802211	0.121107	Non-Essential	554	11	499	10	Putative nicotinamidase/pyrazinamidase	core	Coenzyme transport and metabolism
MAB_1473c	-1.06052	0.043702	Non-Essential	593	13	534	10	HTH tetR-type domain-containing protein	core	Transcription
MAB_1474c	-0.0734256	0.837632	Non-Essential	1304	33	1174	30	Nicotinate phosphoribosyltransferase (EC 6.3.4.21)	core	Coenzyme transport and metabolism
MAB_1475	0.710037	0.307422	Non-Essential	302	6	272	5	ATP-dependent Clp protease adapter protein ClpS	core	Posttranslational modification, protein turnover, chaperones
MAB_1476	0.940188	0.127289	Non-Essential	587	10	528	7	DUF2017 domain-containing protein	core
MAB_1477	-0.430887	0.441614	Non-Essential	992	15	893	11	Peptidase S58 family protein	core	Amino acid transport and metabolism
MAB_1478	-0.484484	0.404166	Non-Essential	413	12	372	9	MPN domain-containing protein	core	Posttranslational modification, protein turnover, chaperones
MAB_1479	-0.690709	0.378416	Non-Essential	272	6	245	4	Possible thiamineS	core	Coenzyme transport and metabolism
MAB_1480	-1.27858	0.00643164	Non-Essential	974	16	877	12	Probable cysteine synthase	core	Amino acid transport and metabolism
MAB_1481	0.0834182	0.906157	Non-Essential	677	12	609	8	Peptidase S54 rhomboid domain-containing protein	core	Posttranslational modification, protein turnover, chaperones
MAB_1482	-1.70567	6.23999e-05	Non-Essential	848	19	763	14	Glutamate racemase (EC 5.1.1.3)	core	Cell wall/membrane/envelope biogenesis
MAB_1483	2.25297	7.07339e-05	Non-Essential	761	10	685	7	Metallo-beta-lactamase domain-containing protein	core	General function prediction only
MAB_1484	-4.75628	2.44436e-21	Non-Essential	776	20	698	16	Ribonuclease PH (RNase PH) (EC 2.7.7.56) (tRNA nucleotidyltransferase)	core	Translation, ribosomal structure and biogenesis
MAB_1485	-1.46289	0.00758748	Non-Essential	620	11	558	9	dITP/XTP pyrophosphatase (EC 3.6.1.66) (Non-canonical purine NTP pyrophosphatase) (Non-standard purine NTP pyrophosphatase) (Nucleoside-triphosphate diphosphatase) (Nucleoside-triphosphate pyrophosphatase) (NTPase)	core	Nucleotide transport and metabolism
MAB_1486c	-0.0248274	0.96972	Non-Essential	929	14	836	10	Putative oxidoreductase	accessory	Energy production and conversion
MAB_1487c	-4.17129	2.10103e-16	Non-Essential	362	12	326	9	DUF3817 domain-containing protein	core
MAB_1488c	-1.61013	0.00457655	Non-Essential	332	9	299	7	Glucitol operon activator	core	Transcription
MAB_1489	-1.96175	5.68517e-12	Non-Essential	1796	36	1616	32	Probable acyl-CoA ligase FadD	core	Lipid transport and metabolism
MAB_1490	-2.18824	4.00522e-09	Non-Essential	1460	20	1314	17	Alanine and proline rich protein	core
MAB_1491	0.0161517	0.981836	Non-Essential	749	10	674	9	DUF4194 domain-containing protein	core
MAB_1492	-0.719686	0.000756437	Non-Essential	3347	70	3012	62	Cytosolic protein	core	Cell cycle control, cell division, chromosome partitioning
MAB_1493c	-1.32776	0.0139059	Non-Essential	785	10	706	8	Probable enoyl-CoA hydratase/isomerase	core	Coenzyme transport and metabolism
MAB_1494	-4.27665	2.16391e-18	Non-Essential	572	11	515	9	Putative TetR-family transcriptional regulator	core	Transcription
MAB_1495	-2.46863	2.41842e-25	Non-Essential	2231	48	2008	42	Probable oxidoreductase	core	Energy production and conversion
MAB_1496c	-2.91389	7.21714e-17	Non-Essential	1427	27	1284	20	Flavin-dependent monooxygenase (TetX monooxygenase) (MabTetX) (EC 1.14.13.231) (Tetracycline destructase)	core	Lipid transport and metabolism
MAB_1497c	-1.60351	0.000757059	Non-Essential	572	13	515	11	DNA-binding transcriptional repressor TetR (MabTetRx)	core	Transcription
MAB_1498c	-1.57303	0.000187139	Non-Essential	707	16	636	14	Putative GntR-family transcriptional regulator	core	Amino acid transport and metabolism
MAB_1499	-1.62206	2.44844e-05	Non-Essential	1127	20	1014	17	Putative FAD dependent oxidoreductase	core	Carbohydrate transport and metabolism
MAB_1500	-0.85038	0.0817352	Non-Essential	686	14	617	12	Putative haloacid dehalogenase-like hydrolase	core	Energy production and conversion
MAB_1501	-0.210961	0.65974	Non-Essential	1037	20	933	16	Probable ABC transporter, periplasmic protein	core	Amino acid transport and metabolism
MAB_1502	-0.806542	0.0331644	Non-Essential	1208	21	1087	19	Probable ABC transporter, ATP-binding protein	core	Posttranslational modification, protein turnover, chaperones
MAB_1503	0.140765	0.836924	Non-Essential	893	11	804	8	Probable ABC transporter, permease protein	core	Carbohydrate transport and metabolism
MAB_1504	-1.76832	0.000561504	Non-Essential	797	12	717	9	Probable ABC transporter, permease protein	core	Carbohydrate transport and metabolism
MAB_1505	-3.96638	7.2986e-07	Non-Essential	197	4	177	1	Uncharacterized protein	accessory
MAB_1506c	-0.343825	0.615711	Non-Essential	455	11	409	7	MaoC-like domain-containing protein	core	Lipid transport and metabolism
MAB_1507	-0.499246	0.499458	Non-Essential	683	6	615	5	PknH-like extracellular domain-containing protein	core
MAB_1508c	0.480814	0.338094	Non-Essential	752	13	677	12	Putative HTH-type transcriptional regulator	core	Transcription
MAB_1509	0.527935	0.175616	Non-Essential	1751	25	1576	21	Transmembrane protein	core	Function unknown
MAB_1510	1.39757	0.00502597	Non-Essential	821	12	739	10	Alpha/beta hydrolase fold	core	Coenzyme transport and metabolism
MAB_1511	1.2904	0.000797804	Non-Essential	716	21	644	19	Rv2525c-like glycoside hydrolase-like domain-containing protein	core
MAB_1512	-11.8643	0	Essential	9278	13	8350	10	Probable fatty acid synthase Fas	core	Amino acid transport and metabolism
MAB_1513	-9.78895	9.51364e-61	Essential	407	6	366	4	Holo-[acyl-carrier-protein] synthase (Holo-ACP synthase) (EC 2.7.8.7) (4'-phosphopantetheinyl transferase AcpS)	core	Lipid transport and metabolism
MAB_1514	-3.06622	9.93139e-07	Non-Essential	485	8	437	5	Putative MutT/NUDIX-family protein	core	Defense mechanisms
MAB_1515c	1.23581	0.0433777	Non-Essential	473	7	426	6	Alkyl hydroperoxide reductase/ Thiol specific antioxidant/ Mal allergen	core	Defense mechanisms
MAB_1516	-6.65885	5.62787e-16	Non-Essential	236	2	212	1	DUF3618 domain-containing protein	core
MAB_1517c	0.583783	0.173927	Non-Essential	830	19	747	16	Probable O-methyltransferase Omt	core	Secondary metabolites biosynthesis, transport and catabolism
MAB_1518	-1.8584	8.29799e-05	Non-Essential	626	13	563	11	HTH tetR-type domain-containing protein	core	Transcription
MAB_1519	-1.34733	0.0331778	Non-Essential	383	8	345	6	Uncharacterized protein	core
MAB_1520c	-1.76632	1.88316e-14	Non-Essential	2903	50	2613	44	Probable membrane protein, MmpL family	core	General function prediction only
MAB_1521	-0.44214	0.285811	Non-Essential	1217	19	1095	18	Signal transduction histidine kinase subgroup 3 dimerisation and phosphoacceptor domain-containing protein	core	Signal transduction mechanisms
MAB_1522	-0.928948	0.13888	Non-Essential	656	12	590	7	Putative two-component system response regulator LuxR	core	Transcription
MAB_1523c	-2.1517	0.000190865	Non-Essential	488	11	439	7	Integral membrane protein	core	Function unknown
MAB_1524c	-1.50787	0.00121619	Non-Essential	1289	13	1160	12	CBS domain-containing protein	core	Inorganic ion transport and metabolism
MAB_1525c	0.0364243	0.95083	Non-Essential	626	17	563	13	Putative transcriptional regulator, TetR family	core	Transcription
MAB_1526	0.203462	0.789428	Non-Essential	857	8	771	6	Putative short chain dehydrogenase/reductase	core	General function prediction only
MAB_1527	-0.308584	0.459419	Non-Essential	1448	21	1303	18	Probable monooxygenase	core	Lipid transport and metabolism
MAB_1528c	0.277331	0.571591	Non-Essential	815	18	733	15	Probable oxidoreductase	core	Secondary metabolites biosynthesis, transport and catabolism
MAB_1529c	2.42045	5.12195e-06	Non-Essential	473	11	426	8	N-terminal of MaoC-like dehydratase domain-containing protein	core
MAB_1530	0.863614	0.00890007	Non-Essential	1220	28	1098	25	Probable conserved lipoprotein LppS	core	Cell wall/membrane/envelope biogenesis
MAB_1531c	1.03181	0.156993	Non-Essential	887	7	798	4	Coiled-coil structural protein	core	Cell cycle control, cell division, chromosome partitioning
MAB_1533c	-9.44272	8.8671e-60	Essential	626	14	563	11	Oligoribonuclease (EC 3.1.-.-)	core	Replication, recombination and repair
MAB_1534	0.162711	0.813021	Non-Essential	1526	12	1373	8	Helicase HerA-like C-terminal domain-containing protein	core	Replication, recombination and repair
MAB_1535c	0.727409	0.106271	Non-Essential	950	16	855	14	Diiron oxygenase	core
MAB_1536	-1.38367	0.0248754	Non-Essential	725	8	653	6	Putative transcriptional regulator, TetR family	core	Transcription
MAB_1537c	-3.82401	1.06975e-11	Non-Essential	803	17	723	15	Putative short chain dehydrogenase/reductase	core	General function prediction only
MAB_1538	0.183698	0.65623	Non-Essential	1379	26	1241	22	MFS-type transporter yxiO	accessory	General function prediction only
MAB_1539c	0.0400101	0.941606	Non-Essential	743	15	669	13	Mycobacterium membrane protein	accessory
MAB_1540	-0.537897	0.199076	Non-Essential	1367	20	1230	19	Probable sodium:dicarboxylate symporter	core	Energy production and conversion
MAB_1541	-1.95034	4.23748e-08	Non-Essential	938	21	844	19	Bacteriophage protein	core
MAB_1542c	-1.35269	0.000102139	Non-Essential	1835	25	1651	19	Probable amino acid permease	core	Amino acid transport and metabolism
MAB_1543	0.71761	0.268838	Non-Essential	341	9	307	7	DUF732 domain-containing protein	core
MAB_1544c	-0.993004	0.00325772	Non-Essential	1877	30	1689	23	Adenylyl-sulfate kinase (EC 2.7.1.25) (APS kinase) (ATP adenosine-5'-phosphosulfate 3'-phosphotransferase) (Adenosine-5'-phosphosulfate kinase)	core	Translation, ribosomal structure and biogenesis
MAB_1545c	-0.689156	0.12217	Non-Essential	917	16	825	14	Sulfate adenylyltransferase subunit 2 (EC 2.7.7.4) (ATP-sulfurylase small subunit) (Sulfate adenylate transferase)	core	Amino acid transport and metabolism
MAB_1546c	-0.611501	0.164017	Non-Essential	803	16	723	13	Trehalose 2-sulfotransferase	core	Cell wall/membrane/envelope biogenesis
MAB_1547c	-1.05719	6.31014e-05	Non-Essential	1361	42	1225	37	Probable sulfatase	core	Inorganic ion transport and metabolism
MAB_1548c	-1.22746	0.00315894	Non-Essential	1199	17	1079	15	ATPase AAA-type core domain-containing protein	core	General function prediction only
MAB_1549c	-1.25611	6.18114e-05	Non-Essential	2363	29	2127	26	Putative RNA binding protein, contains S1 domain	core	Translation, ribosomal structure and biogenesis
MAB_1550	-0.929673	0.119462	Non-Essential	653	13	588	8	Probable lipoprotein LppI	accessory
MAB_1551c	-1.48934	9.56428e-05	Non-Essential	902	19	812	16	Carotenoid biosynthesis protein	accessory
MAB_1552	-0.907951	0.0360414	Non-Essential	614	16	553	14	Hypothetical regulatory protein, TetR family	accessory	Transcription
MAB_1553c	0.951161	0.152188	Non-Essential	344	7	310	6	DUF732 domain-containing protein	core
MAB_1554	0.154477	0.760539	Non-Essential	1001	18	901	15	Hypothetical cyclic nucleotide-binding protein	core	Signal transduction mechanisms
MAB_1555	0.10194	0.708003	Non-Essential	3503	70	3153	52	Type VII secretion system protein EssD-like domain-containing protein	accessory
MAB_1556	-11.1672	5.60491e-175	Essential	545	20	491	18	SMI1/KNR4 family protein	accessory		in 12/34 geneomes used for pangenome
MAB_1557	-6.57611	1.53452e-115	Non-Essential	2009	19	1808	17	Copper resistance D	core	Inorganic ion transport and metabolism
MAB_1558c	-0.518168	0.145937	Non-Essential	1640	27	1476	25	Probable amidase	core	Translation, ribosomal structure and biogenesis
MAB_1559	-0.286936	0.755034	Non-Essential	482	5	434	3	Single-stranded DNA-binding protein	core	Replication, recombination and repair
MAB_1560	-7.45725	1.33892e-90	Non-Essential	1673	5	1506	3	Energy-dependent translational throttle protein EttA (EC 3.6.1.-) (Translational regulatory factor EttA)	core	Replication, recombination and repair
MAB_1561	-1.53092	2.91914e-13	Non-Essential	4844	69	4360	60	glutamate dehydrogenase (EC 1.4.1.2)	core	Amino acid transport and metabolism
MAB_1562	-1.18225	0.0276751	Non-Essential	455	11	410	9	Thioesterase	core	Lipid transport and metabolism
MAB_1563	-1.99538	6.16386e-06	Non-Essential	647	17	582	13	Uncharacterized protein	core
MAB_1564c	-1.99744	8.88889e-08	Non-Essential	755	22	679	18	Putative pirin-like protein	core	General function prediction only
MAB_1565c	-1.3749	1.77523e-06	Non-Essential	1589	31	1430	29	Alpha-amylase family protein	core	Carbohydrate transport and metabolism
MAB_1566c	0.689639	0.125573	Non-Essential	410	16	369	14	Hemoglobin-like protein HbO	core	Inorganic ion transport and metabolism
MAB_1567	1.44717	0.0120719	Non-Essential	551	10	496	7	Probable HNH endonuclease	core	Defense mechanisms
MAB_1568	1.67388	0.015605	Non-Essential	260	5	234	4	Uncharacterized protein	core
MAB_1569	0.163303	0.804574	Non-Essential	527	11	474	9	DUF5130 domain-containing protein	core
MAB_1570	1.09268	0.0173445	Non-Essential	839	16	755	12	Cullin, a subunit of E3 ubiquitin ligase	core
MAB_1571c	-0.0801748	0.822915	Non-Essential	2594	38	2335	32	Aminopeptidase N (EC 3.4.11.2) (Alanine aminopeptidase) (Lysyl aminopeptidase)	core	Amino acid transport and metabolism
MAB_1572	0.280157	0.672513	Non-Essential	617	11	555	7	DSBA-like thioredoxin domain-containing protein	core	Posttranslational modification, protein turnover, chaperones
MAB_1573c	1.61592	1.95405e-05	Non-Essential	953	26	858	18	Peptidase M48 domain-containing protein	core	Posttranslational modification, protein turnover, chaperones
MAB_1574	-7.81334	4.48687e-27	Non-Essential	479	24	431	17	Hypothetical carbohydrate-phosphate isomerase	core	Carbohydrate transport and metabolism
MAB_1575	0.317325	0.542466	Non-Essential	797	15	717	14	DNA-(apurinic or apyrimidinic site) lyase (EC 4.2.99.18)	core	Replication, recombination and repair
MAB_1576	-0.901574	0.16685	Non-Essential	662	8	596	6	Putative TetR-family transcriptional regulator	core	Transcription
MAB_1577c	0.632357	0.20885	Non-Essential	848	14	763	12	DUF1542 domain-containing protein	core
MAB_1578c	-0.330213	0.589807	Non-Essential	638	12	574	9	Hypothetical transcriptional regulator, TetR	core	Transcription
MAB_1579	1.67006	8.01994e-07	Non-Essential	995	24	896	19	Antigen 85-B	accessory	Defense mechanisms
MAB_1580	-0.0381952	0.959997	Non-Essential	1472	8	1325	6	Trigger factor (TF) (EC 5.2.1.8) (PPIase)	core	Posttranslational modification, protein turnover, chaperones
MAB_1581	-8.79542	8.37792e-47	Essential	593	69	534	62	ATP-dependent Clp protease proteolytic subunit (EC 3.4.21.92) (Endopeptidase Clp)	core	Posttranslational modification, protein turnover, chaperones
MAB_1582	-9.00524	2.01849e-41	Essential	653	159	588	137	ATP-dependent Clp protease proteolytic subunit (EC 3.4.21.92) (Endopeptidase Clp)	core	Posttranslational modification, protein turnover, chaperones
MAB_1583	-10.5017	8.47507e-94	Essential	1280	4	1152	3	ATP-dependent Clp protease ATP-binding subunit ClpX	core	Cell cycle control, cell division, chromosome partitioning
MAB_1584	0.103951	0.913238	Non-Essential	623	8	561	3	Mycothiol-dependent maleylpyruvate isomerase metal-binding domain-containing protein	core
MAB_1585	-0.655067	0.276347	Non-Essential	539	11	485	8	Putative acetyltransferase	core	Translation, ribosomal structure and biogenesis
MAB_1586c	-1.62605	6.19689e-05	Non-Essential	230	1	207	0	Uncharacterized protein	core
MAB_1587c	1.19062	0.000686947	Non-Essential	1211	23	1090	21	Probable fatty acid desaturase	core	Lipid transport and metabolism
MAB_1588c	0.179674	0.693537	Non-Essential	1091	22	982	19	Putative oxidoreductase	core	Energy production and conversion
MAB_1589	0.676164	0.344297	Non-Essential	653	8	588	5	Putative transcriptional regulator, TetR family	core	Transcription
MAB_1590c	1.48024	0.0675463	Non-Essential	161	4	145	2	Transmembrane protein	accessory
MAB_1591	1.10556	0.0909373	Non-Essential	707	9	636	6	Adenylate and guanylate cyclase catalytic domain-containing protein	core
MAB_1592c	-0.088601	0.916977	Non-Essential	821	8	739	5	Sulfur carrier protein FdhD	core	Energy production and conversion
MAB_1593c	-1.21598	7.11723e-06	Non-Essential	2336	44	2102	37	Probable formate dehydrogenase, A chain	core	Energy production and conversion
MAB_1594	-5.77183	1.56773e-87	Non-Essential	1907	13	1716	9	Probable ferredoxin oxidoreductase, alpha subunit	core	Energy production and conversion
MAB_1595	-6.29614	5.8666e-48	Non-Essential	1106	81	995	75	Probable ferredoxin oxidoreductase, beta subunit	core	Amino acid transport and metabolism
MAB_1596	-0.0460763	0.957774	Non-Essential	308	5	277	4	PASTA domain-containing protein	core
MAB_1597	0.978161	0.223211	Non-Essential	332	5	299	3	Resuscitation-promoting factor core lysozyme-like domain-containing protein	core
MAB_1598	0.30003	0.673711	Non-Essential	566	8	509	6	Probable molybdenum cofactor guanylyltransferase (MoCo guanylyltransferase) (EC 2.7.7.77) (GTP:molybdopterin guanylyltransferase) (Mo-MPT guanylyltransferase) (Molybdopterin guanylyltransferase) (Molybdopterin-guanine dinucleotide synthase) (MGD synthase)	core	Coenzyme transport and metabolism
MAB_1599	1.15264	0.00098637	Non-Essential	1160	25	1044	21	Conserved hypothetical membrane protein	core	Function unknown
MAB_1600c	0.0711276	0.923518	Non-Essential	695	9	625	7	Glyoxalase-like domain-containing protein	core
MAB_1601c	-1.36796	4.32035e-05	Non-Essential	1154	28	1039	22	Putative monooxygenase	core	Energy production and conversion
MAB_1602	0.597419	0.42034	Non-Essential	614	7	553	5	DUF937 domain-containing protein	core	Function unknown
MAB_1603	-11.6717	1.0335e-169	Essential	2639	9	2375	8	Valine--tRNA ligase (EC 6.1.1.9) (Valyl-tRNA synthetase) (ValRS)	core	Translation, ribosomal structure and biogenesis
MAB_1604	-9.11184	4.57702e-100	Essential	1436	4	1292	3	Probable folylpolyglutamate synthase FolC	core	Coenzyme transport and metabolism
MAB_1605	1.27963	0.055887	Non-Essential	437	8	393	5	Integral membrane protein	core
MAB_1606	-5.17295	2.70981e-12	Non-Essential	410	3	369	2	Nucleoside diphosphate kinase (NDK) (NDP kinase) (EC 2.7.4.6) (Nucleoside-2-P kinase)	core	Nucleotide transport and metabolism
MAB_1607	-5.86461	1.75799e-87	Non-Essential	2879	12	2591	8	Possible ribonuclease E Rne	core	Translation, ribosomal structure and biogenesis
MAB_1608c	0.590711	0.404716	Non-Essential	332	7	299	5	Haemophore haem-binding domain-containing protein	accessory
MAB_1609c	0.84575	0.274384	Non-Essential	353	5	318	4	Secreted protein	accessory
MAB_1610	-8.1826	1.72696e-28	Non-Essential	311	11	280	7	50S ribosomal protein L21	core	Translation, ribosomal structure and biogenesis
MAB_1611	-1.62605	6.19689e-05	Non-Essential	257	2	231	0	50S ribosomal protein L27	core	Translation, ribosomal structure and biogenesis
MAB_1612	-10.7224	4.19543e-112	Essential	1448	32	1303	29	GTPase Obg (EC 3.6.5.-) (GTP-binding protein Obg)	core	Translation, ribosomal structure and biogenesis
MAB_1613	-5.79411	4.64094e-32	Non-Essential	1106	5	995	4	Glutamate 5-kinase (EC 2.7.2.11) (Gamma-glutamyl kinase) (GK)	core	Amino acid transport and metabolism
MAB_1614	0.0926394	0.904402	Non-Essential	641	9	577	7	Secreted protein	core
MAB_1615	0.0482573	0.954565	Non-Essential	590	8	531	5	Lipoprotein	core
MAB_1616	0.443336	0.539754	Non-Essential	542	9	488	6	Secreted protein	core
MAB_1617c	-2.32624	2.14655e-05	Non-Essential	824	8	742	7	Ribokinase (RK) (EC 2.7.1.15)	core	Carbohydrate transport and metabolism
MAB_1618	0.5475	0.364402	Non-Essential	1328	11	1195	9	Gamma-glutamyl phosphate reductase (GPR) (EC 1.2.1.41) (Glutamate-5-semialdehyde dehydrogenase) (Glutamyl-gamma-semialdehyde dehydrogenase) (GSA dehydrogenase)	core	Amino acid transport and metabolism
MAB_1619	-0.854218	0.148533	Non-Essential	905	9	815	8	AAA+ ATPase domain-containing protein	core	General function prediction only
MAB_1620	-1.28795	0.000683866	Non-Essential	1421	21	1279	18	von Willebrand factor type A (VWA) domain-containing protein	core	Function unknown
MAB_1621	-9.67393	3.12531e-59	Essential	635	31	572	28	Probable nicotinate-nucleotide adenylyltransferase (EC 2.7.7.18) (Deamido-NAD(+) diphosphorylase) (Deamido-NAD(+) pyrophosphorylase) (Nicotinate mononucleotide adenylyltransferase) (NaMN adenylyltransferase)	core	Coenzyme transport and metabolism
MAB_1622	-2.45997	3.25665e-05	Non-Essential	413	7	372	6	Ribosomal silencing factor RsfS	core	Translation, ribosomal structure and biogenesis
MAB_1623	-1.01297	0.204807	Non-Essential	665	4	599	3	Probable phosphoglycerate mutase	core	Carbohydrate transport and metabolism
MAB_1624	-3.74664	1.43712e-18	Non-Essential	743	13	669	12	Lysophospholipase	core
MAB_1625	-0.479814	0.439295	Non-Essential	836	9	752	8	DegV domain-containing protein	core	Lipid transport and metabolism
MAB_1626	-1.11031	0.0706335	Non-Essential	833	8	750	7	Helix-hairpin-helix DNA-binding motif class 1 domain-containing protein	core	Replication, recombination and repair
MAB_1627	-1.64339	4.29119e-06	Non-Essential	1517	23	1365	19	ComEC/Rec2-related protein domain-containing protein	core	General function prediction only
MAB_1628c	-1.69295	8.11195e-07	Non-Essential	1418	23	1276	21	FAD-binding domain-containing protein	core	Energy production and conversion
MAB_1629c	0.573119	0.100733	Non-Essential	1325	28	1192	24	Fenitrothion hydrolase	core
MAB_1630c	-0.0972052	0.917575	Non-Essential	368	4	331	3	EfeO-type cupredoxin-like domain-containing protein	core
MAB_1631c	-0.496757	0.560949	Non-Essential	158	5	142	3	Transmembrane protein	accessory
MAB_1632c	0.00832028	0.982982	Non-Essential	1853	33	1668	31	Transmembrane protein	core
MAB_1633	-10.3609	6.42013e-91	Essential	950	24	855	17	Putative DNA polymerase III delta subunit	core	Replication, recombination and repair
MAB_1634c	-7.58789	1.20179e-25	Non-Essential	260	7	234	3	30S ribosomal protein S20	core	Translation, ribosomal structure and biogenesis
MAB_1635	2.09686	2.78619e-10	Non-Essential	1670	25	1503	23	Circularly permuted ATPgrasp domain-containing protein	core	Function unknown
MAB_1636	0.43077	0.49656	Non-Essential	977	10	879	8	DUF403 domain-containing protein	core	Function unknown
MAB_1637	2.09326	5.43264e-09	Non-Essential	839	22	755	18	Transglutaminase-like	core	Posttranslational modification, protein turnover, chaperones
MAB_1638	2.37107	2.23135e-07	Non-Essential	647	13	582	11	Putative TetR-family transcriptional regulator	core	Transcription
MAB_1639c	0.332798	0.670228	Non-Essential	599	6	539	5	PemK-like protein	core
MAB_1640	0.169135	0.642256	Non-Essential	1853	32	1668	26	Elongation factor 4 (EF-4) (EC 3.6.5.n1) (Ribosomal back-translocase LepA)	core	Translation, ribosomal structure and biogenesis
MAB_1641	-0.293181	0.527079	Non-Essential	998	19	898	16	Putative oxidoreductase	core	Energy production and conversion
MAB_1642	0.198988	0.830245	Non-Essential	182	5	164	3	Transmembrane protein	core
MAB_1643	-0.632908	0.0365209	Non-Essential	1970	33	1773	30	Putative glycosyl hydrolase	core	Carbohydrate transport and metabolism
MAB_1644	-0.105932	0.845142	Non-Essential	800	17	720	14	DUF3298 domain-containing protein	core
MAB_1645	-1.38599	0.0014757	Non-Essential	788	15	709	12	DUF3298 domain-containing protein	core
MAB_1646c	-2.74059	1.60643e-14	Non-Essential	1253	23	1128	18	Probable monooxygenase, FAD-binding	core	Lipid transport and metabolism
MAB_1647c	-2.67158	0.000128002	Non-Essential	521	6	469	4	Secreted protein	core
MAB_1648c	-0.903818	0.0132572	Non-Essential	1157	24	1041	21	Integral membrane protein	core
MAB_1649c	-0.75266	0.210139	Non-Essential	413	10	372	8	YtkA-like domain-containing protein	core
MAB_1650c	0.106902	0.828061	Non-Essential	1550	21	1395	17	Secreted protein	core
MAB_1651	-2.52052	0.000173532	Non-Essential	260	5	234	4	Transmembrane protein	core
MAB_1652	-0.663179	0.212399	Non-Essential	1058	12	952	10	Probable sulfate ABC transporter, sulfate-binding protein SubI	core	Amino acid transport and metabolism
MAB_1653	-1.66455	0.0142175	Non-Essential	890	6	801	5	Sulfate transport system permease protein CysT	core	Carbohydrate transport and metabolism
MAB_1654	-0.494047	0.335862	Non-Essential	812	13	731	11	Probable sulfate ABC transporter, permease protein CysW	core	Carbohydrate transport and metabolism
MAB_1655	-0.472188	0.354929	Non-Essential	1025	15	923	12	Probable sulfate ABC transporter, ATP-binding protein SysA	core	Replication, recombination and repair
MAB_1656	0.524437	0.395831	Non-Essential	314	10	283	8	Uncharacterized protein	accessory
MAB_1657c	0.952671	0.280866	Non-Essential	152	4	137	1	Zinc transporter permease	core
MAB_1658c	-3.03939	3.32955e-07	Non-Essential	695	6	625	5	Sirohydrochlorin cobaltochelatase	core	Coenzyme transport and metabolism
MAB_1659c	-1.8655	2.26001e-05	Non-Essential	1292	18	1163	13	sulfate adenylyltransferase (EC 2.7.7.4)	core	Translation, ribosomal structure and biogenesis
MAB_1660c	-1.7734	0.00121102	Non-Essential	926	7	833	6	Sulfate adenylyltransferase subunit 2 (EC 2.7.7.4) (ATP-sulfurylase small subunit) (Sulfate adenylate transferase)	core	Translation, ribosomal structure and biogenesis
MAB_1661c	-3.2353	1.11839e-09	Non-Essential	713	9	642	5	Adenosine 5'-phosphosulfate reductase (APS reductase) (EC 1.8.4.10) (5'-adenylylsulfate reductase) (Thioredoxin-dependent 5'-adenylylsulfate reductase)	core	Amino acid transport and metabolism
MAB_1662c	-1.45898	0.000373032	Non-Essential	1682	16	1514	13	assimilatory sulfite reductase (ferredoxin) (EC 1.8.7.1)	core	Inorganic ion transport and metabolism
MAB_1663	-0.365505	0.448201	Non-Essential	1166	18	1049	16	Heme chaperone HemW	core	Coenzyme transport and metabolism
MAB_1664c	-0.193389	0.789771	Non-Essential	308	9	277	7	Transcription regulator of the Arc/MetJ class	core	Transcription
MAB_1665	-0.735589	0.154331	Non-Essential	1025	18	923	11	Heat-inducible transcription repressor HrcA	core	Transcription
MAB_1666	-6.60579	2.29414e-37	Non-Essential	1145	34	1031	30	Chaperone protein DnaJ	core	Posttranslational modification, protein turnover, chaperones
MAB_1667	0.122757	0.880596	Non-Essential	776	6	698	5	Ribosomal RNA small subunit methyltransferase E (EC 2.1.1.193)	core	Translation, ribosomal structure and biogenesis
MAB_1668	-1.14056	0.0216051	Non-Essential	1025	15	923	11	PhoH-like protein	core	Signal transduction mechanisms
MAB_1669	-8.13623	9.11444e-37	Essential	512	17	461	12	Endoribonuclease YbeY (EC 3.1.-.-)	core	Translation, ribosomal structure and biogenesis
MAB_1670	-1.13268	0.0215046	Non-Essential	1307	12	1176	11	CBS domain-containing protein	core	Signal transduction mechanisms
MAB_1671	-2.60878	0.000130251	Non-Essential	371	5	334	4	Cytidine deaminase	core
MAB_1672	-9.87102	1.03185e-79	Essential	914	32	823	29	GTPase Era	core	Cell cycle control, cell division, chromosome partitioning
MAB_1673	-0.713139	0.143197	Non-Essential	848	14	763	12	DUF559 domain-containing protein	core
MAB_1674c	-2.1361	3.51296e-06	Non-Essential	1400	12	1260	11	Putative amidase AmiA2	core	Translation, ribosomal structure and biogenesis
MAB_1675	-1.98337	0.000144068	Non-Essential	785	13	707	9	DNA repair protein RecO (Recombination protein O)	core	Replication, recombination and repair
MAB_1676	-10.8221	1.29614e-98	Essential	908	15	817	14	Isoprenyl transferase (EC 2.5.1.-)	core	Lipid transport and metabolism
MAB_1677	-1.54412	0.0129809	Non-Essential	410	8	369	6	Uncharacterized protein	core
MAB_1678c	-2.14598	0.00154742	Non-Essential	458	30	412	26	Putative ferric uptake regulator FurB	core	Inorganic ion transport and metabolism
MAB_1679c	-0.672322	0.385517	Non-Essential	359	6	323	4	Probable ArsR-family transcriptional regulator	core	Transcription
MAB_1680	-0.174995	0.696145	Non-Essential	1082	22	974	18	Transmembrane protein	core
MAB_1681	-1.54201	2.18195e-06	Non-Essential	1196	29	1076	25	N-acetyltransferase domain-containing protein	core
MAB_1682	-3.79842	3.24264e-21	Non-Essential	980	20	882	14	Probable NAD-dependent epimerase/dehydratase	core	Cell wall/membrane/envelope biogenesis
MAB_1683	-2.21393	5.94538e-10	Non-Essential	1091	21	982	18	Putative fatty acid desaturase	core	Lipid transport and metabolism
MAB_1684	-2.99697	2.10288e-09	Non-Essential	1322	12	1190	9	Diaminobutyrate--2-oxoglutarate aminotransferase	core	Coenzyme transport and metabolism
MAB_1685	-3.61746	5.39332e-27	Non-Essential	1520	22	1368	20	Putative decarboxylase	core	Amino acid transport and metabolism
MAB_1686	-1.61352	0.000284749	Non-Essential	710	13	639	12	Uncharacterized protein	core
MAB_1687	-3.37809	4.51809e-08	Non-Essential	506	6	455	5	SRPBCC family protein	core	General function prediction only
MAB_1688	-2.29167	2.09781e-06	Non-Essential	743	11	669	10	Lipoprotein	core
MAB_1689	-1.50825	0.00301925	Non-Essential	938	11	844	10	Probable daunorubicin resistance ABC transporter ATP-binding subunit DrrA	core	Replication, recombination and repair
MAB_1690	-2.35954	3.33053e-08	Non-Essential	770	15	693	13	Transport permease protein	core	Defense mechanisms
MAB_1691	-1.62605	6.19689e-05	Non-Essential	275	1	248	0	Carrier domain-containing protein	core	Lipid transport and metabolism
MAB_1692	-3.77307	2.82931e-35	Non-Essential	1682	26	1514	24	Putative polyketide synthase Pks16/acyl-CoA synthetase	core	Lipid transport and metabolism
MAB_1693	-1.32452	0.0189698	Non-Essential	869	12	782	8	YrbE family protein	core	Cell wall/membrane/envelope biogenesis
MAB_1694	-1.16055	0.00218421	Non-Essential	818	19	736	18	Putative YrbE family protein	core	Cell wall/membrane/envelope biogenesis
MAB_1695	-2.3475	9.16954e-12	Non-Essential	1508	21	1357	20	Putative Mce family protein	core	Cell wall/membrane/envelope biogenesis
MAB_1696	-0.919562	0.0260111	Non-Essential	1067	16	960	15	Putative Mce family protein	core	Cell wall/membrane/envelope biogenesis
MAB_1697	-1.85324	0.000805094	Non-Essential	1016	11	914	8	Putative Mce family protein	core	Cell wall/membrane/envelope biogenesis
MAB_1698	-2.75072	1.66665e-10	Non-Essential	1109	16	998	12	Putative Mce family protein	core	Cell wall/membrane/envelope biogenesis
MAB_1699	-1.23641	0.0121538	Non-Essential	1130	14	1017	11	Putative Mce family protein	core	Cell wall/membrane/envelope biogenesis
MAB_1700	-0.214969	0.622116	Non-Essential	1199	23	1079	19	Putative Mce family protein	core	Cell wall/membrane/envelope biogenesis
MAB_1701	-0.321465	0.589882	Non-Essential	896	13	806	10	Metal-dependent hydrolase	core	General function prediction only
MAB_1702	-11.4256	1.21825e-146	Essential	1418	5	1276	3	Glycine--tRNA ligase (EC 6.1.1.14) (Glycyl-tRNA synthetase) (GlyRS)	core	Translation, ribosomal structure and biogenesis
MAB_1703	-1.87046	3.65634e-05	Non-Essential	1394	16	1255	12	Probable aminotransferase	core	Coenzyme transport and metabolism
MAB_1704c	-2.49664	3.59562e-11	Non-Essential	1022	20	920	15	1-aminocyclopropane-1-carboxylate deaminase	core	Amino acid transport and metabolism
MAB_1705c	-0.820158	0.181491	Non-Essential	680	8	612	7	Putative transcriptional regulator, GntR family	core	Transcription
MAB_1706c	-0.504905	0.250179	Non-Essential	2015	22	1813	17	TPM domain-containing protein	core	Function unknown
MAB_1707	-1.81744	0.000130156	Non-Essential	1286	15	1157	11	Deoxyguanosinetriphosphate triphosphohydrolase-like protein	core	Nucleotide transport and metabolism
MAB_1708	-7.80845	1.09592e-112	Non-Essential	1904	19	1714	17	DNA primase (EC 2.7.7.101)	core	Replication, recombination and repair
MAB_1709c	-1.68138	0.0148797	Non-Essential	248	13	223	9	Uncharacterized protein	core
MAB_1710c	1.00525	0.129168	Non-Essential	758	8	682	6	Serine aminopeptidase S33 domain-containing protein	core	Coenzyme transport and metabolism
MAB_1711c	0.129587	0.88315	Non-Essential	716	7	644	4	DUF5642 domain-containing protein	core
MAB_1712	-0.634333	0.366154	Non-Essential	731	10	658	6	VIT family protein	core	Inorganic ion transport and metabolism
MAB_1713	-1.46698	1.89599e-05	Non-Essential	2021	23	1819	22	Hypothetical ABC transporter ATP-binding protein	core	Replication, recombination and repair
MAB_1714	-1.85227	0.00137301	Non-Essential	815	11	734	8	Energy-coupling factor transporter transmembrane protein EcfT	core	Coenzyme transport and metabolism
MAB_1715c	-1.48039	2.1855e-05	Non-Essential	1262	23	1136	20	Probable sugar ABC transporter, sugar-binding protein	core	Carbohydrate transport and metabolism
MAB_1716c	-1.03093	0.02966	Non-Essential	815	12	733	11	Probable sugar ABC transporter, permease protein	core	Carbohydrate transport and metabolism
MAB_1717c	-1.17471	0.0549525	Non-Essential	866	11	779	7	Probable sugar ABC transporter, permease protein	core	Carbohydrate transport and metabolism
MAB_1718	-2.19458	4.21531e-10	Non-Essential	1517	22	1365	19	Peptidase U62, modulator of DNA gyrase	core	General function prediction only
MAB_1719	-0.195685	0.689344	Non-Essential	1376	19	1238	15	Metalloprotease TldD/E C-terminal domain-containing protein	core	General function prediction only
MAB_1720	-0.0180736	0.981116	Non-Essential	683	10	615	8	Putative two-component system response regulator	core	Transcription
MAB_1721	-3.68303	7.40704e-15	Non-Essential	1016	12	914	10	histidine kinase (EC 2.7.13.3)	core	Signal transduction mechanisms
MAB_1722	0.547684	0.208183	Non-Essential	1562	22	1406	16	Uncharacterized protein	core
MAB_1723	0.835694	0.0207894	Non-Essential	1250	26	1125	20	Putative phage integrase	accessory	Replication, recombination and repair
MAB_1724c	0.298705	0.474441	Non-Essential	770	24	693	19	DUF732 domain-containing protein	accessory
MAB_1725c	0.197745	0.584852	Non-Essential	1022	32	920	29	Putative acetyltransferase	accessory	Cell wall/membrane/envelope biogenesis
MAB_1726	0.890378	0.00663075	Non-Essential	728	28	655	25	Bacteriophage protein	accessory
MAB_1727c	-7.38347	3.63422e-21	Non-Essential	386	6	347	2	Bacteriophage protein	accessory
MAB_1728	0.107859	0.896297	Non-Essential	320	7	288	5	HTH cro/C1-type domain-containing protein	accessory
MAB_1729	0.578384	0.177355	Non-Essential	806	20	725	16	Antirepressor protein C-terminal domain-containing protein	accessory	Mobilome: prophages, transposons
MAB_1730	-2.03401	6.22218e-05	Non-Essential	335	13	302	9	Uncharacterized protein	accessory
MAB_1731	-3.13394	3.16634e-05	Non-Essential	392	4	353	2	Uncharacterized protein	accessory
MAB_1732	-2.17142	5.06892e-13	Non-Essential	689	28	620	26	HTH cro/C1-type domain-containing protein	accessory	Transcription
MAB_1733	-5.08253	6.42068e-12	Non-Essential	182	4	164	2	Uncharacterized protein	accessory
MAB_1734	-3.55506	3.1184e-14	Non-Essential	308	13	277	10	Bacteriophage protein	accessory
MAB_1735	-4.87649	9.54646e-21	Non-Essential	347	15	312	12	Uncharacterized protein	accessory
MAB_1736	-3.46002	3.66311e-09	Non-Essential	176	7	158	6	Uncharacterized protein	accessory
MAB_1737	-5.1314	5.24838e-17	Non-Essential	230	4	207	3	Uncharacterized protein	accessory
MAB_1738	-4.25954	9.23316e-17	Non-Essential	149	9	134	8	Uncharacterized protein	accessory
MAB_1739	-5.96651	2.32283e-27	Non-Essential	197	9	177	6	Uncharacterized protein	accessory
MAB_1740	-3.97614	1.9842e-12	Non-Essential	197	7	177	6	Uncharacterized protein	accessory
MAB_1741	-7.89303	1.46698e-27	Non-Essential	149	10	134	8	Uncharacterized protein	accessory
MAB_1742	-3.64833	5.11992e-40	Non-Essential	1202	34	1082	30	HTH cro/C1-type domain-containing protein	accessory	Transcription
MAB_1743	-3.35156	1.13131e-11	Non-Essential	497	11	447	9	Uncharacterized protein	accessory
MAB_1744	-3.52508	1.37921e-18	Non-Essential	638	18	574	15	Bacteriophage protein	accessory
MAB_1745	-4.25134	1.97498e-23	Non-Essential	425	9	383	8	HNH nuclease domain-containing protein	accessory
MAB_1746	-3.98145	1.47381e-15	Non-Essential	413	10	372	9	Uncharacterized protein	accessory
MAB_1747	-3.00428	1.09116e-08	Non-Essential	260	9	234	8	Uncharacterized protein	accessory
MAB_1748	-1.7852	3.42518e-10	Non-Essential	1103	36	993	31	Uncharacterized protein	accessory
MAB_1749	-4.45555	7.01967e-14	Non-Essential	254	8	229	6	Secreted protein	accessory
MAB_1750	-2.16856	5.73267e-08	Non-Essential	935	15	842	14	Uncharacterized protein	accessory
MAB_1751	-1.75266	0.0188325	Non-Essential	149	5	134	3	Uncharacterized protein	accessory
MAB_1752	-2.23889	0.000597749	Non-Essential	182	6	164	5	Uncharacterized protein	accessory
MAB_1753	-0.896438	0.0567583	Non-Essential	305	16	275	13	Uncharacterized protein	accessory
MAB_1754	-2.64573	1.21736e-09	Non-Essential	296	16	266	12	Bacteriophage protein	accessory
MAB_1755	-1.8187	0.000304779	Non-Essential	317	10	285	9	Nuclear transport factor 2 family protein	accessory
MAB_1756	-1.59047	0.000926434	Non-Essential	317	13	285	11	Transcriptional regulator WhiB	accessory
MAB_1757	-0.62529	0.129428	Non-Essential	431	19	388	18	Bacteriophage protein	accessory
MAB_1758	-0.427731	0.433753	Non-Essential	293	13	264	11	DUF2188 domain-containing protein	accessory
MAB_1759	-1.08942	0.0289217	Non-Essential	326	12	293	11	DUF4326 domain-containing protein	accessory
MAB_1760	0.117084	0.804703	Non-Essential	677	20	609	19	Uncharacterized protein	accessory
MAB_1761	0.218023	0.775582	Non-Essential	200	8	180	6	Uncharacterized protein	accessory
MAB_1762	0.525734	0.260685	Non-Essential	332	16	299	13	Phage-related protein	accessory	Mobilome: prophages, transposons
MAB_1763	-5.35607	1.38175e-11	Non-Essential	251	2	226	1	HTH cro/C1-type domain-containing protein	accessory	General function prediction only
MAB_1764	0.61211	0.367289	Non-Essential	224	7	202	6	Bacteriophage protein	accessory
MAB_1765	0.167307	0.794024	Non-Essential	296	11	266	9	Bacteriophage protein	accessory
MAB_1766	-0.899084	0.316653	Non-Essential	176	3	158	1	Uncharacterized protein	accessory
MAB_1767	0.161697	0.821652	Non-Essential	245	11	221	8	Uncharacterized protein	accessory
MAB_1768	0.182863	0.842461	Non-Essential	236	6	212	3	Uncharacterized protein	accessory
MAB_1769	0.0813371	0.896297	Non-Essential	275	13	248	11	Uncharacterized protein	accessory
MAB_1770	-0.134938	0.82628	Non-Essential	272	14	245	10	Uncharacterized protein	accessory
MAB_1771	0.219046	0.796878	Non-Essential	167	7	150	4	Uncharacterized protein	accessory
MAB_1773c	-1.46748	0.0200674	Non-Essential	281	9	253	6	DUF732 domain-containing protein	accessory
MAB_1774	-0.234455	0.49636	Non-Essential	1262	33	1136	29	Bacteriophage protein	accessory	Cell wall/membrane/envelope biogenesis
MAB_1775	-0.87358	0.0257339	Non-Essential	821	21	739	18	Bacteriophage protein	accessory
MAB_1776	-0.496828	0.221256	Non-Essential	683	23	615	19	Bacteriophage protein	accessory
MAB_1777	-0.421536	0.597101	Non-Essential	245	6	221	4	Uncharacterized protein	accessory
MAB_1778	-1.37864	0.0250482	Non-Essential	416	8	374	6	Uncharacterized protein	accessory
MAB_1779	-2.11545	0.000246771	Non-Essential	368	9	331	7	Bacteriophage protein	accessory
MAB_1780	-1.07506	0.0470714	Non-Essential	218	10	196	9	Uncharacterized protein	accessory
MAB_1781	-3.51694	1.70232e-08	Non-Essential	203	6	183	5	Uncharacterized protein	accessory
MAB_1782	-1.32298	1.37118e-05	Non-Essential	632	29	569	26	Bacteriophage protein	accessory
MAB_1783	0.151587	0.834323	Non-Essential	284	9	256	7	Uncharacterized protein	accessory
MAB_1784	-2.12612	0.00034055	Non-Essential	458	9	412	6	Bacteriophage protein	accessory
MAB_1785	-2.0833	1.98724e-13	Non-Essential	1652	34	1487	29	Bacteriophage protein	accessory
MAB_1786	-2.72583	1.02824e-18	Non-Essential	1364	30	1228	26	Bacteriophage protein	accessory
MAB_1787	-4.53126	1.75042e-11	Non-Essential	614	18	553	16	Bacteriophage protein	accessory
MAB_1788	-2.39988	3.8121e-06	Non-Essential	830	12	747	9	Bacteriophage protein	accessory
MAB_1789	-1.64778	0.0011834	Non-Essential	572	14	515	10	Bacteriophage protein	accessory
MAB_1790	-2.2176	2.3862e-05	Non-Essential	335	10	302	8	Bacteriophage protein	accessory
MAB_1791	-3.86868	3.36477e-11	Non-Essential	266	10	239	8	Bacteriophage protein	accessory
MAB_1792	-4.37813	5.8095e-16	Non-Essential	377	10	339	7	Uncharacterized protein	accessory
MAB_1793	-1.90311	0.000402113	Non-Essential	587	13	528	9	Phage associated (Putative structural protein)	accessory
MAB_1794	-2.62575	0.00024277	Non-Essential	266	5	239	3	Tail assembly chaperone	accessory
MAB_1795	-4.37674	8.19986e-18	Non-Essential	311	10	280	8	Uncharacterized protein	accessory
MAB_1796	-1.80269	3.98409e-21	Non-Essential	4013	75	3612	68	Bacteriophage tape measure protein (TMP)	accessory	Cell wall/membrane/envelope biogenesis
MAB_1797	-3.56683	8.19536e-23	Non-Essential	1109	22	998	19	Bacteriophage protein	accessory
MAB_1798	-4.067	8.69911e-57	Non-Essential	1796	8	1616	5	Bacteriophage protein	accessory
MAB_1799	-4.75737	5.49492e-32	Non-Essential	518	12	466	11	Bacteriophage protein	accessory
MAB_1800	-3.10131	5.84042e-23	Non-Essential	1085	28	977	25	Bacteriophage minor tail subunit	accessory
MAB_1801	-2.67127	2.42568e-52	Non-Essential	4124	93	3712	80	Bacteriophage protein	accessory	Defense mechanisms
MAB_1802	-1.38087	0.00236866	Non-Essential	398	16	358	13	Bacteriophage protein	accessory
MAB_1803	-1.74814	1.40445e-09	Non-Essential	1397	34	1257	30	Bacteriophage protein	accessory
MAB_1804	-1.76379	0.00187828	Non-Essential	431	9	388	7	Bacteriophage protein	accessory
MAB_1805	-2.62498	5.77563e-22	Non-Essential	1373	33	1236	31	Bacteriophage protein	accessory	General function prediction only
MAB_1806	-1.3656	0.0384485	Non-Essential	416	6	374	5	Holin	accessory
MAB_1807	-2.69784	2.05377e-13	Non-Essential	914	20	823	17	Bacteriophage protein	accessory
MAB_1808	-1.77387	0.013882	Non-Essential	221	5	199	4	Bacteriophage protein	accessory
MAB_1809	-1.87139	9.24558e-09	Non-Essential	1196	26	1076	23	Bacteriophage protein	accessory
MAB_1810	-1.68652	1.50843e-07	Non-Essential	647	29	582	24	Bacteriophage protein	accessory	Defense mechanisms
MAB_1811	-1.89053	0.000187548	Non-Essential	224	11	202	9	Uncharacterized protein	accessory
MAB_1812c	0.561204	0.371311	Non-Essential	320	11	288	8	Uncharacterized protein	accessory
MAB_1813	-0.307076	0.630227	Non-Essential	242	9	218	8	Bacteriophage protein	accessory
MAB_1814	0.295725	0.663251	Non-Essential	347	10	312	7	Bacteriophage protein	accessory
MAB_1815	-0.301252	0.63612	Non-Essential	254	10	229	8	Bacteriophage protein	accessory
MAB_1816c	-0.319584	0.454926	Non-Essential	1169	23	1052	18	Phage integrase	accessory	Replication, recombination and repair
MAB_1817c	-2.39438	0.00127763	Non-Essential	212	5	191	3	Helix-turn-helix domain-containing protein	accessory
MAB_1818	-2.19983	7.73736e-06	Non-Essential	386	12	347	9	Uncharacterized protein	accessory
MAB_1819c	-0.126385	0.839591	Non-Essential	662	12	596	10	Uncharacterized protein	accessory
MAB_1820c	0.931361	0.0679325	Non-Essential	614	14	553	11	Putative resolvase	accessory	Replication, recombination and repair
MAB_1821	-0.868382	9.39292e-05	Non-Essential	3650	70	3285	63	AAA+ ATPase domain-containing protein	accessory
MAB_1822	1.54516	6.51103e-05	Non-Essential	899	20	809	17	Uncharacterized protein	accessory
MAB_1823c	1.38823	9.02096e-06	Non-Essential	1025	29	922	26	Bacteriophage protein	accessory
MAB_1825c	1.45182	0.00570476	Non-Essential	575	12	517	9	Transmembrane protein	accessory
MAB_1826	1.32618	3.42932e-05	Non-Essential	1070	32	963	26	DUF2971 domain-containing protein	accessory
MAB_1827c	0.292849	0.574604	Non-Essential	695	16	625	13	Bacteriophage protein	accessory
MAB_1828	0.36908	0.532499	Non-Essential	395	12	356	9	Uncharacterized protein	accessory
MAB_1829	0.66689	0.20808	Non-Essential	605	13	545	10	DUF3558 domain-containing protein	accessory
MAB_1830	0.283109	0.530411	Non-Essential	1214	21	1093	18	PPE family protein	accessory
MAB_1831	-0.748584	0.318282	Non-Essential	317	7	285	4	WXG100 family type VII secretion target	accessory
MAB_1832	-1.26496	3.59487e-05	Non-Essential	1361	36	1225	28	NlpC/P60 domain-containing protein	accessory	Cell wall/membrane/envelope biogenesis
MAB_1833	0.208807	0.679851	Non-Essential	626	15	563	14	PknH-like extracellular domain-containing protein	accessory
MAB_1834	-0.452695	0.381575	Non-Essential	476	14	428	12	Uncharacterized protein	accessory
MAB_1835c	0.174561	0.690039	Non-Essential	827	24	744	20	Immunogenic protein MPT64	core
MAB_1836	-2.81768	1.45557e-05	Non-Essential	239	6	215	5	Arylsulfatase	accessory
MAB_1837c	0.156019	0.868472	Non-Essential	263	5	237	3	Uncharacterized protein	core
MAB_1838	-0.483955	0.289104	Non-Essential	752	17	677	15	Endonuclease	core
MAB_1839	0.576247	0.126968	Non-Essential	1091	27	982	23	Diguanylate cyclase/phosphodiesterase	core	Signal transduction mechanisms
MAB_1840c	-0.119299	0.862332	Non-Essential	797	12	717	8	Putative beta-glucanase	core	Carbohydrate transport and metabolism
MAB_1841c	0.485022	0.443523	Non-Essential	539	10	485	8	Putative type-b cytochrome (B561)	core	Energy production and conversion
MAB_1842c	-0.893656	0.125051	Non-Essential	1034	10	931	8	Catalase-related peroxidase (EC 1.11.1.-)	core	Inorganic ion transport and metabolism
MAB_1843	-1.68787	0.00319116	Non-Essential	668	9	601	8	D-alanyl-D-alanine dipeptidase (D-Ala-D-Ala dipeptidase) (EC 3.4.13.22)	core	Cell wall/membrane/envelope biogenesis
MAB_1844	-0.644326	0.260697	Non-Essential	713	10	642	9	Uncharacterized protein	core
MAB_1845c	-1.30955	0.000786796	Non-Essential	890	18	801	17	Transmembrane protein	core
MAB_1846	-1.17452	0.0101204	Non-Essential	1586	18	1427	13	Putative ABC transporter ATP-binding protein	core	Posttranslational modification, protein turnover, chaperones
MAB_1847	-0.850792	0.0270536	Non-Essential	1034	21	931	18	Neutral metalloproteinase (EC 3.4.24.-)	core	Posttranslational modification, protein turnover, chaperones
MAB_1848	-0.980433	0.180677	Non-Essential	263	5	237	4	Uncharacterized protein	core
MAB_1849	-0.64446	0.148306	Non-Essential	1043	17	939	15	Neutral metalloproteinase (EC 3.4.24.-)	core	Posttranslational modification, protein turnover, chaperones
MAB_1850c	-1.072	0.0477771	Non-Essential	317	11	285	9	PASTA domain-containing protein	core
MAB_1851	0.215735	0.644928	Non-Essential	1139	18	1025	16	Probable acyl-CoA dehydrogenase FadE	core	Lipid transport and metabolism
MAB_1852c	-0.198042	0.787387	Non-Essential	635	9	571	7	Hypothetical isochorismatase hydrolase	core	Coenzyme transport and metabolism
MAB_1853c	-3.01151	0.000114688	Non-Essential	233	4	210	2	TIGR03086 family protein	core
MAB_1854c	-0.726461	0.0152039	Non-Essential	2483	39	2235	33	Alpha-1,4 glucan phosphorylase (EC 2.4.1.1)	core	Carbohydrate transport and metabolism
MAB_1855c	-3.68583	1.57216e-14	Non-Essential	977	14	879	10	Putative zinc-binding alcohol dehydrogenase	core	Energy production and conversion
MAB_1856	-2.73566	1.29639e-06	Non-Essential	512	9	461	7	Putative transcriptional regulator, MarR family	core	Transcription
MAB_1857c	0.217975	0.761252	Non-Essential	440	9	396	7	HTH marR-type domain-containing protein	core	Transcription
MAB_1858	0.109932	0.88157	Non-Essential	866	8	779	7	Probable ABC transporter antibiotic-transport ATP-binding protein	core	Posttranslational modification, protein turnover, chaperones
MAB_1859	-0.729145	0.125538	Non-Essential	713	14	642	12	Probable ABC transporter antibiotic-transport integral membrane protein	core
MAB_1860	-2.86593	8.25402e-12	Non-Essential	740	16	666	13	Probable ABC transporter antibiotic-transport integral membrane protein	core
MAB_1861c	-1.48501	0.011746	Non-Essential	584	9	526	7	Putative transcriptional regulator, TetR family	core	Transcription
MAB_1862	-1.71085	0.00121102	Non-Essential	818	13	736	9	Crotonobetainyl-CoA:carnitine CoA-transferase	accessory	Lipid transport and metabolism
MAB_1863	-0.708887	0.157148	Non-Essential	1160	19	1044	11	Probable acyl-CoA dehydrogenase FadE	core	Lipid transport and metabolism
MAB_1864	-2.51139	1.93415e-10	Non-Essential	1208	18	1087	16	Probable lipid-transfer protein Ltp1/thiolase	core	Lipid transport and metabolism
MAB_1865	-1.70313	9.14624e-08	Non-Essential	1754	30	1579	24	Probable fatty-acid-CoA ligase FadD	accessory	Lipid transport and metabolism
MAB_1866c	-2.30375	2.31074e-12	Non-Essential	1373	25	1236	23	Putative oxygenase	core
MAB_1867	-1.02699	0.0260621	Non-Essential	1064	15	958	13	GGDEF domain-containing protein	core	Signal transduction mechanisms
MAB_1868c	-1.81253	3.44176e-08	Non-Essential	1751	30	1576	23	Amidohydrolase 3 domain-containing protein	core	Nucleotide transport and metabolism
MAB_1869c	0.597883	0.237315	Non-Essential	1040	14	936	11	Probable zinc-dependent alcohol dehydrogenase AdhE2	core	Energy production and conversion
MAB_1870	0.0786719	0.900718	Non-Essential	818	11	736	10	Putative beta-lactamase	core	Defense mechanisms
MAB_1871	-4.432	2.50479e-17	Non-Essential	533	10	480	8	DUF3145 domain-containing protein	core
MAB_1872c	1.46042	0.0753975	Non-Essential	386	5	347	2	DoxX family protein	core
MAB_1873c	1.0494	0.0822236	Non-Essential	587	10	528	7	Putative TetR family transcriptional regulator	accessory	Transcription
MAB_1874	-3.05669	7.70881e-09	Non-Essential	920	10	828	8	Putative oxidoreductase	accessory	Energy production and conversion
MAB_1875c	-0.958577	0.0610855	Non-Essential	839	13	755	11	Putative hydrolase (Alpha/beta fold)	accessory	Coenzyme transport and metabolism
MAB_1876c	0.0899718	0.879288	Non-Essential	1421	15	1279	12	Probable propionyl-CoA carboxylase beta chain 6	core	Lipid transport and metabolism
MAB_1877c	-10.4182	1.85039e-90	Essential	1253	17	1128	14	3-oxoacyl-[acyl-carrier-protein] synthase 1 KasA	core	Lipid transport and metabolism
MAB_1878c	-7.97546	6.9208e-28	Non-Essential	308	6	277	4	Acyl carrier protein (ACP)	core	Lipid transport and metabolism
MAB_1879c	-8.53827	2.42128e-45	Essential	932	29	839	25	Putative malonyl CoA-ACP transacylase FabD	core	Lipid transport and metabolism
MAB_1880c	-4.70825	3.00611e-29	Non-Essential	1280	17	1152	13	Regulator of polyketide synthase expression	core	Transcription
MAB_1881c	1.2073	0.0300001	Non-Essential	641	9	577	8	Putative transcriptional regulator, TetR family	core	Transcription
MAB_1882c	-0.650973	0.241108	Non-Essential	482	13	434	9	DoxX family protein	accessory
MAB_1883c	0.444337	0.546805	Non-Essential	440	6	396	5	DM13 domain-containing protein	core
MAB_1884c	-2.83401	1.19673e-27	Non-Essential	2717	23	2445	20	Pyruvate dehydrogenase E1 component (EC 1.2.4.1)	core	Carbohydrate transport and metabolism
MAB_1885	0.535424	0.443982	Non-Essential	557	9	501	6	Lipoprotein	core
MAB_1886	1.16684	0.182926	Non-Essential	425	2	383	1	DUF3052 domain-containing protein	core
MAB_1887	-0.549519	0.489463	Non-Essential	461	7	415	4	Probable peroxiredoxin (Thioredoxin reductase) AhpE	core	Defense mechanisms
MAB_1888	-0.860136	0.138616	Non-Essential	443	11	399	8	Acyl-ACP thioesterase	core	Lipid transport and metabolism
MAB_1889	0.310555	0.414903	Non-Essential	1352	27	1217	24	Probable L-carnitine dehydratase	core	Lipid transport and metabolism
MAB_1890c	0.296548	0.706344	Non-Essential	344	7	310	5	Mucin	core
MAB_1891	0.223812	0.728147	Non-Essential	740	13	666	9	MspA protein	core
MAB_1892	-0.925915	0.0105895	Non-Essential	1274	22	1147	19	Uncharacterized protein	core
MAB_1893	-1.0155	0.0441363	Non-Essential	644	12	580	10	Lipoprotein LpqN	core
MAB_1894c	-1.6365	1.31017e-07	Non-Essential	1058	32	952	26	DUF2235 domain-containing protein	core	Function unknown
MAB_1895c	-0.367747	0.387589	Non-Essential	1367	23	1230	18	PPE family protein	core
MAB_1896c	0.954111	0.167171	Non-Essential	368	8	331	5	Uncharacterized protein	accessory
MAB_1897c	-0.501867	0.321096	Non-Essential	1010	17	909	12	Nickel/cobalt efflux system	core	Inorganic ion transport and metabolism
MAB_1898	-0.489063	0.359304	Non-Essential	944	16	850	12	Cobalamin biosynthesis protein CobD	core	Coenzyme transport and metabolism
MAB_1899c	-6.77919	7.33309e-58	Non-Essential	815	6	733	4	SURF1-like protein	core	Posttranslational modification, protein turnover, chaperones
MAB_1900c	1.19664	0.0344715	Non-Essential	488	10	439	9	Putative low molecular weight protein tyrosine phosphatase	core	Signal transduction mechanisms
MAB_1901c	-3.27733	3.25428e-06	Non-Essential	650	4	585	3	5'-nucleotidase	core	Energy production and conversion
MAB_1902	-0.83511	0.11818	Non-Essential	1019	14	917	10	Aminotransferase (EC 2.6.1.-)	core	Amino acid transport and metabolism
MAB_1903	-1.28366	0.00529254	Non-Essential	1139	15	1025	12	GTP cyclohydrolase 1 type 2 homolog	core	Coenzyme transport and metabolism
MAB_1904	-1.94265	0.000118512	Non-Essential	722	10	650	9	C4-type zinc ribbon domain-containing protein	core	Cell cycle control, cell division, chromosome partitioning
MAB_1905	-6.86308	1.19859e-58	Non-Essential	1103	4	993	3	Putative phosphoglycerate mutase	core	Replication, recombination and repair
MAB_1906	-1.58966	0.000398806	Non-Essential	803	15	723	13	Pyridoxamine 5'-phosphate oxidase-related	core	Inorganic ion transport and metabolism
MAB_1907	-1.59123	2.73258e-05	Non-Essential	1196	20	1076	16	HNH nuclease domain-containing protein	accessory
MAB_1908c	0.0307487	0.95535	Non-Essential	1229	18	1106	15	DUF58 domain-containing protein	core	Function unknown
MAB_1909c	-0.418692	0.463003	Non-Essential	962	11	866	10	Probable methanol dehydrogenase transcriptional regulatory protein MoxR3	accessory	General function prediction only
MAB_1910c	-0.566905	0.525712	Non-Essential	485	4	436	2	Uncharacterized protein	core
MAB_1911c	-0.632046	0.136822	Non-Essential	917	17	825	16	DUF4129 domain-containing protein	accessory
MAB_1912c	0.0694635	0.93347	Non-Essential	380	7	342	5	VOC domain-containing protein	core
MAB_1913	-0.0739764	0.86721	Non-Essential	1520	24	1368	22	Ribonuclease II/R domain-containing protein	core	Transcription
MAB_1914c	-0.608238	0.182789	Non-Essential	1439	17	1295	14	Probable adenylate cyclase	core	Inorganic ion transport and metabolism
MAB_1915	-0.238637	0.526548	Non-Essential	1802	29	1622	25	Probable fatty-acid-coa ligase FadD	core	Lipid transport and metabolism
MAB_1916c	-9.81537	1.41843e-74	Essential	878	11	790	7	3-methyl-2-oxobutanoate hydroxymethyltransferase (EC 2.1.2.11) (Ketopantoate hydroxymethyltransferase) (KPHMT)	core	Coenzyme transport and metabolism
MAB_1917	0.180917	0.739079	Non-Essential	1373	16	1236	13	Diacylglycerol O-acyltransferase (EC 2.3.1.20)	core
MAB_1918	1.14608	0.00131042	Non-Essential	1529	24	1376	21	AB hydrolase-1 domain-containing protein	core	Coenzyme transport and metabolism
MAB_1919	-0.36335	0.321678	Non-Essential	1541	30	1387	26	AB hydrolase-1 domain-containing protein	core
MAB_1920	-10.1658	3.37668e-110	Essential	1340	10	1206	8	Probable glutamine synthetase	core	Amino acid transport and metabolism
MAB_1921	-2.24995	2.5356e-17	Non-Essential	2978	39	2680	35	Bifunctional glutamine synthetase adenylyltransferase/adenylyl-removing enzyme (ATP:glutamine synthetase adenylyltransferase) (ATase) [Includes: Glutamine synthetase adenylyl-L-tyrosine phosphorylase (EC 2.7.7.89) (Adenylyl removase) (AR) (AT-N); Glutamine synthetase adenylyl transferase (EC 2.7.7.42) (Adenylyl transferase) (AT) (AT-C)]	core	Posttranslational modification, protein turnover, chaperones
MAB_1922	0.668311	0.418042	Non-Essential	335	5	302	3	Haemophore haem-binding domain-containing protein	core
MAB_1923c	-1.21674	0.0926297	Non-Essential	368	6	331	4	VOC domain-containing protein	core
MAB_1924	-0.871056	0.250275	Non-Essential	449	6	404	4	Putative transcriptional regulator, MarR family	core	Transcription
MAB_1925	0.469573	0.542764	Non-Essential	542	6	488	4	Haemophore haem-binding domain-containing protein	core
MAB_1926	-0.487218	0.412073	Non-Essential	710	12	639	9	Putative transcriptional regulatory protein PrrA	core	Transcription
MAB_1927	-2.01915	5.31374e-06	Non-Essential	1289	14	1160	12	histidine kinase (EC 2.7.13.3)	core	Signal transduction mechanisms
MAB_1928c	-0.414977	0.475589	Non-Essential	503	11	453	9	SnoaL-like domain-containing protein	core
MAB_1929	-2.09957	8.66809e-08	Non-Essential	959	18	863	15	Endonuclease/exonuclease/phosphatase domain-containing protein	core	General function prediction only
MAB_1930c	-2.18544	0.00125828	Non-Essential	422	6	380	4	Conserved hypothetical integral membrane protein	core	Function unknown
MAB_1931c	-0.229046	0.776122	Non-Essential	410	10	369	5	Conserved hypothetical integral membrane protein	core	Function unknown
MAB_1932c	-0.31394	0.473901	Non-Essential	878	23	790	19	Probable chaperone protein HchA (Hsp31)	core	General function prediction only
MAB_1933c	-10.5881	1.06926e-167	Essential	1436	7	1292	5	Glutamine synthetase (EC 6.3.1.2)	core	Amino acid transport and metabolism
MAB_1934	-0.689355	0.372196	Non-Essential	464	5	418	4	RDD domain-containing protein	core
MAB_1935	0.250643	0.588561	Non-Essential	1394	22	1255	16	Putative drug resistance transporter	core	Amino acid transport and metabolism
MAB_1936	-1.61246	0.00019836	Non-Essential	836	19	752	14	Ornithine-acyl[acyl carrier protein] N-acyltransferase	core	General function prediction only
MAB_1937	-0.308876	0.376141	Non-Essential	1292	31	1163	29	L-lysine N6-monooxygenase MbtG (EC 1.14.13.59) (Lysine 6-N-hydroxylase) (Lysine N6-hydroxylase) (Lysine-N-oxygenase) (Mycobactin synthase protein G)	core	Inorganic ion transport and metabolism
MAB_1938c	0.0792033	0.923512	Non-Essential	644	6	580	5	Putative transcriptional regulator, TetR family	core	Transcription
MAB_1939	-0.0405887	0.940513	Non-Essential	1208	15	1087	14	Probable cytochrome P450	core	Secondary metabolites biosynthesis, transport and catabolism
MAB_1940c	-5.86059	2.17259e-28	Non-Essential	749	10	674	7	Integral membrane protein	core
MAB_1942c	-6.34603	2.92531e-52	Non-Essential	989	4	890	3	Lipoyl synthase (EC 2.8.1.8) (Lip-syn) (LS) (Lipoate synthase) (Lipoic acid synthase) (Sulfur insertion protein LipA)	core	Coenzyme transport and metabolism
MAB_1943c	-6.81222	2.39923e-50	Non-Essential	692	14	623	13	Octanoyltransferase (EC 2.3.1.181) (Lipoate-protein ligase B) (Lipoyl/octanoyl transferase) (Octanoyl-[acyl-carrier-protein]-protein N-octanoyltransferase)	core	Coenzyme transport and metabolism
MAB_1944c	0.339452	0.591956	Non-Essential	923	10	831	8	Epimerase family protein	core	Cell wall/membrane/envelope biogenesis
MAB_1945c	-7.11545	1.41786e-32	Non-Essential	1718	6	1546	4	Dihydrolipoamide acetyltransferase component of pyruvate dehydrogenase complex (EC 2.3.1.-)	accessory	Energy production and conversion
MAB_1946	-1.47154	0.0631208	Non-Essential	230	5	207	3	PE-PGRS family protein	core	Function unknown
MAB_1947	0.967245	0.132142	Non-Essential	341	8	307	6	Oxidoreductase	core
MAB_1948c	0.33147	0.535355	Non-Essential	1508	15	1357	12	Probable cytosol aminopeptidase (EC 3.4.11.1) (Leucine aminopeptidase) (LAP) (EC 3.4.11.10) (Leucyl aminopeptidase)	core	Amino acid transport and metabolism
MAB_1949	-0.221574	0.611245	Non-Essential	1094	21	985	19	Aminomethyltransferase (EC 2.1.2.10) (Glycine cleavage system T protein)	core	Posttranslational modification, protein turnover, chaperones
MAB_1950	-4.50219	2.84845e-28	Non-Essential	1103	8	993	6	Branched-chain-amino-acid aminotransferase (EC 2.6.1.42)	core	Amino acid transport and metabolism
MAB_1951c	-0.49691	0.084659	Non-Essential	1709	45	1538	39	Calcineurin-like phosphoesterase domain-containing protein	core
MAB_1952c	-0.384359	0.519101	Non-Essential	758	11	682	9	Adenosylcobinamide-GDP ribazoletransferase (EC 2.7.8.26) (Cobalamin synthase) (Cobalamin-5'-phosphate synthase)	core	Coenzyme transport and metabolism
MAB_1953c	-0.986369	0.026284	Non-Essential	1022	16	920	14	Nicotinate-nucleotide--dimethylbenzimidazole phosphoribosyltransferase (NN:DBI PRT) (EC 2.4.2.21) (N(1)-alpha-phosphoribosyltransferase)	core	Coenzyme transport and metabolism
MAB_1954c	-2.55041	1.84185e-07	Non-Essential	533	11	480	10	Adenosylcobinamide kinase (EC 2.7.1.156) (EC 2.7.7.62) (Adenosylcobinamide-phosphate guanylyltransferase)	core	Coenzyme transport and metabolism
MAB_1955c	-0.131593	0.864006	Non-Essential	674	8	607	6	DUF3043 domain-containing protein	core
MAB_1956	0.305864	0.595851	Non-Essential	1046	13	941	10	Probable glycerate kinase	core	Carbohydrate transport and metabolism
MAB_1957	-3.88315	6.77271e-09	Non-Essential	371	5	334	4	FeS cluster biogenesis domain-containing protein	core	Posttranslational modification, protein turnover, chaperones
MAB_1958c	0.256028	0.652004	Non-Essential	542	14	488	10	Uncharacterized protein	core
MAB_1959	-0.830123	0.276347	Non-Essential	971	7	874	4	Probable adenosine kinase CbhK	core	Carbohydrate transport and metabolism
MAB_1960c	-11.8561	7.42762e-175	Essential	1940	40	1746	35	Probable asparagine synthetase AsnB	core	Nucleotide transport and metabolism
MAB_1961	-6.50997	2.43456e-44	Non-Essential	1049	14	944	13	cytochrome-c oxidase (EC 7.1.1.9) (Cytochrome aa3 subunit 2)	core	Energy production and conversion
MAB_1962	-6.18269	1.26763e-25	Non-Essential	419	4	377	3	Cytochrome c oxidase polypeptide 4 (EC 7.1.1.9) (Cytochrome aa3 subunit 4) (Cytochrome c oxidase polypeptide IV)	core
MAB_1963	1.38203	0.00650176	Non-Essential	866	11	779	10	Putative membrane protein, MmpS family	core
MAB_1964	0.723459	0.227662	Non-Essential	722	10	650	8	Transmembrane protein	core
MAB_1965c	1.40553	0.0386934	Non-Essential	437	7	393	5	Pyridoxamine 5'-phosphate oxidase putative domain-containing protein	core	Defense mechanisms
MAB_1966c	-2.04131	4.65012e-11	Non-Essential	1640	30	1476	26	Cytochrome bc1 complex cytochrome b subunit (EC 7.1.1.8) (Cytochrome bc1 reductase complex subunit QcrB)	core	Energy production and conversion
MAB_1967c	-7.23488	7.65533e-77	Non-Essential	1175	18	1057	13	Cytochrome bc1 complex Rieske iron-sulfur subunit (Cytochrome bc1 reductase complex subunit QcrA) (Rieske iron-sulfur protein)	core	Energy production and conversion
MAB_1968c	-6.78457	2.55216e-49	Non-Essential	887	4	798	3	Cytochrome bc1 complex cytochrome c subunit (EC 7.1.1.8)	core	Energy production and conversion
MAB_1969c	-7.88641	3.68155e-76	Non-Essential	620	9	558	6	Probable cytochrome c oxidase subunit 3 (Cytochrome aa3 subunit 3)	core	Energy production and conversion
MAB_1970	-8.89823	5.22332e-40	Essential	1073	50	966	44	Anthranilate phosphoribosyltransferase (EC 2.4.2.18)	core	Nucleotide transport and metabolism
MAB_1971c	1.11567	0.0010879	Non-Essential	1802	24	1622	20	Probable DNA polymerase III epsilon subunit	core	Replication, recombination and repair
MAB_1972c	0.677993	0.240036	Non-Essential	749	10	674	9	Methyltransferase type 11 domain-containing protein	core	Secondary metabolites biosynthesis, transport and catabolism
MAB_1973	0.998899	0.178272	Non-Essential	221	6	199	4	Uncharacterized protein	core
MAB_1974	0.981023	0.014666	Non-Essential	1145	23	1031	17	Putative secreted protein	core	Cell wall/membrane/envelope biogenesis
MAB_1975	0.104513	0.807239	Non-Essential	1181	24	1063	22	Peptidase MA-like domain-containing protein	core
MAB_1976	-10.2466	9.78302e-94	Essential	1157	4	1041	3	GDP-mannose-dependent alpha-(1-6)-phosphatidylinositol monomannoside mannosyltransferase	core	Carbohydrate transport and metabolism
MAB_1977	0.0961294	0.896297	Non-Essential	734	10	661	7	Putative methyltransferase	core	Secondary metabolites biosynthesis, transport and catabolism
MAB_1978c	-0.776574	0.0176884	Non-Essential	1811	29	1630	26	Probable long-chain-fatty-acid--CoA ligase FadD	core	Lipid transport and metabolism
MAB_1979	-8.20412	1.83398e-28	Non-Essential	395	16	356	14	Polyketide cyclase / dehydrase and lipid transport	core
MAB_1980c	-1.51238	0.00204814	Non-Essential	428	13	385	11	Nitroreductase	core
MAB_1981	0.161061	0.826338	Non-Essential	440	9	396	7	Cyclase	core
MAB_1982	-1.95499	1.29334e-07	Non-Essential	1271	19	1144	17	Putative arsenite-transporting ATPase	core	Inorganic ion transport and metabolism
MAB_1983	1.60144	0.0370755	Non-Essential	392	7	353	3	Uncharacterized protein	core
MAB_1984	-1.77807	0.000174594	Non-Essential	737	12	663	10	Probable 1-acylglycerol-3-phosphate O-acyltransferase	core	Lipid transport and metabolism
MAB_1985	1.8396	3.01895e-07	Non-Essential	1298	26	1168	20	Conserved hypothtical membrane protein	core
MAB_1986	1.33461	0.0314734	Non-Essential	503	9	453	6	3'-5' exoribonuclease (EC 3.1.13.-)	core
MAB_1987	-10.3913	7.29952e-93	Essential	1388	19	1249	13	Phospho-2-dehydro-3-deoxyheptonate aldolase (EC 2.5.1.54)	core	Amino acid transport and metabolism
MAB_1988c	-1.20932	0.000377042	Non-Essential	1304	25	1174	21	non-specific serine/threonine protein kinase (EC 2.7.11.1)	core	Signal transduction mechanisms
MAB_1989c	1.27012	0.0515378	Non-Essential	440	8	396	6	Activator of Hsp90 ATPase homologue 1-like C-terminal domain-containing protein	core	Function unknown
MAB_1990	0.15705	0.859798	Non-Essential	404	7	364	4	DNA-binding protein	core
MAB_1991c	-3.36049	1.78094e-15	Non-Essential	1562	18	1406	13	Integral-membrane protein	core
MAB_1992c	-2.67502	7.42808e-09	Non-Essential	944	14	850	11	Probable polyprenyl synthetase	core	Coenzyme transport and metabolism
MAB_1993	0.416894	0.422141	Non-Essential	980	14	882	12	Methylenetetrahydrofolate reductase (EC 1.5.1.54)	core	Amino acid transport and metabolism
MAB_1994c	0.301142	0.614978	Non-Essential	680	13	612	9	Probable conserved lipoprotein LppM	core
MAB_1995c	0.455713	0.382298	Non-Essential	659	15	593	12	N-acetyltransferase domain-containing protein	core	Translation, ribosomal structure and biogenesis
MAB_1996	-2.43743	0.00105882	Non-Essential	404	4	364	3	Conserved hypothetical transmembrane protein	core
MAB_1997	-4.60924	2.81591e-25	Non-Essential	431	12	388	11	Transcriptional regulator MraZ	core	Translation, ribosomal structure and biogenesis
MAB_1998	-7.34108	3.27956e-90	Non-Essential	995	16	896	11	Ribosomal RNA small subunit methyltransferase H (EC 2.1.1.199) (16S rRNA m(4)C1402 methyltransferase) (rRNA (cytosine-N(4)-)-methyltransferase RsmH)	core	Translation, ribosomal structure and biogenesis
MAB_1999	-6.46029	3.23313e-58	Non-Essential	971	18	874	15	FHA domain-containing protein	core
MAB_2000	-10.7731	9.2212e-136	Essential	1928	19	1735	16	Probable penicillin-binding membrane protein PbpB	core	Cell wall/membrane/envelope biogenesis
MAB_2001	-11.2047	2.43964e-129	Essential	1547	33	1392	26	UDP-N-acetylmuramoyl-L-alanyl-D-glutamate--2,6-diaminopimelate ligase (EC 6.3.2.13) (Meso-A2pm-adding enzyme) (Meso-diaminopimelate-adding enzyme) (UDP-MurNAc-L-Ala-D-Glu:meso-diaminopimelate ligase) (UDP-MurNAc-tripeptide synthetase) (UDP-N-acetylmuramyl-tripeptide synthetase)	core	Coenzyme transport and metabolism
MAB_2002	-10.3695	1.85833e-82	Essential	1475	9	1328	8	UDP-N-acetylmuramoyl-tripeptide--D-alanyl-D-alanine ligase (EC 6.3.2.10) (D-alanyl-D-alanine-adding enzyme)	core	Cell wall/membrane/envelope biogenesis
MAB_2003	-9.82293	7.27535e-76	Essential	1079	14	971	13	Phospho-N-acetylmuramoyl-pentapeptide-transferase (EC 2.7.8.13) (UDP-MurNAc-pentapeptide phosphotransferase)	core	Cell wall/membrane/envelope biogenesis
MAB_2004	-10.58	2.98794e-119	Essential	1466	11	1319	10	UDP-N-acetylmuramoylalanine--D-glutamate ligase (EC 6.3.2.9) (D-glutamic acid-adding enzyme) (UDP-N-acetylmuramoyl-L-alanyl-D-glutamate synthetase)	core	Cell wall/membrane/envelope biogenesis
MAB_2005	-8.3267	2.99721e-104	Essential	1574	13	1417	6	peptidoglycan glycosyltransferase (EC 2.4.1.129)	core	Cell cycle control, cell division, chromosome partitioning
MAB_2006	-11.1098	5.57599e-116	Essential	1148	18	1033	14	UDP-N-acetylglucosamine--N-acetylmuramyl-(pentapeptide) pyrophosphoryl-undecaprenol N-acetylglucosamine transferase (EC 2.4.1.227) (Undecaprenyl-PP-MurNAc-pentapeptide-UDPGlcNAc GlcNAc transferase)	core	Cell wall/membrane/envelope biogenesis
MAB_2007	-11.4552	7.49876e-148	Essential	1472	35	1325	32	UDP-N-acetylmuramate--L-alanine ligase (EC 6.3.2.8) (UDP-N-acetylmuramoyl-L-alanine synthetase)	core	Cell wall/membrane/envelope biogenesis
MAB_2008	-5.31095	3.39311e-21	Non-Essential	932	13	839	10	Cell division protein FtsQ	core	Cell cycle control, cell division, chromosome partitioning
MAB_2009	-7.02874	3.36265e-26	Non-Essential	1163	9	1047	6	Cell division protein FtsZ	core	Cell cycle control, cell division, chromosome partitioning
MAB_2010	-1.27983	0.0128471	Non-Essential	707	11	636	9	Purine nucleoside phosphorylase	core	Inorganic ion transport and metabolism
MAB_2011	-0.556458	0.365552	Non-Essential	719	13	647	8	Pyridoxal phosphate homeostasis protein (PLP homeostasis protein)	core	General function prediction only
MAB_2012	-10.3899	9.28383e-82	Essential	641	17	577	15	Cell division protein SepF	core	Cell cycle control, cell division, chromosome partitioning
MAB_2013c	0.994449	0.0329202	Non-Essential	746	15	671	12	CalU12 protein	core	General function prediction only
MAB_2014c	-2.27443	0.00206909	Non-Essential	344	5	310	3	Putative transcriptional regulator, ArsR	core	Transcription
MAB_2015c	1.01722	0.172343	Non-Essential	464	5	418	4	Activator of Hsp90 ATPase homologue 1-like C-terminal domain-containing protein	core	Function unknown
MAB_2016	-2.18451	0.000786796	Non-Essential	293	12	264	11	Transmembrane protein	core	Function unknown
MAB_2017	-9.88292	2.57098e-85	Essential	827	17	744	13	Cell wall synthesis protein Wag31 (Antigen 84)	core	Cell cycle control, cell division, chromosome partitioning
MAB_2018	1.12154	0.180684	Non-Essential	464	4	418	2	Transmembrane protein	core
MAB_2019	0.365314	0.569658	Non-Essential	614	12	553	9	Putative VanY-type carboxypeptidase	core	Cell wall/membrane/envelope biogenesis
[truncated: 2,944 more rows]
