# Supplementary material for: The role of colony morphotype in shaping gene essentiality in Mycobacteroides abscessus
Source: Proc Natl Acad Sci U S A. 2025 Sep 30;122(40):e2500719122. doi: 10.1073/pnas.2500719122 (PMC12519085; doi:10.1073/pnas.2500719122)
Supplement: Supplementary file 3 — Dataset S02 (XLSX) [file pnas.2500719122.sd02.xlsx]

## Sheet: Dataset S2
Dataset S2: Core Genome Analysis of 34 Globally Representative MAB Strains
				Strains
Gene	Annotation	Number of + isolates	Gene Conservation ( Core if Presnet in ≥95%)	GCF_000069185.1_ASM6918v1_genomic.gbff	GCF_000277775.2_ASM27777v2_genomic.gbff	GCF_000445035.1_ASM44503v1_genomic.gbff	GCF_000497265.2_ASM49726v2_genomic.gbff	GCF_001050395.1_ASM105039v1_genomic.gbff	GCF_001430775.1_ASM143077v1_genomic.gbff	GCF_001606195.1_ASM160619v1_genomic.gbff	GCF_001606215.1_ASM160621v1_genomic.gbff	GCF_001606235.1_ASM160623v1_genomic.gbff	GCF_001606255.1_ASM160625v1_genomic.gbff	GCF_001606275.1_ASM160627v1_genomic.gbff	GCF_001606295.1_ASM160629v1_genomic.gbff	GCF_001606315.1_ASM160631v1_genomic.gbff	GCF_001606335.1_ASM160633v1_genomic.gbff	GCF_001610615.1_ASM161061v1_genomic.gbff	GCF_001610635.1_ASM161063v1_genomic.gbff	GCF_001610655.1_ASM161065v1_genomic.gbff	GCF_001610675.1_ASM161067v1_genomic.gbff	GCF_001677095.1_ASM167709v1_genomic.gbff	GCF_001677155.1_ASM167715v1_genomic.gbff	GCF_001677175.1_ASM167717v1_genomic.gbff	GCF_001677195.1_ASM167719v1_genomic.gbff	GCF_001677215.1_ASM167721v1_genomic.gbff	GCF_002140035.1_ASM214003v1_genomic.gbff	GCF_003076795.1_ASM307679v1_genomic.gbff	GCF_003076855.1_ASM307685v1_genomic.gbff	GCF_003076875.1_ASM307687v1_genomic.gbff	GCF_003586385.1_ASM358638v1_genomic.gbff	GCF_003609715.1_ASM360971v1_genomic.gbff	GCF_004027995.1_ASM402799v1_genomic.gbff	GCF_004028015.1_ASM402801v1_genomic.gbff	GCF_004209815.1_ASM420981v1_genomic.gbff	GCF_004209835.1_ASM420983v1_genomic.gbff	GCF_010731915.1_ASM1073191v1_genomic.gbff
AOY11_RS03555	hypothetical protein	34	Core	MAB_0849c.p01	MYCMA_RS19060.p01	a576f074b5746b5d11744d7421b39af1_3496	MMASJCM_RS03940.p01	c39d223208851a3dc51c9f04667d49b8_3606	AOY11_RS03555.p01	A3N95_RS03925.p01	A3N96_RS04770.p01	A3N97_RS04115.p01	A3N98_RS04235.p01	A3N99_RS04565.p01	A3O00_RS04175.p01	A3O01_RS04575.p01	A3O02_RS04255.p01	A3O03_RS04765.p01	A3O04_RS04025.p01	A3O05_RS03810.p01	A3O06_RS05260.p01	BAB74_RS03820.p01	BAB76_RS04575.p01	3af8ec970b88a6d1bcd28f8adf518d97_3268	BAB78_RS04605.p01	BAB79_RS05255.p01	CAK77_RS04305.p01	DDT49_RS06855.p01	DDT47_RS17480.p01	DDT53_RS17565.p01	DSQ36_RS04375.p01	MASB_RS04060.p01	D8677_RS15535.p01	EFV83_RS15400.p01	EXM25_RS04245.p01	EXM27_RS04240.p01	9a4c8fc1848a3d3f0726c05a3595eff6_9741
MMASJCM_RS12105	adenylyltransferase	34	Core	MAB_2493c.p01	MYCMA_RS11980.p01	a576f074b5746b5d11744d7421b39af1_9508	MMASJCM_RS12105.p01	c39d223208851a3dc51c9f04667d49b8_9569	AOY11_RS11355.p01	A3N95_RS11530.p01	A3N96_RS12470.p01	A3N97_RS11635.p01	A3N98_RS11665.p01	A3N99_RS12260.p01	A3O00_RS12525.p01	A3O01_RS12400.p01	A3O02_RS12470.p01	A3O03_RS12460.p01	A3O04_RS12140.p01	A3O05_RS11245.p01	A3O06_RS12500.p01	BAB74_RS11755.p01	BAB76_RS12410.p01	3af8ec970b88a6d1bcd28f8adf518d97_9577	BAB78_RS12535.p01	BAB79_RS12490.p01	CAK77_RS12120.p01	DDT49_RS14735.p01	DDT47_RS09615.p01	DDT53_RS09430.p01	DSQ36_RS12800.p01	MASB_RS11985.p01	D8677_RS07615.p01	EFV83_RS23825.p01	EXM25_RS12070.p01	EXM27_RS12070.p01	9a4c8fc1848a3d3f0726c05a3595eff6_3359
BAB78_RS14170	riboflavin synthase	34	Core	MAB_2797c.p01	MYCMA_RS10425.p01	a576f074b5746b5d11744d7421b39af1_10742	MMASJCM_RS13655.p01	c39d223208851a3dc51c9f04667d49b8_10743	AOY11_RS12885.p01	A3N95_RS13020.p01	A3N96_RS14035.p01	A3N97_RS13365.p01	A3N98_RS13230.p01	A3N99_RS13825.p01	A3O00_RS14015.p01	A3O01_RS13945.p01	A3O02_RS14010.p01	A3O03_RS14025.p01	A3O04_RS13675.p01	A3O05_RS12715.p01	A3O06_RS14190.p01	BAB74_RS13510.p01	BAB76_RS13955.p01	3af8ec970b88a6d1bcd28f8adf518d97_10750	BAB78_RS14170.p01	BAB79_RS14180.p01	CAK77_RS13675.p01	DDT49_RS15850.p01	DDT47_RS08160.p01	DDT53_RS07845.p01	DSQ36_RS14325.p01	MASB_RS13530.p01	D8677_RS06040.p01	EFV83_RS25340.p01	EXM25_RS13625.p01	EXM27_RS13625.p01	9a4c8fc1848a3d3f0726c05a3595eff6_2111
BAB79_RS22370	sulfite exporter TauE/SafE family protein	34	Core	MAB_3982.p01	MYCMA_RS04330.p01	a576f074b5746b5d11744d7421b39af1_15587	MMASJCM_RS20165.p01	c39d223208851a3dc51c9f04667d49b8_16735	AOY11_RS20115.p01	A3N95_RS18990.p01	A3N96_RS21985.p01	A3N97_RS19350.p01	A3N98_RS20865.p01	A3N99_RS21460.p01	A3O00_RS20010.p01	A3O01_RS20730.p01	A3O02_RS20425.p01	A3O03_RS21575.p01	A3O04_RS19865.p01	A3O05_RS19150.p01	A3O06_RS22375.p01	BAB74_RS19475.p01	BAB76_RS20740.p01	3af8ec970b88a6d1bcd28f8adf518d97_15397	BAB78_RS20640.p01	BAB79_RS22370.p01	CAK77_RS19950.p01	DDT49_RS22365.p01	DDT47_RS01600.p01	DDT53_RS01600.p01	DSQ36_RS20420.p01	MASB_RS20555.p01	D8677_RS25050.p01	EFV83_RS06085.p01	EXM25_RS19910.p01	EXM27_RS19865.p01	9a4c8fc1848a3d3f0726c05a3595eff6_17025
D8677_RS23770	amino acid ABC transporter ATP-binding protein	34	Core	MAB_4237c.p01	MYCMA_RS03055.p01	a576f074b5746b5d11744d7421b39af1_16698	MMASJCM_RS21425.p01	c39d223208851a3dc51c9f04667d49b8_17804	AOY11_RS21380.p01	A3N95_RS20255.p01	A3N96_RS23255.p01	A3N97_RS20615.p01	A3N98_RS22135.p01	A3N99_RS22730.p01	A3O00_RS21280.p01	A3O01_RS21995.p01	A3O02_RS21685.p01	A3O03_RS22845.p01	A3O04_RS21120.p01	A3O05_RS20410.p01	A3O06_RS23635.p01	BAB74_RS20735.p01	BAB76_RS22005.p01	3af8ec970b88a6d1bcd28f8adf518d97_16386	BAB78_RS21955.p01	BAB79_RS23630.p01	CAK77_RS21235.p01	DDT49_RS23645.p01	DDT47_RS00320.p01	DDT53_RS00320.p01	DSQ36_RS21700.p01	MASB_RS21845.p01	D8677_RS23770.p01	EFV83_RS07365.p01	EXM25_RS21195.p01	EXM27_RS21150.p01	9a4c8fc1848a3d3f0726c05a3595eff6_15915
A3O04_RS19430	NAD(P)H nitroreductase	34	Core	MAB_3903.p01	MYCMA_RS04715.p01	a576f074b5746b5d11744d7421b39af1_15288	MMASJCM_RS19445.p01	c39d223208851a3dc51c9f04667d49b8_16139	AOY11_RS19620.p01	A3N95_RS18590.p01	A3N96_RS21280.p01	A3N97_RS18965.p01	A3N98_RS20475.p01	A3N99_RS21070.p01	A3O00_RS19605.p01	A3O01_RS20235.p01	A3O02_RS19635.p01	A3O03_RS21185.p01	A3O04_RS19430.p01	A3O05_RS18750.p01	A3O06_RS21655.p01	BAB74_RS19090.p01	BAB76_RS20245.p01	3af8ec970b88a6d1bcd28f8adf518d97_15045	BAB78_RS19930.p01	BAB79_RS21650.p01	CAK77_RS19500.p01	DDT49_RS21970.p01	DDT47_RS02360.p01	DDT53_RS01990.p01	DSQ36_RS20010.p01	MASB_RS19980.p01	D8677_RS00220.p01	EFV83_RS05675.p01	EXM25_RS19460.p01	EXM27_RS19415.p01	9a4c8fc1848a3d3f0726c05a3595eff6_17328
D8677_RS04615	helix-turn-helix transcriptional regulator	34	Core	MAB_3068c.p01	MYCMA_RS08920.p01	a576f074b5746b5d11744d7421b39af1_11781	MMASJCM_RS15210.p01	c39d223208851a3dc51c9f04667d49b8_12965	AOY11_RS14265.p01	A3N95_RS14390.p01	A3N96_RS17030.p01	A3N97_RS14750.p01	A3N98_RS16225.p01	A3N99_RS16815.p01	A3O00_RS15390.p01	A3O01_RS15320.p01	A3O02_RS15340.p01	A3O03_RS16935.p01	A3O04_RS15245.p01	A3O05_RS14200.p01	A3O06_RS17490.p01	BAB74_RS14990.p01	BAB76_RS15330.p01	3af8ec970b88a6d1bcd28f8adf518d97_11781	BAB78_RS15620.p01	BAB79_RS17485.p01	CAK77_RS15275.p01	DDT49_RS17365.p01	DDT47_RS06605.p01	DDT53_RS06235.p01	DSQ36_RS15740.p01	MASB_RS14995.p01	D8677_RS04615.p01	EFV83_RS01400.p01	EXM25_RS15220.p01	EXM27_RS15220.p01	9a4c8fc1848a3d3f0726c05a3595eff6_1067
D8677_RS16390	alpha/beta hydrolase	34	Core	MAB_0683c.p01	MYCMA_RS19700.p01	a576f074b5746b5d11744d7421b39af1_2715	MMASJCM_RS03335.p01	c39d223208851a3dc51c9f04667d49b8_2973	AOY11_RS19050.p01	A3N95_RS03215.p01	A3N96_RS04135.p01	A3N97_RS03055.p01	A3N98_RS03600.p01	A3N99_RS03930.p01	A3O00_RS03340.p01	A3O01_RS03415.p01	A3O02_RS03440.p01	A3O03_RS04130.p01	A3O04_RS03100.p01	A3O05_RS03165.p01	A3O06_RS04045.p01	BAB74_RS03195.p01	BAB76_RS03415.p01	3af8ec970b88a6d1bcd28f8adf518d97_2573	BAB78_RS03765.p01	BAB79_RS04045.p01	CAK77_RS03540.p01	DDT49_RS06210.p01	DDT47_RS18220.p01	DDT53_RS18215.p01	DSQ36_RS03525.p01	MASB_RS03205.p01	D8677_RS16390.p01	EFV83_RS14550.p01	EXM25_RS03490.p01	EXM27_RS03485.p01	9a4c8fc1848a3d3f0726c05a3595eff6_10532
A3N96_RS11060	precorrin-2 C(20)-methyltransferase	34	Core	MAB_2198c.p01	MYCMA_RS13385.p01	a576f074b5746b5d11744d7421b39af1_8416	MMASJCM_RS10675.p01	c39d223208851a3dc51c9f04667d49b8_8411	AOY11_RS09865.p01	A3N95_RS10090.p01	A3N96_RS11060.p01	A3N97_RS10235.p01	A3N98_RS10255.p01	A3N99_RS10850.p01	A3O00_RS11030.p01	A3O01_RS10905.p01	A3O02_RS10655.p01	A3O03_RS11050.p01	A3O04_RS10745.p01	A3O05_RS09800.p01	A3O06_RS11105.p01	BAB74_RS10360.p01	BAB76_RS10915.p01	3af8ec970b88a6d1bcd28f8adf518d97_8478	BAB78_RS10985.p01	BAB79_RS11095.p01	CAK77_RS10705.p01	DDT49_RS13320.p01	DDT47_RS11035.p01	DDT53_RS10855.p01	DSQ36_RS11300.p01	MASB_RS10540.p01	D8677_RS09115.p01	EFV83_RS22325.p01	EXM25_RS10660.p01	EXM27_RS10660.p01	9a4c8fc1848a3d3f0726c05a3595eff6_4473
A3N98_RS02890	pantoate--beta-alanine ligase	34	Core	MAB_0541.p01	MYCMA_RS20410.p01	a576f074b5746b5d11744d7421b39af1_2162	MMASJCM_RS02600.p01	c39d223208851a3dc51c9f04667d49b8_2421	AOY11_RS02625.p01	A3N95_RS02505.p01	A3N96_RS03425.p01	A3N97_RS02340.p01	A3N98_RS02890.p01	A3N99_RS03220.p01	A3O00_RS02635.p01	A3O01_RS02710.p01	A3O02_RS02730.p01	A3O03_RS03420.p01	A3O04_RS02390.p01	A3O05_RS02460.p01	A3O06_RS03200.p01	BAB74_RS02480.p01	BAB76_RS02710.p01	3af8ec970b88a6d1bcd28f8adf518d97_2007	BAB78_RS03030.p01	BAB79_RS03200.p01	CAK77_RS02815.p01	DDT49_RS05485.p01	DDT47_RS18945.p01	DDT53_RS18940.p01	DSQ36_RS02810.p01	MASB_RS02480.p01	D8677_RS17105.p01	EFV83_RS13835.p01	EXM25_RS02765.p01	EXM27_RS02760.p01	9a4c8fc1848a3d3f0726c05a3595eff6_11096
G6N22_RS14020	acyl-CoA dehydrogenase	34	Core	MAB_0594c.p01	MYCMA_RS20150.p01	a576f074b5746b5d11744d7421b39af1_2367	MMASJCM_RS02865.p01	c39d223208851a3dc51c9f04667d49b8_2630	AOY11_RS02890.p01	A3N95_RS02770.p01	A3N96_RS03685.p01	A3N97_RS02605.p01	A3N98_RS03150.p01	A3N99_RS03480.p01	A3O00_RS02900.p01	A3O01_RS02975.p01	A3O02_RS02995.p01	A3O03_RS03680.p01	A3O04_RS02650.p01	A3O05_RS02725.p01	A3O06_RS03460.p01	BAB74_RS02745.p01	BAB76_RS02975.p01	3af8ec970b88a6d1bcd28f8adf518d97_2215	BAB78_RS03290.p01	BAB79_RS03460.p01	CAK77_RS03080.p01	DDT49_RS05750.p01	DDT47_RS18680.p01	DDT53_RS18675.p01	DSQ36_RS03075.p01	MASB_RS02745.p01	D8677_RS16840.p01	EFV83_RS14100.p01	EXM25_RS03030.p01	EXM27_RS03025.p01	9a4c8fc1848a3d3f0726c05a3595eff6_10886
EXM25_RS17160	carboxylesterase/lipase family protein	34	Core	MAB_3453c.p01	MYCMA_RS06870.p01	a576f074b5746b5d11744d7421b39af1_13615	MMASJCM_RS17135.p01	c39d223208851a3dc51c9f04667d49b8_14476	AOY11_RS16220.p01	A3N95_RS16370.p01	A3N96_RS19070.p01	A3N97_RS16685.p01	A3N98_RS18265.p01	A3N99_RS18860.p01	A3O00_RS17340.p01	A3O01_RS17270.p01	A3O02_RS17360.p01	A3O03_RS18975.p01	A3O04_RS17185.p01	A3O05_RS16115.p01	A3O06_RS19375.p01	BAB74_RS16870.p01	BAB76_RS17280.p01	3af8ec970b88a6d1bcd28f8adf518d97_13287	BAB78_RS17615.p01	BAB79_RS19370.p01	CAK77_RS17210.p01	DDT49_RS19430.p01	DDT47_RS04540.p01	DDT53_RS04170.p01	DSQ36_RS17715.p01	MASB_RS17670.p01	D8677_RS02635.p01	EFV83_RS03380.p01	EXM25_RS17160.p01	EXM27_RS17160.p01	9a4c8fc1848a3d3f0726c05a3595eff6_19026
A3N96_RS12485	acyl-CoA dehydrogenase	34	Core	MAB_2496.p01	MYCMA_RS11965.p01	a576f074b5746b5d11744d7421b39af1_9520	MMASJCM_RS12120.p01	c39d223208851a3dc51c9f04667d49b8_9581	AOY11_RS11370.p01	A3N95_RS11545.p01	A3N96_RS12485.p01	A3N97_RS11650.p01	A3N98_RS11680.p01	A3N99_RS12275.p01	A3O00_RS12540.p01	A3O01_RS12415.p01	A3O02_RS12485.p01	A3O03_RS12475.p01	A3O04_RS12155.p01	A3O05_RS11260.p01	A3O06_RS12515.p01	BAB74_RS11770.p01	BAB76_RS12425.p01	3af8ec970b88a6d1bcd28f8adf518d97_9589	BAB78_RS12555.p01	BAB79_RS12505.p01	CAK77_RS12135.p01	DDT49_RS14750.p01	DDT47_RS09600.p01	DDT53_RS09415.p01	DSQ36_RS12815.p01	MASB_RS12000.p01	D8677_RS07600.p01	EFV83_RS23840.p01	EXM25_RS12085.p01	EXM27_RS12085.p01	9a4c8fc1848a3d3f0726c05a3595eff6_3347
BAB76_RS05405	lipopolysaccharide biosynthesis protein	34	Core	MAB_1017c.p01	MYCMA_RS18385.p01	a576f074b5746b5d11744d7421b39af1_4031	MMASJCM_RS04615.p01	c39d223208851a3dc51c9f04667d49b8_4125	AOY11_RS04380.p01	A3N95_RS04590.p01	A3N96_RS05445.p01	A3N97_RS04795.p01	A3N98_RS04910.p01	A3N99_RS05240.p01	A3O00_RS05005.p01	A3O01_RS05400.p01	A3O02_RS04985.p01	A3O03_RS05440.p01	A3O04_RS04820.p01	A3O05_RS04480.p01	A3O06_RS05935.p01	BAB74_RS04500.p01	BAB76_RS05405.p01	3af8ec970b88a6d1bcd28f8adf518d97_3889	BAB78_RS05465.p01	BAB79_RS05930.p01	CAK77_RS05110.p01	DDT49_RS07540.p01	DDT47_RS16795.p01	DDT53_RS16880.p01	DSQ36_RS05210.p01	MASB_RS04730.p01	D8677_RS14700.p01	EFV83_RS16230.p01	EXM25_RS05045.p01	EXM27_RS05040.p01	9a4c8fc1848a3d3f0726c05a3595eff6_8909
DDT47_RS03485	sigma-70 family RNA polymerase sigma factor	34	Core	MAB_3678c.p01	MYCMA_RS05830.p01	a576f074b5746b5d11744d7421b39af1_14424	MMASJCM_RS18220.p01	c39d223208851a3dc51c9f04667d49b8_15256	AOY11_RS17725.p01	A3N95_RS17450.p01	A3N96_RS20170.p01	A3N97_RS17715.p01	A3N98_RS19365.p01	A3N99_RS19960.p01	A3O00_RS18465.p01	A3O01_RS18775.p01	A3O02_RS18495.p01	A3O03_RS20075.p01	A3O04_RS18270.p01	A3O05_RS17620.p01	A3O06_RS20525.p01	BAB74_RS17960.p01	BAB76_RS18785.p01	3af8ec970b88a6d1bcd28f8adf518d97_14130	BAB78_RS18760.p01	BAB79_RS20520.p01	CAK77_RS18320.p01	DDT49_RS20770.p01	DDT47_RS03485.p01	DDT53_RS03115.p01	DSQ36_RS18855.p01	MASB_RS18700.p01	D8677_RS01380.p01	EFV83_RS04520.p01	EXM25_RS18275.p01	EXM27_RS18230.p01	9a4c8fc1848a3d3f0726c05a3595eff6_18201
DSQ36_RS23920	acyl-protein synthetase	34	Core	MAB_4675c.p01	MYCMA_RS01045.p01	a576f074b5746b5d11744d7421b39af1_18347	MMASJCM_RS23455.p01	c39d223208851a3dc51c9f04667d49b8_19367	AOY11_RS23575.p01	A3N95_RS22415.p01	A3N96_RS25365.p01	A3N97_RS22610.p01	A3N98_RS24245.p01	A3N99_RS24840.p01	A3O00_RS23450.p01	A3O01_RS24165.p01	A3O02_RS23810.p01	A3O03_RS25260.p01	A3O04_RS23125.p01	A3O05_RS22435.p01	A3O06_RS25625.p01	BAB74_RS22790.p01	BAB76_RS24185.p01	3af8ec970b88a6d1bcd28f8adf518d97_17974	BAB78_RS24215.p01	BAB79_RS25620.p01	CAK77_RS23270.p01	DDT49_RS01725.p01	DDT47_RS22795.p01	DDT53_RS22790.p01	DSQ36_RS23920.p01	MASB_RS24210.p01	D8677_RS21245.p01	EFV83_RS09570.p01	EXM25_RS23230.p01	EXM27_RS23185.p01	9a4c8fc1848a3d3f0726c05a3595eff6_14253
MASS_RS02930	hypothetical protein	34	Core	MAB_0567c.p01	MYCMA_RS20280.p01	a576f074b5746b5d11744d7421b39af1_2263	MMASJCM_RS02735.p01	c39d223208851a3dc51c9f04667d49b8_2526	AOY11_RS02755.p01	A3N95_RS02635.p01	A3N96_RS03555.p01	A3N97_RS02470.p01	A3N98_RS03020.p01	A3N99_RS03350.p01	A3O00_RS02765.p01	A3O01_RS02840.p01	A3O02_RS02860.p01	A3O03_RS03550.p01	A3O04_RS02520.p01	A3O05_RS02590.p01	A3O06_RS03330.p01	BAB74_RS02610.p01	BAB76_RS02840.p01	3af8ec970b88a6d1bcd28f8adf518d97_2111	BAB78_RS03155.p01	BAB79_RS03330.p01	CAK77_RS02945.p01	DDT49_RS05615.p01	DDT47_RS18815.p01	DDT53_RS18810.p01	DSQ36_RS02940.p01	MASB_RS02610.p01	D8677_RS16975.p01	EFV83_RS13965.p01	EXM25_RS02895.p01	EXM27_RS02890.p01	9a4c8fc1848a3d3f0726c05a3595eff6_10992
purH	bifunctional phosphoribosylaminoimidazolecarboxamide formyltransferase/IMP cyclohydrolase	34	Core	MAB_1064.p01	MYCMA_RS18145.p01	a576f074b5746b5d11744d7421b39af1_4248	MMASJCM_RS05365.p01	c39d223208851a3dc51c9f04667d49b8_4639	AOY11_RS04630.p01	A3N95_RS04885.p01	A3N96_RS05685.p01	A3N97_RS05130.p01	A3N98_RS05150.p01	A3N99_RS05480.p01	A3O00_RS05250.p01	A3O01_RS05645.p01	A3O02_RS05490.p01	A3O03_RS05680.p01	A3O04_RS05050.p01	A3O05_RS04725.p01	A3O06_RS06215.p01	BAB74_RS04835.p01	BAB76_RS05650.p01	3af8ec970b88a6d1bcd28f8adf518d97_4069	BAB78_RS05720.p01	BAB79_RS06210.p01	CAK77_RS05350.p01	DDT49_RS07785.p01	DDT47_RS16550.p01	DDT53_RS16635.p01	DSQ36_RS05460.p01	MASB_RS05585.p01	D8677_RS14450.p01	EFV83_RS16480.p01	EXM25_RS05285.p01	EXM27_RS05280.p01	9a4c8fc1848a3d3f0726c05a3595eff6_8690
DSQ36_RS13480	hypothetical protein	34	Core	MAB_2628c.p01	MYCMA_RS11250.p01	a576f074b5746b5d11744d7421b39af1_10161	MMASJCM_RS12900.p01	c39d223208851a3dc51c9f04667d49b8_10126	AOY11_RS12030.p01	A3N95_RS12230.p01	A3N96_RS13210.p01	A3N97_RS12490.p01	A3N98_RS12405.p01	A3N99_RS13000.p01	A3O00_RS13160.p01	A3O01_RS13090.p01	A3O02_RS13150.p01	A3O03_RS13200.p01	A3O04_RS12920.p01	A3O05_RS11935.p01	A3O06_RS13385.p01	BAB74_RS12705.p01	BAB76_RS13100.p01	3af8ec970b88a6d1bcd28f8adf518d97_10165	BAB78_RS13255.p01	BAB79_RS13375.p01	CAK77_RS12930.p01	DDT49_RS15035.p01	DDT47_RS08975.p01	DDT53_RS08660.p01	DSQ36_RS13480.p01	MASB_RS12755.p01	D8677_RS06885.p01	EFV83_RS24495.p01	EXM25_RS12880.p01	EXM27_RS12880.p01	9a4c8fc1848a3d3f0726c05a3595eff6_2699
EXM25_RS13610	PH domain-containing protein	34	Core	MAB_2794c.p01	MYCMA_RS10440.p01	a576f074b5746b5d11744d7421b39af1_10731	MMASJCM_RS13640.p01	c39d223208851a3dc51c9f04667d49b8_10731	AOY11_RS12870.p01	A3N95_RS13005.p01	A3N96_RS14020.p01	A3N97_RS13350.p01	A3N98_RS13215.p01	A3N99_RS13810.p01	A3O00_RS14000.p01	A3O01_RS13930.p01	A3O02_RS13995.p01	A3O03_RS14010.p01	A3O04_RS13660.p01	A3O05_RS12700.p01	A3O06_RS14175.p01	BAB74_RS13495.p01	BAB76_RS13940.p01	3af8ec970b88a6d1bcd28f8adf518d97_10738	BAB78_RS14155.p01	BAB79_RS14165.p01	CAK77_RS13660.p01	DDT49_RS15835.p01	DDT47_RS08175.p01	DDT53_RS07860.p01	DSQ36_RS14310.p01	MASB_RS13515.p01	D8677_RS06055.p01	EFV83_RS25325.p01	EXM25_RS13610.p01	EXM27_RS13610.p01	9a4c8fc1848a3d3f0726c05a3595eff6_2123
A3O04_RS06940	DUF2236 domain-containing protein	34	Core	MAB_1368.p01	MYCMA_RS16755.p01	a576f074b5746b5d11744d7421b39af1_5492	MMASJCM_RS06850.p01	c39d223208851a3dc51c9f04667d49b8_5791	AOY11_RS06155.p01	A3N95_RS06340.p01	A3N96_RS07085.p01	A3N97_RS06540.p01	A3N98_RS06545.p01	A3N99_RS06875.p01	A3O00_RS06780.p01	A3O01_RS07185.p01	A3O02_RS06955.p01	A3O03_RS07075.p01	A3O04_RS06940.p01	A3O05_RS06395.p01	A3O06_RS07690.p01	BAB74_RS06565.p01	BAB76_RS07195.p01	3af8ec970b88a6d1bcd28f8adf518d97_5344	BAB78_RS07315.p01	BAB79_RS07685.p01	CAK77_RS06850.p01	DDT49_RS09650.p01	DDT47_RS14700.p01	DDT53_RS14765.p01	DSQ36_RS07010.p01	MASB_RS07055.p01	D8677_RS12900.p01	EFV83_RS18030.p01	EXM25_RS06800.p01	EXM27_RS06795.p01	9a4c8fc1848a3d3f0726c05a3595eff6_7434
MYCMA_RS16950	NADPH-dependent 2,4-dienoyl-CoA reductase	34	Core	MAB_1325c.p01	MYCMA_RS16950.p01	a576f074b5746b5d11744d7421b39af1_5341	MMASJCM_RS06655.p01	c39d223208851a3dc51c9f04667d49b8_5630	AOY11_RS05940.p01	A3N95_RS06140.p01	A3N96_RS06890.p01	A3N97_RS06345.p01	A3N98_RS06350.p01	A3N99_RS06680.p01	A3O00_RS06565.p01	A3O01_RS06970.p01	A3O02_RS06750.p01	A3O03_RS06880.p01	A3O04_RS06735.p01	A3O05_RS06190.p01	A3O06_RS07495.p01	BAB74_RS06370.p01	BAB76_RS06980.p01	3af8ec970b88a6d1bcd28f8adf518d97_5185	BAB78_RS07080.p01	BAB79_RS07490.p01	CAK77_RS06645.p01	DDT49_RS09455.p01	DDT47_RS14895.p01	DDT53_RS14960.p01	DSQ36_RS06805.p01	MASB_RS06855.p01	D8677_RS13105.p01	EFV83_RS17825.p01	EXM25_RS06590.p01	EXM27_RS06585.p01	9a4c8fc1848a3d3f0726c05a3595eff6_7587
MMASJCM_RS00820	SDR family oxidoreductase	34	Core	MAB_0164.p01	MYCMA_RS22180.p01	a576f074b5746b5d11744d7421b39af1_643	MMASJCM_RS00820.p01	c39d223208851a3dc51c9f04667d49b8_791	AOY11_RS00755.p01	A3N95_RS00870.p01	A3N96_RS00850.p01	A3N97_RS00785.p01	A3N98_RS00850.p01	A3N99_RS00850.p01	A3O00_RS00825.p01	A3O01_RS00825.p01	A3O02_RS00920.p01	A3O03_RS00850.p01	A3O04_RS00795.p01	A3O05_RS00820.p01	A3O06_RS00800.p01	BAB74_RS00780.p01	BAB76_RS00830.p01	3af8ec970b88a6d1bcd28f8adf518d97_627	BAB78_RS00870.p01	BAB79_RS00800.p01	CAK77_RS00985.p01	DDT49_RS03720.p01	DDT47_RS20845.p01	DDT53_RS20840.p01	DSQ36_RS00845.p01	MASB_RS00880.p01	D8677_RS18940.p01	EFV83_RS11875.p01	EXM25_RS01125.p01	EXM27_RS01125.p01	9a4c8fc1848a3d3f0726c05a3595eff6_12641
DDT49_RS14755	DUF1345 domain-containing protein	34	Core	MAB_2497c.p01	MYCMA_RS11960.p01	a576f074b5746b5d11744d7421b39af1_9524	MMASJCM_RS12125.p01	c39d223208851a3dc51c9f04667d49b8_9585	AOY11_RS11375.p01	A3N95_RS11550.p01	A3N96_RS12490.p01	A3N97_RS11655.p01	A3N98_RS11685.p01	A3N99_RS12280.p01	A3O00_RS12545.p01	A3O01_RS12420.p01	A3O02_RS12490.p01	A3O03_RS12480.p01	A3O04_RS12160.p01	A3O05_RS11265.p01	A3O06_RS12520.p01	BAB74_RS11775.p01	BAB76_RS12430.p01	3af8ec970b88a6d1bcd28f8adf518d97_9593	BAB78_RS12560.p01	BAB79_RS12510.p01	CAK77_RS12140.p01	DDT49_RS14755.p01	DDT47_RS09595.p01	DDT53_RS09410.p01	DSQ36_RS12820.p01	MASB_RS12005.p01	D8677_RS07595.p01	EFV83_RS23845.p01	EXM25_RS12090.p01	EXM27_RS12090.p01	9a4c8fc1848a3d3f0726c05a3595eff6_3343
D8677_RS16595	SDR family NAD(P)-dependent oxidoreductase	34	Core	MAB_0643.p01	MYCMA_RS19900.p01	a576f074b5746b5d11744d7421b39af1_2556	MMASJCM_RS03120.p01	c39d223208851a3dc51c9f04667d49b8_2813	AOY11_RS03135.p01	A3N95_RS03010.p01	A3N96_RS03935.p01	A3N97_RS02855.p01	A3N98_RS03400.p01	A3N99_RS03730.p01	A3O00_RS03140.p01	A3O01_RS03215.p01	A3O02_RS03235.p01	A3O03_RS03930.p01	A3O04_RS02900.p01	A3O05_RS02965.p01	A3O06_RS03845.p01	BAB74_RS02995.p01	BAB76_RS03215.p01	3af8ec970b88a6d1bcd28f8adf518d97_2412	BAB78_RS03550.p01	BAB79_RS03845.p01	CAK77_RS03335.p01	DDT49_RS06005.p01	DDT47_RS18425.p01	DDT53_RS18420.p01	DSQ36_RS03320.p01	MASB_RS03000.p01	D8677_RS16595.p01	EFV83_RS14345.p01	EXM25_RS03285.p01	EXM27_RS03280.p01	9a4c8fc1848a3d3f0726c05a3595eff6_10692
DDT47_RS06730	diaminopimelate epimerase	34	Core	MAB_3043c.p01	MYCMA_RS09045.p01	a576f074b5746b5d11744d7421b39af1_11689	MMASJCM_RS15085.p01	c39d223208851a3dc51c9f04667d49b8_12871	AOY11_RS14140.p01	A3N95_RS14265.p01	A3N96_RS16905.p01	A3N97_RS14625.p01	A3N98_RS16100.p01	A3N99_RS16690.p01	A3O00_RS15265.p01	A3O01_RS15195.p01	A3O02_RS15215.p01	A3O03_RS16810.p01	A3O04_RS15120.p01	A3O05_RS14075.p01	A3O06_RS17365.p01	BAB74_RS14865.p01	BAB76_RS15205.p01	3af8ec970b88a6d1bcd28f8adf518d97_11682	BAB78_RS15495.p01	BAB79_RS17360.p01	CAK77_RS15150.p01	DDT49_RS17240.p01	DDT47_RS06730.p01	DDT53_RS06360.p01	DSQ36_RS15615.p01	MASB_RS14870.p01	D8677_RS04740.p01	EFV83_RS01275.p01	EXM25_RS15095.p01	EXM27_RS15095.p01	9a4c8fc1848a3d3f0726c05a3595eff6_1161
A3N95_RS04600	glycosyltransferase family 4 protein	34	Core	MAB_1019c.p01	MYCMA_RS18375.p01	a576f074b5746b5d11744d7421b39af1_4038	MMASJCM_RS04625.p01	c39d223208851a3dc51c9f04667d49b8_4133	AOY11_RS04390.p01	A3N95_RS04600.p01	A3N96_RS05455.p01	A3N97_RS04805.p01	A3N98_RS04920.p01	A3N99_RS05250.p01	A3O00_RS05015.p01	A3O01_RS05410.p01	A3O02_RS04995.p01	A3O03_RS05450.p01	A3O04_RS04830.p01	A3O05_RS04490.p01	A3O06_RS05945.p01	BAB74_RS04510.p01	BAB76_RS05415.p01	3af8ec970b88a6d1bcd28f8adf518d97_3897	BAB78_RS05475.p01	BAB79_RS05940.p01	CAK77_RS05120.p01	DDT49_RS07550.p01	DDT47_RS16785.p01	DDT53_RS16870.p01	DSQ36_RS05220.p01	MASB_RS04740.p01	D8677_RS14690.p01	EFV83_RS16240.p01	EXM25_RS05055.p01	EXM27_RS05050.p01	9a4c8fc1848a3d3f0726c05a3595eff6_8901
A3O06_RS09930	Nif3-like dinuclear metal center hexameric protein	34	Core	MAB_1903.p01	MYCMA_RS14595.p01	a576f074b5746b5d11744d7421b39af1_7512	MMASJCM_RS09490.p01	c39d223208851a3dc51c9f04667d49b8_7505	AOY11_RS08425.p01	A3N95_RS08915.p01	A3N96_RS09580.p01	A3N97_RS08745.p01	A3N98_RS09040.p01	A3N99_RS09370.p01	A3O00_RS09545.p01	A3O01_RS09455.p01	A3O02_RS09230.p01	A3O03_RS09570.p01	A3O04_RS09170.p01	A3O05_RS08600.p01	A3O06_RS09930.p01	BAB74_RS08875.p01	BAB76_RS09465.p01	3af8ec970b88a6d1bcd28f8adf518d97_7347	BAB78_RS09760.p01	BAB79_RS09925.p01	CAK77_RS09210.p01	DDT49_RS11835.p01	DDT47_RS12520.p01	DDT53_RS12340.p01	DSQ36_RS09800.p01	MASB_RS09335.p01	D8677_RS10590.p01	EFV83_RS20820.p01	EXM25_RS09160.p01	EXM27_RS09160.p01	9a4c8fc1848a3d3f0726c05a3595eff6_5395
EXM27_RS18070	L-lysine 6-transaminase	34	Core	MAB_3646c.p01	MYCMA_RS05990.p01	a576f074b5746b5d11744d7421b39af1_14293	MMASJCM_RS18060.p01	c39d223208851a3dc51c9f04667d49b8_15133	AOY11_RS17565.p01	A3N95_RS17290.p01	A3N96_RS20010.p01	A3N97_RS17555.p01	A3N98_RS19205.p01	A3N99_RS19800.p01	A3O00_RS18305.p01	A3O01_RS18615.p01	A3O02_RS18335.p01	A3O03_RS19915.p01	A3O04_RS18110.p01	A3O05_RS17460.p01	A3O06_RS20365.p01	BAB74_RS17800.p01	BAB76_RS18625.p01	3af8ec970b88a6d1bcd28f8adf518d97_14004	BAB78_RS18590.p01	BAB79_RS20360.p01	CAK77_RS18160.p01	DDT49_RS20610.p01	DDT47_RS03645.p01	DDT53_RS03275.p01	DSQ36_RS18695.p01	MASB_RS18540.p01	D8677_RS01540.p01	EFV83_RS04360.p01	EXM25_RS18115.p01	EXM27_RS18070.p01	9a4c8fc1848a3d3f0726c05a3595eff6_18333
MYCMA_RS16935	succinyldiaminopimelate transaminase	34	Core	MAB_1328.p01	MYCMA_RS16935.p01	a576f074b5746b5d11744d7421b39af1_5352	MMASJCM_RS06670.p01	c39d223208851a3dc51c9f04667d49b8_5641	AOY11_RS05955.p01	A3N95_RS06160.p01	A3N96_RS06905.p01	A3N97_RS06360.p01	A3N98_RS06365.p01	A3N99_RS06695.p01	A3O00_RS06580.p01	A3O01_RS06985.p01	A3O02_RS06765.p01	A3O03_RS06895.p01	A3O04_RS06750.p01	A3O05_RS06205.p01	A3O06_RS07510.p01	BAB74_RS06385.p01	BAB76_RS06995.p01	3af8ec970b88a6d1bcd28f8adf518d97_5197	BAB78_RS07095.p01	BAB79_RS07505.p01	CAK77_RS06660.p01	DDT49_RS09470.p01	DDT47_RS14880.p01	DDT53_RS14945.p01	DSQ36_RS06820.p01	MASB_RS06875.p01	D8677_RS13090.p01	EFV83_RS17840.p01	EXM25_RS06610.p01	EXM27_RS06605.p01	9a4c8fc1848a3d3f0726c05a3595eff6_7576
rpmD	50S ribosomal protein L30	34	Core	MAB_3794c.p01	MYCMA_RS05275.p01	a576f074b5746b5d11744d7421b39af1_14857	MMASJCM_RS18890.p01	c39d223208851a3dc51c9f04667d49b8_15709	AOY11_RS18310.p01	A3N95_RS18035.p01	A3N96_RS20725.p01	A3N97_RS18285.p01	A3N98_RS19920.p01	A3N99_RS20515.p01	A3O00_RS19050.p01	A3O01_RS19360.p01	A3O02_RS19080.p01	A3O03_RS20630.p01	A3O04_RS18875.p01	A3O05_RS18200.p01	A3O06_RS21100.p01	BAB74_RS18535.p01	BAB76_RS19370.p01	3af8ec970b88a6d1bcd28f8adf518d97_14605	BAB78_RS19355.p01	BAB79_RS21095.p01	CAK77_RS18930.p01	DDT49_RS21400.p01	DDT47_RS02930.p01	DDT53_RS02560.p01	DSQ36_RS19440.p01	MASB_RS19260.p01	D8677_RS00790.p01	EFV83_RS05105.p01	EXM25_RS18890.p01	EXM27_RS18845.p01	9a4c8fc1848a3d3f0726c05a3595eff6_17755
DDT47_RS00915	carboxymuconolactone decarboxylase family protein	34	Core	MAB_4119.p01	MYCMA_RS03650.p01	a576f074b5746b5d11744d7421b39af1_16077	MMASJCM_RS20845.p01	c39d223208851a3dc51c9f04667d49b8_17258	AOY11_RS20790.p01	A3N95_RS19670.p01	A3N96_RS22660.p01	A3N97_RS20025.p01	A3N98_RS21540.p01	A3N99_RS22135.p01	A3O00_RS20690.p01	A3O01_RS21405.p01	A3O02_RS21095.p01	A3O03_RS22250.p01	A3O04_RS20540.p01	A3O05_RS19820.p01	A3O06_RS23055.p01	BAB74_RS20155.p01	BAB76_RS21415.p01	3af8ec970b88a6d1bcd28f8adf518d97_15928	BAB78_RS21335.p01	BAB79_RS23050.p01	CAK77_RS20645.p01	DDT49_RS23050.p01	DDT47_RS00915.p01	DDT53_RS00915.p01	DSQ36_RS21105.p01	MASB_RS21250.p01	D8677_RS24365.p01	EFV83_RS06770.p01	EXM25_RS20605.p01	EXM27_RS20560.p01	9a4c8fc1848a3d3f0726c05a3595eff6_16534
MYCMA_RS11955	Hsp70 family protein	34	Core	MAB_2498c.p01	MYCMA_RS11955.p01	a576f074b5746b5d11744d7421b39af1_9528	MMASJCM_RS12130.p01	c39d223208851a3dc51c9f04667d49b8_9589	AOY11_RS11380.p01	A3N95_RS11555.p01	A3N96_RS12495.p01	A3N97_RS11660.p01	A3N98_RS11690.p01	A3N99_RS12285.p01	A3O00_RS12550.p01	A3O01_RS12425.p01	A3O02_RS12495.p01	A3O03_RS12485.p01	A3O04_RS12165.p01	A3O05_RS11270.p01	A3O06_RS12525.p01	BAB74_RS11780.p01	BAB76_RS12435.p01	3af8ec970b88a6d1bcd28f8adf518d97_9597	BAB78_RS12565.p01	BAB79_RS12515.p01	CAK77_RS12145.p01	DDT49_RS14760.p01	DDT47_RS09590.p01	DDT53_RS09405.p01	DSQ36_RS12825.p01	MASB_RS12010.p01	D8677_RS07590.p01	EFV83_RS23850.p01	EXM25_RS12095.p01	EXM27_RS12095.p01	9a4c8fc1848a3d3f0726c05a3595eff6_3339
BAB79_RS22245	S-methyl-5'-thioadenosine phosphorylase	34	Core	MAB_3956c.p01	MYCMA_RS04455.p01	a576f074b5746b5d11744d7421b39af1_15494	MMASJCM_RS20040.p01	c39d223208851a3dc51c9f04667d49b8_16633	AOY11_RS19980.p01	A3N95_RS18860.p01	A3N96_RS21860.p01	A3N97_RS19225.p01	A3N98_RS20740.p01	A3N99_RS21335.p01	A3O00_RS19875.p01	A3O01_RS20595.p01	A3O02_RS20295.p01	A3O03_RS21450.p01	A3O04_RS19735.p01	A3O05_RS19020.p01	A3O06_RS22250.p01	BAB74_RS19350.p01	BAB76_RS20605.p01	3af8ec970b88a6d1bcd28f8adf518d97_15289	BAB78_RS20505.p01	BAB79_RS22245.p01	CAK77_RS19815.p01	DDT49_RS22235.p01	DDT47_RS01730.p01	DDT53_RS01725.p01	DSQ36_RS20285.p01	MASB_RS20420.p01	D8677_RS25185.p01	EFV83_RS05950.p01	EXM25_RS19775.p01	EXM27_RS19730.p01	9a4c8fc1848a3d3f0726c05a3595eff6_17121
EXM27_RS15915	DUF1275 domain-containing protein	34	Core	MAB_3210c.p01	MYCMA_RS08210.p01	a576f074b5746b5d11744d7421b39af1_12325	MMASJCM_RS15900.p01	c39d223208851a3dc51c9f04667d49b8_13514	AOY11_RS14975.p01	A3N95_RS15080.p01	A3N96_RS17740.p01	A3N97_RS15440.p01	A3N98_RS16935.p01	A3N99_RS17525.p01	A3O00_RS16100.p01	A3O01_RS16030.p01	A3O02_RS16050.p01	A3O03_RS17645.p01	A3O04_RS15935.p01	A3O05_RS14910.p01	A3O06_RS18180.p01	BAB74_RS15680.p01	BAB76_RS16040.p01	3af8ec970b88a6d1bcd28f8adf518d97_12321	BAB78_RS16335.p01	BAB79_RS18175.p01	CAK77_RS15970.p01	DDT49_RS18075.p01	DDT47_RS05895.p01	DDT53_RS05525.p01	DSQ36_RS16455.p01	MASB_RS15710.p01	D8677_RS03900.p01	EFV83_RS02115.p01	EXM25_RS15915.p01	EXM27_RS15915.p01	9a4c8fc1848a3d3f0726c05a3595eff6_513
MYCMA_RS04630	NAD(P)/FAD-dependent oxidoreductase	34	Core	MAB_3920c.p01	MYCMA_RS04630.p01	a576f074b5746b5d11744d7421b39af1_15354	MMASJCM_RS19530.p01	c39d223208851a3dc51c9f04667d49b8_16234	AOY11_RS19800.p01	A3N95_RS18680.p01	A3N96_RS21370.p01	A3N97_RS19050.p01	A3N98_RS20565.p01	A3N99_RS21160.p01	A3O00_RS19695.p01	A3O01_RS20415.p01	A3O02_RS19765.p01	A3O03_RS21275.p01	A3O04_RS19560.p01	A3O05_RS18840.p01	A3O06_RS21740.p01	BAB74_RS19175.p01	BAB76_RS20425.p01	3af8ec970b88a6d1bcd28f8adf518d97_15152	BAB78_RS20020.p01	BAB79_RS21735.p01	CAK77_RS19635.p01	DDT49_RS22055.p01	DDT47_RS02275.p01	DDT53_RS01905.p01	DSQ36_RS20100.p01	MASB_RS20070.p01	D8677_RS00130.p01	EFV83_RS05765.p01	EXM25_RS19595.p01	EXM27_RS19550.p01	9a4c8fc1848a3d3f0726c05a3595eff6_17262
BAB77_RS22750	NADH:flavin oxidoreductase/NADH oxidase family protein	34	Core	MAB_4635.p01	MYCMA_RS01250.p01	a576f074b5746b5d11744d7421b39af1_18193	MMASJCM_RS23250.p01	c39d223208851a3dc51c9f04667d49b8_19214	AOY11_RS23380.p01	A3N95_RS22220.p01	A3N96_RS25160.p01	A3N97_RS22405.p01	A3N98_RS24040.p01	A3N99_RS24635.p01	A3O00_RS23255.p01	A3O01_RS23970.p01	A3O02_RS23595.p01	A3O03_RS25055.p01	A3O04_RS22920.p01	A3O05_RS22240.p01	A3O06_RS25420.p01	BAB74_RS22585.p01	BAB76_RS23990.p01	3af8ec970b88a6d1bcd28f8adf518d97_17816	BAB78_RS24015.p01	BAB79_RS25415.p01	CAK77_RS23070.p01	DDT49_RS01525.p01	DDT47_RS22995.p01	DDT53_RS22990.p01	DSQ36_RS23725.p01	MASB_RS24010.p01	D8677_RS21440.p01	EFV83_RS09375.p01	EXM25_RS23030.p01	EXM27_RS22985.p01	9a4c8fc1848a3d3f0726c05a3595eff6_14409
MMASJCM_RS17220	NADP-dependent succinic semialdehyde dehydrogenase	34	Core	MAB_3471.p01	MYCMA_RS06785.p01	a576f074b5746b5d11744d7421b39af1_13679	MMASJCM_RS17220.p01	c39d223208851a3dc51c9f04667d49b8_14543	AOY11_RS16305.p01	A3N95_RS16455.p01	A3N96_RS19160.p01	A3N97_RS16775.p01	A3N98_RS18355.p01	A3N99_RS18950.p01	A3O00_RS17425.p01	A3O01_RS17355.p01	A3O02_RS17445.p01	A3O03_RS19065.p01	A3O04_RS17270.p01	A3O05_RS16200.p01	A3O06_RS19465.p01	BAB74_RS16960.p01	BAB76_RS17365.p01	3af8ec970b88a6d1bcd28f8adf518d97_13358	BAB78_RS17700.p01	BAB79_RS19460.p01	CAK77_RS17300.p01	DDT49_RS19520.p01	DDT47_RS04450.p01	DDT53_RS04080.p01	DSQ36_RS17805.p01	MASB_RS17760.p01	D8677_RS02545.p01	EFV83_RS03470.p01	EXM25_RS17250.p01	EXM27_RS17250.p01	9a4c8fc1848a3d3f0726c05a3595eff6_18958
A3O02_RS02905	metal ABC transporter ATP-binding protein	34	Core	MAB_0576c.p01	MYCMA_RS20235.p01	a576f074b5746b5d11744d7421b39af1_2299	MMASJCM_RS02780.p01	c39d223208851a3dc51c9f04667d49b8_2562	AOY11_RS02800.p01	A3N95_RS02680.p01	A3N96_RS03600.p01	A3N97_RS02515.p01	A3N98_RS03065.p01	A3N99_RS03395.p01	A3O00_RS02810.p01	A3O01_RS02885.p01	A3O02_RS02905.p01	A3O03_RS03595.p01	A3O04_RS02565.p01	A3O05_RS02635.p01	A3O06_RS03375.p01	BAB74_RS02655.p01	BAB76_RS02885.p01	3af8ec970b88a6d1bcd28f8adf518d97_2146	BAB78_RS03200.p01	BAB79_RS03375.p01	CAK77_RS02990.p01	DDT49_RS05660.p01	DDT47_RS18770.p01	DDT53_RS18765.p01	DSQ36_RS02985.p01	MASB_RS02655.p01	D8677_RS16930.p01	EFV83_RS14010.p01	EXM25_RS02940.p01	EXM27_RS02935.p01	9a4c8fc1848a3d3f0726c05a3595eff6_10956
rpsH	30S ribosomal protein S8	34	Core	MAB_3798c.p01	MYCMA_RS05255.p01	a576f074b5746b5d11744d7421b39af1_14873	MMASJCM_RS18910.p01	c39d223208851a3dc51c9f04667d49b8_15725	AOY11_RS18330.p01	A3N95_RS18055.p01	A3N96_RS20745.p01	A3N97_RS18305.p01	A3N98_RS19940.p01	A3N99_RS20535.p01	A3O00_RS19070.p01	A3O01_RS19380.p01	A3O02_RS19100.p01	A3O03_RS20650.p01	A3O04_RS18895.p01	A3O05_RS18220.p01	A3O06_RS21120.p01	BAB74_RS18555.p01	BAB76_RS19390.p01	3af8ec970b88a6d1bcd28f8adf518d97_14621	BAB78_RS19375.p01	BAB79_RS21115.p01	CAK77_RS18950.p01	DDT49_RS21420.p01	DDT47_RS02910.p01	DDT53_RS02540.p01	DSQ36_RS19460.p01	MASB_RS19280.p01	D8677_RS00770.p01	EFV83_RS05125.p01	EXM25_RS18910.p01	EXM27_RS18865.p01	9a4c8fc1848a3d3f0726c05a3595eff6_17739
MAUC22_RS18360	class I SAM-dependent methyltransferase	34	Core	MAB_3364.p01	MYCMA_RS07340.p01	a576f074b5746b5d11744d7421b39af1_12918	MMASJCM_RS16660.p01	c39d223208851a3dc51c9f04667d49b8_14131	AOY11_RS15770.p01	A3N95_RS15910.p01	A3N96_RS18610.p01	A3N97_RS16235.p01	A3N98_RS17805.p01	A3N99_RS18400.p01	A3O00_RS16890.p01	A3O01_RS16820.p01	A3O02_RS16800.p01	A3O03_RS18515.p01	A3O04_RS16715.p01	A3O05_RS15665.p01	A3O06_RS18935.p01	BAB74_RS16435.p01	BAB76_RS16830.p01	3af8ec970b88a6d1bcd28f8adf518d97_12906	BAB78_RS17145.p01	BAB79_RS18930.p01	CAK77_RS16730.p01	DDT49_RS18955.p01	DDT47_RS05015.p01	DDT53_RS04645.p01	DSQ36_RS17255.p01	MASB_RS16590.p01	D8677_RS03100.p01	EFV83_RS02915.p01	EXM25_RS16675.p01	EXM27_RS16675.p01	9a4c8fc1848a3d3f0726c05a3595eff6_9348
A3O06_RS21480	ATP-binding cassette domain-containing protein	34	Core	MAB_3871c.p01	MYCMA_RS04895.p01	a576f074b5746b5d11744d7421b39af1_15153	MMASJCM_RS19270.p01	c39d223208851a3dc51c9f04667d49b8_16005	AOY11_RS19445.p01	A3N95_RS18415.p01	A3N96_RS21105.p01	A3N97_RS18660.p01	A3N98_RS20300.p01	A3N99_RS20895.p01	A3O00_RS19430.p01	A3O01_RS20060.p01	A3O02_RS19460.p01	A3O03_RS21010.p01	A3O04_RS19255.p01	A3O05_RS18575.p01	A3O06_RS21480.p01	BAB74_RS18915.p01	BAB76_RS20070.p01	3af8ec970b88a6d1bcd28f8adf518d97_14903	BAB78_RS19745.p01	BAB79_RS21475.p01	CAK77_RS19320.p01	DDT49_RS21790.p01	DDT47_RS02540.p01	DDT53_RS02170.p01	DSQ36_RS19830.p01	MASB_RS19650.p01	D8677_RS00400.p01	EFV83_RS05495.p01	EXM25_RS19280.p01	EXM27_RS19235.p01	9a4c8fc1848a3d3f0726c05a3595eff6_17461
DSQ36_RS03910	hypothetical protein	34	Core	MAB_0760c.p01	MYCMA_RS19325.p01	a576f074b5746b5d11744d7421b39af1_3000	MMASJCM_RS03715.p01	c39d223208851a3dc51c9f04667d49b8_3269	AOY11_RS18670.p01	A3N95_RS03580.p01	A3N96_RS04505.p01	A3N97_RS03430.p01	A3N98_RS03970.p01	A3N99_RS04300.p01	A3O00_RS03720.p01	A3O01_RS03795.p01	A3O02_RS03820.p01	A3O03_RS04500.p01	A3O04_RS03630.p01	A3O05_RS03545.p01	A3O06_RS04420.p01	BAB74_RS03570.p01	BAB76_RS03795.p01	3af8ec970b88a6d1bcd28f8adf518d97_2994	BAB78_RS04155.p01	BAB79_RS04420.p01	CAK77_RS04075.p01	DDT49_RS06585.p01	DDT47_RS17840.p01	DDT53_RS17835.p01	DSQ36_RS03910.p01	MASB_RS03585.p01	D8677_RS16000.p01	EFV83_RS14935.p01	EXM25_RS04015.p01	EXM27_RS04010.p01	9a4c8fc1848a3d3f0726c05a3595eff6_10246
A3O06_RS12550	YdeI/OmpD-associated family protein	34	Core	MAB_2501.p01	MYCMA_RS11940.p01	a576f074b5746b5d11744d7421b39af1_9539	MMASJCM_RS12145.p01	c39d223208851a3dc51c9f04667d49b8_9601	AOY11_RS11395.p01	A3N95_RS11570.p01	A3N96_RS12510.p01	A3N97_RS11675.p01	A3N98_RS11705.p01	A3N99_RS12300.p01	A3O00_RS12565.p01	A3O01_RS12440.p01	A3O02_RS12510.p01	A3O03_RS12500.p01	A3O04_RS12180.p01	A3O05_RS11285.p01	A3O06_RS12550.p01	BAB74_RS11800.p01	BAB76_RS12450.p01	3af8ec970b88a6d1bcd28f8adf518d97_9609	BAB78_RS12580.p01	BAB79_RS12540.p01	CAK77_RS12160.p01	DDT49_RS14775.p01	DDT47_RS09575.p01	DDT53_RS09390.p01	DSQ36_RS12840.p01	MASB_RS12025.p01	D8677_RS07575.p01	EFV83_RS23865.p01	EXM25_RS12110.p01	EXM27_RS12110.p01	9a4c8fc1848a3d3f0726c05a3595eff6_3327
DSQ36_RS22620	D-2-hydroxyacid dehydrogenase	34	Core	MAB_4414.p01	MYCMA_RS02315.p01	a576f074b5746b5d11744d7421b39af1_17375	MMASJCM_RS22170.p01	c39d223208851a3dc51c9f04667d49b8_18339	AOY11_RS22255.p01	A3N95_RS21135.p01	A3N96_RS24090.p01	A3N97_RS21355.p01	A3N98_RS22970.p01	A3N99_RS23565.p01	A3O00_RS22155.p01	A3O01_RS22870.p01	A3O02_RS22560.p01	A3O03_RS23680.p01	A3O04_RS21865.p01	A3O05_RS21135.p01	A3O06_RS24370.p01	BAB74_RS21480.p01	BAB76_RS22890.p01	3af8ec970b88a6d1bcd28f8adf518d97_16981	BAB78_RS22870.p01	BAB79_RS24365.p01	CAK77_RS22015.p01	DDT49_RS00460.p01	DDT47_RS24060.p01	DDT53_RS24055.p01	DSQ36_RS22620.p01	MASB_RS22960.p01	D8677_RS22860.p01	EFV83_RS08270.p01	EXM25_RS21970.p01	EXM27_RS21925.p01	9a4c8fc1848a3d3f0726c05a3595eff6_15232
A3N99_RS05570	hypothetical protein	34	Core	MAB_1083c.p01	MYCMA_RS18060.p01	a576f074b5746b5d11744d7421b39af1_4323	MMASJCM_RS05465.p01	c39d223208851a3dc51c9f04667d49b8_4727	AOY11_RS04730.p01	A3N95_RS04975.p01	A3N96_RS05775.p01	A3N97_RS05220.p01	A3N98_RS05240.p01	A3N99_RS05570.p01	A3O00_RS05350.p01	A3O01_RS05745.p01	A3O02_RS05590.p01	A3O03_RS05770.p01	A3O04_RS05140.p01	A3O05_RS04825.p01	A3O06_RS06305.p01	BAB74_RS04925.p01	BAB76_RS05750.p01	3af8ec970b88a6d1bcd28f8adf518d97_4145	BAB78_RS05825.p01	BAB79_RS06300.p01	CAK77_RS05445.p01	DDT49_RS07880.p01	DDT47_RS16455.p01	DDT53_RS16540.p01	DSQ36_RS05570.p01	MASB_RS05680.p01	D8677_RS14340.p01	EFV83_RS16590.p01	EXM25_RS05380.p01	EXM27_RS05375.p01	9a4c8fc1848a3d3f0726c05a3595eff6_8611
A3O00_RS04190	acyltransferase	34	Core	MAB_0852.p01	MYCMA_RS19045.p01	a576f074b5746b5d11744d7421b39af1_3508	MMASJCM_RS03955.p01	c39d223208851a3dc51c9f04667d49b8_3617	AOY11_RS03570.p01	A3N95_RS03940.p01	A3N96_RS04785.p01	A3N97_RS04130.p01	A3N98_RS04250.p01	A3N99_RS04580.p01	A3O00_RS04190.p01	A3O01_RS04590.p01	A3O02_RS04270.p01	A3O03_RS04780.p01	A3O04_RS04040.p01	A3O05_RS03825.p01	A3O06_RS05275.p01	BAB74_RS03835.p01	BAB76_RS04590.p01	3af8ec970b88a6d1bcd28f8adf518d97_3280	BAB78_RS04620.p01	BAB79_RS05270.p01	CAK77_RS04320.p01	DDT49_RS06870.p01	DDT47_RS17465.p01	DDT53_RS17550.p01	DSQ36_RS04390.p01	MASB_RS04075.p01	D8677_RS15515.p01	EFV83_RS15415.p01	EXM25_RS04260.p01	EXM27_RS04255.p01	9a4c8fc1848a3d3f0726c05a3595eff6_9729
MASB_RS02035	hypothetical protein	34	Core	MAB_0417c.p01	MYCMA_RS21060.p01	a576f074b5746b5d11744d7421b39af1_1834	MMASJCM_RS02040.p01	c39d223208851a3dc51c9f04667d49b8_1713	AOY11_RS01915.p01	A3N95_RS02070.p01	A3N96_RS02690.p01	A3N97_RS01925.p01	A3N98_RS02155.p01	A3N99_RS02155.p01	A3O00_RS02000.p01	A3O01_RS02000.p01	A3O02_RS02095.p01	A3O03_RS02690.p01	A3O04_RS01975.p01	A3O05_RS02020.p01	A3O06_RS02425.p01	BAB74_RS02050.p01	BAB76_RS02000.p01	3af8ec970b88a6d1bcd28f8adf518d97_1672	BAB78_RS02360.p01	BAB79_RS02420.p01	CAK77_RS02310.p01	DDT49_RS04840.p01	DDT47_RS19725.p01	DDT53_RS19720.p01	DSQ36_RS02155.p01	MASB_RS02035.p01	D8677_RS17755.p01	EFV83_RS13185.p01	EXM25_RS02250.p01	EXM27_RS02250.p01	9a4c8fc1848a3d3f0726c05a3595eff6_11430
BAB79_RS07570	TIGR00730 family Rossman fold protein	34	Core	MAB_1341.p01	MYCMA_RS16870.p01	a576f074b5746b5d11744d7421b39af1_5402	MMASJCM_RS06735.p01	c39d223208851a3dc51c9f04667d49b8_5693	AOY11_RS06020.p01	A3N95_RS06225.p01	A3N96_RS06970.p01	A3N97_RS06425.p01	A3N98_RS06430.p01	A3N99_RS06760.p01	A3O00_RS06645.p01	A3O01_RS07050.p01	A3O02_RS06830.p01	A3O03_RS06960.p01	A3O04_RS06815.p01	A3O05_RS06270.p01	A3O06_RS07575.p01	BAB74_RS06450.p01	BAB76_RS07060.p01	3af8ec970b88a6d1bcd28f8adf518d97_5245	BAB78_RS07170.p01	BAB79_RS07570.p01	CAK77_RS06725.p01	DDT49_RS09535.p01	DDT47_RS14815.p01	DDT53_RS14880.p01	DSQ36_RS06885.p01	MASB_RS06940.p01	D8677_RS13025.p01	EFV83_RS17905.p01	EXM25_RS06675.p01	EXM27_RS06670.p01	9a4c8fc1848a3d3f0726c05a3595eff6_7526
MASB_RS15125	hypothetical protein	34	Core	MAB_3095c.p01	MYCMA_RS08790.p01	a576f074b5746b5d11744d7421b39af1_11884	MMASJCM_RS15340.p01	c39d223208851a3dc51c9f04667d49b8_13065	AOY11_RS14395.p01	A3N95_RS14520.p01	A3N96_RS17160.p01	A3N97_RS14880.p01	A3N98_RS16355.p01	A3N99_RS16945.p01	A3O00_RS15520.p01	A3O01_RS15450.p01	A3O02_RS15470.p01	A3O03_RS17065.p01	A3O04_RS15375.p01	A3O05_RS14330.p01	A3O06_RS17620.p01	BAB74_RS15120.p01	BAB76_RS15460.p01	3af8ec970b88a6d1bcd28f8adf518d97_11883	BAB78_RS15750.p01	BAB79_RS17615.p01	CAK77_RS15405.p01	DDT49_RS17495.p01	DDT47_RS06475.p01	DDT53_RS06105.p01	DSQ36_RS15870.p01	MASB_RS15125.p01	D8677_RS04485.p01	EFV83_RS01530.p01	EXM25_RS15350.p01	EXM27_RS15350.p01	9a4c8fc1848a3d3f0726c05a3595eff6_964
group_10046	single-stranded DNA-binding protein	34	Core	MAB_4898c.p01	MYCMA_RS00295.p01	a576f074b5746b5d11744d7421b39af1_19075	MMASJCM_RS24245.p01	c39d223208851a3dc51c9f04667d49b8_19909	AOY11_RS24695.p01	A3N95_RS23175.p01	A3N96_RS26110.p01	A3N97_RS23455.p01	A3N98_RS24990.p01	A3N99_RS25585.p01	A3O00_RS24570.p01	A3O01_RS25285.p01	A3O02_RS24920.p01	A3O03_RS26005.p01	A3O04_RS23915.p01	A3O05_RS23115.p01	A3O06_RS26440.p01	BAB74_RS23630.p01	BAB76_RS25305.p01	3af8ec970b88a6d1bcd28f8adf518d97_18595	BAB78_RS25420.p01	BAB79_RS26435.p01	CAK77_RS24090.p01	DDT49_RS02505.p01	DDT47_RS22015.p01	DDT53_RS22010.p01	DSQ36_RS25085.p01	MASB_RS24955.p01	D8677_RS20085.p01	EFV83_RS10735.p01	EXM25_RS24050.p01	EXM27_RS24005.p01	9a4c8fc1848a3d3f0726c05a3595eff6_13523
MAUC22_RS17135	enoyl-CoA hydratase	34	Core	MAB_3124.p01	MYCMA_RS08645.p01	a576f074b5746b5d11744d7421b39af1_11994	MMASJCM_RS15465.p01	c39d223208851a3dc51c9f04667d49b8_13180	AOY11_RS14540.p01	A3N95_RS14645.p01	A3N96_RS17305.p01	A3N97_RS15005.p01	A3N98_RS16500.p01	A3N99_RS17090.p01	A3O00_RS15665.p01	A3O01_RS15595.p01	A3O02_RS15615.p01	A3O03_RS17210.p01	A3O04_RS15500.p01	A3O05_RS14475.p01	A3O06_RS17745.p01	BAB74_RS15245.p01	BAB76_RS15605.p01	3af8ec970b88a6d1bcd28f8adf518d97_11980	BAB78_RS15895.p01	BAB79_RS17740.p01	CAK77_RS15530.p01	DDT49_RS17640.p01	DDT47_RS06330.p01	DDT53_RS05960.p01	DSQ36_RS16015.p01	MASB_RS15270.p01	D8677_RS04340.p01	EFV83_RS01675.p01	EXM25_RS15475.p01	EXM27_RS15475.p01	9a4c8fc1848a3d3f0726c05a3595eff6_849
DDT47_RS21515	DUF3662 domain-containing protein	34	Core	MAB_0039c.p01	MYCMA_RS22835.p01	a576f074b5746b5d11744d7421b39af1_154	MMASJCM_RS00195.p01	c39d223208851a3dc51c9f04667d49b8_155	AOY11_RS00130.p01	A3N95_RS00200.p01	A3N96_RS00200.p01	A3N97_RS00200.p01	A3N98_RS00200.p01	A3N99_RS00200.p01	A3O00_RS00200.p01	A3O01_RS00200.p01	A3O02_RS00250.p01	A3O03_RS00200.p01	A3O04_RS00195.p01	A3O05_RS00200.p01	A3O06_RS00205.p01	BAB74_RS00195.p01	BAB76_RS00200.p01	3af8ec970b88a6d1bcd28f8adf518d97_156	BAB78_RS00210.p01	BAB79_RS00205.p01	CAK77_RS00355.p01	DDT49_RS03050.p01	DDT47_RS21515.p01	DDT53_RS21510.p01	DSQ36_RS00205.p01	MASB_RS00200.p01	D8677_RS19580.p01	EFV83_RS11240.p01	EXM25_RS00505.p01	EXM27_RS00505.p01	9a4c8fc1848a3d3f0726c05a3595eff6_13132
BAB76_RS10565	PAC2 family protein	34	Core	MAB_2128c.p01	MYCMA_RS13750.p01	a576f074b5746b5d11744d7421b39af1_8137	MMASJCM_RS10315.p01	c39d223208851a3dc51c9f04667d49b8_8142	AOY11_RS09515.p01	A3N95_RS09735.p01	A3N96_RS10695.p01	A3N97_RS09870.p01	A3N98_RS09890.p01	A3N99_RS10485.p01	A3O00_RS10680.p01	A3O01_RS10555.p01	A3O02_RS10305.p01	A3O03_RS10685.p01	A3O04_RS10380.p01	A3O05_RS09450.p01	A3O06_RS10740.p01	BAB74_RS10000.p01	BAB76_RS10565.p01	3af8ec970b88a6d1bcd28f8adf518d97_8192	BAB78_RS10625.p01	BAB79_RS10735.p01	CAK77_RS10345.p01	DDT49_RS12955.p01	DDT47_RS11400.p01	DDT53_RS11220.p01	DSQ36_RS10950.p01	MASB_RS10190.p01	D8677_RS09465.p01	EFV83_RS21975.p01	EXM25_RS10295.p01	EXM27_RS10295.p01	9a4c8fc1848a3d3f0726c05a3595eff6_4763
DDT53_RS09385	DNA topoisomerase IB	34	Core	MAB_2502.p01	MYCMA_RS11935.p01	a576f074b5746b5d11744d7421b39af1_9543	MMASJCM_RS12150.p01	c39d223208851a3dc51c9f04667d49b8_9605	AOY11_RS11400.p01	A3N95_RS11575.p01	A3N96_RS12515.p01	A3N97_RS11680.p01	A3N98_RS11710.p01	A3N99_RS12305.p01	A3O00_RS12570.p01	A3O01_RS12445.p01	A3O02_RS12515.p01	A3O03_RS12505.p01	A3O04_RS12185.p01	A3O05_RS11290.p01	A3O06_RS12555.p01	BAB74_RS11805.p01	BAB76_RS12455.p01	3af8ec970b88a6d1bcd28f8adf518d97_9613	BAB78_RS12585.p01	BAB79_RS12545.p01	CAK77_RS12165.p01	DDT49_RS14780.p01	DDT47_RS09570.p01	DDT53_RS09385.p01	DSQ36_RS12845.p01	MASB_RS12030.p01	D8677_RS07570.p01	EFV83_RS23870.p01	EXM25_RS12115.p01	EXM27_RS12115.p01	9a4c8fc1848a3d3f0726c05a3595eff6_3323
MYCMA_RS20985	helicase	34	Core	MAB_0432.p01	MYCMA_RS20985.p01	a576f074b5746b5d11744d7421b39af1_1897	MMASJCM_RS02115.p01	c39d223208851a3dc51c9f04667d49b8_1775	AOY11_RS01990.p01	A3N95_RS02145.p01	A3N96_RS02765.p01	A3N97_RS02000.p01	A3N98_RS02230.p01	A3N99_RS02230.p01	A3O00_RS02075.p01	A3O01_RS02075.p01	A3O02_RS02170.p01	A3O03_RS02765.p01	A3O04_RS02050.p01	A3O05_RS02095.p01	A3O06_RS02500.p01	BAB74_RS02125.p01	BAB76_RS02075.p01	3af8ec970b88a6d1bcd28f8adf518d97_1735	BAB78_RS02435.p01	BAB79_RS02495.p01	CAK77_RS02390.p01	DDT49_RS04925.p01	DDT47_RS19640.p01	DDT53_RS19635.p01	DSQ36_RS02240.p01	MASB_RS02120.p01	D8677_RS17675.p01	EFV83_RS13265.p01	EXM25_RS02335.p01	EXM27_RS02330.p01	9a4c8fc1848a3d3f0726c05a3595eff6_11367
A3O02_RS17650	AarF/ABC1/UbiB kinase family protein	34	Core	MAB_3507.p01	MYCMA_RS06605.p01	a576f074b5746b5d11744d7421b39af1_13822	MMASJCM_RS17475.p01	c39d223208851a3dc51c9f04667d49b8_14693	AOY11_RS16880.p01	A3N95_RS16710.p01	A3N96_RS19345.p01	A3N97_RS16960.p01	A3N98_RS18540.p01	A3N99_RS19135.p01	A3O00_RS17620.p01	A3O01_RS17930.p01	A3O02_RS17650.p01	A3O03_RS19250.p01	A3O04_RS17525.p01	A3O05_RS16775.p01	A3O06_RS19720.p01	BAB74_RS17215.p01	BAB76_RS17940.p01	3af8ec970b88a6d1bcd28f8adf518d97_13538	BAB78_RS17895.p01	BAB79_RS19715.p01	CAK77_RS17565.p01	DDT49_RS19990.p01	DDT47_RS04265.p01	DDT53_RS03895.p01	DSQ36_RS18000.p01	MASB_RS17945.p01	D8677_RS02235.p01	EFV83_RS03665.p01	EXM25_RS17515.p01	EXM27_RS17470.p01	9a4c8fc1848a3d3f0726c05a3595eff6_18814
AOY11_RS04320	MCE family protein	34	Core	MAB_1005c.p01	MYCMA_RS18445.p01	a576f074b5746b5d11744d7421b39af1_3985	MMASJCM_RS04555.p01	c39d223208851a3dc51c9f04667d49b8_4078	AOY11_RS04320.p01	A3N95_RS04530.p01	A3N96_RS05385.p01	A3N97_RS04735.p01	A3N98_RS04850.p01	A3N99_RS05180.p01	A3O00_RS04945.p01	A3O01_RS05340.p01	A3O02_RS04925.p01	A3O03_RS05380.p01	A3O04_RS04760.p01	A3O05_RS04420.p01	A3O06_RS05875.p01	BAB74_RS04440.p01	BAB76_RS05345.p01	3af8ec970b88a6d1bcd28f8adf518d97_3841	BAB78_RS05395.p01	BAB79_RS05870.p01	CAK77_RS05050.p01	DDT49_RS07480.p01	DDT47_RS16855.p01	DDT53_RS16940.p01	DSQ36_RS05150.p01	MASB_RS04670.p01	D8677_RS14760.p01	EFV83_RS16170.p01	EXM25_RS04985.p01	EXM27_RS04980.p01	9a4c8fc1848a3d3f0726c05a3595eff6_8952
A3O00_RS23395	hypothetical protein	34	Core	MAB_4663.p01	MYCMA_RS01105.p01	a576f074b5746b5d11744d7421b39af1_18302	MMASJCM_RS23395.p01	c39d223208851a3dc51c9f04667d49b8_19323	AOY11_RS23520.p01	A3N95_RS22360.p01	A3N96_RS25305.p01	A3N97_RS22550.p01	A3N98_RS24185.p01	A3N99_RS24780.p01	A3O00_RS23395.p01	A3O01_RS24110.p01	A3O02_RS23735.p01	A3O03_RS25200.p01	A3O04_RS23065.p01	A3O05_RS22380.p01	A3O06_RS25565.p01	BAB74_RS22730.p01	BAB76_RS24130.p01	3af8ec970b88a6d1bcd28f8adf518d97_17926	BAB78_RS24160.p01	BAB79_RS25560.p01	CAK77_RS23210.p01	DDT49_RS01665.p01	DDT47_RS22855.p01	DDT53_RS22850.p01	DSQ36_RS23865.p01	MASB_RS24150.p01	D8677_RS21300.p01	EFV83_RS09515.p01	EXM25_RS23170.p01	EXM27_RS23125.p01	9a4c8fc1848a3d3f0726c05a3595eff6_14299
D8677_RS04645	hypothetical protein	34	Core	MAB_3062c.p01	MYCMA_RS08950.p01	a576f074b5746b5d11744d7421b39af1_11763	MMASJCM_RS15180.p01	c39d223208851a3dc51c9f04667d49b8_12945	AOY11_RS14235.p01	A3N95_RS14360.p01	A3N96_RS17000.p01	A3N97_RS14720.p01	A3N98_RS16195.p01	A3N99_RS16785.p01	A3O00_RS15360.p01	A3O01_RS15290.p01	A3O02_RS15310.p01	A3O03_RS16905.p01	A3O04_RS15215.p01	A3O05_RS14170.p01	A3O06_RS17460.p01	BAB74_RS14960.p01	BAB76_RS15300.p01	3af8ec970b88a6d1bcd28f8adf518d97_11758	BAB78_RS15590.p01	BAB79_RS17455.p01	CAK77_RS15245.p01	DDT49_RS17335.p01	DDT47_RS06635.p01	DDT53_RS06265.p01	DSQ36_RS15710.p01	MASB_RS14965.p01	D8677_RS04645.p01	EFV83_RS01370.p01	EXM25_RS15190.p01	EXM27_RS15190.p01	9a4c8fc1848a3d3f0726c05a3595eff6_1086
EXM25_RS10905	redoxin family protein	34	Core	MAB_2246.p01	MYCMA_RS13140.p01	a576f074b5746b5d11744d7421b39af1_8608	MMASJCM_RS10930.p01	c39d223208851a3dc51c9f04667d49b8_8601	AOY11_RS10110.p01	A3N95_RS10335.p01	A3N96_RS11310.p01	A3N97_RS10480.p01	A3N98_RS10505.p01	A3N99_RS11100.p01	A3O00_RS11275.p01	A3O01_RS11150.p01	A3O02_RS10905.p01	A3O03_RS11300.p01	A3O04_RS10985.p01	A3O05_RS10045.p01	A3O06_RS11345.p01	BAB74_RS10600.p01	BAB76_RS11160.p01	3af8ec970b88a6d1bcd28f8adf518d97_8668	BAB78_RS11230.p01	BAB79_RS11335.p01	CAK77_RS10950.p01	DDT49_RS13570.p01	DDT47_RS10785.p01	DDT53_RS10605.p01	DSQ36_RS11545.p01	MASB_RS10785.p01	D8677_RS08870.p01	EFV83_RS22570.p01	EXM25_RS10905.p01	EXM27_RS10905.p01	9a4c8fc1848a3d3f0726c05a3595eff6_4280
MAUC22_RS21085	geranylgeranyl reductase family protein	34	Core	MAB_3929.p01	MYCMA_RS04585.p01	a576f074b5746b5d11744d7421b39af1_15390	MMASJCM_RS19575.p01	c39d223208851a3dc51c9f04667d49b8_16269	AOY11_RS19845.p01	A3N95_RS18725.p01	A3N96_RS21415.p01	A3N97_RS19095.p01	A3N98_RS20610.p01	A3N99_RS21205.p01	A3O00_RS19740.p01	A3O01_RS20460.p01	A3O02_RS19810.p01	A3O03_RS21320.p01	A3O04_RS19605.p01	A3O05_RS18885.p01	A3O06_RS21785.p01	BAB74_RS19220.p01	BAB76_RS20470.p01	3af8ec970b88a6d1bcd28f8adf518d97_15185	BAB78_RS20065.p01	BAB79_RS21780.p01	CAK77_RS19680.p01	DDT49_RS22100.p01	DDT47_RS02230.p01	DDT53_RS01860.p01	DSQ36_RS20145.p01	MASB_RS20115.p01	D8677_RS00085.p01	EFV83_RS05810.p01	EXM25_RS19640.p01	EXM27_RS19595.p01	9a4c8fc1848a3d3f0726c05a3595eff6_17227
G6N22_RS06020	NADH-quinone oxidoreductase subunit M	34	Core	MAB_2146.p01	MYCMA_RS13660.p01	a576f074b5746b5d11744d7421b39af1_8211	MMASJCM_RS10405.p01	c39d223208851a3dc51c9f04667d49b8_8210	AOY11_RS09605.p01	A3N95_RS09825.p01	A3N96_RS10785.p01	A3N97_RS09960.p01	A3N98_RS09980.p01	A3N99_RS10575.p01	A3O00_RS10770.p01	A3O01_RS10645.p01	A3O02_RS10395.p01	A3O03_RS10775.p01	A3O04_RS10470.p01	A3O05_RS09540.p01	A3O06_RS10830.p01	BAB74_RS10090.p01	BAB76_RS10655.p01	3af8ec970b88a6d1bcd28f8adf518d97_8263	BAB78_RS10715.p01	BAB79_RS10825.p01	CAK77_RS10435.p01	DDT49_RS13045.p01	DDT47_RS11310.p01	DDT53_RS11130.p01	DSQ36_RS11040.p01	MASB_RS10280.p01	D8677_RS09375.p01	EFV83_RS22065.p01	EXM25_RS10385.p01	EXM27_RS10385.p01	9a4c8fc1848a3d3f0726c05a3595eff6_4688
EFV83_RS12835	alpha/beta fold hydrolase	34	Core	MAB_0349c.p01	MYCMA_RS21405.p01	a576f074b5746b5d11744d7421b39af1_1447	MMASJCM_RS01695.p01	c39d223208851a3dc51c9f04667d49b8_1427	AOY11_RS01565.p01	A3N95_RS01725.p01	A3N96_RS02265.p01	A3N97_RS01580.p01	A3N98_RS01730.p01	A3N99_RS01730.p01	A3O00_RS01645.p01	A3O01_RS01645.p01	A3O02_RS01720.p01	A3O03_RS02265.p01	A3O04_RS01630.p01	A3O05_RS01665.p01	A3O06_RS02080.p01	BAB74_RS01705.p01	BAB76_RS01645.p01	3af8ec970b88a6d1bcd28f8adf518d97_1234	BAB78_RS01990.p01	BAB79_RS02075.p01	CAK77_RS01760.p01	DDT49_RS04500.p01	DDT47_RS20065.p01	DDT53_RS20060.p01	DSQ36_RS01805.p01	MASB_RS01685.p01	D8677_RS18105.p01	EFV83_RS12835.p01	EXM25_RS01910.p01	EXM27_RS01910.p01	9a4c8fc1848a3d3f0726c05a3595eff6_11822
AOY11_RS16745	NADP oxidoreductase	34	Core	MAB_3482.p01	MYCMA_RS06730.p01	a576f074b5746b5d11744d7421b39af1_13725	MMASJCM_RS17350.p01	c39d223208851a3dc51c9f04667d49b8_14588	AOY11_RS16745.p01	A3N95_RS16585.p01	A3N96_RS19220.p01	A3N97_RS16835.p01	A3N98_RS18415.p01	A3N99_RS19010.p01	A3O00_RS17485.p01	A3O01_RS17795.p01	A3O02_RS17515.p01	A3O03_RS19125.p01	A3O04_RS17400.p01	A3O05_RS16640.p01	A3O06_RS19595.p01	BAB74_RS17090.p01	BAB76_RS17805.p01	3af8ec970b88a6d1bcd28f8adf518d97_13441	BAB78_RS17760.p01	BAB79_RS19590.p01	CAK77_RS17440.p01	DDT49_RS19580.p01	DDT47_RS04390.p01	DDT53_RS04020.p01	DSQ36_RS17865.p01	MASB_RS17820.p01	D8677_RS02485.p01	EFV83_RS03530.p01	EXM25_RS17390.p01	EXM27_RS17345.p01	9a4c8fc1848a3d3f0726c05a3595eff6_18911
EFV83_RS10010	TetR/AcrR family transcriptional regulator	34	Core	MAB_4757.p01	MYCMA_RS00630.p01	a576f074b5746b5d11744d7421b39af1_18804	MMASJCM_RS23875.p01	c39d223208851a3dc51c9f04667d49b8_19691	AOY11_RS24000.p01	A3N95_RS22820.p01	A3N96_RS25775.p01	A3N97_RS23010.p01	A3N98_RS24655.p01	A3N99_RS25250.p01	A3O00_RS23865.p01	A3O01_RS24580.p01	A3O02_RS24220.p01	A3O03_RS25670.p01	A3O04_RS23545.p01	A3O05_RS22845.p01	A3O06_RS26025.p01	BAB74_RS23185.p01	BAB76_RS24600.p01	3af8ec970b88a6d1bcd28f8adf518d97_18289	BAB78_RS24650.p01	BAB79_RS26020.p01	CAK77_RS23700.p01	DDT49_RS02160.p01	DDT47_RS22360.p01	DDT53_RS22355.p01	DSQ36_RS24360.p01	MASB_RS24645.p01	D8677_RS20805.p01	EFV83_RS10010.p01	EXM25_RS23660.p01	EXM27_RS23615.p01	9a4c8fc1848a3d3f0726c05a3595eff6_13792
gcvH	glycine cleavage system protein GcvH	34	Core	MAB_2402.p01	MYCMA_RS12435.p01	a576f074b5746b5d11744d7421b39af1_9162	MMASJCM_RS11630.p01	c39d223208851a3dc51c9f04667d49b8_9213	AOY11_RS10900.p01	A3N95_RS11075.p01	A3N96_RS12015.p01	A3N97_RS11180.p01	A3N98_RS11210.p01	A3N99_RS11805.p01	A3O00_RS12070.p01	A3O01_RS11945.p01	A3O02_RS12005.p01	A3O03_RS12005.p01	A3O04_RS11685.p01	A3O05_RS10790.p01	A3O06_RS12045.p01	BAB74_RS11300.p01	BAB76_RS11955.p01	3af8ec970b88a6d1bcd28f8adf518d97_9216	BAB78_RS12080.p01	BAB79_RS12035.p01	CAK77_RS11660.p01	DDT49_RS14275.p01	DDT47_RS10075.p01	DDT53_RS09890.p01	DSQ36_RS12340.p01	MASB_RS11525.p01	D8677_RS08075.p01	EFV83_RS23365.p01	EXM25_RS11610.p01	EXM27_RS11610.p01	9a4c8fc1848a3d3f0726c05a3595eff6_3717
DSQ36_RS18125	hypothetical protein	34	Core	MAB_3532.p01	MYCMA_RS06480.p01	a576f074b5746b5d11744d7421b39af1_13921	MMASJCM_RS17600.p01	c39d223208851a3dc51c9f04667d49b8_14791	AOY11_RS17005.p01	A3N95_RS16835.p01	A3N96_RS19470.p01	A3N97_RS17085.p01	A3N98_RS18665.p01	A3N99_RS19260.p01	A3O00_RS17745.p01	A3O01_RS18055.p01	A3O02_RS17775.p01	A3O03_RS19375.p01	A3O04_RS17650.p01	A3O05_RS16900.p01	A3O06_RS19845.p01	BAB74_RS17340.p01	BAB76_RS18065.p01	3af8ec970b88a6d1bcd28f8adf518d97_13635	BAB78_RS18020.p01	BAB79_RS19840.p01	CAK77_RS17690.p01	DDT49_RS20115.p01	DDT47_RS04140.p01	DDT53_RS03770.p01	DSQ36_RS18125.p01	MASB_RS18070.p01	D8677_RS02110.p01	EFV83_RS03790.p01	EXM25_RS17640.p01	EXM27_RS17595.p01	9a4c8fc1848a3d3f0726c05a3595eff6_18714
EFV83_RS13905	phospholipase C	34	Core	MAB_0555.p01	MYCMA_RS20340.p01	a576f074b5746b5d11744d7421b39af1_2216	MMASJCM_RS02670.p01	c39d223208851a3dc51c9f04667d49b8_2478	AOY11_RS02695.p01	A3N95_RS02575.p01	A3N96_RS03495.p01	A3N97_RS02410.p01	A3N98_RS02960.p01	A3N99_RS03290.p01	A3O00_RS02705.p01	A3O01_RS02780.p01	A3O02_RS02800.p01	A3O03_RS03490.p01	A3O04_RS02460.p01	A3O05_RS02530.p01	A3O06_RS03270.p01	BAB74_RS02550.p01	BAB76_RS02780.p01	3af8ec970b88a6d1bcd28f8adf518d97_2064	BAB78_RS03095.p01	BAB79_RS03270.p01	CAK77_RS02885.p01	DDT49_RS05555.p01	DDT47_RS18875.p01	DDT53_RS18870.p01	DSQ36_RS02880.p01	MASB_RS02550.p01	D8677_RS17035.p01	EFV83_RS13905.p01	EXM25_RS02835.p01	EXM27_RS02830.p01	9a4c8fc1848a3d3f0726c05a3595eff6_11039
A3N98_RS08945	hypothetical protein	34	Core	MAB_1885.p01	MYCMA_RS14690.p01	a576f074b5746b5d11744d7421b39af1_7436	MMASJCM_RS08930.p01	c39d223208851a3dc51c9f04667d49b8_7426	AOY11_RS08330.p01	A3N95_RS08415.p01	A3N96_RS09485.p01	A3N97_RS08630.p01	A3N98_RS08945.p01	A3N99_RS09275.p01	A3O00_RS09370.p01	A3O01_RS09360.p01	A3O02_RS09115.p01	A3O03_RS09475.p01	A3O04_RS09040.p01	A3O05_RS08505.p01	A3O06_RS09815.p01	BAB74_RS08760.p01	BAB76_RS09370.p01	3af8ec970b88a6d1bcd28f8adf518d97_7235	BAB78_RS09665.p01	BAB79_RS09810.p01	CAK77_RS09070.p01	DDT49_RS11735.p01	DDT47_RS12620.p01	DDT53_RS12440.p01	DSQ36_RS09700.p01	MASB_RS09220.p01	D8677_RS10690.p01	EFV83_RS20720.p01	EXM25_RS09015.p01	EXM27_RS09015.p01	9a4c8fc1848a3d3f0726c05a3595eff6_5474
BAB77_RS01555	ATP-binding protein	34	Core	MAB_0347.p01	MYCMA_RS21415.p01	a576f074b5746b5d11744d7421b39af1_1439	MMASJCM_RS01685.p01	c39d223208851a3dc51c9f04667d49b8_1419	AOY11_RS01555.p01	A3N95_RS01715.p01	A3N96_RS02255.p01	A3N97_RS01570.p01	A3N98_RS01720.p01	A3N99_RS01720.p01	A3O00_RS01635.p01	A3O01_RS01635.p01	A3O02_RS01710.p01	A3O03_RS02255.p01	A3O04_RS01620.p01	A3O05_RS01655.p01	A3O06_RS02070.p01	BAB74_RS01695.p01	BAB76_RS01635.p01	3af8ec970b88a6d1bcd28f8adf518d97_1227	BAB78_RS01980.p01	BAB79_RS02065.p01	CAK77_RS01750.p01	DDT49_RS04490.p01	DDT47_RS20075.p01	DDT53_RS20070.p01	DSQ36_RS01795.p01	MASB_RS01675.p01	D8677_RS18115.p01	EFV83_RS12825.p01	EXM25_RS01900.p01	EXM27_RS01900.p01	9a4c8fc1848a3d3f0726c05a3595eff6_11830
DSQ36_RS08150	maleylpyruvate isomerase family mycothiol-dependent enzyme	34	Core	MAB_1584.p01	MYCMA_RS15645.p01	a576f074b5746b5d11744d7421b39af1_6690	MMASJCM_RS07970.p01	c39d223208851a3dc51c9f04667d49b8_6677	AOY11_RS07285.p01	A3N95_RS07440.p01	A3N96_RS08195.p01	A3N97_RS07645.p01	A3N98_RS07655.p01	A3N99_RS07985.p01	A3O00_RS07915.p01	A3O01_RS08315.p01	A3O02_RS08150.p01	A3O03_RS08185.p01	A3O04_RS08080.p01	A3O05_RS07540.p01	A3O06_RS08845.p01	BAB74_RS07755.p01	BAB76_RS08325.p01	3af8ec970b88a6d1bcd28f8adf518d97_6280	BAB78_RS08590.p01	BAB79_RS08840.p01	CAK77_RS08095.p01	DDT49_RS10760.p01	DDT47_RS13590.p01	DDT53_RS13655.p01	DSQ36_RS08150.p01	MASB_RS08185.p01	D8677_RS11760.p01	EFV83_RS19170.p01	EXM25_RS08040.p01	EXM27_RS08040.p01	9a4c8fc1848a3d3f0726c05a3595eff6_6235
G6N22_RS17065	DUF721 family protein	34	Core	MAB_0005.p01	MYCMA_RS23020.p01	a576f074b5746b5d11744d7421b39af1_23	MMASJCM_RS00025.p01	c39d223208851a3dc51c9f04667d49b8_22	AOY11_RS25015.p01	A3N95_RS00025.p01	A3N96_RS00025.p01	A3N97_RS00025.p01	A3N98_RS00025.p01	A3N99_RS00025.p01	A3O00_RS00025.p01	A3O01_RS00025.p01	A3O02_RS00025.p01	A3O03_RS00025.p01	A3O04_RS00025.p01	A3O05_RS00025.p01	A3O06_RS00025.p01	BAB74_RS00025.p01	BAB76_RS00025.p01	3af8ec970b88a6d1bcd28f8adf518d97_22	BAB78_RS00025.p01	BAB79_RS00025.p01	CAK77_RS00030.p01	DDT49_RS02880.p01	DDT47_RS21685.p01	DDT53_RS21680.p01	DSQ36_RS00030.p01	MASB_RS00030.p01	D8677_RS19755.p01	EFV83_RS11065.p01	EXM25_RS00030.p01	EXM27_RS00030.p01	9a4c8fc1848a3d3f0726c05a3595eff6_13265
G6N22_RS22060	carboxymuconolactone decarboxylase family protein	34	Core	MAB_3943.p01	MYCMA_RS04520.p01	a576f074b5746b5d11744d7421b39af1_15439	MMASJCM_RS19640.p01	c39d223208851a3dc51c9f04667d49b8_16323	AOY11_RS19915.p01	A3N95_RS18795.p01	A3N96_RS21480.p01	A3N97_RS19160.p01	A3N98_RS20675.p01	A3N99_RS21270.p01	A3O00_RS19810.p01	A3O01_RS20530.p01	A3O02_RS19880.p01	A3O03_RS21385.p01	A3O04_RS19670.p01	A3O05_RS18955.p01	A3O06_RS21850.p01	BAB74_RS19285.p01	BAB76_RS20540.p01	3af8ec970b88a6d1bcd28f8adf518d97_15235	BAB78_RS20135.p01	BAB79_RS21845.p01	CAK77_RS19745.p01	DDT49_RS22165.p01	DDT47_RS02165.p01	DDT53_RS01795.p01	DSQ36_RS20215.p01	MASB_RS20350.p01	D8677_RS00015.p01	EFV83_RS05880.p01	EXM25_RS19705.p01	EXM27_RS19660.p01	9a4c8fc1848a3d3f0726c05a3595eff6_17177
CAK77_RS20310	pyridoxamine 5'-phosphate oxidase family protein	34	Core	MAB_4054c.p01	MYCMA_RS03975.p01	a576f074b5746b5d11744d7421b39af1_15867	MMASJCM_RS20525.p01	c39d223208851a3dc51c9f04667d49b8_17010	AOY11_RS20475.p01	A3N95_RS19350.p01	A3N96_RS22340.p01	A3N97_RS19710.p01	A3N98_RS21220.p01	A3N99_RS21815.p01	A3O00_RS20370.p01	A3O01_RS21090.p01	A3O02_RS20785.p01	A3O03_RS21930.p01	A3O04_RS20220.p01	A3O05_RS19505.p01	A3O06_RS22735.p01	BAB74_RS19835.p01	BAB76_RS21100.p01	3af8ec970b88a6d1bcd28f8adf518d97_15671	BAB78_RS21015.p01	BAB79_RS22730.p01	CAK77_RS20310.p01	DDT49_RS22725.p01	DDT47_RS01240.p01	DDT53_RS01240.p01	DSQ36_RS20785.p01	MASB_RS20920.p01	D8677_RS24685.p01	EFV83_RS06450.p01	EXM25_RS20270.p01	EXM27_RS20225.p01	9a4c8fc1848a3d3f0726c05a3595eff6_16744
A3O06_RS09125	hypothetical protein	34	Core	MAB_1642.p01	MYCMA_RS15365.p01	a576f074b5746b5d11744d7421b39af1_6901	MMASJCM_RS08250.p01	c39d223208851a3dc51c9f04667d49b8_6896	AOY11_RS07575.p01	A3N95_RS07730.p01	A3N96_RS08475.p01	A3N97_RS07930.p01	A3N98_RS07935.p01	A3N99_RS08265.p01	A3O00_RS08205.p01	A3O01_RS08605.p01	A3O02_RS08440.p01	A3O03_RS08465.p01	A3O04_RS08360.p01	A3O05_RS07830.p01	A3O06_RS09125.p01	BAB74_RS08050.p01	BAB76_RS08615.p01	3af8ec970b88a6d1bcd28f8adf518d97_6497	BAB78_RS08885.p01	BAB79_RS09120.p01	CAK77_RS08375.p01	DDT49_RS11040.p01	DDT47_RS13310.p01	DDT53_RS13375.p01	DSQ36_RS08440.p01	MASB_RS08475.p01	D8677_RS11470.p01	EFV83_RS19460.p01	EXM25_RS08320.p01	EXM27_RS08320.p01	9a4c8fc1848a3d3f0726c05a3595eff6_6020
MMASJCM_RS15360	Lrp/AsnC family transcriptional regulator	34	Core	MAB_3099c.p01	MYCMA_RS08770.p01	a576f074b5746b5d11744d7421b39af1_11900	MMASJCM_RS15360.p01	c39d223208851a3dc51c9f04667d49b8_13081	AOY11_RS14415.p01	A3N95_RS14540.p01	A3N96_RS17180.p01	A3N97_RS14900.p01	A3N98_RS16375.p01	A3N99_RS16965.p01	A3O00_RS15540.p01	A3O01_RS15470.p01	A3O02_RS15490.p01	A3O03_RS17085.p01	A3O04_RS15395.p01	A3O05_RS14350.p01	A3O06_RS17640.p01	BAB74_RS15140.p01	BAB76_RS15480.p01	3af8ec970b88a6d1bcd28f8adf518d97_11899	BAB78_RS15770.p01	BAB79_RS17635.p01	CAK77_RS15425.p01	DDT49_RS17515.p01	DDT47_RS06455.p01	DDT53_RS06085.p01	DSQ36_RS15890.p01	MASB_RS15145.p01	D8677_RS04465.p01	EFV83_RS01550.p01	EXM25_RS15370.p01	EXM27_RS15370.p01	9a4c8fc1848a3d3f0726c05a3595eff6_948
MAB_0664	PE family protein	34	Core	MAB_0664.p01	MYCMA_RS19795.p01	a576f074b5746b5d11744d7421b39af1_2638	MMASJCM_RS03225.p01	c39d223208851a3dc51c9f04667d49b8_2896	AOY11_RS03240.p01	A3N95_RS03115.p01	A3N96_RS04040.p01	A3N97_RS02960.p01	A3N98_RS03505.p01	A3N99_RS03835.p01	A3O00_RS03245.p01	A3O01_RS03320.p01	A3O02_RS03340.p01	A3O03_RS04035.p01	A3O04_RS03005.p01	A3O05_RS03070.p01	A3O06_RS03950.p01	BAB74_RS03100.p01	BAB76_RS03320.p01	3af8ec970b88a6d1bcd28f8adf518d97_2494	BAB78_RS03655.p01	BAB79_RS03950.p01	CAK77_RS03440.p01	DDT49_RS06110.p01	DDT47_RS18320.p01	DDT53_RS18315.p01	DSQ36_RS03425.p01	MASB_RS03105.p01	D8677_RS16490.p01	EFV83_RS14450.p01	EXM25_RS03390.p01	EXM27_RS03385.p01	9a4c8fc1848a3d3f0726c05a3595eff6_10610
EXM25_RS08985	ACP S-malonyltransferase	34	Core	MAB_1879c.p01	MYCMA_RS14720.p01	a576f074b5746b5d11744d7421b39af1_7413	MMASJCM_RS08900.p01	c39d223208851a3dc51c9f04667d49b8_7403	AOY11_RS08300.p01	A3N95_RS08385.p01	A3N96_RS09455.p01	A3N97_RS08600.p01	A3N98_RS08915.p01	A3N99_RS09245.p01	A3O00_RS09340.p01	A3O01_RS09330.p01	A3O02_RS09085.p01	A3O03_RS09445.p01	A3O04_RS09010.p01	A3O05_RS08475.p01	A3O06_RS09785.p01	BAB74_RS08730.p01	BAB76_RS09340.p01	3af8ec970b88a6d1bcd28f8adf518d97_7207	BAB78_RS09635.p01	BAB79_RS09780.p01	CAK77_RS09040.p01	DDT49_RS11700.p01	DDT47_RS12650.p01	DDT53_RS12470.p01	DSQ36_RS09670.p01	MASB_RS09190.p01	D8677_RS10720.p01	EFV83_RS20690.p01	EXM25_RS08985.p01	EXM27_RS08985.p01	9a4c8fc1848a3d3f0726c05a3595eff6_5498
BAB79_RS18190	YifB family Mg chelatase-like AAA ATPase	34	Core	MAB_3213c.p01	MYCMA_RS08195.p01	a576f074b5746b5d11744d7421b39af1_12337	MMASJCM_RS15920.p01	c39d223208851a3dc51c9f04667d49b8_13525	AOY11_RS14990.p01	A3N95_RS15095.p01	A3N96_RS17755.p01	A3N97_RS15455.p01	A3N98_RS16950.p01	A3N99_RS17540.p01	A3O00_RS16115.p01	A3O01_RS16045.p01	A3O02_RS16065.p01	A3O03_RS17660.p01	A3O04_RS15950.p01	A3O05_RS14925.p01	A3O06_RS18195.p01	BAB74_RS15695.p01	BAB76_RS16055.p01	3af8ec970b88a6d1bcd28f8adf518d97_12333	BAB78_RS16350.p01	BAB79_RS18190.p01	CAK77_RS15985.p01	DDT49_RS18090.p01	DDT47_RS05880.p01	DDT53_RS05510.p01	DSQ36_RS16470.p01	MASB_RS15725.p01	D8677_RS03885.p01	EFV83_RS02130.p01	EXM25_RS15930.p01	EXM27_RS15930.p01	9a4c8fc1848a3d3f0726c05a3595eff6_501
A3N99_RS23330	prolyl oligopeptidase family serine peptidase	34	Core	MAB_4327.p01	MYCMA_RS02550.p01	a576f074b5746b5d11744d7421b39af1_17168	MMASJCM_RS21935.p01	c39d223208851a3dc51c9f04667d49b8_18154	AOY11_RS21835.p01	A3N95_RS20715.p01	A3N96_RS23855.p01	A3N97_RS21120.p01	A3N98_RS22735.p01	A3N99_RS23330.p01	A3O00_RS21735.p01	A3O01_RS22450.p01	A3O02_RS22140.p01	A3O03_RS23445.p01	A3O04_RS21630.p01	A3O05_RS20855.p01	A3O06_RS24135.p01	BAB74_RS21245.p01	BAB76_RS22460.p01	3af8ec970b88a6d1bcd28f8adf518d97_16799	BAB78_RS22420.p01	BAB79_RS24130.p01	CAK77_RS21775.p01	DDT49_RS00210.p01	DDT47_RS24300.p01	DDT53_RS24295.p01	DSQ36_RS22180.p01	MASB_RS22320.p01	D8677_RS23295.p01	EFV83_RS07840.p01	EXM25_RS21730.p01	EXM27_RS21685.p01	9a4c8fc1848a3d3f0726c05a3595eff6_15445
DDT49_RS04580	sugar porter family MFS transporter	34	Core	MAB_0365c.p01	MYCMA_RS21325.p01	a576f074b5746b5d11744d7421b39af1_1511	MMASJCM_RS01775.p01	c39d223208851a3dc51c9f04667d49b8_1492	AOY11_RS01650.p01	A3N95_RS01805.p01	A3N96_RS02345.p01	A3N97_RS01660.p01	A3N98_RS01810.p01	A3N99_RS01810.p01	A3O00_RS01730.p01	A3O01_RS01730.p01	A3O02_RS01805.p01	A3O03_RS02345.p01	A3O04_RS01710.p01	A3O05_RS01750.p01	A3O06_RS02160.p01	BAB74_RS01785.p01	BAB76_RS01730.p01	3af8ec970b88a6d1bcd28f8adf518d97_1298	BAB78_RS02075.p01	BAB79_RS02155.p01	CAK77_RS01840.p01	DDT49_RS04580.p01	DDT47_RS19985.p01	DDT53_RS19980.p01	DSQ36_RS01890.p01	MASB_RS01770.p01	D8677_RS18020.p01	EFV83_RS12920.p01	EXM25_RS01990.p01	EXM27_RS01990.p01	9a4c8fc1848a3d3f0726c05a3595eff6_11758
A3O05_RS05650	ferredoxin	34	Core	MAB_1213c.p01	MYCMA_RS17475.p01	a576f074b5746b5d11744d7421b39af1_4917	MMASJCM_RS06115.p01	c39d223208851a3dc51c9f04667d49b8_5206	AOY11_RS05400.p01	A3N95_RS05610.p01	A3N96_RS06360.p01	A3N97_RS05810.p01	A3N98_RS05825.p01	A3N99_RS06155.p01	A3O00_RS06025.p01	A3O01_RS06430.p01	A3O02_RS06205.p01	A3O03_RS06355.p01	A3O04_RS06190.p01	A3O05_RS05650.p01	A3O06_RS06960.p01	BAB74_RS05835.p01	BAB76_RS06440.p01	3af8ec970b88a6d1bcd28f8adf518d97_4750	BAB78_RS06525.p01	BAB79_RS06955.p01	CAK77_RS06090.p01	DDT49_RS08900.p01	DDT47_RS15435.p01	DDT53_RS15515.p01	DSQ36_RS06245.p01	MASB_RS06295.p01	D8677_RS13665.p01	EFV83_RS17265.p01	EXM25_RS06030.p01	EXM27_RS06025.p01	9a4c8fc1848a3d3f0726c05a3595eff6_8015
A3O05_RS05855	lipid droplet-associated protein	34	Core	MAB_1256c.p01	MYCMA_RS17270.p01	a576f074b5746b5d11744d7421b39af1_5081	MMASJCM_RS06320.p01	c39d223208851a3dc51c9f04667d49b8_5366	AOY11_RS05605.p01	A3N95_RS05820.p01	A3N96_RS06565.p01	A3N97_RS06015.p01	A3N98_RS06030.p01	A3N99_RS06360.p01	A3O00_RS06230.p01	A3O01_RS06635.p01	A3O02_RS06410.p01	A3O03_RS06560.p01	A3O04_RS06395.p01	A3O05_RS05855.p01	A3O06_RS07165.p01	BAB74_RS06040.p01	BAB76_RS06645.p01	3af8ec970b88a6d1bcd28f8adf518d97_4916	BAB78_RS06730.p01	BAB79_RS07160.p01	CAK77_RS06300.p01	DDT49_RS09115.p01	DDT47_RS15220.p01	DDT53_RS15300.p01	DSQ36_RS06460.p01	MASB_RS06515.p01	D8677_RS13450.p01	EFV83_RS17480.p01	EXM25_RS06245.p01	EXM27_RS06240.p01	9a4c8fc1848a3d3f0726c05a3595eff6_7850
glgA	glycogen synthase	34	Core	MAB_1351c.p01	MYCMA_RS16820.p01	a576f074b5746b5d11744d7421b39af1_5441	MMASJCM_RS06785.p01	c39d223208851a3dc51c9f04667d49b8_5733	AOY11_RS06070.p01	A3N95_RS06275.p01	A3N96_RS07020.p01	A3N97_RS06475.p01	A3N98_RS06480.p01	A3N99_RS06810.p01	A3O00_RS06695.p01	A3O01_RS07100.p01	A3O02_RS06880.p01	A3O03_RS07010.p01	A3O04_RS06865.p01	A3O05_RS06320.p01	A3O06_RS07625.p01	BAB74_RS06500.p01	BAB76_RS07110.p01	3af8ec970b88a6d1bcd28f8adf518d97_5285	BAB78_RS07225.p01	BAB79_RS07620.p01	CAK77_RS06775.p01	DDT49_RS09585.p01	DDT47_RS14765.p01	DDT53_RS14830.p01	DSQ36_RS06935.p01	MASB_RS06990.p01	D8677_RS12975.p01	EFV83_RS17955.p01	EXM25_RS06725.p01	EXM27_RS06720.p01	9a4c8fc1848a3d3f0726c05a3595eff6_7486
A3O04_RS15855	TetR/AcrR family transcriptional regulator	34	Core	MAB_3193c.p01	MYCMA_RS08290.p01	a576f074b5746b5d11744d7421b39af1_12268	MMASJCM_RS15820.p01	c39d223208851a3dc51c9f04667d49b8_13456	AOY11_RS14895.p01	A3N95_RS15000.p01	A3N96_RS17660.p01	A3N97_RS15360.p01	A3N98_RS16855.p01	A3N99_RS17445.p01	A3O00_RS16020.p01	A3O01_RS15950.p01	A3O02_RS15970.p01	A3O03_RS17565.p01	A3O04_RS15855.p01	A3O05_RS14830.p01	A3O06_RS18100.p01	BAB74_RS15600.p01	BAB76_RS15960.p01	3af8ec970b88a6d1bcd28f8adf518d97_12259	BAB78_RS16255.p01	BAB79_RS18095.p01	CAK77_RS15890.p01	DDT49_RS17995.p01	DDT47_RS05975.p01	DDT53_RS05605.p01	DSQ36_RS16375.p01	MASB_RS15630.p01	D8677_RS03980.p01	EFV83_RS02035.p01	EXM25_RS15835.p01	EXM27_RS15835.p01	9a4c8fc1848a3d3f0726c05a3595eff6_573
mutM	bifunctional DNA-formamidopyrimidine glycosylase/DNA-(apurinic or apyrimidinic site) lyase	34	Core	MAB_3255c.p01	MYCMA_RS07965.p01	a576f074b5746b5d11744d7421b39af1_12506	MMASJCM_RS16135.p01	c39d223208851a3dc51c9f04667d49b8_13690	AOY11_RS15205.p01	A3N95_RS15325.p01	A3N96_RS17985.p01	A3N97_RS15670.p01	A3N98_RS17180.p01	A3N99_RS17770.p01	A3O00_RS16330.p01	A3O01_RS16260.p01	A3O02_RS16280.p01	A3O03_RS17890.p01	A3O04_RS16165.p01	A3O05_RS15140.p01	A3O06_RS18410.p01	BAB74_RS15910.p01	BAB76_RS16270.p01	3af8ec970b88a6d1bcd28f8adf518d97_12503	BAB78_RS16570.p01	BAB79_RS18405.p01	CAK77_RS16200.p01	DDT49_RS18320.p01	DDT47_RS05650.p01	DDT53_RS05280.p01	DSQ36_RS16685.p01	MASB_RS15955.p01	D8677_RS03670.p01	EFV83_RS02345.p01	EXM25_RS16145.p01	EXM27_RS16145.p01	9a4c8fc1848a3d3f0726c05a3595eff6_330
EXM27_RS04530	AMP-binding protein	34	Core	MAB_0935c.p01	MYCMA_RS18775.p01	a576f074b5746b5d11744d7421b39af1_3722	MMASJCM_RS04225.p01	c39d223208851a3dc51c9f04667d49b8_3815	AOY11_RS03980.p01	A3N95_RS04195.p01	A3N96_RS05055.p01	A3N97_RS04400.p01	A3N98_RS04520.p01	A3N99_RS04850.p01	A3O00_RS04605.p01	A3O01_RS05000.p01	A3O02_RS04585.p01	A3O03_RS05050.p01	A3O04_RS04310.p01	A3O05_RS04080.p01	A3O06_RS05545.p01	BAB74_RS04105.p01	BAB76_RS05005.p01	3af8ec970b88a6d1bcd28f8adf518d97_3498	BAB78_RS05040.p01	BAB79_RS05540.p01	CAK77_RS04595.p01	DDT49_RS07145.p01	DDT47_RS17190.p01	DDT53_RS17275.p01	DSQ36_RS04810.p01	MASB_RS04335.p01	D8677_RS15100.p01	EFV83_RS15830.p01	EXM25_RS04535.p01	EXM27_RS04530.p01	9a4c8fc1848a3d3f0726c05a3595eff6_9216
BAB77_RS10625	thioesterase family protein	34	Core	MAB_2154c.p01	MYCMA_RS13610.p01	a576f074b5746b5d11744d7421b39af1_8249	MMASJCM_RS10455.p01	c39d223208851a3dc51c9f04667d49b8_8242	AOY11_RS09645.p01	A3N95_RS09865.p01	A3N96_RS10835.p01	A3N97_RS10010.p01	A3N98_RS10030.p01	A3N99_RS10625.p01	A3O00_RS10810.p01	A3O01_RS10685.p01	A3O02_RS10435.p01	A3O03_RS10825.p01	A3O04_RS10520.p01	A3O05_RS09580.p01	A3O06_RS10880.p01	BAB74_RS10140.p01	BAB76_RS10695.p01	3af8ec970b88a6d1bcd28f8adf518d97_8303	BAB78_RS10755.p01	BAB79_RS10875.p01	CAK77_RS10485.p01	DDT49_RS13095.p01	DDT47_RS11260.p01	DDT53_RS11080.p01	DSQ36_RS11080.p01	MASB_RS10320.p01	D8677_RS09335.p01	EFV83_RS22105.p01	EXM25_RS10435.p01	EXM27_RS10435.p01	9a4c8fc1848a3d3f0726c05a3595eff6_4648
BAB78_RS07450	multidrug effflux MFS transporter	34	Core	MAB_1395.p01	MYCMA_RS16640.p01	a576f074b5746b5d11744d7421b39af1_5579	MMASJCM_RS06965.p01	c39d223208851a3dc51c9f04667d49b8_5881	AOY11_RS06290.p01	A3N95_RS06455.p01	A3N96_RS07200.p01	A3N97_RS06655.p01	A3N98_RS06660.p01	A3N99_RS06990.p01	A3O00_RS06915.p01	A3O01_RS07320.p01	A3O02_RS07070.p01	A3O03_RS07190.p01	A3O04_RS07075.p01	A3O05_RS06510.p01	A3O06_RS07805.p01	BAB74_RS06680.p01	BAB76_RS07330.p01	3af8ec970b88a6d1bcd28f8adf518d97_5449	BAB78_RS07450.p01	BAB79_RS07800.p01	CAK77_RS06985.p01	DDT49_RS09765.p01	DDT47_RS14585.p01	DDT53_RS14650.p01	DSQ36_RS07150.p01	MASB_RS07195.p01	D8677_RS12760.p01	EFV83_RS18170.p01	EXM25_RS06940.p01	EXM27_RS06935.p01	9a4c8fc1848a3d3f0726c05a3595eff6_7342
BAB77_RS10470	SagB/ThcOx family dehydrogenase	34	Core	MAB_2125c.p01	MYCMA_RS13765.p01	a576f074b5746b5d11744d7421b39af1_8126	MMASJCM_RS10300.p01	c39d223208851a3dc51c9f04667d49b8_8130	AOY11_RS09500.p01	A3N95_RS09720.p01	A3N96_RS10680.p01	A3N97_RS09855.p01	A3N98_RS09875.p01	A3N99_RS10470.p01	A3O00_RS10665.p01	A3O01_RS10540.p01	A3O02_RS10290.p01	A3O03_RS10670.p01	A3O04_RS10365.p01	A3O05_RS09435.p01	A3O06_RS10725.p01	BAB74_RS09985.p01	BAB76_RS10550.p01	3af8ec970b88a6d1bcd28f8adf518d97_8180	BAB78_RS10610.p01	BAB79_RS10720.p01	CAK77_RS10330.p01	DDT49_RS12940.p01	DDT47_RS11415.p01	DDT53_RS11235.p01	DSQ36_RS10935.p01	MASB_RS10175.p01	D8677_RS09480.p01	EFV83_RS21960.p01	EXM25_RS10280.p01	EXM27_RS10280.p01	9a4c8fc1848a3d3f0726c05a3595eff6_4775
hisN	histidinol-phosphatase	34	Core	MAB_3485.p01	MYCMA_RS06715.p01	a576f074b5746b5d11744d7421b39af1_13737	MMASJCM_RS17365.p01	c39d223208851a3dc51c9f04667d49b8_14600	AOY11_RS16760.p01	A3N95_RS16600.p01	A3N96_RS19235.p01	A3N97_RS16850.p01	A3N98_RS18430.p01	A3N99_RS19025.p01	A3O00_RS17500.p01	A3O01_RS17810.p01	A3O02_RS17530.p01	A3O03_RS19140.p01	A3O04_RS17415.p01	A3O05_RS16655.p01	A3O06_RS19610.p01	BAB74_RS17105.p01	BAB76_RS17820.p01	3af8ec970b88a6d1bcd28f8adf518d97_13452	BAB78_RS17775.p01	BAB79_RS19605.p01	CAK77_RS17455.p01	DDT49_RS19595.p01	DDT47_RS04375.p01	DDT53_RS04005.p01	DSQ36_RS17880.p01	MASB_RS17835.p01	D8677_RS02470.p01	EFV83_RS03545.p01	EXM25_RS17405.p01	EXM27_RS17360.p01	9a4c8fc1848a3d3f0726c05a3595eff6_18900
MASB_RS01955	SGNH/GDSL hydrolase family protein	34	Core	MAB_0402.p01	MYCMA_RS21145.p01	a576f074b5746b5d11744d7421b39af1_1643	MMASJCM_RS01955.p01	c39d223208851a3dc51c9f04667d49b8_1651	AOY11_RS01830.p01	A3N95_RS01985.p01	A3N96_RS02525.p01	A3N97_RS01840.p01	A3N98_RS01990.p01	A3N99_RS01990.p01	A3O00_RS01915.p01	A3O01_RS01915.p01	A3O02_RS02010.p01	A3O03_RS02525.p01	A3O04_RS01890.p01	A3O05_RS01935.p01	A3O06_RS02340.p01	BAB74_RS01965.p01	BAB76_RS01915.p01	3af8ec970b88a6d1bcd28f8adf518d97_1447	BAB78_RS02270.p01	BAB79_RS02335.p01	CAK77_RS02020.p01	DDT49_RS04760.p01	DDT47_RS19805.p01	DDT53_RS19800.p01	DSQ36_RS02075.p01	MASB_RS01955.p01	D8677_RS17835.p01	EFV83_RS13105.p01	EXM25_RS02170.p01	EXM27_RS02170.p01	9a4c8fc1848a3d3f0726c05a3595eff6_11623
A3O03_RS13355	histidinol-phosphate transaminase	34	Core	MAB_2669c.p01	MYCMA_RS11095.p01	a576f074b5746b5d11744d7421b39af1_10281	MMASJCM_RS13055.p01	c39d223208851a3dc51c9f04667d49b8_10249	AOY11_RS12240.p01	A3N95_RS12390.p01	A3N96_RS13365.p01	A3N97_RS12695.p01	A3N98_RS12560.p01	A3N99_RS13155.p01	A3O00_RS13370.p01	A3O01_RS13300.p01	A3O02_RS13360.p01	A3O03_RS13355.p01	A3O04_RS13075.p01	A3O05_RS12090.p01	A3O06_RS13590.p01	BAB74_RS12910.p01	BAB76_RS13310.p01	3af8ec970b88a6d1bcd28f8adf518d97_10287	BAB78_RS13500.p01	BAB79_RS13580.p01	CAK77_RS13085.p01	DDT49_RS15190.p01	DDT47_RS08820.p01	DDT53_RS08505.p01	DSQ36_RS13690.p01	MASB_RS12915.p01	D8677_RS06675.p01	EFV83_RS24705.p01	EXM25_RS13035.p01	EXM27_RS13035.p01	9a4c8fc1848a3d3f0726c05a3595eff6_2579
D8677_RS08665	HD domain-containing protein	34	Core	MAB_2287.p01	MYCMA_RS12965.p01	a576f074b5746b5d11744d7421b39af1_8739	MMASJCM_RS11105.p01	c39d223208851a3dc51c9f04667d49b8_8765	AOY11_RS10320.p01	A3N95_RS10545.p01	A3N96_RS11485.p01	A3N97_RS10655.p01	A3N98_RS10680.p01	A3N99_RS11275.p01	A3O00_RS11485.p01	A3O01_RS11360.p01	A3O02_RS11115.p01	A3O03_RS11475.p01	A3O04_RS11160.p01	A3O05_RS10255.p01	A3O06_RS11520.p01	BAB74_RS10775.p01	BAB76_RS11370.p01	3af8ec970b88a6d1bcd28f8adf518d97_8801	BAB78_RS11480.p01	BAB79_RS11510.p01	CAK77_RS11120.p01	DDT49_RS13740.p01	DDT47_RS10615.p01	DDT53_RS10435.p01	DSQ36_RS11750.p01	MASB_RS10990.p01	D8677_RS08665.p01	EFV83_RS22775.p01	EXM25_RS11075.p01	EXM27_RS11075.p01	9a4c8fc1848a3d3f0726c05a3595eff6_4146
EFV83_RS09455	CoA transferase	34	Core	MAB_4651c.p01	MYCMA_RS01170.p01	a576f074b5746b5d11744d7421b39af1_18254	MMASJCM_RS23335.p01	c39d223208851a3dc51c9f04667d49b8_19276	AOY11_RS23460.p01	A3N95_RS22300.p01	A3N96_RS25245.p01	A3N97_RS22490.p01	A3N98_RS24125.p01	A3N99_RS24720.p01	A3O00_RS23335.p01	A3O01_RS24050.p01	A3O02_RS23675.p01	A3O03_RS25140.p01	A3O04_RS23005.p01	A3O05_RS22320.p01	A3O06_RS25505.p01	BAB74_RS22670.p01	BAB76_RS24070.p01	3af8ec970b88a6d1bcd28f8adf518d97_17879	BAB78_RS24100.p01	BAB79_RS25500.p01	CAK77_RS23150.p01	DDT49_RS01605.p01	DDT47_RS22915.p01	DDT53_RS22910.p01	DSQ36_RS23805.p01	MASB_RS24090.p01	D8677_RS21360.p01	EFV83_RS09455.p01	EXM25_RS23110.p01	EXM27_RS23065.p01	9a4c8fc1848a3d3f0726c05a3595eff6_14347
A3N97_RS18665	MFS transporter	34	Core	MAB_3872c.p01	MYCMA_RS04890.p01	a576f074b5746b5d11744d7421b39af1_15157	MMASJCM_RS19275.p01	c39d223208851a3dc51c9f04667d49b8_16009	AOY11_RS19450.p01	A3N95_RS18420.p01	A3N96_RS21110.p01	A3N97_RS18665.p01	A3N98_RS20305.p01	A3N99_RS20900.p01	A3O00_RS19435.p01	A3O01_RS20065.p01	A3O02_RS19465.p01	A3O03_RS21015.p01	A3O04_RS19260.p01	A3O05_RS18580.p01	A3O06_RS21485.p01	BAB74_RS18920.p01	BAB76_RS20075.p01	3af8ec970b88a6d1bcd28f8adf518d97_14907	BAB78_RS19750.p01	BAB79_RS21480.p01	CAK77_RS19325.p01	DDT49_RS21795.p01	DDT47_RS02535.p01	DDT53_RS02165.p01	DSQ36_RS19835.p01	MASB_RS19655.p01	D8677_RS00395.p01	EFV83_RS05500.p01	EXM25_RS19285.p01	EXM27_RS19240.p01	9a4c8fc1848a3d3f0726c05a3595eff6_17457
A3O05_RS08825	hypothetical protein	34	Core	MAB_1947.p01	MYCMA_RS14330.p01	a576f074b5746b5d11744d7421b39af1_7686	MMASJCM_RS09735.p01	c39d223208851a3dc51c9f04667d49b8_7677	AOY11_RS08645.p01	A3N95_RS09155.p01	A3N96_RS09850.p01	A3N97_RS08995.p01	A3N98_RS09310.p01	A3N99_RS09640.p01	A3O00_RS09770.p01	A3O01_RS09680.p01	A3O02_RS09455.p01	A3O03_RS09840.p01	A3O04_RS09420.p01	A3O05_RS08825.p01	A3O06_RS10160.p01	BAB74_RS09125.p01	BAB76_RS09690.p01	3af8ec970b88a6d1bcd28f8adf518d97_7535	BAB78_RS09995.p01	BAB79_RS10155.p01	CAK77_RS09455.p01	DDT49_RS12105.p01	DDT47_RS12250.p01	DDT53_RS12070.p01	DSQ36_RS10025.p01	MASB_RS09580.p01	D8677_RS10365.p01	EFV83_RS21045.p01	EXM25_RS09405.p01	EXM27_RS09405.p01	9a4c8fc1848a3d3f0726c05a3595eff6_5219
DDT49_RS01760	hypothetical protein	34	Core	MAB_4681c.p01	MYCMA_RS01010.p01	a576f074b5746b5d11744d7421b39af1_18374	MMASJCM_RS23490.p01	c39d223208851a3dc51c9f04667d49b8_19395	AOY11_RS23610.p01	A3N95_RS22450.p01	A3N96_RS25400.p01	A3N97_RS22645.p01	A3N98_RS24280.p01	A3N99_RS24875.p01	A3O00_RS23485.p01	A3O01_RS24200.p01	A3O02_RS23845.p01	A3O03_RS25295.p01	A3O04_RS23160.p01	A3O05_RS22470.p01	A3O06_RS25660.p01	BAB74_RS22825.p01	BAB76_RS24220.p01	3af8ec970b88a6d1bcd28f8adf518d97_18002	BAB78_RS24250.p01	BAB79_RS25655.p01	CAK77_RS23305.p01	DDT49_RS01760.p01	DDT47_RS22760.p01	DDT53_RS22755.p01	DSQ36_RS23955.p01	MASB_RS24245.p01	D8677_RS21210.p01	EFV83_RS09605.p01	EXM25_RS23265.p01	EXM27_RS23220.p01	9a4c8fc1848a3d3f0726c05a3595eff6_14225
MAUC22_RS24605	hypothetical protein	34	Core	MAB_4582c.p01	MYCMA_RS01515.p01	a576f074b5746b5d11744d7421b39af1_17984	MMASJCM_RS22985.p01	c39d223208851a3dc51c9f04667d49b8_19006	AOY11_RS23115.p01	A3N95_RS21935.p01	A3N96_RS24895.p01	A3N97_RS22140.p01	A3N98_RS23775.p01	A3N99_RS24370.p01	A3O00_RS22990.p01	A3O01_RS23705.p01	A3O02_RS23330.p01	A3O03_RS24790.p01	A3O04_RS22655.p01	A3O05_RS21975.p01	A3O06_RS25155.p01	BAB74_RS22320.p01	BAB76_RS23725.p01	3af8ec970b88a6d1bcd28f8adf518d97_17605	BAB78_RS23750.p01	BAB79_RS25150.p01	CAK77_RS22805.p01	DDT49_RS01260.p01	DDT47_RS23260.p01	DDT53_RS23255.p01	DSQ36_RS23460.p01	MASB_RS23740.p01	D8677_RS21705.p01	EFV83_RS09110.p01	EXM25_RS22765.p01	EXM27_RS22720.p01	9a4c8fc1848a3d3f0726c05a3595eff6_14619
A3O05_RS22215	DUF2510 domain-containing protein	34	Core	MAB_4630.p01	MYCMA_RS01275.p01	a576f074b5746b5d11744d7421b39af1_18173	MMASJCM_RS23225.p01	c39d223208851a3dc51c9f04667d49b8_19194	AOY11_RS23355.p01	A3N95_RS22195.p01	A3N96_RS25135.p01	A3N97_RS22380.p01	A3N98_RS24015.p01	A3N99_RS24610.p01	A3O00_RS23230.p01	A3O01_RS23945.p01	A3O02_RS23570.p01	A3O03_RS25030.p01	A3O04_RS22895.p01	A3O05_RS22215.p01	A3O06_RS25395.p01	BAB74_RS22560.p01	BAB76_RS23965.p01	3af8ec970b88a6d1bcd28f8adf518d97_17797	BAB78_RS23990.p01	BAB79_RS25390.p01	CAK77_RS23045.p01	DDT49_RS01500.p01	DDT47_RS23020.p01	DDT53_RS23015.p01	DSQ36_RS23700.p01	MASB_RS23985.p01	D8677_RS21465.p01	EFV83_RS09350.p01	EXM25_RS23005.p01	EXM27_RS22960.p01	9a4c8fc1848a3d3f0726c05a3595eff6_14429
A3O00_RS10075	FtsQ-type POTRA domain-containing protein	34	Core	MAB_2008.p01	MYCMA_RS14025.p01	a576f074b5746b5d11744d7421b39af1_7922	MMASJCM_RS10040.p01	c39d223208851a3dc51c9f04667d49b8_7910	AOY11_RS08950.p01	A3N95_RS09460.p01	A3N96_RS10155.p01	A3N97_RS09300.p01	A3N98_RS09615.p01	A3N99_RS09945.p01	A3O00_RS10075.p01	A3O01_RS09985.p01	A3O02_RS09760.p01	A3O03_RS10145.p01	A3O04_RS09725.p01	A3O05_RS09130.p01	A3O06_RS10465.p01	BAB74_RS09430.p01	BAB76_RS09995.p01	3af8ec970b88a6d1bcd28f8adf518d97_7776	BAB78_RS10310.p01	BAB79_RS10460.p01	CAK77_RS09765.p01	DDT49_RS12415.p01	DDT47_RS11940.p01	DDT53_RS11760.p01	DSQ36_RS10335.p01	MASB_RS09890.p01	D8677_RS10055.p01	EFV83_RS21355.p01	EXM25_RS09715.p01	EXM27_RS09715.p01	9a4c8fc1848a3d3f0726c05a3595eff6_4979
DDT53_RS06090	bifunctional SulP family inorganic anion transporter/carbonic anhydrase	34	Core	MAB_3098.p01	MYCMA_RS08775.p01	a576f074b5746b5d11744d7421b39af1_11896	MMASJCM_RS15355.p01	c39d223208851a3dc51c9f04667d49b8_13077	AOY11_RS14410.p01	A3N95_RS22165.p01	A3N96_RS17175.p01	A3N97_RS14895.p01	A3N98_RS16370.p01	A3N99_RS16960.p01	A3O00_RS15535.p01	A3O01_RS15465.p01	A3O02_RS15485.p01	A3O03_RS17080.p01	A3O04_RS15390.p01	A3O05_RS14345.p01	A3O06_RS17635.p01	BAB74_RS15135.p01	BAB76_RS15475.p01	3af8ec970b88a6d1bcd28f8adf518d97_11895	BAB78_RS15765.p01	BAB79_RS17630.p01	CAK77_RS15420.p01	DDT49_RS17510.p01	DDT47_RS06460.p01	DDT53_RS06090.p01	DSQ36_RS15885.p01	MASB_RS15140.p01	D8677_RS04470.p01	EFV83_RS01545.p01	EXM25_RS15365.p01	EXM27_RS15365.p01	9a4c8fc1848a3d3f0726c05a3595eff6_952
A3O03_RS12280	polyketide cyclase	34	Core	MAB_2457c.p01	MYCMA_RS12160.p01	a576f074b5746b5d11744d7421b39af1_9372	MMASJCM_RS11905.p01	c39d223208851a3dc51c9f04667d49b8_9430	AOY11_RS11175.p01	A3N95_RS11350.p01	A3N96_RS12290.p01	A3N97_RS11455.p01	A3N98_RS11485.p01	A3N99_RS12080.p01	A3O00_RS12345.p01	A3O01_RS12220.p01	A3O02_RS12280.p01	A3O03_RS12280.p01	A3O04_RS11960.p01	A3O05_RS11065.p01	A3O06_RS12320.p01	BAB74_RS11575.p01	BAB76_RS12230.p01	3af8ec970b88a6d1bcd28f8adf518d97_9426	BAB78_RS12355.p01	BAB79_RS12310.p01	CAK77_RS11935.p01	DDT49_RS14550.p01	DDT47_RS09800.p01	DDT53_RS09615.p01	DSQ36_RS12615.p01	MASB_RS11800.p01	D8677_RS07800.p01	EFV83_RS23640.p01	EXM25_RS11885.p01	EXM27_RS11885.p01	9a4c8fc1848a3d3f0726c05a3595eff6_3499
DSQ36_RS19405	class I SAM-dependent methyltransferase	34	Core	MAB_3787.p01	MYCMA_RS05310.p01	a576f074b5746b5d11744d7421b39af1_14829	MMASJCM_RS18855.p01	c39d223208851a3dc51c9f04667d49b8_15681	AOY11_RS18275.p01	A3N95_RS18000.p01	A3N96_RS20690.p01	A3N97_RS18250.p01	A3N98_RS19885.p01	A3N99_RS20480.p01	A3O00_RS19015.p01	A3O01_RS19325.p01	A3O02_RS19045.p01	A3O03_RS20595.p01	A3O04_RS18840.p01	A3O05_RS18165.p01	A3O06_RS21065.p01	BAB74_RS18500.p01	BAB76_RS19335.p01	3af8ec970b88a6d1bcd28f8adf518d97_14579	BAB78_RS19320.p01	BAB79_RS21060.p01	CAK77_RS18895.p01	DDT49_RS21365.p01	DDT47_RS02965.p01	DDT53_RS02595.p01	DSQ36_RS19405.p01	MASB_RS19225.p01	D8677_RS00825.p01	EFV83_RS05070.p01	EXM25_RS18855.p01	EXM27_RS18810.p01	9a4c8fc1848a3d3f0726c05a3595eff6_17781
moaC	cyclic pyranopterin monophosphate synthase MoaC	34	Core	MAB_0864.p01	MYCMA_RS18985.p01	a576f074b5746b5d11744d7421b39af1_3552	MMASJCM_RS04015.p01	c39d223208851a3dc51c9f04667d49b8_3661	AOY11_RS03630.p01	A3N95_RS04000.p01	A3N96_RS04845.p01	A3N97_RS04190.p01	A3N98_RS04310.p01	A3N99_RS04640.p01	A3O00_RS04250.p01	A3O01_RS04650.p01	A3O02_RS04390.p01	A3O03_RS04840.p01	A3O04_RS04100.p01	A3O05_RS03885.p01	A3O06_RS05335.p01	BAB74_RS03895.p01	BAB76_RS04650.p01	3af8ec970b88a6d1bcd28f8adf518d97_3327	BAB78_RS04680.p01	BAB79_RS05330.p01	CAK77_RS04380.p01	DDT49_RS06930.p01	DDT47_RS17405.p01	DDT53_RS17490.p01	DSQ36_RS04450.p01	MASB_RS04135.p01	D8677_RS15455.p01	EFV83_RS15475.p01	EXM25_RS04320.p01	EXM27_RS04315.p01	9a4c8fc1848a3d3f0726c05a3595eff6_9685
BAB79_RS06390	hypothetical protein	34	Core	MAB_1117c.p01	MYCMA_RS17970.p01	a576f074b5746b5d11744d7421b39af1_4534	MMASJCM_RS05555.p01	c39d223208851a3dc51c9f04667d49b8_4791	AOY11_RS04905.p01	A3N95_RS05075.p01	A3N96_RS05865.p01	A3N97_RS05310.p01	A3N98_RS05330.p01	A3N99_RS05660.p01	A3O00_RS05530.p01	A3O01_RS05920.p01	A3O02_RS05675.p01	A3O03_RS05860.p01	A3O04_RS05230.p01	A3O05_RS04925.p01	A3O06_RS06395.p01	BAB74_RS05335.p01	BAB76_RS05930.p01	3af8ec970b88a6d1bcd28f8adf518d97_4219	BAB78_RS06015.p01	BAB79_RS06390.p01	CAK77_RS05535.p01	DDT49_RS07970.p01	DDT47_RS16365.p01	DDT53_RS16450.p01	DSQ36_RS05755.p01	MASB_RS05775.p01	D8677_RS14155.p01	EFV83_RS16775.p01	EXM25_RS05475.p01	EXM27_RS05470.p01	9a4c8fc1848a3d3f0726c05a3595eff6_8402
AOY11_RS02895	acyl-CoA dehydrogenase	34	Core	MAB_0595c.p01	MYCMA_RS20145.p01	a576f074b5746b5d11744d7421b39af1_2371	MMASJCM_RS02870.p01	c39d223208851a3dc51c9f04667d49b8_2634	AOY11_RS02895.p01	A3N95_RS02775.p01	A3N96_RS03690.p01	A3N97_RS02610.p01	A3N98_RS03155.p01	A3N99_RS03485.p01	A3O00_RS02905.p01	A3O01_RS02980.p01	A3O02_RS03000.p01	A3O03_RS03685.p01	A3O04_RS02655.p01	A3O05_RS02730.p01	A3O06_RS03465.p01	BAB74_RS02750.p01	BAB76_RS02980.p01	3af8ec970b88a6d1bcd28f8adf518d97_2219	BAB78_RS03295.p01	BAB79_RS03465.p01	CAK77_RS03085.p01	DDT49_RS05755.p01	DDT47_RS18675.p01	DDT53_RS18670.p01	DSQ36_RS03080.p01	MASB_RS02750.p01	D8677_RS16835.p01	EFV83_RS14105.p01	EXM25_RS03035.p01	EXM27_RS03030.p01	9a4c8fc1848a3d3f0726c05a3595eff6_10882
A3O06_RS07550	succinyl-diaminopimelate desuccinylase	34	Core	MAB_1336.p01	MYCMA_RS16895.p01	a576f074b5746b5d11744d7421b39af1_5384	MMASJCM_RS06710.p01	c39d223208851a3dc51c9f04667d49b8_5673	AOY11_RS05995.p01	A3N95_RS06200.p01	A3N96_RS06945.p01	A3N97_RS06400.p01	A3N98_RS06405.p01	A3N99_RS06735.p01	A3O00_RS06620.p01	A3O01_RS07025.p01	A3O02_RS06805.p01	A3O03_RS06935.p01	A3O04_RS06790.p01	A3O05_RS06245.p01	A3O06_RS07550.p01	BAB74_RS06425.p01	BAB76_RS07035.p01	3af8ec970b88a6d1bcd28f8adf518d97_5226	BAB78_RS07135.p01	BAB79_RS07545.p01	CAK77_RS06700.p01	DDT49_RS09510.p01	DDT47_RS14840.p01	DDT53_RS14905.p01	DSQ36_RS06860.p01	MASB_RS06915.p01	D8677_RS13050.p01	EFV83_RS17880.p01	EXM25_RS06650.p01	EXM27_RS06645.p01	9a4c8fc1848a3d3f0726c05a3595eff6_7545
EXM27_RS21595	RND family transporter	34	Core	MAB_4310c.p01	MYCMA_RS02630.p01	a576f074b5746b5d11744d7421b39af1_16986	MMASJCM_RS21845.p01	c39d223208851a3dc51c9f04667d49b8_18097	AOY11_RS21745.p01	A3N95_RS20635.p01	A3N96_RS23680.p01	A3N97_RS21035.p01	A3N98_RS22560.p01	A3N99_RS23155.p01	A3O00_RS21645.p01	A3O01_RS22360.p01	A3O02_RS22050.p01	A3O03_RS23270.p01	A3O04_RS21540.p01	A3O05_RS20780.p01	A3O06_RS24055.p01	BAB74_RS21155.p01	BAB76_RS22370.p01	3af8ec970b88a6d1bcd28f8adf518d97_16725	BAB78_RS22320.p01	BAB79_RS24050.p01	CAK77_RS21680.p01	DDT49_RS00130.p01	DDT47_RS24380.p01	DDT53_RS24375.p01	DSQ36_RS22075.p01	MASB_RS22225.p01	D8677_RS23395.p01	EFV83_RS07740.p01	EXM25_RS21640.p01	EXM27_RS21595.p01	9a4c8fc1848a3d3f0726c05a3595eff6_15623
EXM25_RS22285	hypothetical protein	34	Core	MAB_4483.p01	MYCMA_RS01980.p01	a576f074b5746b5d11744d7421b39af1_17603	MMASJCM_RS22495.p01	c39d223208851a3dc51c9f04667d49b8_18603	AOY11_RS22615.p01	A3N95_RS21470.p01	A3N96_RS24430.p01	A3N97_RS21675.p01	A3N98_RS23310.p01	A3N99_RS23905.p01	A3O00_RS22490.p01	A3O01_RS23205.p01	A3O02_RS22865.p01	A3O03_RS24325.p01	A3O04_RS22170.p01	A3O05_RS21455.p01	A3O06_RS24670.p01	BAB74_RS21800.p01	BAB76_RS23225.p01	3af8ec970b88a6d1bcd28f8adf518d97_17227	BAB78_RS23220.p01	BAB79_RS24665.p01	CAK77_RS22325.p01	DDT49_RS00800.p01	DDT47_RS23720.p01	DDT53_RS23715.p01	DSQ36_RS22960.p01	MASB_RS23260.p01	D8677_RS22205.p01	EFV83_RS08610.p01	EXM25_RS22285.p01	EXM27_RS22240.p01	9a4c8fc1848a3d3f0726c05a3595eff6_14999
BAB76_RS20835	nitronate monooxygenase	34	Core	MAB_4001c.p01	MYCMA_RS04235.p01	a576f074b5746b5d11744d7421b39af1_15659	MMASJCM_RS20260.p01	c39d223208851a3dc51c9f04667d49b8_16805	AOY11_RS20210.p01	A3N95_RS19085.p01	A3N96_RS22080.p01	A3N97_RS19445.p01	A3N98_RS20960.p01	A3N99_RS21555.p01	A3O00_RS20105.p01	A3O01_RS20825.p01	A3O02_RS20520.p01	A3O03_RS21670.p01	A3O04_RS19955.p01	A3O05_RS19240.p01	A3O06_RS22470.p01	BAB74_RS19570.p01	BAB76_RS20835.p01	3af8ec970b88a6d1bcd28f8adf518d97_15467	BAB78_RS20735.p01	BAB79_RS22465.p01	CAK77_RS20040.p01	DDT49_RS22460.p01	DDT47_RS01505.p01	DDT53_RS01505.p01	DSQ36_RS20515.p01	MASB_RS20650.p01	D8677_RS24955.p01	EFV83_RS06180.p01	EXM25_RS20000.p01	EXM27_RS19955.p01	9a4c8fc1848a3d3f0726c05a3595eff6_16953
trxA	thioredoxin	34	Core	MAB_2739c.p01	MYCMA_RS10750.p01	a576f074b5746b5d11744d7421b39af1_10544	MMASJCM_RS13400.p01	c39d223208851a3dc51c9f04667d49b8_10517	AOY11_RS12595.p01	A3N95_RS12750.p01	A3N96_RS13710.p01	A3N97_RS13040.p01	A3N98_RS12905.p01	A3N99_RS13500.p01	A3O00_RS13725.p01	A3O01_RS13655.p01	A3O02_RS13720.p01	A3O03_RS13700.p01	A3O04_RS13420.p01	A3O05_RS12445.p01	A3O06_RS13935.p01	BAB74_RS13255.p01	BAB76_RS13665.p01	3af8ec970b88a6d1bcd28f8adf518d97_10550	BAB78_RS13870.p01	BAB79_RS13925.p01	CAK77_RS13420.p01	DDT49_RS15525.p01	DDT47_RS08485.p01	DDT53_RS08170.p01	DSQ36_RS14035.p01	MASB_RS13260.p01	D8677_RS06330.p01	EFV83_RS25050.p01	EXM25_RS13370.p01	EXM27_RS13370.p01	9a4c8fc1848a3d3f0726c05a3595eff6_2313
A3N98_RS05185	acetyl-CoA carboxylase carboxyltransferase subunit	34	Core	MAB_1072c.p01	MYCMA_RS18110.p01	a576f074b5746b5d11744d7421b39af1_4276	MMASJCM_RS05400.p01	c39d223208851a3dc51c9f04667d49b8_4679	AOY11_RS04675.p01	A3N95_RS04920.p01	A3N96_RS05720.p01	A3N97_RS05165.p01	A3N98_RS05185.p01	A3N99_RS05515.p01	A3O00_RS05295.p01	A3O01_RS05690.p01	A3O02_RS05535.p01	A3O03_RS05715.p01	A3O04_RS05085.p01	A3O05_RS04770.p01	A3O06_RS06250.p01	BAB74_RS04870.p01	BAB76_RS05695.p01	3af8ec970b88a6d1bcd28f8adf518d97_4097	BAB78_RS05765.p01	BAB79_RS06245.p01	CAK77_RS05385.p01	DDT49_RS07820.p01	DDT47_RS16515.p01	DDT53_RS16600.p01	DSQ36_RS05510.p01	MASB_RS05620.p01	D8677_RS14400.p01	EFV83_RS16530.p01	EXM25_RS05320.p01	EXM27_RS05315.p01	9a4c8fc1848a3d3f0726c05a3595eff6_8662
MMASJCM_RS09595	VOC family protein	34	Core	MAB_1923c.p01	MYCMA_RS14470.p01	a576f074b5746b5d11744d7421b39af1_7596	MMASJCM_RS09595.p01	c39d223208851a3dc51c9f04667d49b8_7591	AOY11_RS08530.p01	A3N95_RS09040.p01	A3N96_RS09710.p01	A3N97_RS08855.p01	A3N98_RS09170.p01	A3N99_RS09500.p01	A3O00_RS09655.p01	A3O01_RS09565.p01	A3O02_RS09340.p01	A3O03_RS09700.p01	A3O04_RS09280.p01	A3O05_RS08710.p01	A3O06_RS10040.p01	BAB74_RS08985.p01	BAB76_RS09575.p01	3af8ec970b88a6d1bcd28f8adf518d97_7428	BAB78_RS09880.p01	BAB79_RS10035.p01	CAK77_RS09320.p01	DDT49_RS11970.p01	DDT47_RS12385.p01	DDT53_RS12205.p01	DSQ36_RS09910.p01	MASB_RS09445.p01	D8677_RS10480.p01	EFV83_RS20930.p01	EXM25_RS09270.p01	EXM27_RS09270.p01	9a4c8fc1848a3d3f0726c05a3595eff6_5309
A3O00_RS06225	exodeoxyribonuclease VII large subunit	34	Core	MAB_1255c.p01	MYCMA_RS17275.p01	a576f074b5746b5d11744d7421b39af1_5077	MMASJCM_RS06315.p01	c39d223208851a3dc51c9f04667d49b8_5362	AOY11_RS05600.p01	A3N95_RS05815.p01	A3N96_RS06560.p01	A3N97_RS06010.p01	A3N98_RS06025.p01	A3N99_RS06355.p01	A3O00_RS06225.p01	A3O01_RS06630.p01	A3O02_RS06405.p01	A3O03_RS06555.p01	A3O04_RS06390.p01	A3O05_RS05850.p01	A3O06_RS07160.p01	BAB74_RS06035.p01	BAB76_RS06640.p01	3af8ec970b88a6d1bcd28f8adf518d97_4912	BAB78_RS06725.p01	BAB79_RS07155.p01	CAK77_RS06295.p01	DDT49_RS09110.p01	DDT47_RS15225.p01	DDT53_RS15305.p01	DSQ36_RS06455.p01	MASB_RS06510.p01	D8677_RS13455.p01	EFV83_RS17475.p01	EXM25_RS06240.p01	EXM27_RS06235.p01	9a4c8fc1848a3d3f0726c05a3595eff6_7854
A3N95_RS09455	UDP-N-acetylmuramate--L-alanine ligase	34	Core	MAB_2007.p01	MYCMA_RS14030.p01	a576f074b5746b5d11744d7421b39af1_7918	MMASJCM_RS10035.p01	c39d223208851a3dc51c9f04667d49b8_7906	AOY11_RS08945.p01	A3N95_RS09455.p01	A3N96_RS10150.p01	A3N97_RS09295.p01	A3N98_RS09610.p01	A3N99_RS09940.p01	A3O00_RS10070.p01	A3O01_RS09980.p01	A3O02_RS09755.p01	A3O03_RS10140.p01	A3O04_RS09720.p01	A3O05_RS09125.p01	A3O06_RS10460.p01	BAB74_RS09425.p01	BAB76_RS09990.p01	3af8ec970b88a6d1bcd28f8adf518d97_7772	BAB78_RS10305.p01	BAB79_RS10455.p01	CAK77_RS09760.p01	DDT49_RS12410.p01	DDT47_RS11945.p01	DDT53_RS11765.p01	DSQ36_RS10330.p01	MASB_RS09885.p01	D8677_RS10060.p01	EFV83_RS21350.p01	EXM25_RS09710.p01	EXM27_RS09710.p01	9a4c8fc1848a3d3f0726c05a3595eff6_4983
A3O06_RS13610	L-aspartate oxidase	34	Core	MAB_2673c.p01	MYCMA_RS11075.p01	a576f074b5746b5d11744d7421b39af1_10296	MMASJCM_RS13075.p01	c39d223208851a3dc51c9f04667d49b8_10264	AOY11_RS12260.p01	A3N95_RS12410.p01	A3N96_RS13385.p01	A3N97_RS12715.p01	A3N98_RS12580.p01	A3N99_RS13175.p01	A3O00_RS13390.p01	A3O01_RS13320.p01	A3O02_RS13380.p01	A3O03_RS13375.p01	A3O04_RS13095.p01	A3O05_RS12110.p01	A3O06_RS13610.p01	BAB74_RS12930.p01	BAB76_RS13330.p01	3af8ec970b88a6d1bcd28f8adf518d97_10303	BAB78_RS13520.p01	BAB79_RS13600.p01	CAK77_RS13105.p01	DDT49_RS15210.p01	DDT47_RS08800.p01	DDT53_RS08485.p01	DSQ36_RS13710.p01	MASB_RS12935.p01	D8677_RS06655.p01	EFV83_RS24725.p01	EXM25_RS13055.p01	EXM27_RS13055.p01	9a4c8fc1848a3d3f0726c05a3595eff6_2563
EXM27_RS08085	FdhF/YdeP family oxidoreductase	34	Core	MAB_1593c.p01	MYCMA_RS15600.p01	a576f074b5746b5d11744d7421b39af1_6721	MMASJCM_RS08015.p01	c39d223208851a3dc51c9f04667d49b8_6709	AOY11_RS07330.p01	A3N95_RS07485.p01	A3N96_RS08240.p01	A3N97_RS07695.p01	A3N98_RS07700.p01	A3N99_RS08030.p01	A3O00_RS07960.p01	A3O01_RS08360.p01	A3O02_RS08195.p01	A3O03_RS08230.p01	A3O04_RS08125.p01	A3O05_RS07585.p01	A3O06_RS08890.p01	BAB74_RS07805.p01	BAB76_RS08370.p01	3af8ec970b88a6d1bcd28f8adf518d97_6315	BAB78_RS08635.p01	BAB79_RS08885.p01	CAK77_RS08140.p01	DDT49_RS10805.p01	DDT47_RS13545.p01	DDT53_RS13610.p01	DSQ36_RS08195.p01	MASB_RS08230.p01	D8677_RS11715.p01	EFV83_RS19215.p01	EXM25_RS08085.p01	EXM27_RS08085.p01	9a4c8fc1848a3d3f0726c05a3595eff6_6203
BAB79_RS24675	MHS family MFS transporter	34	Core	MAB_4485.p01	MYCMA_RS01970.p01	a576f074b5746b5d11744d7421b39af1_17610	MMASJCM_RS22505.p01	c39d223208851a3dc51c9f04667d49b8_18610	AOY11_RS22625.p01	A3N95_RS21480.p01	A3N96_RS24440.p01	A3N97_RS21685.p01	A3N98_RS23320.p01	A3N99_RS23915.p01	A3O00_RS22500.p01	A3O01_RS23215.p01	A3O02_RS22875.p01	A3O03_RS24335.p01	A3O04_RS22180.p01	A3O05_RS21465.p01	A3O06_RS24680.p01	BAB74_RS21810.p01	BAB76_RS23235.p01	3af8ec970b88a6d1bcd28f8adf518d97_17235	BAB78_RS23230.p01	BAB79_RS24675.p01	CAK77_RS22335.p01	DDT49_RS00810.p01	DDT47_RS23710.p01	DDT53_RS23705.p01	DSQ36_RS22970.p01	MASB_RS23270.p01	D8677_RS22195.p01	EFV83_RS08620.p01	EXM25_RS22295.p01	EXM27_RS22250.p01	9a4c8fc1848a3d3f0726c05a3595eff6_14991
MASB_RS18340	coenzyme F420-0:L-glutamate ligase	34	Core	MAB_3608.p01	MYCMA_RS06215.p01	a576f074b5746b5d11744d7421b39af1_14131	MMASJCM_RS17855.p01	c39d223208851a3dc51c9f04667d49b8_14993	AOY11_RS17380.p01	A3N95_RS17090.p01	A3N96_RS19735.p01	A3N97_RS17350.p01	A3N98_RS18930.p01	A3N99_RS19525.p01	A3O00_RS18120.p01	A3O01_RS18430.p01	A3O02_RS18150.p01	A3O03_RS19640.p01	A3O04_RS17905.p01	A3O05_RS17275.p01	A3O06_RS20110.p01	BAB74_RS17595.p01	BAB76_RS18440.p01	3af8ec970b88a6d1bcd28f8adf518d97_13840	BAB78_RS18400.p01	BAB79_RS20105.p01	CAK77_RS17950.p01	DDT49_RS20390.p01	DDT47_RS03865.p01	DDT53_RS03495.p01	DSQ36_RS18510.p01	MASB_RS18340.p01	D8677_RS01725.p01	EFV83_RS04175.p01	EXM25_RS17905.p01	EXM27_RS17860.p01	9a4c8fc1848a3d3f0726c05a3595eff6_18498
A3O01_RS07710	alpha-1,4-glucan--maltose-1-phosphate maltosyltransferase	34	Core	MAB_1468c.p01	MYCMA_RS16250.p01	a576f074b5746b5d11744d7421b39af1_5879	MMASJCM_RS07360.p01	c39d223208851a3dc51c9f04667d49b8_6198	AOY11_RS06680.p01	A3N95_RS06845.p01	A3N96_RS07590.p01	A3N97_RS07040.p01	A3N98_RS07050.p01	A3N99_RS07380.p01	A3O00_RS07305.p01	A3O01_RS07710.p01	A3O02_RS07475.p01	A3O03_RS07580.p01	A3O04_RS07470.p01	A3O05_RS06900.p01	A3O06_RS08195.p01	BAB74_RS07070.p01	BAB76_RS07720.p01	3af8ec970b88a6d1bcd28f8adf518d97_5750	BAB78_RS07840.p01	BAB79_RS08190.p01	CAK77_RS07385.p01	DDT49_RS10155.p01	DDT47_RS14195.p01	DDT53_RS14260.p01	DSQ36_RS07540.p01	MASB_RS07585.p01	D8677_RS12370.p01	EFV83_RS18560.p01	EXM25_RS07340.p01	EXM27_RS07335.p01	9a4c8fc1848a3d3f0726c05a3595eff6_7037
G6N22_RS15480	3-carboxy-cis,cis-muconate cycloisomerase	34	Core	MAB_0290.p01	MYCMA_RS21660.p01	a576f074b5746b5d11744d7421b39af1_1236	MMASJCM_RS01435.p01	c39d223208851a3dc51c9f04667d49b8_1197	AOY11_RS01290.p01	A3N95_RS01450.p01	A3N96_RS02005.p01	A3N97_RS01320.p01	A3N98_RS01470.p01	A3N99_RS01470.p01	A3O00_RS01360.p01	A3O01_RS01360.p01	A3O02_RS01435.p01	A3O03_RS02005.p01	A3O04_RS01365.p01	A3O05_RS01375.p01	A3O06_RS01815.p01	BAB74_RS01415.p01	BAB76_RS01360.p01	3af8ec970b88a6d1bcd28f8adf518d97_1022	BAB78_RS01695.p01	BAB79_RS01810.p01	CAK77_RS01495.p01	DDT49_RS04235.p01	DDT47_RS20330.p01	DDT53_RS20325.p01	DSQ36_RS01505.p01	MASB_RS01405.p01	D8677_RS18405.p01	EFV83_RS12535.p01	EXM25_RS01640.p01	EXM27_RS01640.p01	9a4c8fc1848a3d3f0726c05a3595eff6_12033
D8677_RS14540	GTP-binding protein	34	Core	MAB_1046c.p01	MYCMA_RS18230.p01	a576f074b5746b5d11744d7421b39af1_4181	MMASJCM_RS05280.p01	c39d223208851a3dc51c9f04667d49b8_4570	AOY11_RS04540.p01	A3N95_RS04790.p01	A3N96_RS05600.p01	A3N97_RS05045.p01	A3N98_RS05065.p01	A3N99_RS05395.p01	A3O00_RS05160.p01	A3O01_RS05555.p01	A3O02_RS05400.p01	A3O03_RS05595.p01	A3O04_RS04960.p01	A3O05_RS04635.p01	A3O06_RS06130.p01	BAB74_RS04750.p01	BAB76_RS05560.p01	3af8ec970b88a6d1bcd28f8adf518d97_4000	BAB78_RS05630.p01	BAB79_RS06125.p01	CAK77_RS05260.p01	DDT49_RS07700.p01	DDT47_RS16635.p01	DDT53_RS16720.p01	DSQ36_RS05370.p01	MASB_RS05500.p01	D8677_RS14540.p01	EFV83_RS16390.p01	EXM25_RS05195.p01	EXM27_RS05190.p01	9a4c8fc1848a3d3f0726c05a3595eff6_8757
cadA	cadmium-translocating P-type ATPase	34	Core	MAB_3984c.p01	MYCMA_RS04320.p01	a576f074b5746b5d11744d7421b39af1_15591	MMASJCM_RS20175.p01	c39d223208851a3dc51c9f04667d49b8_16739	AOY11_RS20125.p01	A3N95_RS19000.p01	A3N96_RS21995.p01	A3N97_RS19360.p01	A3N98_RS20875.p01	A3N99_RS21470.p01	A3O00_RS20020.p01	A3O01_RS20740.p01	A3O02_RS20435.p01	A3O03_RS21585.p01	A3O04_RS19870.p01	A3O05_RS19155.p01	A3O06_RS22385.p01	BAB74_RS19485.p01	BAB76_RS20750.p01	3af8ec970b88a6d1bcd28f8adf518d97_15401	BAB78_RS20650.p01	BAB79_RS22380.p01	CAK77_RS19955.p01	DDT49_RS22375.p01	DDT47_RS01590.p01	DDT53_RS01590.p01	DSQ36_RS20430.p01	MASB_RS20565.p01	D8677_RS25040.p01	EFV83_RS06095.p01	EXM25_RS19915.p01	EXM27_RS19870.p01	9a4c8fc1848a3d3f0726c05a3595eff6_17021
BAB78_RS08165	aldo/keto reductase	34	Core	MAB_1528c.p01	MYCMA_RS15945.p01	a576f074b5746b5d11744d7421b39af1_6108	MMASJCM_RS07665.p01	c39d223208851a3dc51c9f04667d49b8_6432	AOY11_RS06990.p01	A3N95_RS07155.p01	A3N96_RS07895.p01	A3N97_RS07345.p01	A3N98_RS07355.p01	A3N99_RS07685.p01	A3O00_RS07620.p01	A3O01_RS08020.p01	A3O02_RS07790.p01	A3O03_RS07885.p01	A3O04_RS07775.p01	A3O05_RS07225.p01	A3O06_RS08500.p01	BAB74_RS07375.p01	BAB76_RS08030.p01	3af8ec970b88a6d1bcd28f8adf518d97_5984	BAB78_RS08165.p01	BAB79_RS08495.p01	CAK77_RS07695.p01	DDT49_RS10460.p01	DDT47_RS13890.p01	DDT53_RS13955.p01	DSQ36_RS07850.p01	MASB_RS07895.p01	D8677_RS12060.p01	EFV83_RS18870.p01	EXM25_RS07645.p01	EXM27_RS07640.p01	9a4c8fc1848a3d3f0726c05a3595eff6_6802
MASB_RS13600	methionyl-tRNA formyltransferase	34	Core	MAB_2811c.p01	MYCMA_RS10355.p01	a576f074b5746b5d11744d7421b39af1_10802	MMASJCM_RS13725.p01	c39d223208851a3dc51c9f04667d49b8_10798	AOY11_RS12955.p01	A3N95_RS13090.p01	A3N96_RS14105.p01	A3N97_RS13435.p01	A3N98_RS13300.p01	A3N99_RS13895.p01	A3O00_RS14085.p01	A3O01_RS14015.p01	A3O02_RS14080.p01	A3O03_RS14095.p01	A3O04_RS13745.p01	A3O05_RS12785.p01	A3O06_RS14260.p01	BAB74_RS13580.p01	BAB76_RS14025.p01	3af8ec970b88a6d1bcd28f8adf518d97_10805	BAB78_RS14245.p01	BAB79_RS14250.p01	CAK77_RS13745.p01	DDT49_RS15920.p01	DDT47_RS08090.p01	DDT53_RS07775.p01	DSQ36_RS14395.p01	MASB_RS13600.p01	D8677_RS05970.p01	EFV83_RS25410.p01	EXM25_RS13695.p01	EXM27_RS13695.p01	9a4c8fc1848a3d3f0726c05a3595eff6_2053
BAB79_RS19825	hypothetical protein	34	Core	MAB_3529.p01	MYCMA_RS06495.p01	a576f074b5746b5d11744d7421b39af1_13910	MMASJCM_RS17585.p01	c39d223208851a3dc51c9f04667d49b8_14779	AOY11_RS16990.p01	A3N95_RS16820.p01	A3N96_RS19455.p01	A3N97_RS17070.p01	A3N98_RS18650.p01	A3N99_RS19245.p01	A3O00_RS17730.p01	A3O01_RS18040.p01	A3O02_RS17760.p01	A3O03_RS19360.p01	A3O04_RS17635.p01	A3O05_RS16885.p01	A3O06_RS19830.p01	BAB74_RS17325.p01	BAB76_RS18050.p01	3af8ec970b88a6d1bcd28f8adf518d97_13624	BAB78_RS18005.p01	BAB79_RS19825.p01	CAK77_RS17675.p01	DDT49_RS20100.p01	DDT47_RS04155.p01	DDT53_RS03785.p01	DSQ36_RS18110.p01	MASB_RS18055.p01	D8677_RS02125.p01	EFV83_RS03775.p01	EXM25_RS17625.p01	EXM27_RS17580.p01	9a4c8fc1848a3d3f0726c05a3595eff6_18726
BAB76_RS16595	winged helix-turn-helix transcriptional regulator	34	Core	MAB_3318.p01	MYCMA_RS07620.p01	a576f074b5746b5d11744d7421b39af1_12733	MMASJCM_RS16425.p01	c39d223208851a3dc51c9f04667d49b8_13950	AOY11_RS15535.p01	A3N95_RS15650.p01	A3N96_RS18330.p01	A3N97_RS16000.p01	A3N98_RS17525.p01	A3N99_RS18120.p01	A3O00_RS16655.p01	A3O01_RS16585.p01	A3O02_RS16570.p01	A3O03_RS18235.p01	A3O04_RS16480.p01	A3O05_RS15430.p01	A3O06_RS18700.p01	BAB74_RS16200.p01	BAB76_RS16595.p01	3af8ec970b88a6d1bcd28f8adf518d97_12722	BAB78_RS16895.p01	BAB79_RS18695.p01	CAK77_RS16495.p01	DDT49_RS18675.p01	DDT47_RS05295.p01	DDT53_RS04925.p01	DSQ36_RS17020.p01	MASB_RS16290.p01	D8677_RS03335.p01	EFV83_RS02680.p01	EXM25_RS16440.p01	EXM27_RS16440.p01	9a4c8fc1848a3d3f0726c05a3595eff6_102
tal	transaldolase	34	Core	MAB_2760.p01	MYCMA_RS10575.p01	a576f074b5746b5d11744d7421b39af1_10627	MMASJCM_RS13505.p01	c39d223208851a3dc51c9f04667d49b8_10600	AOY11_RS12700.p01	A3N95_RS12855.p01	A3N96_RS13885.p01	A3N97_RS13215.p01	A3N98_RS13080.p01	A3N99_RS13675.p01	A3O00_RS13830.p01	A3O01_RS13760.p01	A3O02_RS13825.p01	A3O03_RS13875.p01	A3O04_RS13525.p01	A3O05_RS12550.p01	A3O06_RS14040.p01	BAB74_RS13360.p01	BAB76_RS13770.p01	3af8ec970b88a6d1bcd28f8adf518d97_10631	BAB78_RS13975.p01	BAB79_RS14030.p01	CAK77_RS13525.p01	DDT49_RS15700.p01	DDT47_RS08310.p01	DDT53_RS07995.p01	DSQ36_RS14140.p01	MASB_RS13365.p01	D8677_RS06225.p01	EFV83_RS25155.p01	EXM25_RS13475.p01	EXM27_RS13475.p01	9a4c8fc1848a3d3f0726c05a3595eff6_2229
A3O04_RS20605	hypothetical protein	34	Core	MAB_4132.p01	MYCMA_RS03585.p01	a576f074b5746b5d11744d7421b39af1_16133	MMASJCM_RS20910.p01	c39d223208851a3dc51c9f04667d49b8_17311	AOY11_RS20855.p01	A3N95_RS19735.p01	A3N96_RS22725.p01	A3N97_RS20090.p01	A3N98_RS21605.p01	A3N99_RS22200.p01	A3O00_RS20755.p01	A3O01_RS21470.p01	A3O02_RS21160.p01	A3O03_RS22315.p01	A3O04_RS20605.p01	A3O05_RS19885.p01	A3O06_RS23120.p01	BAB74_RS20220.p01	BAB76_RS21480.p01	3af8ec970b88a6d1bcd28f8adf518d97_15983	BAB78_RS21400.p01	BAB79_RS23115.p01	CAK77_RS20715.p01	DDT49_RS23120.p01	DDT47_RS00845.p01	DDT53_RS00845.p01	DSQ36_RS21175.p01	MASB_RS21320.p01	D8677_RS24295.p01	EFV83_RS06840.p01	EXM25_RS20675.p01	EXM27_RS20630.p01	9a4c8fc1848a3d3f0726c05a3595eff6_16480
MASB_RS03465	MspA family porin	34	Core	MAB_0734.p01	MYCMA_RS19450.p01	a576f074b5746b5d11744d7421b39af1_2903	MMASJCM_RS03585.p01	c39d223208851a3dc51c9f04667d49b8_3169	AOY11_RS18800.p01	A3N95_RS03460.p01	A3N96_RS04380.p01	A3N97_RS03300.p01	A3N98_RS03845.p01	A3N99_RS04175.p01	A3O00_RS03590.p01	A3O01_RS03665.p01	A3O02_RS03690.p01	A3O03_RS04375.p01	A3O04_RS03500.p01	A3O05_RS03415.p01	A3O06_RS04290.p01	BAB74_RS03440.p01	BAB76_RS03665.p01	3af8ec970b88a6d1bcd28f8adf518d97_2892	BAB78_RS04020.p01	BAB79_RS04290.p01	CAK77_RS03945.p01	DDT49_RS06460.p01	DDT47_RS17965.p01	DDT53_RS17960.p01	DSQ36_RS03780.p01	MASB_RS03465.p01	D8677_RS16135.p01	EFV83_RS14805.p01	EXM25_RS03885.p01	EXM27_RS03880.p01	9a4c8fc1848a3d3f0726c05a3595eff6_10344
BAB76_RS07820	hypothetical protein	34	Core	MAB_1488c.p01	MYCMA_RS16150.p01	a576f074b5746b5d11744d7421b39af1_5956	MMASJCM_RS07460.p01	c39d223208851a3dc51c9f04667d49b8_6272	AOY11_RS06780.p01	A3N95_RS06945.p01	A3N96_RS07690.p01	A3N97_RS07140.p01	A3N98_RS07150.p01	A3N99_RS07480.p01	A3O00_RS07405.p01	A3O01_RS07810.p01	A3O02_RS07575.p01	A3O03_RS07680.p01	A3O04_RS07570.p01	A3O05_RS07000.p01	A3O06_RS08295.p01	BAB74_RS07170.p01	BAB76_RS07820.p01	3af8ec970b88a6d1bcd28f8adf518d97_5828	BAB78_RS07950.p01	BAB79_RS08290.p01	CAK77_RS07485.p01	DDT49_RS10255.p01	DDT47_RS14095.p01	DDT53_RS14160.p01	DSQ36_RS07640.p01	MASB_RS07685.p01	D8677_RS12270.p01	EFV83_RS18660.p01	EXM25_RS07440.p01	EXM27_RS07435.p01	9a4c8fc1848a3d3f0726c05a3595eff6_6959
A3O06_RS19715	AarF/ABC1/UbiB kinase family protein	34	Core	MAB_3504.p01	MYCMA_RS06610.p01	a576f074b5746b5d11744d7421b39af1_13818	MMASJCM_RS17470.p01	c39d223208851a3dc51c9f04667d49b8_14682	AOY11_RS16865.p01	A3N95_RS16705.p01	A3N96_RS19340.p01	A3N97_RS16955.p01	A3N98_RS18535.p01	A3N99_RS19130.p01	A3O00_RS17605.p01	A3O01_RS17915.p01	A3O02_RS17635.p01	A3O03_RS19245.p01	A3O04_RS17520.p01	A3O05_RS16760.p01	A3O06_RS19715.p01	BAB74_RS17210.p01	BAB76_RS17925.p01	3af8ec970b88a6d1bcd28f8adf518d97_13534	BAB78_RS17880.p01	BAB79_RS19710.p01	CAK77_RS17560.p01	DDT49_RS19985.p01	DDT47_RS04270.p01	DDT53_RS03900.p01	DSQ36_RS17985.p01	MASB_RS17940.p01	D8677_RS02250.p01	EFV83_RS03650.p01	EXM25_RS17510.p01	EXM27_RS17465.p01	9a4c8fc1848a3d3f0726c05a3595eff6_18818
hisD	histidinol dehydrogenase	34	Core	MAB_2670c.p01	MYCMA_RS11090.p01	a576f074b5746b5d11744d7421b39af1_10284	MMASJCM_RS13060.p01	c39d223208851a3dc51c9f04667d49b8_10253	AOY11_RS12245.p01	A3N95_RS12395.p01	A3N96_RS13370.p01	A3N97_RS12700.p01	A3N98_RS12565.p01	A3N99_RS13160.p01	A3O00_RS13375.p01	A3O01_RS13305.p01	A3O02_RS13365.p01	A3O03_RS13360.p01	A3O04_RS13080.p01	A3O05_RS12095.p01	A3O06_RS13595.p01	BAB74_RS12915.p01	BAB76_RS13315.p01	3af8ec970b88a6d1bcd28f8adf518d97_10291	BAB78_RS13505.p01	BAB79_RS13585.p01	CAK77_RS13090.p01	DDT49_RS15195.p01	DDT47_RS08815.p01	DDT53_RS08500.p01	DSQ36_RS13695.p01	MASB_RS12920.p01	D8677_RS06670.p01	EFV83_RS24710.p01	EXM25_RS13040.p01	EXM27_RS13040.p01	9a4c8fc1848a3d3f0726c05a3595eff6_2575
EXM27_RS13600	aldehyde dehydrogenase family protein	34	Core	MAB_2792c.p01	MYCMA_RS10450.p01	a576f074b5746b5d11744d7421b39af1_10723	MMASJCM_RS13630.p01	c39d223208851a3dc51c9f04667d49b8_10724	AOY11_RS12860.p01	A3N95_RS12995.p01	A3N96_RS14010.p01	A3N97_RS13340.p01	A3N98_RS13205.p01	A3N99_RS13800.p01	A3O00_RS13990.p01	A3O01_RS13920.p01	A3O02_RS13985.p01	A3O03_RS14000.p01	A3O04_RS13650.p01	A3O05_RS12690.p01	A3O06_RS14165.p01	BAB74_RS13485.p01	BAB76_RS13930.p01	3af8ec970b88a6d1bcd28f8adf518d97_10730	BAB78_RS14145.p01	BAB79_RS14155.p01	CAK77_RS13650.p01	DDT49_RS15825.p01	DDT47_RS08185.p01	DDT53_RS07870.p01	DSQ36_RS14300.p01	MASB_RS13505.p01	D8677_RS06065.p01	EFV83_RS25315.p01	EXM25_RS13600.p01	EXM27_RS13600.p01	9a4c8fc1848a3d3f0726c05a3595eff6_2131
BAB74_RS06345	O-methyltransferase	34	Core	MAB_1318c.p01	MYCMA_RS16980.p01	a576f074b5746b5d11744d7421b39af1_5313	MMASJCM_RS06625.p01	c39d223208851a3dc51c9f04667d49b8_5602	AOY11_RS05910.p01	A3N95_RS06115.p01	A3N96_RS06860.p01	A3N97_RS06320.p01	A3N98_RS06320.p01	A3N99_RS06650.p01	A3O00_RS06535.p01	A3O01_RS06940.p01	A3O02_RS06720.p01	A3O03_RS06850.p01	A3O04_RS06705.p01	A3O05_RS06160.p01	A3O06_RS07465.p01	BAB74_RS06345.p01	BAB76_RS06950.p01	3af8ec970b88a6d1bcd28f8adf518d97_5157	BAB78_RS07045.p01	BAB79_RS07460.p01	CAK77_RS06605.p01	DDT49_RS09415.p01	DDT47_RS14935.p01	DDT53_RS15000.p01	DSQ36_RS06765.p01	MASB_RS06820.p01	D8677_RS13145.p01	EFV83_RS17785.p01	EXM25_RS06550.p01	EXM27_RS06545.p01	9a4c8fc1848a3d3f0726c05a3595eff6_7615
glgP	alpha-glucan family phosphorylase	34	Core	MAB_1469.p01	MYCMA_RS16245.p01	a576f074b5746b5d11744d7421b39af1_5883	MMASJCM_RS07365.p01	c39d223208851a3dc51c9f04667d49b8_6202	AOY11_RS06685.p01	A3N95_RS06850.p01	A3N96_RS07595.p01	A3N97_RS07045.p01	A3N98_RS07055.p01	A3N99_RS07385.p01	A3O00_RS07310.p01	A3O01_RS07715.p01	A3O02_RS07480.p01	A3O03_RS07585.p01	A3O04_RS07475.p01	A3O05_RS06905.p01	A3O06_RS08200.p01	BAB74_RS07075.p01	BAB76_RS07725.p01	3af8ec970b88a6d1bcd28f8adf518d97_5754	BAB78_RS07845.p01	BAB79_RS08195.p01	CAK77_RS07390.p01	DDT49_RS10160.p01	DDT47_RS14190.p01	DDT53_RS14255.p01	DSQ36_RS07545.p01	MASB_RS07590.p01	D8677_RS12365.p01	EFV83_RS18565.p01	EXM25_RS07345.p01	EXM27_RS07340.p01	9a4c8fc1848a3d3f0726c05a3595eff6_7033
A3O02_RS23195	hypothetical protein	34	Core	MAB_4555c.p01	MYCMA_RS01650.p01	a576f074b5746b5d11744d7421b39af1_17877	MMASJCM_RS22845.p01	c39d223208851a3dc51c9f04667d49b8_18900	AOY11_RS22980.p01	A3N95_RS21800.p01	A3N96_RS24760.p01	A3N97_RS22005.p01	A3N98_RS23640.p01	A3N99_RS24235.p01	A3O00_RS22855.p01	A3O01_RS23570.p01	A3O02_RS23195.p01	A3O03_RS24655.p01	A3O04_RS22520.p01	A3O05_RS21840.p01	A3O06_RS25020.p01	BAB74_RS22185.p01	BAB76_RS23590.p01	3af8ec970b88a6d1bcd28f8adf518d97_17497	BAB78_RS23610.p01	BAB79_RS25015.p01	CAK77_RS22670.p01	DDT49_RS01125.p01	DDT47_RS23395.p01	DDT53_RS23390.p01	DSQ36_RS23325.p01	MASB_RS23605.p01	D8677_RS21840.p01	EFV83_RS08975.p01	EXM25_RS22630.p01	EXM27_RS22585.p01	9a4c8fc1848a3d3f0726c05a3595eff6_14725
DDT49_RS05350	NAD(P)/FAD-dependent oxidoreductase	34	Core	MAB_0513.p01	MYCMA_RS20545.p01	a576f074b5746b5d11744d7421b39af1_2055	MMASJCM_RS02465.p01	c39d223208851a3dc51c9f04667d49b8_2313	AOY11_RS02485.p01	A3N95_RS02365.p01	A3N96_RS03290.p01	A3N97_RS02205.p01	A3N98_RS02755.p01	A3N99_RS03085.p01	A3O00_RS02495.p01	A3O01_RS02570.p01	A3O02_RS02590.p01	A3O03_RS03285.p01	A3O04_RS02255.p01	A3O05_RS02320.p01	A3O06_RS03065.p01	BAB74_RS02340.p01	BAB76_RS02570.p01	3af8ec970b88a6d1bcd28f8adf518d97_1899	BAB78_RS02890.p01	BAB79_RS03065.p01	CAK77_RS02680.p01	DDT49_RS05350.p01	DDT47_RS19080.p01	DDT53_RS19075.p01	DSQ36_RS02670.p01	MASB_RS02340.p01	D8677_RS17245.p01	EFV83_RS13695.p01	EXM25_RS02630.p01	EXM27_RS02625.p01	9a4c8fc1848a3d3f0726c05a3595eff6_11204
BAB76_RS01820	helix-turn-helix transcriptional regulator	34	Core	MAB_0383c.p01	MYCMA_RS21235.p01	a576f074b5746b5d11744d7421b39af1_1573	MMASJCM_RS01865.p01	c39d223208851a3dc51c9f04667d49b8_1561	AOY11_RS01740.p01	A3N95_RS01895.p01	A3N96_RS02435.p01	A3N97_RS01750.p01	A3N98_RS01900.p01	A3N99_RS01900.p01	A3O00_RS01820.p01	A3O01_RS01820.p01	A3O02_RS01895.p01	A3O03_RS02435.p01	A3O04_RS01800.p01	A3O05_RS01840.p01	A3O06_RS02250.p01	BAB74_RS01875.p01	BAB76_RS01820.p01	3af8ec970b88a6d1bcd28f8adf518d97_1369	BAB78_RS02170.p01	BAB79_RS02245.p01	CAK77_RS01930.p01	DDT49_RS04670.p01	DDT47_RS19895.p01	DDT53_RS19890.p01	DSQ36_RS01980.p01	MASB_RS01860.p01	D8677_RS17930.p01	EFV83_RS13010.p01	EXM25_RS02080.p01	EXM27_RS02080.p01	9a4c8fc1848a3d3f0726c05a3595eff6_11694
A3O00_RS22660	MCE family protein	34	Core	MAB_4516c.p01	MYCMA_RS01845.p01	a576f074b5746b5d11744d7421b39af1_17725	MMASJCM_RS22650.p01	c39d223208851a3dc51c9f04667d49b8_18751	AOY11_RS22785.p01	A3N95_RS21605.p01	A3N96_RS24565.p01	A3N97_RS21810.p01	A3N98_RS23445.p01	A3N99_RS24040.p01	A3O00_RS22660.p01	A3O01_RS23375.p01	A3O02_RS23000.p01	A3O03_RS24460.p01	A3O04_RS22325.p01	A3O05_RS21645.p01	A3O06_RS24825.p01	BAB74_RS21990.p01	BAB76_RS23395.p01	3af8ec970b88a6d1bcd28f8adf518d97_17348	BAB78_RS23405.p01	BAB79_RS24820.p01	CAK77_RS22480.p01	DDT49_RS00935.p01	DDT47_RS23585.p01	DDT53_RS23580.p01	DSQ36_RS23130.p01	MASB_RS23415.p01	D8677_RS22035.p01	EFV83_RS08780.p01	EXM25_RS22440.p01	EXM27_RS22395.p01	9a4c8fc1848a3d3f0726c05a3595eff6_14877
MASS_RS20580	AarF/ABC1/UbiB kinase family protein	34	Core	MAB_4045c.p01	MYCMA_RS04020.p01	a576f074b5746b5d11744d7421b39af1_15832	MMASJCM_RS20480.p01	c39d223208851a3dc51c9f04667d49b8_16977	AOY11_RS20430.p01	A3N95_RS19305.p01	A3N96_RS22295.p01	A3N97_RS19665.p01	A3N98_RS21175.p01	A3N99_RS21770.p01	A3O00_RS20325.p01	A3O01_RS21045.p01	A3O02_RS20740.p01	A3O03_RS21885.p01	A3O04_RS20175.p01	A3O05_RS19460.p01	A3O06_RS22690.p01	BAB74_RS19790.p01	BAB76_RS21055.p01	3af8ec970b88a6d1bcd28f8adf518d97_15636	BAB78_RS20970.p01	BAB79_RS22685.p01	CAK77_RS20265.p01	DDT49_RS22680.p01	DDT47_RS01285.p01	DDT53_RS01285.p01	DSQ36_RS20740.p01	MASB_RS20875.p01	D8677_RS24730.p01	EFV83_RS06405.p01	EXM25_RS20225.p01	EXM27_RS20180.p01	9a4c8fc1848a3d3f0726c05a3595eff6_16779
A3O02_RS10225	hypothetical protein	34	Core	MAB_2112.p01	MYCMA_RS13830.p01	a576f074b5746b5d11744d7421b39af1_8075	MMASJCM_RS10235.p01	c39d223208851a3dc51c9f04667d49b8_8080	AOY11_RS09435.p01	A3N95_RS09655.p01	A3N96_RS10615.p01	A3N97_RS09790.p01	A3N98_RS09810.p01	A3N99_RS10405.p01	A3O00_RS10600.p01	A3O01_RS10475.p01	A3O02_RS10225.p01	A3O03_RS10605.p01	A3O04_RS10300.p01	A3O05_RS09370.p01	A3O06_RS10660.p01	BAB74_RS09920.p01	BAB76_RS10485.p01	3af8ec970b88a6d1bcd28f8adf518d97_8128	BAB78_RS10545.p01	BAB79_RS10655.p01	CAK77_RS10265.p01	DDT49_RS12875.p01	DDT47_RS11480.p01	DDT53_RS11300.p01	DSQ36_RS10870.p01	MASB_RS10110.p01	D8677_RS09545.p01	EFV83_RS21895.p01	EXM25_RS10215.p01	EXM27_RS10215.p01	9a4c8fc1848a3d3f0726c05a3595eff6_4826
MMASJCM_RS05550	metal-dependent hydrolase	34	Core	MAB_1116.p01	MYCMA_RS17975.p01	a576f074b5746b5d11744d7421b39af1_4530	MMASJCM_RS05550.p01	c39d223208851a3dc51c9f04667d49b8_4787	AOY11_RS04900.p01	A3N95_RS05070.p01	A3N96_RS05860.p01	A3N97_RS05305.p01	A3N98_RS05325.p01	A3N99_RS05655.p01	A3O00_RS05525.p01	A3O01_RS05915.p01	A3O02_RS05670.p01	A3O03_RS05855.p01	A3O04_RS05225.p01	A3O05_RS04920.p01	A3O06_RS06390.p01	BAB74_RS05330.p01	BAB76_RS05925.p01	3af8ec970b88a6d1bcd28f8adf518d97_4215	BAB78_RS06010.p01	BAB79_RS06385.p01	CAK77_RS05530.p01	DDT49_RS07965.p01	DDT47_RS16370.p01	DDT53_RS16455.p01	DSQ36_RS05750.p01	MASB_RS05770.p01	D8677_RS14160.p01	EFV83_RS16770.p01	EXM25_RS05470.p01	EXM27_RS05465.p01	9a4c8fc1848a3d3f0726c05a3595eff6_8405
A3O02_RS21795	hypothetical protein	34	Core	MAB_4259c.p01	MYCMA_RS02890.p01	a576f074b5746b5d11744d7421b39af1_16788	MMASJCM_RS21590.p01	c39d223208851a3dc51c9f04667d49b8_17895	AOY11_RS21490.p01	A3N95_RS20375.p01	A3N96_RS23420.p01	A3N97_RS20780.p01	A3N98_RS22300.p01	A3N99_RS22895.p01	A3O00_RS21390.p01	A3O01_RS22105.p01	A3O02_RS21795.p01	A3O03_RS23010.p01	A3O04_RS21285.p01	A3O05_RS20520.p01	A3O06_RS23800.p01	BAB74_RS20900.p01	BAB76_RS22115.p01	3af8ec970b88a6d1bcd28f8adf518d97_16521	BAB78_RS22065.p01	BAB79_RS23795.p01	CAK77_RS21405.p01	DDT49_RS23815.p01	DDT47_RS00150.p01	DDT53_RS00150.p01	DSQ36_RS21815.p01	MASB_RS21960.p01	D8677_RS23655.p01	EFV83_RS07480.p01	EXM25_RS21365.p01	EXM27_RS21320.p01	9a4c8fc1848a3d3f0726c05a3595eff6_15825
DSQ36_RS24175	hypothetical protein	34	Core	MAB_4722.p01	MYCMA_RS00810.p01	a576f074b5746b5d11744d7421b39af1_18531	MMASJCM_RS23695.p01	c39d223208851a3dc51c9f04667d49b8_19553	AOY11_RS23825.p01	A3N95_RS22650.p01	A3N96_RS25600.p01	A3N97_RS22835.p01	A3N98_RS24480.p01	A3N99_RS25075.p01	A3O00_RS23690.p01	A3O01_RS24405.p01	A3O02_RS24045.p01	A3O03_RS25495.p01	A3O04_RS23365.p01	A3O05_RS22670.p01	A3O06_RS25850.p01	BAB74_RS23010.p01	BAB76_RS24425.p01	3af8ec970b88a6d1bcd28f8adf518d97_18150	BAB78_RS24480.p01	BAB79_RS25845.p01	CAK77_RS23515.p01	DDT49_RS01975.p01	DDT47_RS22545.p01	DDT53_RS22540.p01	DSQ36_RS24175.p01	MASB_RS24465.p01	D8677_RS20990.p01	EFV83_RS09825.p01	EXM25_RS23475.p01	EXM27_RS23430.p01	9a4c8fc1848a3d3f0726c05a3595eff6_14067
D8677_RS00625	acetyl-CoA acetyltransferase	34	Core	MAB_3826c.p01	MYCMA_RS05120.p01	a576f074b5746b5d11744d7421b39af1_14981	MMASJCM_RS19045.p01	c39d223208851a3dc51c9f04667d49b8_15829	AOY11_RS19220.p01	A3N95_RS18190.p01	A3N96_RS20880.p01	A3N97_RS18435.p01	A3N98_RS20075.p01	A3N99_RS20670.p01	A3O00_RS19205.p01	A3O01_RS19835.p01	A3O02_RS19235.p01	A3O03_RS20785.p01	A3O04_RS19030.p01	A3O05_RS18350.p01	A3O06_RS21255.p01	BAB74_RS18690.p01	BAB76_RS19845.p01	3af8ec970b88a6d1bcd28f8adf518d97_14729	BAB78_RS19510.p01	BAB79_RS21250.p01	CAK77_RS19095.p01	DDT49_RS21565.p01	DDT47_RS02765.p01	DDT53_RS02395.p01	DSQ36_RS19605.p01	MASB_RS19425.p01	D8677_RS00625.p01	EFV83_RS05270.p01	EXM25_RS19055.p01	EXM27_RS19010.p01	9a4c8fc1848a3d3f0726c05a3595eff6_17633
DDT47_RS00655	ketosteroid isomerase	34	Core	MAB_4170.p01	MYCMA_RS03390.p01	a576f074b5746b5d11744d7421b39af1_16274	MMASJCM_RS21090.p01	c39d223208851a3dc51c9f04667d49b8_17453	AOY11_RS21045.p01	A3N95_RS19920.p01	A3N96_RS22920.p01	A3N97_RS20280.p01	A3N98_RS21800.p01	A3N99_RS22395.p01	A3O00_RS20945.p01	A3O01_RS21660.p01	A3O02_RS21350.p01	A3O03_RS22510.p01	A3O04_RS20785.p01	A3O05_RS20075.p01	A3O06_RS23300.p01	BAB74_RS20400.p01	BAB76_RS21670.p01	3af8ec970b88a6d1bcd28f8adf518d97_16125	BAB78_RS21620.p01	BAB79_RS23295.p01	CAK77_RS20900.p01	DDT49_RS23310.p01	DDT47_RS00655.p01	DDT53_RS00655.p01	DSQ36_RS21365.p01	MASB_RS21510.p01	D8677_RS24105.p01	EFV83_RS07030.p01	EXM25_RS20860.p01	EXM27_RS20815.p01	9a4c8fc1848a3d3f0726c05a3595eff6_16338
MAUC22_RS19575	septum formation inhibitor Maf	34	Core	MAB_3633.p01	MYCMA_RS06090.p01	a576f074b5746b5d11744d7421b39af1_14224	MMASJCM_RS17975.p01	c39d223208851a3dc51c9f04667d49b8_15082	AOY11_RS17500.p01	A3N95_RS17210.p01	A3N96_RS19910.p01	A3N97_RS17470.p01	A3N98_RS19105.p01	A3N99_RS19700.p01	A3O00_RS18240.p01	A3O01_RS18550.p01	A3O02_RS18270.p01	A3O03_RS19815.p01	A3O04_RS18025.p01	A3O05_RS17395.p01	A3O06_RS20230.p01	BAB74_RS17715.p01	BAB76_RS18560.p01	3af8ec970b88a6d1bcd28f8adf518d97_13935	BAB78_RS18525.p01	BAB79_RS20225.p01	CAK77_RS18070.p01	DDT49_RS20510.p01	DDT47_RS03745.p01	DDT53_RS03375.p01	DSQ36_RS18630.p01	MASB_RS18460.p01	D8677_RS01605.p01	EFV83_RS04295.p01	EXM25_RS18025.p01	EXM27_RS17980.p01	9a4c8fc1848a3d3f0726c05a3595eff6_18403
EFV83_RS06605	TetR/AcrR family transcriptional regulator	34	Core	MAB_4086.p01	MYCMA_RS03820.p01	a576f074b5746b5d11744d7421b39af1_15989	MMASJCM_RS20680.p01	c39d223208851a3dc51c9f04667d49b8_17131	AOY11_RS20625.p01	A3N95_RS19505.p01	A3N96_RS22490.p01	A3N97_RS19860.p01	A3N98_RS21370.p01	A3N99_RS21965.p01	A3O00_RS20520.p01	A3O01_RS21240.p01	A3O02_RS20935.p01	A3O03_RS22080.p01	A3O04_RS20375.p01	A3O05_RS19655.p01	A3O06_RS22885.p01	BAB74_RS19990.p01	BAB76_RS21250.p01	3af8ec970b88a6d1bcd28f8adf518d97_15795	BAB78_RS21170.p01	BAB79_RS22880.p01	CAK77_RS20470.p01	DDT49_RS22880.p01	DDT47_RS01085.p01	DDT53_RS01085.p01	DSQ36_RS20940.p01	MASB_RS21080.p01	D8677_RS24530.p01	EFV83_RS06605.p01	EXM25_RS20430.p01	EXM27_RS20385.p01	9a4c8fc1848a3d3f0726c05a3595eff6_16622
miaA	tRNA (adenosine(37)-N6)-dimethylallyltransferase MiaA	34	Core	MAB_3044c.p01	MYCMA_RS09040.p01	a576f074b5746b5d11744d7421b39af1_11693	MMASJCM_RS15090.p01	c39d223208851a3dc51c9f04667d49b8_12875	AOY11_RS14145.p01	A3N95_RS14270.p01	A3N96_RS16910.p01	A3N97_RS14630.p01	A3N98_RS16105.p01	A3N99_RS16695.p01	A3O00_RS15270.p01	A3O01_RS15200.p01	A3O02_RS15220.p01	A3O03_RS16815.p01	A3O04_RS15125.p01	A3O05_RS14080.p01	A3O06_RS17370.p01	BAB74_RS14870.p01	BAB76_RS15210.p01	3af8ec970b88a6d1bcd28f8adf518d97_11686	BAB78_RS15500.p01	BAB79_RS17365.p01	CAK77_RS15155.p01	DDT49_RS17245.p01	DDT47_RS06725.p01	DDT53_RS06355.p01	DSQ36_RS15620.p01	MASB_RS14875.p01	D8677_RS04735.p01	EFV83_RS01280.p01	EXM25_RS15100.p01	EXM27_RS15100.p01	9a4c8fc1848a3d3f0726c05a3595eff6_1157
folP	dihydropteroate synthase	34	Core	MAB_0535.p01	MYCMA_RS20440.p01	a576f074b5746b5d11744d7421b39af1_2138	MMASJCM_RS02570.p01	c39d223208851a3dc51c9f04667d49b8_2399	AOY11_RS02595.p01	A3N95_RS02475.p01	A3N96_RS03395.p01	A3N97_RS02310.p01	A3N98_RS02860.p01	A3N99_RS03190.p01	A3O00_RS02605.p01	A3O01_RS02680.p01	A3O02_RS02700.p01	A3O03_RS03390.p01	A3O04_RS02360.p01	A3O05_RS02430.p01	A3O06_RS03170.p01	BAB74_RS02450.p01	BAB76_RS02680.p01	3af8ec970b88a6d1bcd28f8adf518d97_1983	BAB78_RS03000.p01	BAB79_RS03170.p01	CAK77_RS02785.p01	DDT49_RS05455.p01	DDT47_RS18975.p01	DDT53_RS18970.p01	DSQ36_RS02780.p01	MASB_RS02450.p01	D8677_RS17135.p01	EFV83_RS13805.p01	EXM25_RS02735.p01	EXM27_RS02730.p01	9a4c8fc1848a3d3f0726c05a3595eff6_11120
EXM27_RS13125	8-amino-7-oxononanoate synthase	34	Core	MAB_2687c.p01	MYCMA_RS11000.p01	a576f074b5746b5d11744d7421b39af1_10352	MMASJCM_RS13150.p01	c39d223208851a3dc51c9f04667d49b8_10319	AOY11_RS12335.p01	A3N95_RS12485.p01	A3N96_RS13460.p01	A3N97_RS12790.p01	A3N98_RS12655.p01	A3N99_RS13250.p01	A3O00_RS13465.p01	A3O01_RS13395.p01	A3O02_RS13455.p01	A3O03_RS13450.p01	A3O04_RS13170.p01	A3O05_RS12185.p01	A3O06_RS13685.p01	BAB74_RS13005.p01	BAB76_RS13405.p01	3af8ec970b88a6d1bcd28f8adf518d97_10359	BAB78_RS13595.p01	BAB79_RS13675.p01	CAK77_RS13175.p01	DDT49_RS15280.p01	DDT47_RS08730.p01	DDT53_RS08415.p01	DSQ36_RS13780.p01	MASB_RS13005.p01	D8677_RS06585.p01	EFV83_RS24795.p01	EXM25_RS13125.p01	EXM27_RS13125.p01	9a4c8fc1848a3d3f0726c05a3595eff6_2508
EFV83_RS09250	class I SAM-dependent methyltransferase	34	Core	MAB_4610c.p01	MYCMA_RS01375.p01	a576f074b5746b5d11744d7421b39af1_18094	MMASJCM_RS23125.p01	c39d223208851a3dc51c9f04667d49b8_19115	AOY11_RS23255.p01	A3N95_RS22075.p01	A3N96_RS25035.p01	A3N97_RS22280.p01	A3N98_RS23915.p01	A3N99_RS24510.p01	A3O00_RS23130.p01	A3O01_RS23845.p01	A3O02_RS23470.p01	A3O03_RS24930.p01	A3O04_RS22795.p01	A3O05_RS22115.p01	A3O06_RS25295.p01	BAB74_RS22460.p01	BAB76_RS23865.p01	3af8ec970b88a6d1bcd28f8adf518d97_17717	BAB78_RS23890.p01	BAB79_RS25290.p01	CAK77_RS22945.p01	DDT49_RS01400.p01	DDT47_RS23120.p01	DDT53_RS23115.p01	DSQ36_RS23600.p01	MASB_RS23880.p01	D8677_RS21565.p01	EFV83_RS09250.p01	EXM25_RS22905.p01	EXM27_RS22860.p01	9a4c8fc1848a3d3f0726c05a3595eff6_14509
AOY11_RS15090	hypothetical protein	34	Core	MAB_3233.p01	MYCMA_RS08080.p01	a576f074b5746b5d11744d7421b39af1_12415	MMASJCM_RS16020.p01	c39d223208851a3dc51c9f04667d49b8_13601	AOY11_RS15090.p01	A3N95_RS15210.p01	A3N96_RS17870.p01	A3N97_RS15555.p01	A3N98_RS17065.p01	A3N99_RS17655.p01	A3O00_RS16215.p01	A3O01_RS16145.p01	A3O02_RS16165.p01	A3O03_RS17775.p01	A3O04_RS16050.p01	A3O05_RS15025.p01	A3O06_RS18295.p01	BAB74_RS15795.p01	BAB76_RS16155.p01	3af8ec970b88a6d1bcd28f8adf518d97_12412	BAB78_RS16455.p01	BAB79_RS18290.p01	CAK77_RS16085.p01	DDT49_RS18205.p01	DDT47_RS05765.p01	DDT53_RS05395.p01	DSQ36_RS16570.p01	MASB_RS15840.p01	D8677_RS03785.p01	EFV83_RS02230.p01	EXM25_RS16030.p01	EXM27_RS16030.p01	9a4c8fc1848a3d3f0726c05a3595eff6_422
AOY11_RS09820	RNA helicase	34	Core	MAB_2189.p01	MYCMA_RS13430.p01	a576f074b5746b5d11744d7421b39af1_8381	MMASJCM_RS10630.p01	c39d223208851a3dc51c9f04667d49b8_8376	AOY11_RS09820.p01	A3N95_RS10045.p01	A3N96_RS11015.p01	A3N97_RS10190.p01	A3N98_RS10210.p01	A3N99_RS10805.p01	A3O00_RS10985.p01	A3O01_RS10860.p01	A3O02_RS10610.p01	A3O03_RS11005.p01	A3O04_RS10700.p01	A3O05_RS09755.p01	A3O06_RS11060.p01	BAB74_RS10315.p01	BAB76_RS10870.p01	3af8ec970b88a6d1bcd28f8adf518d97_8444	BAB78_RS10940.p01	BAB79_RS11050.p01	CAK77_RS10660.p01	DDT49_RS13275.p01	DDT47_RS11080.p01	DDT53_RS10900.p01	DSQ36_RS11255.p01	MASB_RS10495.p01	D8677_RS09160.p01	EFV83_RS22280.p01	EXM25_RS10615.p01	EXM27_RS10615.p01	9a4c8fc1848a3d3f0726c05a3595eff6_4509
DDT47_RS16565	hypothetical protein	34	Core	MAB_1061.p01	MYCMA_RS18160.p01	a576f074b5746b5d11744d7421b39af1_4236	MMASJCM_RS05350.p01	c39d223208851a3dc51c9f04667d49b8_4627	AOY11_RS04615.p01	A3N95_RS04870.p01	A3N96_RS05670.p01	A3N97_RS05115.p01	A3N98_RS05135.p01	A3N99_RS05465.p01	A3O00_RS05235.p01	A3O01_RS05630.p01	A3O02_RS05475.p01	A3O03_RS05665.p01	A3O04_RS05035.p01	A3O05_RS04710.p01	A3O06_RS06200.p01	BAB74_RS04820.p01	BAB76_RS05635.p01	3af8ec970b88a6d1bcd28f8adf518d97_4058	BAB78_RS05705.p01	BAB79_RS06195.p01	CAK77_RS05335.p01	DDT49_RS07770.p01	DDT47_RS16565.p01	DDT53_RS16650.p01	DSQ36_RS05445.p01	MASB_RS05570.p01	D8677_RS14465.p01	EFV83_RS16465.p01	EXM25_RS05270.p01	EXM27_RS05265.p01	9a4c8fc1848a3d3f0726c05a3595eff6_8702
EXM27_RS18700	cutinase family protein	34	Core	MAB_3766.p01	MYCMA_RS05420.p01	a576f074b5746b5d11744d7421b39af1_14747	MMASJCM_RS18745.p01	c39d223208851a3dc51c9f04667d49b8_15593	AOY11_RS18165.p01	A3N95_RS17890.p01	A3N96_RS20580.p01	A3N97_RS18140.p01	A3N98_RS19775.p01	A3N99_RS20370.p01	A3O00_RS18905.p01	A3O01_RS19215.p01	A3O02_RS18935.p01	A3O03_RS20485.p01	A3O04_RS18730.p01	A3O05_RS18055.p01	A3O06_RS20955.p01	BAB74_RS18390.p01	BAB76_RS19225.p01	3af8ec970b88a6d1bcd28f8adf518d97_14494	BAB78_RS19210.p01	BAB79_RS20950.p01	CAK77_RS18785.p01	DDT49_RS21255.p01	DDT47_RS03075.p01	DDT53_RS02705.p01	DSQ36_RS19295.p01	MASB_RS19115.p01	D8677_RS00940.p01	EFV83_RS04960.p01	EXM25_RS18745.p01	EXM27_RS18700.p01	9a4c8fc1848a3d3f0726c05a3595eff6_17867
A3N97_RS12300	ANTAR domain-containing protein	34	Core	MAB_2586.p01	MYCMA_RS11440.p01	a576f074b5746b5d11744d7421b39af1_10018	MMASJCM_RS12705.p01	c39d223208851a3dc51c9f04667d49b8_9975	AOY11_RS11835.p01	A3N95_RS12030.p01	A3N96_RS13020.p01	A3N97_RS12300.p01	A3N98_RS12215.p01	A3N99_RS12810.p01	A3O00_RS12965.p01	A3O01_RS12895.p01	A3O02_RS12955.p01	A3O03_RS13010.p01	A3O04_RS12725.p01	A3O05_RS11740.p01	A3O06_RS13190.p01	BAB74_RS12380.p01	BAB76_RS12905.p01	3af8ec970b88a6d1bcd28f8adf518d97_10014	BAB78_RS13050.p01	BAB79_RS13180.p01	CAK77_RS12730.p01	DDT49_RS14840.p01	DDT47_RS09170.p01	DDT53_RS08855.p01	DSQ36_RS13280.p01	MASB_RS12555.p01	D8677_RS07085.p01	EFV83_RS24295.p01	EXM25_RS12680.p01	EXM27_RS12680.p01	9a4c8fc1848a3d3f0726c05a3595eff6_2846
BAB77_RS04280	DNA alkylation repair protein	34	Core	MAB_0873.p01	MYCMA_RS18940.p01	a576f074b5746b5d11744d7421b39af1_3590	MMASJCM_RS04060.p01	c39d223208851a3dc51c9f04667d49b8_3700	AOY11_RS03675.p01	A3N95_RS04045.p01	A3N96_RS04890.p01	A3N97_RS04235.p01	A3N98_RS04355.p01	A3N99_RS04685.p01	A3O00_RS04295.p01	A3O01_RS04695.p01	A3O02_RS04435.p01	A3O03_RS04885.p01	A3O04_RS04145.p01	A3O05_RS03930.p01	A3O06_RS05380.p01	BAB74_RS03940.p01	BAB76_RS04695.p01	3af8ec970b88a6d1bcd28f8adf518d97_3367	BAB78_RS04725.p01	BAB79_RS05375.p01	CAK77_RS04430.p01	DDT49_RS06980.p01	DDT47_RS17355.p01	DDT53_RS17440.p01	DSQ36_RS04500.p01	MASB_RS04185.p01	D8677_RS15405.p01	EFV83_RS15525.p01	EXM25_RS04370.p01	EXM27_RS04365.p01	9a4c8fc1848a3d3f0726c05a3595eff6_9647
CAK77_RS12750	polysaccharide deacetylase family protein	34	Core	MAB_2590.p01	MYCMA_RS11420.p01	a576f074b5746b5d11744d7421b39af1_10032	MMASJCM_RS12725.p01	c39d223208851a3dc51c9f04667d49b8_9991	AOY11_RS11855.p01	A3N95_RS12050.p01	A3N96_RS13040.p01	A3N97_RS12320.p01	A3N98_RS12235.p01	A3N99_RS12830.p01	A3O00_RS12985.p01	A3O01_RS12915.p01	A3O02_RS12975.p01	A3O03_RS13030.p01	A3O04_RS12745.p01	A3O05_RS11760.p01	A3O06_RS13210.p01	BAB74_RS12400.p01	BAB76_RS12925.p01	3af8ec970b88a6d1bcd28f8adf518d97_10030	BAB78_RS13070.p01	BAB79_RS13200.p01	CAK77_RS12750.p01	DDT49_RS14860.p01	DDT47_RS09150.p01	DDT53_RS08835.p01	DSQ36_RS13300.p01	MASB_RS12575.p01	D8677_RS07065.p01	EFV83_RS24315.p01	EXM25_RS12700.p01	EXM27_RS12700.p01	9a4c8fc1848a3d3f0726c05a3595eff6_2830
MAUC22_RS12940	hypothetical protein	34	Core	MAB_2594.p01	MYCMA_RS11410.p01	a576f074b5746b5d11744d7421b39af1_10042	MMASJCM_RS12740.p01	c39d223208851a3dc51c9f04667d49b8_10003	AOY11_RS11870.p01	A3N95_RS12065.p01	A3N96_RS13050.p01	A3N97_RS12330.p01	A3N98_RS12245.p01	A3N99_RS12840.p01	A3O00_RS13000.p01	A3O01_RS12930.p01	A3O02_RS12990.p01	A3O03_RS13040.p01	A3O04_RS12760.p01	A3O05_RS11775.p01	A3O06_RS13225.p01	BAB74_RS12415.p01	BAB76_RS12940.p01	3af8ec970b88a6d1bcd28f8adf518d97_10042	BAB78_RS13090.p01	BAB79_RS13215.p01	CAK77_RS12765.p01	DDT49_RS14875.p01	DDT47_RS09135.p01	DDT53_RS08820.p01	DSQ36_RS13315.p01	MASB_RS12590.p01	D8677_RS07050.p01	EFV83_RS24330.p01	EXM25_RS12715.p01	EXM27_RS12715.p01	9a4c8fc1848a3d3f0726c05a3595eff6_2820
DDT49_RS14885	YnfA family protein	34	Core	MAB_2597.p01	MYCMA_RS11400.p01	a576f074b5746b5d11744d7421b39af1_10050	MMASJCM_RS12755.p01	c39d223208851a3dc51c9f04667d49b8_10013	AOY11_RS11885.p01	A3N95_RS12080.p01	A3N96_RS13060.p01	A3N97_RS12340.p01	A3N98_RS12255.p01	A3N99_RS12850.p01	A3O00_RS13015.p01	A3O01_RS12945.p01	A3O02_RS13005.p01	A3O03_RS13050.p01	A3O04_RS12775.p01	A3O05_RS11790.p01	A3O06_RS13240.p01	BAB74_RS12430.p01	BAB76_RS12955.p01	3af8ec970b88a6d1bcd28f8adf518d97_10054	BAB78_RS13105.p01	BAB79_RS13230.p01	CAK77_RS12780.p01	DDT49_RS14885.p01	DDT47_RS09125.p01	DDT53_RS08810.p01	DSQ36_RS13330.p01	MASB_RS12605.p01	D8677_RS07035.p01	EFV83_RS24345.p01	EXM25_RS12730.p01	EXM27_RS12730.p01	9a4c8fc1848a3d3f0726c05a3595eff6_2812
MMASJCM_RS12760	amino acid permease	34	Core	MAB_2598.p01	MYCMA_RS11395.p01	a576f074b5746b5d11744d7421b39af1_10054	MMASJCM_RS12760.p01	c39d223208851a3dc51c9f04667d49b8_10017	AOY11_RS11890.p01	A3N95_RS12085.p01	A3N96_RS13065.p01	A3N97_RS12345.p01	A3N98_RS12260.p01	A3N99_RS12855.p01	A3O00_RS13020.p01	A3O01_RS12950.p01	A3O02_RS13010.p01	A3O03_RS13055.p01	A3O04_RS12780.p01	A3O05_RS11795.p01	A3O06_RS13245.p01	BAB74_RS12435.p01	BAB76_RS12960.p01	3af8ec970b88a6d1bcd28f8adf518d97_10058	BAB78_RS13110.p01	BAB79_RS13235.p01	CAK77_RS12785.p01	DDT49_RS14890.p01	DDT47_RS09120.p01	DDT53_RS08805.p01	DSQ36_RS13335.p01	MASB_RS12610.p01	D8677_RS07030.p01	EFV83_RS24350.p01	EXM25_RS12735.p01	EXM27_RS12735.p01	9a4c8fc1848a3d3f0726c05a3595eff6_2808
EFV83_RS24375	amidohydrolase family protein	34	Core	MAB_2605c.p01	MYCMA_RS11370.p01	a576f074b5746b5d11744d7421b39af1_10072	MMASJCM_RS12785.p01	c39d223208851a3dc51c9f04667d49b8_10037	AOY11_RS11915.p01	A3N95_RS12110.p01	A3N96_RS13090.p01	A3N97_RS12370.p01	A3N98_RS12285.p01	A3N99_RS12880.p01	A3O00_RS13045.p01	A3O01_RS12975.p01	A3O02_RS13035.p01	A3O03_RS13080.p01	A3O04_RS12805.p01	A3O05_RS11820.p01	A3O06_RS13270.p01	BAB74_RS12460.p01	BAB76_RS12985.p01	3af8ec970b88a6d1bcd28f8adf518d97_10077	BAB78_RS13135.p01	BAB79_RS13260.p01	CAK77_RS12810.p01	DDT49_RS14915.p01	DDT47_RS09095.p01	DDT53_RS08780.p01	DSQ36_RS13360.p01	MASB_RS12635.p01	D8677_RS07005.p01	EFV83_RS24375.p01	EXM25_RS12760.p01	EXM27_RS12760.p01	9a4c8fc1848a3d3f0726c05a3595eff6_2788
A3N99_RS12895	alpha/beta hydrolase	34	Core	MAB_2608.p01	MYCMA_RS11355.p01	a576f074b5746b5d11744d7421b39af1_10084	MMASJCM_RS12800.p01	c39d223208851a3dc51c9f04667d49b8_10048	AOY11_RS11930.p01	A3N95_RS12125.p01	A3N96_RS13105.p01	A3N97_RS12385.p01	A3N98_RS12300.p01	A3N99_RS12895.p01	A3O00_RS13060.p01	A3O01_RS12990.p01	A3O02_RS13050.p01	A3O03_RS13095.p01	A3O04_RS12820.p01	A3O05_RS11835.p01	A3O06_RS13285.p01	BAB74_RS12475.p01	BAB76_RS13000.p01	3af8ec970b88a6d1bcd28f8adf518d97_10089	BAB78_RS13150.p01	BAB79_RS13275.p01	CAK77_RS12825.p01	DDT49_RS14930.p01	DDT47_RS09080.p01	DDT53_RS08765.p01	DSQ36_RS13375.p01	MASB_RS12650.p01	D8677_RS06990.p01	EFV83_RS24390.p01	EXM25_RS12775.p01	EXM27_RS12775.p01	9a4c8fc1848a3d3f0726c05a3595eff6_2776
D8677_RS06980	aminotransferase class I/II-fold pyridoxal phosphate-dependent enzyme	34	Core	MAB_2610.p01	MYCMA_RS11345.p01	a576f074b5746b5d11744d7421b39af1_10092	MMASJCM_RS12810.p01	c39d223208851a3dc51c9f04667d49b8_10054	AOY11_RS11940.p01	A3N95_RS12135.p01	A3N96_RS13115.p01	A3N97_RS12395.p01	A3N98_RS12310.p01	A3N99_RS12905.p01	A3O00_RS13070.p01	A3O01_RS13000.p01	A3O02_RS13060.p01	A3O03_RS13105.p01	A3O04_RS12830.p01	A3O05_RS11845.p01	A3O06_RS13295.p01	BAB74_RS12485.p01	BAB76_RS13010.p01	3af8ec970b88a6d1bcd28f8adf518d97_10096	BAB78_RS13160.p01	BAB79_RS13285.p01	CAK77_RS12835.p01	DDT49_RS14940.p01	DDT47_RS09070.p01	DDT53_RS08755.p01	DSQ36_RS13385.p01	MASB_RS12660.p01	D8677_RS06980.p01	EFV83_RS24400.p01	EXM25_RS12785.p01	EXM27_RS12785.p01	9a4c8fc1848a3d3f0726c05a3595eff6_2769
EXM27_RS04585	MarR family transcriptional regulator	34	Core	MAB_0946.p01	MYCMA_RS18720.p01	a576f074b5746b5d11744d7421b39af1_3765	MMASJCM_RS04280.p01	c39d223208851a3dc51c9f04667d49b8_3854	AOY11_RS04035.p01	A3N95_RS04250.p01	A3N96_RS05110.p01	A3N97_RS04455.p01	A3N98_RS04575.p01	A3N99_RS04905.p01	A3O00_RS04660.p01	A3O01_RS05055.p01	A3O02_RS04640.p01	A3O03_RS05105.p01	A3O04_RS04365.p01	A3O05_RS04135.p01	A3O06_RS05600.p01	BAB74_RS04160.p01	BAB76_RS05060.p01	3af8ec970b88a6d1bcd28f8adf518d97_3540	BAB78_RS05095.p01	BAB79_RS05595.p01	CAK77_RS04650.p01	DDT49_RS07200.p01	DDT47_RS17135.p01	DDT53_RS17220.p01	DSQ36_RS04865.p01	MASB_RS04390.p01	D8677_RS15045.p01	EFV83_RS15885.p01	EXM25_RS04590.p01	EXM27_RS04585.p01	9a4c8fc1848a3d3f0726c05a3595eff6_9173
A3O06_RS13300	HAD-IIB family hydrolase	34	Core	MAB_2611.p01	MYCMA_RS11340.p01	a576f074b5746b5d11744d7421b39af1_10096	MMASJCM_RS12815.p01	c39d223208851a3dc51c9f04667d49b8_10058	AOY11_RS11945.p01	A3N95_RS12140.p01	A3N96_RS13120.p01	A3N97_RS12400.p01	A3N98_RS12315.p01	A3N99_RS12910.p01	A3O00_RS13075.p01	A3O01_RS13005.p01	A3O02_RS13065.p01	A3O03_RS13110.p01	A3O04_RS12835.p01	A3O05_RS11850.p01	A3O06_RS13300.p01	BAB74_RS12490.p01	BAB76_RS13015.p01	3af8ec970b88a6d1bcd28f8adf518d97_10100	BAB78_RS13165.p01	BAB79_RS13290.p01	CAK77_RS12840.p01	DDT49_RS14945.p01	DDT47_RS09065.p01	DDT53_RS08750.p01	DSQ36_RS13390.p01	MASB_RS12665.p01	D8677_RS06975.p01	EFV83_RS24405.p01	EXM25_RS12790.p01	EXM27_RS12790.p01	9a4c8fc1848a3d3f0726c05a3595eff6_2765
G6N22_RS03525	FAD-dependent oxidoreductase	34	Core	MAB_2614.p01	MYCMA_RS11320.p01	a576f074b5746b5d11744d7421b39af1_10108	MMASJCM_RS12830.p01	c39d223208851a3dc51c9f04667d49b8_10072	AOY11_RS11960.p01	A3N95_RS12160.p01	A3N96_RS13140.p01	A3N97_RS12420.p01	A3N98_RS12335.p01	A3N99_RS12930.p01	A3O00_RS13090.p01	A3O01_RS13020.p01	A3O02_RS13080.p01	A3O03_RS13130.p01	A3O04_RS12850.p01	A3O05_RS11865.p01	A3O06_RS13315.p01	BAB74_RS12635.p01	BAB76_RS13030.p01	3af8ec970b88a6d1bcd28f8adf518d97_10112	BAB78_RS13185.p01	BAB79_RS13305.p01	CAK77_RS12860.p01	DDT49_RS14965.p01	DDT47_RS09045.p01	DDT53_RS08730.p01	DSQ36_RS13410.p01	MASB_RS12685.p01	D8677_RS06955.p01	EFV83_RS24425.p01	EXM25_RS12810.p01	EXM27_RS12810.p01	9a4c8fc1848a3d3f0726c05a3595eff6_2753
A3O03_RS13160	TIGR02206 family membrane protein	34	Core	MAB_2620.p01	MYCMA_RS11290.p01	a576f074b5746b5d11744d7421b39af1_10131	MMASJCM_RS12860.p01	c39d223208851a3dc51c9f04667d49b8_10095	AOY11_RS11990.p01	A3N95_RS12190.p01	A3N96_RS13170.p01	A3N97_RS12450.p01	A3N98_RS12365.p01	A3N99_RS12960.p01	A3O00_RS13120.p01	A3O01_RS13050.p01	A3O02_RS13110.p01	A3O03_RS13160.p01	A3O04_RS12880.p01	A3O05_RS11895.p01	A3O06_RS13345.p01	BAB74_RS12665.p01	BAB76_RS13060.p01	3af8ec970b88a6d1bcd28f8adf518d97_10135	BAB78_RS13215.p01	BAB79_RS13335.p01	CAK77_RS12890.p01	DDT49_RS14995.p01	DDT47_RS09015.p01	DDT53_RS08700.p01	DSQ36_RS13440.p01	MASB_RS12715.p01	D8677_RS06925.p01	EFV83_RS24455.p01	EXM25_RS12840.p01	EXM27_RS12840.p01	9a4c8fc1848a3d3f0726c05a3595eff6_2729
cydC	thiol reductant ABC exporter subunit CydC	34	Core	MAB_2633.p01	MYCMA_RS11225.p01	a576f074b5746b5d11744d7421b39af1_10180	MMASJCM_RS12925.p01	c39d223208851a3dc51c9f04667d49b8_10146	AOY11_RS12055.p01	A3N95_RS12255.p01	A3N96_RS13235.p01	A3N97_RS12515.p01	A3N98_RS12430.p01	A3N99_RS13025.p01	A3O00_RS13185.p01	A3O01_RS13115.p01	A3O02_RS13175.p01	A3O03_RS13225.p01	A3O04_RS12945.p01	A3O05_RS11960.p01	A3O06_RS13410.p01	BAB74_RS12730.p01	BAB76_RS13125.p01	3af8ec970b88a6d1bcd28f8adf518d97_10185	BAB78_RS13280.p01	BAB79_RS13400.p01	CAK77_RS12955.p01	DDT49_RS15060.p01	DDT47_RS08950.p01	DDT53_RS08635.p01	DSQ36_RS13505.p01	MASB_RS12780.p01	D8677_RS06860.p01	EFV83_RS24520.p01	EXM25_RS12905.p01	EXM27_RS12905.p01	9a4c8fc1848a3d3f0726c05a3595eff6_2680
BAB78_RS13285	DUF4190 domain-containing protein	34	Core	MAB_2634.p01	MYCMA_RS11220.p01	a576f074b5746b5d11744d7421b39af1_10184	MMASJCM_RS12930.p01	c39d223208851a3dc51c9f04667d49b8_10150	AOY11_RS12060.p01	A3N95_RS12260.p01	A3N96_RS13240.p01	A3N97_RS12520.p01	A3N98_RS12435.p01	A3N99_RS13030.p01	A3O00_RS13190.p01	A3O01_RS13120.p01	A3O02_RS13180.p01	A3O03_RS13230.p01	A3O04_RS12950.p01	A3O05_RS11965.p01	A3O06_RS13415.p01	BAB74_RS12735.p01	BAB76_RS13130.p01	3af8ec970b88a6d1bcd28f8adf518d97_10189	BAB78_RS13285.p01	BAB79_RS13405.p01	CAK77_RS12960.p01	DDT49_RS15065.p01	DDT47_RS08945.p01	DDT53_RS08630.p01	DSQ36_RS13510.p01	MASB_RS12785.p01	D8677_RS06855.p01	EFV83_RS24525.p01	EXM25_RS12910.p01	EXM27_RS12910.p01	9a4c8fc1848a3d3f0726c05a3595eff6_2676
sugE	quaternary ammonium compound efflux SMR transporter SugE	34	Core	MAB_2640c.p01	MYCMA_RS11190.p01	a576f074b5746b5d11744d7421b39af1_10207	MMASJCM_RS12960.p01	c39d223208851a3dc51c9f04667d49b8_10174	AOY11_RS12090.p01	A3N95_RS12290.p01	A3N96_RS13270.p01	A3N97_RS12550.p01	A3N98_RS12465.p01	A3N99_RS13060.p01	A3O00_RS13220.p01	A3O01_RS13150.p01	A3O02_RS13210.p01	A3O03_RS13260.p01	A3O04_RS12980.p01	A3O05_RS11995.p01	A3O06_RS13445.p01	BAB74_RS12765.p01	BAB76_RS13160.p01	3af8ec970b88a6d1bcd28f8adf518d97_10212	BAB78_RS13315.p01	BAB79_RS13435.p01	CAK77_RS12990.p01	DDT49_RS15095.p01	DDT47_RS08915.p01	DDT53_RS08600.p01	DSQ36_RS13540.p01	MASB_RS12815.p01	D8677_RS06825.p01	EFV83_RS24555.p01	EXM25_RS12940.p01	EXM27_RS12940.p01	9a4c8fc1848a3d3f0726c05a3595eff6_2653
hisI	phosphoribosyl-AMP cyclohydrolase	34	Core	MAB_2663c.p01	MYCMA_RS11125.p01	a576f074b5746b5d11744d7421b39af1_10259	MMASJCM_RS13025.p01	c39d223208851a3dc51c9f04667d49b8_10226	AOY11_RS12210.p01	A3N95_RS12360.p01	A3N96_RS13335.p01	A3N97_RS12665.p01	A3N98_RS12530.p01	A3N99_RS13125.p01	A3O00_RS13340.p01	A3O01_RS13270.p01	A3O02_RS13330.p01	A3O03_RS13325.p01	A3O04_RS13045.p01	A3O05_RS12060.p01	A3O06_RS13560.p01	BAB74_RS12880.p01	BAB76_RS13280.p01	3af8ec970b88a6d1bcd28f8adf518d97_10264	BAB78_RS13470.p01	BAB79_RS13550.p01	CAK77_RS13055.p01	DDT49_RS15160.p01	DDT47_RS08850.p01	DDT53_RS08535.p01	DSQ36_RS13660.p01	MASB_RS12885.p01	D8677_RS06705.p01	EFV83_RS24675.p01	EXM25_RS13005.p01	EXM27_RS13005.p01	9a4c8fc1848a3d3f0726c05a3595eff6_2603
D8677_RS06635	helix-turn-helix transcriptional regulator	34	Core	MAB_2677c.p01	MYCMA_RS11055.p01	a576f074b5746b5d11744d7421b39af1_10312	MMASJCM_RS13095.p01	c39d223208851a3dc51c9f04667d49b8_10280	AOY11_RS12280.p01	A3N95_RS12430.p01	A3N96_RS13405.p01	A3N97_RS12735.p01	A3N98_RS12600.p01	A3N99_RS13195.p01	A3O00_RS13410.p01	A3O01_RS13340.p01	A3O02_RS13400.p01	A3O03_RS13395.p01	A3O04_RS13115.p01	A3O05_RS12130.p01	A3O06_RS13630.p01	BAB74_RS12950.p01	BAB76_RS13350.p01	3af8ec970b88a6d1bcd28f8adf518d97_10319	BAB78_RS13540.p01	BAB79_RS13620.p01	CAK77_RS13125.p01	DDT49_RS15230.p01	DDT47_RS08780.p01	DDT53_RS08465.p01	DSQ36_RS13730.p01	MASB_RS12955.p01	D8677_RS06635.p01	EFV83_RS24745.p01	EXM25_RS13075.p01	EXM27_RS13075.p01	9a4c8fc1848a3d3f0726c05a3595eff6_2547
MAUC22_RS13305	FAD-dependent oxidoreductase	34	Core	MAB_2678.p01	MYCMA_RS11050.p01	a576f074b5746b5d11744d7421b39af1_10316	MMASJCM_RS13100.p01	c39d223208851a3dc51c9f04667d49b8_10283	AOY11_RS12285.p01	A3N95_RS12435.p01	A3N96_RS13410.p01	A3N97_RS12740.p01	A3N98_RS12605.p01	A3N99_RS13200.p01	A3O00_RS13415.p01	A3O01_RS13345.p01	A3O02_RS13405.p01	A3O03_RS13400.p01	A3O04_RS13120.p01	A3O05_RS12135.p01	A3O06_RS13635.p01	BAB74_RS12955.p01	BAB76_RS13355.p01	3af8ec970b88a6d1bcd28f8adf518d97_10323	BAB78_RS13545.p01	BAB79_RS13625.p01	CAK77_RS13130.p01	DDT49_RS15235.p01	DDT47_RS08775.p01	DDT53_RS08460.p01	DSQ36_RS13735.p01	MASB_RS12960.p01	D8677_RS06630.p01	EFV83_RS24750.p01	EXM25_RS13080.p01	EXM27_RS13080.p01	9a4c8fc1848a3d3f0726c05a3595eff6_2543
G6N22_RS03220	TetR family transcriptional regulator	34	Core	MAB_2685.p01	MYCMA_RS11010.p01	a576f074b5746b5d11744d7421b39af1_10344	MMASJCM_RS13140.p01	c39d223208851a3dc51c9f04667d49b8_10311	AOY11_RS12325.p01	A3N95_RS12475.p01	A3N96_RS13450.p01	A3N97_RS12780.p01	A3N98_RS12645.p01	A3N99_RS13240.p01	A3O00_RS13455.p01	A3O01_RS13385.p01	A3O02_RS13445.p01	A3O03_RS13440.p01	A3O04_RS13160.p01	A3O05_RS12175.p01	A3O06_RS13675.p01	BAB74_RS12995.p01	BAB76_RS13395.p01	3af8ec970b88a6d1bcd28f8adf518d97_10351	BAB78_RS13585.p01	BAB79_RS13665.p01	CAK77_RS13165.p01	DDT49_RS15270.p01	DDT47_RS08740.p01	DDT53_RS08425.p01	DSQ36_RS13770.p01	MASB_RS12995.p01	D8677_RS06595.p01	EFV83_RS24785.p01	EXM25_RS13115.p01	EXM27_RS13115.p01	9a4c8fc1848a3d3f0726c05a3595eff6_2516
A3O03_RS06825	hypothetical protein	34	Core	MAB_1314.p01	MYCMA_RS17005.p01	a576f074b5746b5d11744d7421b39af1_5297	MMASJCM_RS06600.p01	c39d223208851a3dc51c9f04667d49b8_5586	AOY11_RS05885.p01	A3N95_RS06090.p01	A3N96_RS06835.p01	A3N97_RS06295.p01	A3N98_RS06295.p01	A3N99_RS06625.p01	A3O00_RS06510.p01	A3O01_RS06915.p01	A3O02_RS06695.p01	A3O03_RS06825.p01	A3O04_RS06680.p01	A3O05_RS06135.p01	A3O06_RS07440.p01	BAB74_RS06320.p01	BAB76_RS06925.p01	3af8ec970b88a6d1bcd28f8adf518d97_5141	BAB78_RS07020.p01	BAB79_RS07435.p01	CAK77_RS06585.p01	DDT49_RS09395.p01	DDT47_RS14955.p01	DDT53_RS15020.p01	DSQ36_RS06745.p01	MASB_RS06800.p01	D8677_RS13165.p01	EFV83_RS17765.p01	EXM25_RS06530.p01	EXM27_RS06525.p01	9a4c8fc1848a3d3f0726c05a3595eff6_7631
BAB76_RS13540	hypothetical protein	34	Core	MAB_2715c.p01	MYCMA_RS10875.p01	a576f074b5746b5d11744d7421b39af1_10452	MMASJCM_RS13275.p01	c39d223208851a3dc51c9f04667d49b8_10426	AOY11_RS12470.p01	A3N95_RS12625.p01	A3N96_RS13585.p01	A3N97_RS12915.p01	A3N98_RS12780.p01	A3N99_RS13375.p01	A3O00_RS13600.p01	A3O01_RS13530.p01	A3O02_RS13595.p01	A3O03_RS13575.p01	A3O04_RS13295.p01	A3O05_RS12320.p01	A3O06_RS13810.p01	BAB74_RS13130.p01	BAB76_RS13540.p01	3af8ec970b88a6d1bcd28f8adf518d97_10456	BAB78_RS13730.p01	BAB79_RS13800.p01	CAK77_RS13300.p01	DDT49_RS15405.p01	DDT47_RS08605.p01	DDT53_RS08290.p01	DSQ36_RS13915.p01	MASB_RS13140.p01	D8677_RS06450.p01	EFV83_RS24930.p01	EXM25_RS13250.p01	EXM27_RS13250.p01	9a4c8fc1848a3d3f0726c05a3595eff6_2409
A3O01_RS13565	ferrochelatase	34	Core	MAB_2721c.p01	MYCMA_RS10840.p01	a576f074b5746b5d11744d7421b39af1_10474	MMASJCM_RS13310.p01	c39d223208851a3dc51c9f04667d49b8_10450	AOY11_RS12505.p01	A3N95_RS12660.p01	A3N96_RS13620.p01	A3N97_RS12950.p01	A3N98_RS12815.p01	A3N99_RS13410.p01	A3O00_RS13635.p01	A3O01_RS13565.p01	A3O02_RS13630.p01	A3O03_RS13610.p01	A3O04_RS13330.p01	A3O05_RS12355.p01	A3O06_RS13845.p01	BAB74_RS13165.p01	BAB76_RS13575.p01	3af8ec970b88a6d1bcd28f8adf518d97_10479	BAB78_RS13780.p01	BAB79_RS13835.p01	CAK77_RS13330.p01	DDT49_RS15435.p01	DDT47_RS08575.p01	DDT53_RS08260.p01	DSQ36_RS13945.p01	MASB_RS13170.p01	D8677_RS06420.p01	EFV83_RS24960.p01	EXM25_RS13280.p01	EXM27_RS13280.p01	9a4c8fc1848a3d3f0726c05a3595eff6_2385
DDT53_RS08205	methyltransferase type 12	34	Core	MAB_2732.p01	MYCMA_RS10785.p01	a576f074b5746b5d11744d7421b39af1_10517	MMASJCM_RS13365.p01	c39d223208851a3dc51c9f04667d49b8_10492	AOY11_RS12560.p01	A3N95_RS12715.p01	A3N96_RS13675.p01	A3N97_RS13005.p01	A3N98_RS12870.p01	A3N99_RS13465.p01	A3O00_RS13690.p01	A3O01_RS13620.p01	A3O02_RS13685.p01	A3O03_RS13665.p01	A3O04_RS13385.p01	A3O05_RS12410.p01	A3O06_RS13900.p01	BAB74_RS13220.p01	BAB76_RS13630.p01	3af8ec970b88a6d1bcd28f8adf518d97_10522	BAB78_RS13835.p01	BAB79_RS13890.p01	CAK77_RS13385.p01	DDT49_RS15490.p01	DDT47_RS08520.p01	DDT53_RS08205.p01	DSQ36_RS14000.p01	MASB_RS13225.p01	D8677_RS06365.p01	EFV83_RS25015.p01	EXM25_RS13335.p01	EXM27_RS13335.p01	9a4c8fc1848a3d3f0726c05a3595eff6_2341
MASB_RS13280	hypothetical protein	34	Core	MAB_2743.p01	MYCMA_RS10730.p01	a576f074b5746b5d11744d7421b39af1_10560	MMASJCM_RS13420.p01	c39d223208851a3dc51c9f04667d49b8_10533	AOY11_RS12615.p01	A3N95_RS12770.p01	A3N96_RS13730.p01	A3N97_RS13060.p01	A3N98_RS12925.p01	A3N99_RS13520.p01	A3O00_RS13745.p01	A3O01_RS13675.p01	A3O02_RS13740.p01	A3O03_RS13720.p01	A3O04_RS13440.p01	A3O05_RS12465.p01	A3O06_RS13955.p01	BAB74_RS13275.p01	BAB76_RS13685.p01	3af8ec970b88a6d1bcd28f8adf518d97_10565	BAB78_RS13890.p01	BAB79_RS13945.p01	CAK77_RS13440.p01	DDT49_RS15545.p01	DDT47_RS08465.p01	DDT53_RS08150.p01	DSQ36_RS14055.p01	MASB_RS13280.p01	D8677_RS06310.p01	EFV83_RS25070.p01	EXM25_RS13390.p01	EXM27_RS13390.p01	9a4c8fc1848a3d3f0726c05a3595eff6_2297
MASS_RS13905	metalloprotease	34	Core	MAB_2775c.p01	MYCMA_RS10535.p01	a576f074b5746b5d11744d7421b39af1_10657	MMASJCM_RS13545.p01	c39d223208851a3dc51c9f04667d49b8_10658	AOY11_RS12775.p01	A3N95_RS12910.p01	A3N96_RS13925.p01	A3N97_RS13255.p01	A3N98_RS13120.p01	A3N99_RS13715.p01	A3O00_RS13905.p01	A3O01_RS13835.p01	A3O02_RS13900.p01	A3O03_RS13915.p01	A3O04_RS13565.p01	A3O05_RS12605.p01	A3O06_RS14080.p01	BAB74_RS13400.p01	BAB76_RS13845.p01	3af8ec970b88a6d1bcd28f8adf518d97_10662	BAB78_RS14055.p01	BAB79_RS14070.p01	CAK77_RS13565.p01	DDT49_RS15740.p01	DDT47_RS08270.p01	DDT53_RS07955.p01	DSQ36_RS14215.p01	MASB_RS13420.p01	D8677_RS06150.p01	EFV83_RS25230.p01	EXM25_RS13515.p01	EXM27_RS13515.p01	9a4c8fc1848a3d3f0726c05a3595eff6_2197
BAB74_RS13455	hypothetical protein	34	Core	MAB_2786.p01	MYCMA_RS10480.p01	a576f074b5746b5d11744d7421b39af1_10700	MMASJCM_RS13600.p01	c39d223208851a3dc51c9f04667d49b8_10700	AOY11_RS12830.p01	A3N95_RS12965.p01	A3N96_RS13980.p01	A3N97_RS13310.p01	A3N98_RS13175.p01	A3N99_RS13770.p01	A3O00_RS13960.p01	A3O01_RS13890.p01	A3O02_RS13955.p01	A3O03_RS13970.p01	A3O04_RS13620.p01	A3O05_RS12660.p01	A3O06_RS14135.p01	BAB74_RS13455.p01	BAB76_RS13900.p01	3af8ec970b88a6d1bcd28f8adf518d97_10706	BAB78_RS14110.p01	BAB79_RS14125.p01	CAK77_RS13620.p01	DDT49_RS15795.p01	DDT47_RS08215.p01	DDT53_RS07900.p01	DSQ36_RS14270.p01	MASB_RS13475.p01	D8677_RS06095.p01	EFV83_RS25285.p01	EXM25_RS13570.p01	EXM27_RS13570.p01	9a4c8fc1848a3d3f0726c05a3595eff6_2155
eutC	ethanolamine ammonia-lyase subunit EutC	34	Core	MAB_2789c.p01	MYCMA_RS10465.p01	a576f074b5746b5d11744d7421b39af1_10711	MMASJCM_RS13615.p01	c39d223208851a3dc51c9f04667d49b8_10712	AOY11_RS12845.p01	A3N95_RS12980.p01	A3N96_RS13995.p01	A3N97_RS13325.p01	A3N98_RS13190.p01	A3N99_RS13785.p01	A3O00_RS13975.p01	A3O01_RS13905.p01	A3O02_RS13970.p01	A3O03_RS13985.p01	A3O04_RS13635.p01	A3O05_RS12675.p01	A3O06_RS14150.p01	BAB74_RS13470.p01	BAB76_RS13915.p01	3af8ec970b88a6d1bcd28f8adf518d97_10718	BAB78_RS14125.p01	BAB79_RS14140.p01	CAK77_RS13635.p01	DDT49_RS15810.p01	DDT47_RS08200.p01	DDT53_RS07885.p01	DSQ36_RS14285.p01	MASB_RS13490.p01	D8677_RS06080.p01	EFV83_RS25300.p01	EXM25_RS13585.p01	EXM27_RS13585.p01	9a4c8fc1848a3d3f0726c05a3595eff6_2143
A3O05_RS12695	transcriptional regulator	34	Core	MAB_2793c.p01	MYCMA_RS10445.p01	a576f074b5746b5d11744d7421b39af1_10727	MMASJCM_RS13635.p01	c39d223208851a3dc51c9f04667d49b8_10728	AOY11_RS12865.p01	A3N95_RS13000.p01	A3N96_RS14015.p01	A3N97_RS13345.p01	A3N98_RS13210.p01	A3N99_RS13805.p01	A3O00_RS13995.p01	A3O01_RS13925.p01	A3O02_RS13990.p01	A3O03_RS14005.p01	A3O04_RS13655.p01	A3O05_RS12695.p01	A3O06_RS14170.p01	BAB74_RS13490.p01	BAB76_RS13935.p01	3af8ec970b88a6d1bcd28f8adf518d97_10734	BAB78_RS14150.p01	BAB79_RS14160.p01	CAK77_RS13655.p01	DDT49_RS15830.p01	DDT47_RS08180.p01	DDT53_RS07865.p01	DSQ36_RS14305.p01	MASB_RS13510.p01	D8677_RS06060.p01	EFV83_RS25320.p01	EXM25_RS13605.p01	EXM27_RS13605.p01	9a4c8fc1848a3d3f0726c05a3595eff6_2127
A3O01_RS14055	3-oxo-5-alpha-steroid 4-dehydrogenase	34	Core	MAB_2819.p01	MYCMA_RS10315.p01	a576f074b5746b5d11744d7421b39af1_10834	MMASJCM_RS13765.p01	c39d223208851a3dc51c9f04667d49b8_10829	AOY11_RS12995.p01	A3N95_RS13130.p01	A3N96_RS14145.p01	A3N97_RS13475.p01	A3N98_RS13340.p01	A3N99_RS13935.p01	A3O00_RS14125.p01	A3O01_RS14055.p01	A3O02_RS14120.p01	A3O03_RS14135.p01	A3O04_RS13785.p01	A3O05_RS12825.p01	A3O06_RS14300.p01	BAB74_RS13620.p01	BAB76_RS14065.p01	3af8ec970b88a6d1bcd28f8adf518d97_10835	BAB78_RS14285.p01	BAB79_RS14290.p01	CAK77_RS13785.p01	DDT49_RS15960.p01	DDT47_RS08050.p01	DDT53_RS07735.p01	DSQ36_RS14435.p01	MASB_RS13640.p01	D8677_RS05930.p01	EFV83_RS00105.p01	EXM25_RS13735.p01	EXM27_RS13735.p01	9a4c8fc1848a3d3f0726c05a3595eff6_2023
EXM27_RS07685	TetR/AcrR family transcriptional regulator	34	Core	MAB_1536.p01	MYCMA_RS15900.p01	a576f074b5746b5d11744d7421b39af1_6491	MMASJCM_RS07710.p01	c39d223208851a3dc51c9f04667d49b8_6466	AOY11_RS07035.p01	A3N95_RS07200.p01	A3N96_RS07940.p01	A3N97_RS07390.p01	A3N98_RS07400.p01	A3N99_RS07730.p01	A3O00_RS07665.p01	A3O01_RS08065.p01	A3O02_RS07835.p01	A3O03_RS07930.p01	A3O04_RS07820.p01	A3O05_RS07270.p01	A3O06_RS08545.p01	BAB74_RS07420.p01	BAB76_RS08075.p01	3af8ec970b88a6d1bcd28f8adf518d97_6017	BAB78_RS08335.p01	BAB79_RS08540.p01	CAK77_RS07740.p01	DDT49_RS10505.p01	DDT47_RS13845.p01	DDT53_RS13910.p01	DSQ36_RS07895.p01	MASB_RS07940.p01	D8677_RS12015.p01	EFV83_RS18915.p01	EXM25_RS07690.p01	EXM27_RS07685.p01	9a4c8fc1848a3d3f0726c05a3595eff6_6434
pyrR	bifunctional pyr operon transcriptional regulator/uracil phosphoribosyltransferase PyrR	34	Core	MAB_2832c.p01	MYCMA_RS10250.p01	a576f074b5746b5d11744d7421b39af1_10884	MMASJCM_RS13830.p01	c39d223208851a3dc51c9f04667d49b8_10879	AOY11_RS13060.p01	A3N95_RS13195.p01	A3N96_RS14210.p01	A3N97_RS13540.p01	A3N98_RS13405.p01	A3N99_RS14000.p01	A3O00_RS14190.p01	A3O01_RS14120.p01	A3O02_RS14185.p01	A3O03_RS14200.p01	A3O04_RS13850.p01	A3O05_RS12890.p01	A3O06_RS14365.p01	BAB74_RS13685.p01	BAB76_RS14130.p01	3af8ec970b88a6d1bcd28f8adf518d97_10887	BAB78_RS14350.p01	BAB79_RS14355.p01	CAK77_RS13850.p01	DDT49_RS16025.p01	DDT47_RS07985.p01	DDT53_RS07670.p01	DSQ36_RS14500.p01	MASB_RS13705.p01	D8677_RS05865.p01	EFV83_RS00170.p01	EXM25_RS13800.p01	EXM27_RS13800.p01	9a4c8fc1848a3d3f0726c05a3595eff6_1971
A3O00_RS14205	nitroreductase family deazaflavin-dependent oxidoreductase	34	Core	MAB_2835.p01	MYCMA_RS10235.p01	a576f074b5746b5d11744d7421b39af1_10896	MMASJCM_RS13845.p01	c39d223208851a3dc51c9f04667d49b8_10891	AOY11_RS13075.p01	A3N95_RS13210.p01	A3N96_RS14225.p01	A3N97_RS13555.p01	A3N98_RS13420.p01	A3N99_RS14015.p01	A3O00_RS14205.p01	A3O01_RS14135.p01	A3O02_RS14200.p01	A3O03_RS14215.p01	A3O04_RS13865.p01	A3O05_RS12905.p01	A3O06_RS14380.p01	BAB74_RS13700.p01	BAB76_RS14145.p01	3af8ec970b88a6d1bcd28f8adf518d97_10899	BAB78_RS14365.p01	BAB79_RS14370.p01	CAK77_RS13865.p01	DDT49_RS16040.p01	DDT47_RS07970.p01	DDT53_RS07655.p01	DSQ36_RS14515.p01	MASB_RS13720.p01	D8677_RS05850.p01	EFV83_RS00185.p01	EXM25_RS13815.p01	EXM27_RS13815.p01	9a4c8fc1848a3d3f0726c05a3595eff6_1959
BAB79_RS14385	aminopeptidase P family protein	34	Core	MAB_2838c.p01	MYCMA_RS10220.p01	a576f074b5746b5d11744d7421b39af1_10908	MMASJCM_RS13860.p01	c39d223208851a3dc51c9f04667d49b8_10903	AOY11_RS13090.p01	A3N95_RS13225.p01	A3N96_RS14240.p01	A3N97_RS13570.p01	A3N98_RS13435.p01	A3N99_RS14030.p01	A3O00_RS14220.p01	A3O01_RS14150.p01	A3O02_RS14215.p01	A3O03_RS14230.p01	A3O04_RS13880.p01	A3O05_RS12920.p01	A3O06_RS14395.p01	BAB74_RS13715.p01	BAB76_RS14160.p01	3af8ec970b88a6d1bcd28f8adf518d97_10910	BAB78_RS14380.p01	BAB79_RS14385.p01	CAK77_RS13880.p01	DDT49_RS16055.p01	DDT47_RS07955.p01	DDT53_RS07640.p01	DSQ36_RS14530.p01	MASB_RS13735.p01	D8677_RS05835.p01	EFV83_RS00200.p01	EXM25_RS13830.p01	EXM27_RS13830.p01	9a4c8fc1848a3d3f0726c05a3595eff6_1947
MASB_RS13785	shikimate dehydrogenase	34	Core	MAB_2848c.p01	MYCMA_RS10170.p01	a576f074b5746b5d11744d7421b39af1_10946	MMASJCM_RS13910.p01	c39d223208851a3dc51c9f04667d49b8_10943	AOY11_RS13140.p01	A3N95_RS13275.p01	A3N96_RS14290.p01	A3N97_RS13620.p01	A3N98_RS13485.p01	A3N99_RS14080.p01	A3O00_RS14270.p01	A3O01_RS14200.p01	A3O02_RS14265.p01	A3O03_RS14280.p01	A3O04_RS13930.p01	A3O05_RS12970.p01	A3O06_RS14445.p01	BAB74_RS13765.p01	BAB76_RS14210.p01	3af8ec970b88a6d1bcd28f8adf518d97_10950	BAB78_RS14430.p01	BAB79_RS14435.p01	CAK77_RS13930.p01	DDT49_RS16105.p01	DDT47_RS07905.p01	DDT53_RS07590.p01	DSQ36_RS14580.p01	MASB_RS13785.p01	D8677_RS05785.p01	EFV83_RS00250.p01	EXM25_RS13880.p01	EXM27_RS13880.p01	9a4c8fc1848a3d3f0726c05a3595eff6_1907
A3O03_RS14300	hypothetical protein	34	Core	MAB_2852c.p01	MYCMA_RS10150.p01	a576f074b5746b5d11744d7421b39af1_10961	MMASJCM_RS13930.p01	c39d223208851a3dc51c9f04667d49b8_10959	AOY11_RS13160.p01	A3N95_RS13295.p01	A3N96_RS14310.p01	A3N97_RS13640.p01	A3N98_RS13505.p01	A3N99_RS14100.p01	A3O00_RS14290.p01	A3O01_RS14220.p01	A3O02_RS14285.p01	A3O03_RS14300.p01	A3O04_RS13950.p01	A3O05_RS12990.p01	A3O06_RS14465.p01	BAB74_RS13785.p01	BAB76_RS14230.p01	3af8ec970b88a6d1bcd28f8adf518d97_10966	BAB78_RS14450.p01	BAB79_RS14455.p01	CAK77_RS13950.p01	DDT49_RS16125.p01	DDT47_RS07885.p01	DDT53_RS07570.p01	DSQ36_RS14600.p01	MASB_RS13805.p01	D8677_RS05765.p01	EFV83_RS00270.p01	EXM25_RS13900.p01	EXM27_RS13900.p01	9a4c8fc1848a3d3f0726c05a3595eff6_1891
A3O06_RS14545	radical SAM protein	34	Core	MAB_2868c.p01	MYCMA_RS10070.p01	a576f074b5746b5d11744d7421b39af1_11025	MMASJCM_RS14010.p01	c39d223208851a3dc51c9f04667d49b8_11023	AOY11_RS13240.p01	A3N95_RS13390.p01	A3N96_RS14390.p01	A3N97_RS13735.p01	A3N98_RS13585.p01	A3N99_RS14180.p01	A3O00_RS14370.p01	A3O01_RS14300.p01	A3O02_RS14365.p01	A3O03_RS14380.p01	A3O04_RS14030.p01	A3O05_RS13070.p01	A3O06_RS14545.p01	BAB74_RS13880.p01	BAB76_RS14310.p01	3af8ec970b88a6d1bcd28f8adf518d97_11029	BAB78_RS14530.p01	BAB79_RS14535.p01	CAK77_RS14030.p01	DDT49_RS16205.p01	DDT47_RS07805.p01	DDT53_RS07490.p01	DSQ36_RS14680.p01	MASB_RS13900.p01	D8677_RS05685.p01	EFV83_RS00350.p01	EXM25_RS13980.p01	EXM27_RS13980.p01	9a4c8fc1848a3d3f0726c05a3595eff6_1829
MAUC22_RS14270	gamma-glutamylcyclotransferase	34	Core	MAB_2870.p01	MYCMA_RS10060.p01	a576f074b5746b5d11744d7421b39af1_11033	MMASJCM_RS14020.p01	c39d223208851a3dc51c9f04667d49b8_11031	AOY11_RS13250.p01	A3N95_RS13400.p01	A3N96_RS14400.p01	A3N97_RS13745.p01	A3N98_RS13595.p01	A3N99_RS14190.p01	A3O00_RS14380.p01	A3O01_RS14310.p01	A3O02_RS14375.p01	A3O03_RS14390.p01	A3O04_RS14040.p01	A3O05_RS13080.p01	A3O06_RS14555.p01	BAB74_RS13890.p01	BAB76_RS14320.p01	3af8ec970b88a6d1bcd28f8adf518d97_11037	BAB78_RS14540.p01	BAB79_RS14545.p01	CAK77_RS14040.p01	DDT49_RS16215.p01	DDT47_RS07795.p01	DDT53_RS07480.p01	DSQ36_RS14690.p01	MASB_RS13910.p01	D8677_RS05675.p01	EFV83_RS00360.p01	EXM25_RS13990.p01	EXM27_RS13990.p01	9a4c8fc1848a3d3f0726c05a3595eff6_1821
bla	class A beta-lactamase	34	Core	MAB_2875.p01	MYCMA_RS10035.p01	a576f074b5746b5d11744d7421b39af1_11053	MMASJCM_RS14045.p01	c39d223208851a3dc51c9f04667d49b8_11050	AOY11_RS13275.p01	A3N95_RS13425.p01	A3N96_RS14425.p01	A3N97_RS13770.p01	A3N98_RS13620.p01	A3N99_RS14215.p01	A3O00_RS14405.p01	A3O01_RS14335.p01	A3O02_RS14400.p01	A3O03_RS14415.p01	A3O04_RS14065.p01	A3O05_RS13105.p01	A3O06_RS14580.p01	BAB74_RS13915.p01	BAB76_RS14345.p01	3af8ec970b88a6d1bcd28f8adf518d97_11057	BAB78_RS14565.p01	BAB79_RS14570.p01	CAK77_RS14065.p01	DDT49_RS16240.p01	DDT47_RS07770.p01	DDT53_RS07455.p01	DSQ36_RS14715.p01	MASB_RS13935.p01	D8677_RS05650.p01	EFV83_RS00385.p01	EXM25_RS14015.p01	EXM27_RS14015.p01	9a4c8fc1848a3d3f0726c05a3595eff6_1801
DDT49_RS16300	phosphatase PAP2 family protein	34	Core	MAB_2887.p01	MYCMA_RS09975.p01	a576f074b5746b5d11744d7421b39af1_11100	MMASJCM_RS14105.p01	c39d223208851a3dc51c9f04667d49b8_11097	AOY11_RS13335.p01	A3N95_RS13500.p01	A3N96_RS14485.p01	A3N97_RS13830.p01	A3N98_RS13680.p01	A3N99_RS14275.p01	A3O00_RS14465.p01	A3O01_RS14395.p01	A3O02_RS14460.p01	A3O03_RS14475.p01	A3O04_RS14125.p01	A3O05_RS13165.p01	A3O06_RS14640.p01	BAB74_RS13975.p01	BAB76_RS14405.p01	3af8ec970b88a6d1bcd28f8adf518d97_11102	BAB78_RS14630.p01	BAB79_RS14630.p01	CAK77_RS14125.p01	DDT49_RS16300.p01	DDT47_RS07710.p01	DDT53_RS07395.p01	DSQ36_RS14775.p01	MASB_RS13995.p01	D8677_RS05590.p01	EFV83_RS00445.p01	EXM25_RS14075.p01	EXM27_RS14075.p01	9a4c8fc1848a3d3f0726c05a3595eff6_1753
A3O03_RS14575	phenazine antibiotic biosynthesis protein	34	Core	MAB_2906c.p01	MYCMA_RS09875.p01	a576f074b5746b5d11744d7421b39af1_11176	MMASJCM_RS14205.p01	c39d223208851a3dc51c9f04667d49b8_11184	AOY11_RS13435.p01	A3N95_RS13620.p01	A3N96_RS14585.p01	A3N97_RS13930.p01	A3N98_RS13780.p01	A3N99_RS14375.p01	A3O00_RS14565.p01	A3O01_RS14495.p01	A3O02_RS14575.p01	A3O03_RS14575.p01	A3O04_RS14225.p01	A3O05_RS13280.p01	A3O06_RS14740.p01	BAB74_RS14075.p01	BAB76_RS14505.p01	3af8ec970b88a6d1bcd28f8adf518d97_11181	BAB78_RS14740.p01	BAB79_RS14730.p01	CAK77_RS14225.p01	DDT49_RS16400.p01	DDT47_RS07610.p01	DDT53_RS07295.p01	DSQ36_RS14875.p01	MASB_RS14090.p01	D8677_RS05490.p01	EFV83_RS00545.p01	EXM25_RS14175.p01	EXM27_RS14175.p01	9a4c8fc1848a3d3f0726c05a3595eff6_1674
MYCMA_RS15340	hypothetical protein	34	Core	MAB_1647c.p01	MYCMA_RS15340.p01	a576f074b5746b5d11744d7421b39af1_6921	MMASJCM_RS08275.p01	c39d223208851a3dc51c9f04667d49b8_6916	AOY11_RS07600.p01	A3N95_RS07755.p01	A3N96_RS08500.p01	A3N97_RS07955.p01	A3N98_RS07960.p01	A3N99_RS08290.p01	A3O00_RS08230.p01	A3O01_RS08630.p01	A3O02_RS08465.p01	A3O03_RS08490.p01	A3O04_RS08385.p01	A3O05_RS07855.p01	A3O06_RS09150.p01	BAB74_RS08075.p01	BAB76_RS08640.p01	3af8ec970b88a6d1bcd28f8adf518d97_6517	BAB78_RS08910.p01	BAB79_RS09145.p01	CAK77_RS08400.p01	DDT49_RS11065.p01	DDT47_RS13285.p01	DDT53_RS13350.p01	DSQ36_RS08465.p01	MASB_RS08500.p01	D8677_RS11445.p01	EFV83_RS19485.p01	EXM25_RS08345.p01	EXM27_RS08345.p01	9a4c8fc1848a3d3f0726c05a3595eff6_6000
BAB77_RS14315	amino acid permease	34	Core	MAB_2914.p01	MYCMA_RS09855.p01	a576f074b5746b5d11744d7421b39af1_11196	MMASJCM_RS14225.p01	c39d223208851a3dc51c9f04667d49b8_11212	AOY11_RS13470.p01	A3N95_RS13640.p01	A3N96_RS14605.p01	A3N97_RS13950.p01	A3N98_RS13800.p01	A3N99_RS14395.p01	A3O00_RS14600.p01	A3O01_RS14530.p01	A3O02_RS14610.p01	A3O03_RS14595.p01	A3O04_RS14240.p01	A3O05_RS13360.p01	A3O06_RS14755.p01	BAB74_RS14090.p01	BAB76_RS14540.p01	3af8ec970b88a6d1bcd28f8adf518d97_11193	BAB78_RS14775.p01	BAB79_RS14745.p01	CAK77_RS14240.p01	DDT49_RS16420.p01	DDT47_RS07590.p01	DDT53_RS07275.p01	DSQ36_RS14910.p01	MASB_RS14110.p01	D8677_RS05455.p01	EFV83_RS00580.p01	EXM25_RS14190.p01	EXM27_RS14190.p01	9a4c8fc1848a3d3f0726c05a3595eff6_1654
CAK77_RS14675	alpha/beta fold hydrolase	34	Core	MAB_2942.p01	MYCMA_RS09495.p01	a576f074b5746b5d11744d7421b39af1_11301	MMASJCM_RS14630.p01	c39d223208851a3dc51c9f04667d49b8_12524	AOY11_RS13640.p01	A3N95_RS13810.p01	A3N96_RS16450.p01	A3N97_RS14170.p01	A3N98_RS15645.p01	A3N99_RS16235.p01	A3O00_RS14765.p01	A3O01_RS14695.p01	A3O02_RS14775.p01	A3O03_RS16355.p01	A3O04_RS14665.p01	A3O05_RS13620.p01	A3O06_RS16915.p01	BAB74_RS14415.p01	BAB76_RS14705.p01	3af8ec970b88a6d1bcd28f8adf518d97_11322	BAB78_RS14965.p01	BAB79_RS16910.p01	CAK77_RS14675.p01	DDT49_RS16760.p01	DDT47_RS07210.p01	DDT53_RS06840.p01	DSQ36_RS15100.p01	MASB_RS14380.p01	D8677_RS05255.p01	EFV83_RS00760.p01	EXM25_RS14620.p01	EXM27_RS14620.p01	9a4c8fc1848a3d3f0726c05a3595eff6_1547
MASS_RS14745	SDR family NAD(P)-dependent oxidoreductase	34	Core	MAB_2943c.p01	MYCMA_RS09490.p01	a576f074b5746b5d11744d7421b39af1_11305	MMASJCM_RS14635.p01	c39d223208851a3dc51c9f04667d49b8_12528	AOY11_RS13645.p01	A3N95_RS13815.p01	A3N96_RS16455.p01	A3N97_RS14175.p01	A3N98_RS15650.p01	A3N99_RS16240.p01	A3O00_RS14770.p01	A3O01_RS14700.p01	A3O02_RS14780.p01	A3O03_RS16360.p01	A3O04_RS14670.p01	A3O05_RS13625.p01	A3O06_RS16920.p01	BAB74_RS14420.p01	BAB76_RS14710.p01	3af8ec970b88a6d1bcd28f8adf518d97_11326	BAB78_RS14970.p01	BAB79_RS16915.p01	CAK77_RS14680.p01	DDT49_RS16765.p01	DDT47_RS07205.p01	DDT53_RS06835.p01	DSQ36_RS15105.p01	MASB_RS14385.p01	D8677_RS05250.p01	EFV83_RS00765.p01	EXM25_RS14625.p01	EXM27_RS14625.p01	9a4c8fc1848a3d3f0726c05a3595eff6_1543
DDT53_RS06815	hypothetical protein	34	Core	MAB_2956.p01	MYCMA_RS09475.p01	a576f074b5746b5d11744d7421b39af1_11353	MMASJCM_RS14650.p01	c39d223208851a3dc51c9f04667d49b8_12539	AOY11_RS13705.p01	A3N95_RS13830.p01	A3N96_RS16470.p01	A3N97_RS14190.p01	A3N98_RS15665.p01	A3N99_RS16255.p01	A3O00_RS14830.p01	A3O01_RS14760.p01	A3O02_RS14795.p01	A3O03_RS16375.p01	A3O04_RS14685.p01	A3O05_RS13640.p01	A3O06_RS16935.p01	BAB74_RS14435.p01	BAB76_RS14770.p01	3af8ec970b88a6d1bcd28f8adf518d97_11339	BAB78_RS15030.p01	BAB79_RS16930.p01	CAK77_RS14700.p01	DDT49_RS16785.p01	DDT47_RS07185.p01	DDT53_RS06815.p01	DSQ36_RS15170.p01	MASB_RS14405.p01	D8677_RS05185.p01	EFV83_RS00830.p01	EXM25_RS14645.p01	EXM27_RS14645.p01	9a4c8fc1848a3d3f0726c05a3595eff6_1495
EXM25_RS14685	hypothetical protein	34	Core	MAB_2964.p01	MYCMA_RS09440.p01	a576f074b5746b5d11744d7421b39af1_11385	MMASJCM_RS14690.p01	c39d223208851a3dc51c9f04667d49b8_12568	AOY11_RS13745.p01	A3N95_RS13870.p01	A3N96_RS16510.p01	A3N97_RS14230.p01	A3N98_RS15705.p01	A3N99_RS16295.p01	A3O00_RS14870.p01	A3O01_RS14800.p01	A3O02_RS14835.p01	A3O03_RS16415.p01	A3O04_RS14725.p01	A3O05_RS13680.p01	A3O06_RS16975.p01	BAB74_RS14475.p01	BAB76_RS14810.p01	3af8ec970b88a6d1bcd28f8adf518d97_11370	BAB78_RS15080.p01	BAB79_RS16970.p01	CAK77_RS14740.p01	DDT49_RS16825.p01	DDT47_RS07145.p01	DDT53_RS06775.p01	DSQ36_RS15210.p01	MASB_RS14445.p01	D8677_RS05145.p01	EFV83_RS00870.p01	EXM25_RS14685.p01	EXM27_RS14685.p01	9a4c8fc1848a3d3f0726c05a3595eff6_1463
EFV83_RS00905	SDR family NAD(P)-dependent oxidoreductase	34	Core	MAB_2971c.p01	MYCMA_RS09405.p01	a576f074b5746b5d11744d7421b39af1_11413	MMASJCM_RS14725.p01	c39d223208851a3dc51c9f04667d49b8_12596	AOY11_RS13780.p01	A3N95_RS13905.p01	A3N96_RS16545.p01	A3N97_RS14265.p01	A3N98_RS15740.p01	A3N99_RS16330.p01	A3O00_RS14905.p01	A3O01_RS14835.p01	A3O02_RS14870.p01	A3O03_RS16450.p01	A3O04_RS14760.p01	A3O05_RS13715.p01	A3O06_RS17010.p01	BAB74_RS14510.p01	BAB76_RS14845.p01	3af8ec970b88a6d1bcd28f8adf518d97_11398	BAB78_RS15115.p01	BAB79_RS17005.p01	CAK77_RS14775.p01	DDT49_RS16860.p01	DDT47_RS07110.p01	DDT53_RS06740.p01	DSQ36_RS15245.p01	MASB_RS14485.p01	D8677_RS05110.p01	EFV83_RS00905.p01	EXM25_RS14720.p01	EXM27_RS14720.p01	9a4c8fc1848a3d3f0726c05a3595eff6_1435
DDT53_RS06625	class I SAM-dependent RNA methyltransferase	34	Core	MAB_2992c.p01	MYCMA_RS09300.p01	a576f074b5746b5d11744d7421b39af1_11490	MMASJCM_RS14830.p01	c39d223208851a3dc51c9f04667d49b8_12668	AOY11_RS13885.p01	A3N95_RS14010.p01	A3N96_RS16650.p01	A3N97_RS14370.p01	A3N98_RS15845.p01	A3N99_RS16435.p01	A3O00_RS15010.p01	A3O01_RS14940.p01	A3O02_RS14960.p01	A3O03_RS16555.p01	A3O04_RS14865.p01	A3O05_RS13820.p01	A3O06_RS17110.p01	BAB74_RS14610.p01	BAB76_RS14950.p01	3af8ec970b88a6d1bcd28f8adf518d97_11484	BAB78_RS15220.p01	BAB79_RS17105.p01	CAK77_RS14890.p01	DDT49_RS16975.p01	DDT47_RS06995.p01	DDT53_RS06625.p01	DSQ36_RS15355.p01	MASB_RS14575.p01	D8677_RS05000.p01	EFV83_RS01015.p01	EXM25_RS14835.p01	EXM27_RS14835.p01	9a4c8fc1848a3d3f0726c05a3595eff6_1358
sigI	RNA polymerase sigma factor SigI	34	Core	MAB_2999c.p01	MYCMA_RS09265.p01	a576f074b5746b5d11744d7421b39af1_11518	MMASJCM_RS14865.p01	c39d223208851a3dc51c9f04667d49b8_12695	AOY11_RS13920.p01	A3N95_RS14045.p01	A3N96_RS16685.p01	A3N97_RS14405.p01	A3N98_RS15880.p01	A3N99_RS16470.p01	A3O00_RS15045.p01	A3O01_RS14975.p01	A3O02_RS14995.p01	A3O03_RS16590.p01	A3O04_RS14900.p01	A3O05_RS13855.p01	A3O06_RS17145.p01	BAB74_RS14645.p01	BAB76_RS14985.p01	3af8ec970b88a6d1bcd28f8adf518d97_11511	BAB78_RS15255.p01	BAB79_RS17140.p01	CAK77_RS14930.p01	DDT49_RS17015.p01	DDT47_RS06955.p01	DDT53_RS06585.p01	DSQ36_RS15395.p01	MASB_RS14615.p01	D8677_RS04960.p01	EFV83_RS01055.p01	EXM25_RS14875.p01	EXM27_RS14875.p01	9a4c8fc1848a3d3f0726c05a3595eff6_1330
D8677_RS04955	NAD(P)H-binding protein	34	Core	MAB_3000.p01	MYCMA_RS09260.p01	a576f074b5746b5d11744d7421b39af1_11522	MMASJCM_RS14870.p01	c39d223208851a3dc51c9f04667d49b8_12699	AOY11_RS13925.p01	A3N95_RS14050.p01	A3N96_RS16690.p01	A3N97_RS14410.p01	A3N98_RS15885.p01	A3N99_RS16475.p01	A3O00_RS15050.p01	A3O01_RS14980.p01	A3O02_RS15000.p01	A3O03_RS16595.p01	A3O04_RS14905.p01	A3O05_RS13860.p01	A3O06_RS17150.p01	BAB74_RS14650.p01	BAB76_RS14990.p01	3af8ec970b88a6d1bcd28f8adf518d97_11515	BAB78_RS15260.p01	BAB79_RS17145.p01	CAK77_RS14935.p01	DDT49_RS17020.p01	DDT47_RS06950.p01	DDT53_RS06580.p01	DSQ36_RS15400.p01	MASB_RS14620.p01	D8677_RS04955.p01	EFV83_RS01060.p01	EXM25_RS14880.p01	EXM27_RS14880.p01	9a4c8fc1848a3d3f0726c05a3595eff6_1326
BAB78_RS15265	nitroreductase family deazaflavin-dependent oxidoreductase	34	Core	MAB_3001.p01	MYCMA_RS09255.p01	a576f074b5746b5d11744d7421b39af1_11526	MMASJCM_RS14875.p01	c39d223208851a3dc51c9f04667d49b8_12703	AOY11_RS13930.p01	A3N95_RS14055.p01	A3N96_RS16695.p01	A3N97_RS14415.p01	A3N98_RS15890.p01	A3N99_RS16480.p01	A3O00_RS15055.p01	A3O01_RS14985.p01	A3O02_RS15005.p01	A3O03_RS16600.p01	A3O04_RS14910.p01	A3O05_RS13865.p01	A3O06_RS17155.p01	BAB74_RS14655.p01	BAB76_RS14995.p01	3af8ec970b88a6d1bcd28f8adf518d97_11519	BAB78_RS15265.p01	BAB79_RS17150.p01	CAK77_RS14940.p01	DDT49_RS17025.p01	DDT47_RS06945.p01	DDT53_RS06575.p01	DSQ36_RS15405.p01	MASB_RS14625.p01	D8677_RS04950.p01	EFV83_RS01065.p01	EXM25_RS14885.p01	EXM27_RS14885.p01	9a4c8fc1848a3d3f0726c05a3595eff6_1322
MASS_RS15055	inositol monophosphatase	34	Core	MAB_3007c.p01	MYCMA_RS09225.p01	a576f074b5746b5d11744d7421b39af1_11549	MMASJCM_RS14905.p01	c39d223208851a3dc51c9f04667d49b8_12727	AOY11_RS13960.p01	A3N95_RS14085.p01	A3N96_RS16725.p01	A3N97_RS14445.p01	A3N98_RS15920.p01	A3N99_RS16510.p01	A3O00_RS15085.p01	A3O01_RS15015.p01	A3O02_RS15035.p01	A3O03_RS16630.p01	A3O04_RS14940.p01	A3O05_RS13895.p01	A3O06_RS17185.p01	BAB74_RS14685.p01	BAB76_RS15025.p01	3af8ec970b88a6d1bcd28f8adf518d97_11541	BAB78_RS15295.p01	BAB79_RS17180.p01	CAK77_RS14970.p01	DDT49_RS17055.p01	DDT47_RS06915.p01	DDT53_RS06545.p01	DSQ36_RS15435.p01	MASB_RS14655.p01	D8677_RS04920.p01	EFV83_RS01095.p01	EXM25_RS14915.p01	EXM27_RS14915.p01	9a4c8fc1848a3d3f0726c05a3595eff6_1298
A3N97_RS14450	ROK family protein	34	Core	MAB_3008.p01	MYCMA_RS09220.p01	a576f074b5746b5d11744d7421b39af1_11553	MMASJCM_RS14910.p01	c39d223208851a3dc51c9f04667d49b8_12731	AOY11_RS13965.p01	A3N95_RS14090.p01	A3N96_RS16730.p01	A3N97_RS14450.p01	A3N98_RS15925.p01	A3N99_RS16515.p01	A3O00_RS15090.p01	A3O01_RS15020.p01	A3O02_RS15040.p01	A3O03_RS16635.p01	A3O04_RS14945.p01	A3O05_RS13900.p01	A3O06_RS17190.p01	BAB74_RS14690.p01	BAB76_RS15030.p01	3af8ec970b88a6d1bcd28f8adf518d97_11545	BAB78_RS15300.p01	BAB79_RS17185.p01	CAK77_RS14975.p01	DDT49_RS17060.p01	DDT47_RS06910.p01	DDT53_RS06540.p01	DSQ36_RS15440.p01	MASB_RS14660.p01	D8677_RS04915.p01	EFV83_RS01100.p01	EXM25_RS14920.p01	EXM27_RS14920.p01	9a4c8fc1848a3d3f0726c05a3595eff6_1295
A3O06_RS17195	RNA polymerase sigma factor	34	Core	MAB_3009.p01	MYCMA_RS09215.p01	a576f074b5746b5d11744d7421b39af1_11557	MMASJCM_RS25750.p01	c39d223208851a3dc51c9f04667d49b8_12735	AOY11_RS13970.p01	A3N95_RS14095.p01	A3N96_RS16735.p01	A3N97_RS14455.p01	A3N98_RS15930.p01	A3N99_RS16520.p01	A3O00_RS15095.p01	A3O01_RS15025.p01	A3O02_RS15045.p01	A3O03_RS16640.p01	A3O04_RS14950.p01	A3O05_RS13905.p01	A3O06_RS17195.p01	BAB74_RS14695.p01	BAB76_RS15035.p01	3af8ec970b88a6d1bcd28f8adf518d97_11549	BAB78_RS15305.p01	BAB79_RS17190.p01	CAK77_RS14980.p01	DDT49_RS17065.p01	DDT47_RS06905.p01	DDT53_RS06535.p01	DSQ36_RS15445.p01	MASB_RS14665.p01	D8677_RS04910.p01	EFV83_RS01105.p01	EXM25_RS14925.p01	EXM27_RS14925.p01	9a4c8fc1848a3d3f0726c05a3595eff6_1291
EXM25_RS14965	RidA family protein	34	Core	MAB_3017.p01	MYCMA_RS09175.p01	a576f074b5746b5d11744d7421b39af1_11589	MMASJCM_RS14955.p01	c39d223208851a3dc51c9f04667d49b8_12765	AOY11_RS14010.p01	A3N95_RS14135.p01	A3N96_RS16775.p01	A3N97_RS14495.p01	A3N98_RS15970.p01	A3N99_RS16560.p01	A3O00_RS15135.p01	A3O01_RS15065.p01	A3O02_RS15085.p01	A3O03_RS16680.p01	A3O04_RS14990.p01	A3O05_RS13945.p01	A3O06_RS17235.p01	BAB74_RS14735.p01	BAB76_RS15075.p01	3af8ec970b88a6d1bcd28f8adf518d97_11581	BAB78_RS15355.p01	BAB79_RS17230.p01	CAK77_RS15020.p01	DDT49_RS17110.p01	DDT47_RS06860.p01	DDT53_RS06490.p01	DSQ36_RS15485.p01	MASB_RS14740.p01	D8677_RS04870.p01	EFV83_RS01145.p01	EXM25_RS14965.p01	EXM27_RS14965.p01	9a4c8fc1848a3d3f0726c05a3595eff6_1260
BAB78_RS15420	DUF4192 domain-containing protein	34	Core	MAB_3030c.p01	MYCMA_RS09110.p01	a576f074b5746b5d11744d7421b39af1_11637	MMASJCM_RS15020.p01	c39d223208851a3dc51c9f04667d49b8_12813	AOY11_RS14075.p01	A3N95_RS14200.p01	A3N96_RS16840.p01	A3N97_RS14560.p01	A3N98_RS16035.p01	A3N99_RS16625.p01	A3O00_RS15200.p01	A3O01_RS15130.p01	A3O02_RS15150.p01	A3O03_RS16745.p01	A3O04_RS15055.p01	A3O05_RS14010.p01	A3O06_RS17300.p01	BAB74_RS14800.p01	BAB76_RS15140.p01	3af8ec970b88a6d1bcd28f8adf518d97_11631	BAB78_RS15420.p01	BAB79_RS17295.p01	CAK77_RS15085.p01	DDT49_RS17175.p01	DDT47_RS06795.p01	DDT53_RS06425.p01	DSQ36_RS15550.p01	MASB_RS14805.p01	D8677_RS04805.p01	EFV83_RS01210.p01	EXM25_RS15030.p01	EXM27_RS15030.p01	9a4c8fc1848a3d3f0726c05a3595eff6_1212
AOY11_RS14095	alpha/beta hydrolase	34	Core	MAB_3034.p01	MYCMA_RS09090.p01	a576f074b5746b5d11744d7421b39af1_11653	MMASJCM_RS15040.p01	c39d223208851a3dc51c9f04667d49b8_12829	AOY11_RS14095.p01	A3N95_RS14220.p01	A3N96_RS16860.p01	A3N97_RS14580.p01	A3N98_RS16055.p01	A3N99_RS16645.p01	A3O00_RS15220.p01	A3O01_RS15150.p01	A3O02_RS15170.p01	A3O03_RS16765.p01	A3O04_RS15075.p01	A3O05_RS14030.p01	A3O06_RS17320.p01	BAB74_RS14820.p01	BAB76_RS15160.p01	3af8ec970b88a6d1bcd28f8adf518d97_11647	BAB78_RS15450.p01	BAB79_RS17315.p01	CAK77_RS15105.p01	DDT49_RS17195.p01	DDT47_RS06775.p01	DDT53_RS06405.p01	DSQ36_RS15570.p01	MASB_RS14825.p01	D8677_RS04785.p01	EFV83_RS01230.p01	EXM25_RS15050.p01	EXM27_RS15050.p01	9a4c8fc1848a3d3f0726c05a3595eff6_1196
EFV83_RS01295	hypothetical protein	34	Core	MAB_3047c.p01	MYCMA_RS09025.p01	a576f074b5746b5d11744d7421b39af1_11705	MMASJCM_RS15105.p01	c39d223208851a3dc51c9f04667d49b8_12886	AOY11_RS14160.p01	A3N95_RS14285.p01	A3N96_RS16925.p01	A3N97_RS14645.p01	A3N98_RS16120.p01	A3N99_RS16710.p01	A3O00_RS15285.p01	A3O01_RS15215.p01	A3O02_RS15235.p01	A3O03_RS16830.p01	A3O04_RS15140.p01	A3O05_RS14095.p01	A3O06_RS17385.p01	BAB74_RS14885.p01	BAB76_RS15225.p01	3af8ec970b88a6d1bcd28f8adf518d97_11698	BAB78_RS15515.p01	BAB79_RS17380.p01	CAK77_RS15170.p01	DDT49_RS17260.p01	DDT47_RS06710.p01	DDT53_RS06340.p01	DSQ36_RS15635.p01	MASB_RS14890.p01	D8677_RS04720.p01	EFV83_RS01295.p01	EXM25_RS15115.p01	EXM27_RS15115.p01	9a4c8fc1848a3d3f0726c05a3595eff6_1145
BAB76_RS15265	pyridoxamine 5'-phosphate oxidase	34	Core	MAB_3055c.p01	MYCMA_RS08985.p01	a576f074b5746b5d11744d7421b39af1_11736	MMASJCM_RS15145.p01	c39d223208851a3dc51c9f04667d49b8_12917	AOY11_RS14200.p01	A3N95_RS14325.p01	A3N96_RS16965.p01	A3N97_RS14685.p01	A3N98_RS16160.p01	A3N99_RS16750.p01	A3O00_RS15325.p01	A3O01_RS15255.p01	A3O02_RS15275.p01	A3O03_RS16870.p01	A3O04_RS15180.p01	A3O05_RS14135.p01	A3O06_RS17425.p01	BAB74_RS14925.p01	BAB76_RS15265.p01	3af8ec970b88a6d1bcd28f8adf518d97_11730	BAB78_RS15555.p01	BAB79_RS17420.p01	CAK77_RS15210.p01	DDT49_RS17300.p01	DDT47_RS06670.p01	DDT53_RS06300.p01	DSQ36_RS15675.p01	MASB_RS14930.p01	D8677_RS04680.p01	EFV83_RS01335.p01	EXM25_RS15155.p01	EXM27_RS15155.p01	9a4c8fc1848a3d3f0726c05a3595eff6_1113
MMASJCM_RS15245	hypothetical protein	34	Core	MAB_3075c.p01	MYCMA_RS08885.p01	a576f074b5746b5d11744d7421b39af1_11809	MMASJCM_RS15245.p01	c39d223208851a3dc51c9f04667d49b8_12991	AOY11_RS14300.p01	A3N95_RS14425.p01	A3N96_RS17065.p01	A3N97_RS14785.p01	A3N98_RS16260.p01	A3N99_RS16850.p01	A3O00_RS15425.p01	A3O01_RS15355.p01	A3O02_RS15375.p01	A3O03_RS16970.p01	A3O04_RS15280.p01	A3O05_RS14235.p01	A3O06_RS17525.p01	BAB74_RS15025.p01	BAB76_RS15365.p01	3af8ec970b88a6d1bcd28f8adf518d97_11808	BAB78_RS15655.p01	BAB79_RS17520.p01	CAK77_RS15310.p01	DDT49_RS17400.p01	DDT47_RS06570.p01	DDT53_RS06200.p01	DSQ36_RS15775.p01	MASB_RS15030.p01	D8677_RS04580.p01	EFV83_RS01435.p01	EXM25_RS15255.p01	EXM27_RS15255.p01	9a4c8fc1848a3d3f0726c05a3595eff6_1039
A3N95_RS14460	SAM-dependent methyltransferase	34	Core	MAB_3082.p01	MYCMA_RS08850.p01	a576f074b5746b5d11744d7421b39af1_11837	MMASJCM_RS15280.p01	c39d223208851a3dc51c9f04667d49b8_13019	AOY11_RS14335.p01	A3N95_RS14460.p01	A3N96_RS17100.p01	A3N97_RS14820.p01	A3N98_RS16295.p01	A3N99_RS16885.p01	A3O00_RS15460.p01	A3O01_RS15390.p01	A3O02_RS15410.p01	A3O03_RS17005.p01	A3O04_RS15315.p01	A3O05_RS14270.p01	A3O06_RS17560.p01	BAB74_RS15060.p01	BAB76_RS15400.p01	3af8ec970b88a6d1bcd28f8adf518d97_11835	BAB78_RS15690.p01	BAB79_RS17555.p01	CAK77_RS15345.p01	DDT49_RS17435.p01	DDT47_RS06535.p01	DDT53_RS06165.p01	DSQ36_RS15810.p01	MASB_RS15065.p01	D8677_RS04545.p01	EFV83_RS01470.p01	EXM25_RS15290.p01	EXM27_RS15290.p01	9a4c8fc1848a3d3f0726c05a3595eff6_1011
MASB_RS15160	NAD(P)/FAD-dependent oxidoreductase	34	Core	MAB_3102c.p01	MYCMA_RS08755.p01	a576f074b5746b5d11744d7421b39af1_11911	MMASJCM_RS15375.p01	c39d223208851a3dc51c9f04667d49b8_13093	AOY11_RS14430.p01	A3N95_RS14555.p01	A3N96_RS17195.p01	A3N97_RS14915.p01	A3N98_RS16390.p01	A3N99_RS16980.p01	A3O00_RS15555.p01	A3O01_RS15485.p01	A3O02_RS15505.p01	A3O03_RS17100.p01	A3O04_RS15410.p01	A3O05_RS14365.p01	A3O06_RS17655.p01	BAB74_RS15155.p01	BAB76_RS15495.p01	3af8ec970b88a6d1bcd28f8adf518d97_11911	BAB78_RS15785.p01	BAB79_RS17650.p01	CAK77_RS15440.p01	DDT49_RS17530.p01	DDT47_RS06440.p01	DDT53_RS06070.p01	DSQ36_RS15905.p01	MASB_RS15160.p01	D8677_RS04450.p01	EFV83_RS01565.p01	EXM25_RS15385.p01	EXM27_RS15385.p01	9a4c8fc1848a3d3f0726c05a3595eff6_936
MAUC22_RS17035	DUF2182 domain-containing protein	34	Core	MAB_3104c.p01	MYCMA_RS08745.p01	a576f074b5746b5d11744d7421b39af1_11919	MMASJCM_RS15385.p01	c39d223208851a3dc51c9f04667d49b8_13101	AOY11_RS14440.p01	A3N95_RS14565.p01	A3N96_RS17205.p01	A3N97_RS14925.p01	A3N98_RS16400.p01	A3N99_RS16990.p01	A3O00_RS15565.p01	A3O01_RS15495.p01	A3O02_RS15515.p01	A3O03_RS17110.p01	A3O04_RS15420.p01	A3O05_RS14375.p01	A3O06_RS17665.p01	BAB74_RS15165.p01	BAB76_RS15505.p01	3af8ec970b88a6d1bcd28f8adf518d97_11919	BAB78_RS15795.p01	BAB79_RS17660.p01	CAK77_RS15450.p01	DDT49_RS17540.p01	DDT47_RS06430.p01	DDT53_RS06060.p01	DSQ36_RS15915.p01	MASB_RS15170.p01	D8677_RS04440.p01	EFV83_RS01575.p01	EXM25_RS15395.p01	EXM27_RS15395.p01	9a4c8fc1848a3d3f0726c05a3595eff6_928
MASS_RS15570	DUF4262 domain-containing protein	34	Core	MAB_3111.p01	MYCMA_RS08710.p01	a576f074b5746b5d11744d7421b39af1_11946	MMASJCM_RS15420.p01	c39d223208851a3dc51c9f04667d49b8_13129	AOY11_RS14475.p01	A3N95_RS14600.p01	A3N96_RS17240.p01	A3N97_RS14960.p01	A3N98_RS16435.p01	A3N99_RS17025.p01	A3O00_RS15600.p01	A3O01_RS15530.p01	A3O02_RS15550.p01	A3O03_RS17145.p01	A3O04_RS15455.p01	A3O05_RS14410.p01	A3O06_RS17700.p01	BAB74_RS15200.p01	BAB76_RS15540.p01	3af8ec970b88a6d1bcd28f8adf518d97_11945	BAB78_RS15830.p01	BAB79_RS17695.p01	CAK77_RS15485.p01	DDT49_RS17575.p01	DDT47_RS06395.p01	DDT53_RS06025.p01	DSQ36_RS15950.p01	MASB_RS15205.p01	D8677_RS04405.p01	EFV83_RS01610.p01	EXM25_RS15430.p01	EXM27_RS15430.p01	9a4c8fc1848a3d3f0726c05a3595eff6_900
CAK77_RS15525	acyl-CoA/acyl-ACP dehydrogenase	34	Core	MAB_3123.p01	MYCMA_RS08650.p01	a576f074b5746b5d11744d7421b39af1_11990	MMASJCM_RS15460.p01	c39d223208851a3dc51c9f04667d49b8_13176	AOY11_RS14535.p01	A3N95_RS14640.p01	A3N96_RS17300.p01	A3N97_RS15000.p01	A3N98_RS16495.p01	A3N99_RS17085.p01	A3O00_RS15660.p01	A3O01_RS15590.p01	A3O02_RS15610.p01	A3O03_RS17205.p01	A3O04_RS15495.p01	A3O05_RS14470.p01	A3O06_RS17740.p01	BAB74_RS15240.p01	BAB76_RS15600.p01	3af8ec970b88a6d1bcd28f8adf518d97_11976	BAB78_RS15890.p01	BAB79_RS17735.p01	CAK77_RS15525.p01	DDT49_RS17635.p01	DDT47_RS06335.p01	DDT53_RS05965.p01	DSQ36_RS16010.p01	MASB_RS15265.p01	D8677_RS04345.p01	EFV83_RS01670.p01	EXM25_RS15470.p01	EXM27_RS15470.p01	9a4c8fc1848a3d3f0726c05a3595eff6_853
A3N99_RS17160	hypothetical protein	34	Core	MAB_3137.p01	MYCMA_RS08575.p01	a576f074b5746b5d11744d7421b39af1_12048	MMASJCM_RS15535.p01	c39d223208851a3dc51c9f04667d49b8_13232	AOY11_RS14610.p01	A3N95_RS14715.p01	A3N96_RS17375.p01	A3N97_RS15075.p01	A3N98_RS16570.p01	A3N99_RS17160.p01	A3O00_RS15735.p01	A3O01_RS15665.p01	A3O02_RS15685.p01	A3O03_RS17280.p01	A3O04_RS15570.p01	A3O05_RS14545.p01	A3O06_RS17815.p01	BAB74_RS15315.p01	BAB76_RS15675.p01	3af8ec970b88a6d1bcd28f8adf518d97_12035	BAB78_RS15965.p01	BAB79_RS17810.p01	CAK77_RS15600.p01	DDT49_RS17710.p01	DDT47_RS06260.p01	DDT53_RS05890.p01	DSQ36_RS16085.p01	MASB_RS15340.p01	D8677_RS04270.p01	EFV83_RS01745.p01	EXM25_RS15545.p01	EXM27_RS15545.p01	9a4c8fc1848a3d3f0726c05a3595eff6_796
DDT49_RS17715	ferritin-like domain-containing protein	34	Core	MAB_3138.p01	MYCMA_RS08570.p01	a576f074b5746b5d11744d7421b39af1_12052	MMASJCM_RS15540.p01	c39d223208851a3dc51c9f04667d49b8_13236	AOY11_RS14615.p01	A3N95_RS14720.p01	A3N96_RS17380.p01	A3N97_RS15080.p01	A3N98_RS16575.p01	A3N99_RS17165.p01	A3O00_RS15740.p01	A3O01_RS15670.p01	A3O02_RS15690.p01	A3O03_RS17285.p01	A3O04_RS15575.p01	A3O05_RS14550.p01	A3O06_RS17820.p01	BAB74_RS15320.p01	BAB76_RS15680.p01	3af8ec970b88a6d1bcd28f8adf518d97_12038	BAB78_RS15970.p01	BAB79_RS17815.p01	CAK77_RS15605.p01	DDT49_RS17715.p01	DDT47_RS06255.p01	DDT53_RS05885.p01	DSQ36_RS16090.p01	MASB_RS15345.p01	D8677_RS04265.p01	EFV83_RS01750.p01	EXM25_RS15550.p01	EXM27_RS15550.p01	9a4c8fc1848a3d3f0726c05a3595eff6_793
BAB76_RS15715	energy-coupling factor transporter transmembrane protein EcfT	34	Core	MAB_3145.p01	MYCMA_RS08535.p01	a576f074b5746b5d11744d7421b39af1_12078	MMASJCM_RS15575.p01	c39d223208851a3dc51c9f04667d49b8_13264	AOY11_RS14650.p01	A3N95_RS14755.p01	A3N96_RS17415.p01	A3N97_RS15115.p01	A3N98_RS16610.p01	A3N99_RS17200.p01	A3O00_RS15775.p01	A3O01_RS15705.p01	A3O02_RS15725.p01	A3O03_RS17320.p01	A3O04_RS15610.p01	A3O05_RS14585.p01	A3O06_RS17855.p01	BAB74_RS15355.p01	BAB76_RS15715.p01	3af8ec970b88a6d1bcd28f8adf518d97_12066	BAB78_RS16005.p01	BAB79_RS17850.p01	CAK77_RS15640.p01	DDT49_RS17750.p01	DDT47_RS06220.p01	DDT53_RS05850.p01	DSQ36_RS16125.p01	MASB_RS15380.p01	D8677_RS04230.p01	EFV83_RS01785.p01	EXM25_RS15585.p01	EXM27_RS15585.p01	9a4c8fc1848a3d3f0726c05a3595eff6_766
MASS_RS15755	GAP family protein	34	Core	MAB_3146c.p01	MYCMA_RS08530.p01	a576f074b5746b5d11744d7421b39af1_12081	MMASJCM_RS15580.p01	c39d223208851a3dc51c9f04667d49b8_13268	AOY11_RS14655.p01	A3N95_RS14760.p01	A3N96_RS17420.p01	A3N97_RS15120.p01	A3N98_RS16615.p01	A3N99_RS17205.p01	A3O00_RS15780.p01	A3O01_RS15710.p01	A3O02_RS15730.p01	A3O03_RS17325.p01	A3O04_RS15615.p01	A3O05_RS14590.p01	A3O06_RS17860.p01	BAB74_RS15360.p01	BAB76_RS15720.p01	3af8ec970b88a6d1bcd28f8adf518d97_12070	BAB78_RS16010.p01	BAB79_RS17855.p01	CAK77_RS15645.p01	DDT49_RS17755.p01	DDT47_RS06215.p01	DDT53_RS05845.p01	DSQ36_RS16135.p01	MASB_RS15390.p01	D8677_RS04220.p01	EFV83_RS01795.p01	EXM25_RS15590.p01	EXM27_RS15590.p01	9a4c8fc1848a3d3f0726c05a3595eff6_762
A3N98_RS16675	magnesium chelatase subunit D family protein	34	Core	MAB_3157c.p01	MYCMA_RS08470.p01	a576f074b5746b5d11744d7421b39af1_12126	MMASJCM_RS15640.p01	c39d223208851a3dc51c9f04667d49b8_13315	AOY11_RS14715.p01	A3N95_RS14820.p01	A3N96_RS17480.p01	A3N97_RS15180.p01	A3N98_RS16675.p01	A3N99_RS17265.p01	A3O00_RS15840.p01	A3O01_RS15770.p01	A3O02_RS15790.p01	A3O03_RS17385.p01	A3O04_RS15675.p01	A3O05_RS14650.p01	A3O06_RS17920.p01	BAB74_RS15420.p01	BAB76_RS15780.p01	3af8ec970b88a6d1bcd28f8adf518d97_12121	BAB78_RS16070.p01	BAB79_RS17915.p01	CAK77_RS15710.p01	DDT49_RS17815.p01	DDT47_RS06155.p01	DDT53_RS05785.p01	DSQ36_RS16195.p01	MASB_RS15450.p01	D8677_RS04160.p01	EFV83_RS01855.p01	EXM25_RS15655.p01	EXM27_RS15655.p01	9a4c8fc1848a3d3f0726c05a3595eff6_714
A3N96_RS17510	cobyric acid synthase	34	Core	MAB_3163c.p01	MYCMA_RS08440.p01	a576f074b5746b5d11744d7421b39af1_12149	MMASJCM_RS15670.p01	c39d223208851a3dc51c9f04667d49b8_13339	AOY11_RS14745.p01	A3N95_RS14850.p01	A3N96_RS17510.p01	A3N97_RS15210.p01	A3N98_RS16705.p01	A3N99_RS17295.p01	A3O00_RS15870.p01	A3O01_RS15800.p01	A3O02_RS15820.p01	A3O03_RS17415.p01	A3O04_RS15705.p01	A3O05_RS14680.p01	A3O06_RS17950.p01	BAB74_RS15450.p01	BAB76_RS15810.p01	3af8ec970b88a6d1bcd28f8adf518d97_12144	BAB78_RS16100.p01	BAB79_RS17945.p01	CAK77_RS15740.p01	DDT49_RS17845.p01	DDT47_RS06125.p01	DDT53_RS05755.p01	DSQ36_RS16225.p01	MASB_RS15480.p01	D8677_RS04130.p01	EFV83_RS01885.p01	EXM25_RS15685.p01	EXM27_RS15685.p01	9a4c8fc1848a3d3f0726c05a3595eff6_692
EXM25_RS15700	glyoxalase/bleomycin resistance/dioxygenase family protein	34	Core	MAB_3166.p01	MYCMA_RS08425.p01	a576f074b5746b5d11744d7421b39af1_12160	MMASJCM_RS15685.p01	c39d223208851a3dc51c9f04667d49b8_13351	AOY11_RS14760.p01	A3N95_RS14865.p01	A3N96_RS17525.p01	A3N97_RS15225.p01	A3N98_RS16720.p01	A3N99_RS17310.p01	A3O00_RS15885.p01	A3O01_RS15815.p01	A3O02_RS15835.p01	A3O03_RS17430.p01	A3O04_RS15720.p01	A3O05_RS14695.p01	A3O06_RS17965.p01	BAB74_RS15465.p01	BAB76_RS15825.p01	3af8ec970b88a6d1bcd28f8adf518d97_12156	BAB78_RS16115.p01	BAB79_RS17960.p01	CAK77_RS15755.p01	DDT49_RS17860.p01	DDT47_RS06110.p01	DDT53_RS05740.p01	DSQ36_RS16240.p01	MASB_RS15495.p01	D8677_RS04115.p01	EFV83_RS01900.p01	EXM25_RS15700.p01	EXM27_RS15700.p01	9a4c8fc1848a3d3f0726c05a3595eff6_681
A3O04_RS15775	NAD(P)/FAD-dependent oxidoreductase	34	Core	MAB_3177.p01	MYCMA_RS08370.p01	a576f074b5746b5d11744d7421b39af1_12204	MMASJCM_RS15740.p01	c39d223208851a3dc51c9f04667d49b8_13395	AOY11_RS14815.p01	A3N95_RS14920.p01	A3N96_RS17580.p01	A3N97_RS15280.p01	A3N98_RS16775.p01	A3N99_RS17365.p01	A3O00_RS15940.p01	A3O01_RS15870.p01	A3O02_RS15890.p01	A3O03_RS17485.p01	A3O04_RS15775.p01	A3O05_RS14750.p01	A3O06_RS18020.p01	BAB74_RS15520.p01	BAB76_RS15880.p01	3af8ec970b88a6d1bcd28f8adf518d97_12199	BAB78_RS16175.p01	BAB79_RS18015.p01	CAK77_RS15810.p01	DDT49_RS17915.p01	DDT47_RS06055.p01	DDT53_RS05685.p01	DSQ36_RS16295.p01	MASB_RS15550.p01	D8677_RS04060.p01	EFV83_RS01955.p01	EXM25_RS15755.p01	EXM27_RS15755.p01	9a4c8fc1848a3d3f0726c05a3595eff6_637
DSQ36_RS16300	class I SAM-dependent methyltransferase	34	Core	MAB_3178.p01	MYCMA_RS08365.p01	a576f074b5746b5d11744d7421b39af1_12208	MMASJCM_RS15745.p01	c39d223208851a3dc51c9f04667d49b8_13399	AOY11_RS14820.p01	A3N95_RS14925.p01	A3N96_RS17585.p01	A3N97_RS15285.p01	A3N98_RS16780.p01	A3N99_RS17370.p01	A3O00_RS15945.p01	A3O01_RS15875.p01	A3O02_RS15895.p01	A3O03_RS17490.p01	A3O04_RS15780.p01	A3O05_RS14755.p01	A3O06_RS18025.p01	BAB74_RS15525.p01	BAB76_RS15885.p01	3af8ec970b88a6d1bcd28f8adf518d97_12203	BAB78_RS16180.p01	BAB79_RS18020.p01	CAK77_RS15815.p01	DDT49_RS17920.p01	DDT47_RS06050.p01	DDT53_RS05680.p01	DSQ36_RS16300.p01	MASB_RS15555.p01	D8677_RS04055.p01	EFV83_RS01960.p01	EXM25_RS15760.p01	EXM27_RS15760.p01	9a4c8fc1848a3d3f0726c05a3595eff6_633
A3O00_RS15950	LysR family transcriptional regulator	34	Core	MAB_3179c.p01	MYCMA_RS08360.p01	a576f074b5746b5d11744d7421b39af1_12212	MMASJCM_RS15750.p01	c39d223208851a3dc51c9f04667d49b8_13403	AOY11_RS14825.p01	A3N95_RS14930.p01	A3N96_RS17590.p01	A3N97_RS15290.p01	A3N98_RS16785.p01	A3N99_RS17375.p01	A3O00_RS15950.p01	A3O01_RS15880.p01	A3O02_RS15900.p01	A3O03_RS17495.p01	A3O04_RS15785.p01	A3O05_RS14760.p01	A3O06_RS18030.p01	BAB74_RS15530.p01	BAB76_RS15890.p01	3af8ec970b88a6d1bcd28f8adf518d97_12206	BAB78_RS16185.p01	BAB79_RS18025.p01	CAK77_RS15820.p01	DDT49_RS17925.p01	DDT47_RS06045.p01	DDT53_RS05675.p01	DSQ36_RS16305.p01	MASB_RS15560.p01	D8677_RS04050.p01	EFV83_RS01965.p01	EXM25_RS15765.p01	EXM27_RS15765.p01	9a4c8fc1848a3d3f0726c05a3595eff6_629
MMASJCM_RS15755	DMT family transporter	34	Core	MAB_3180.p01	MYCMA_RS08355.p01	a576f074b5746b5d11744d7421b39af1_12216	MMASJCM_RS15755.p01	c39d223208851a3dc51c9f04667d49b8_13407	AOY11_RS14830.p01	A3N95_RS14935.p01	A3N96_RS17595.p01	A3N97_RS15295.p01	A3N98_RS16790.p01	A3N99_RS17380.p01	A3O00_RS15955.p01	A3O01_RS15885.p01	A3O02_RS15905.p01	A3O03_RS17500.p01	A3O04_RS15790.p01	A3O05_RS14765.p01	A3O06_RS18035.p01	BAB74_RS15535.p01	BAB76_RS15895.p01	3af8ec970b88a6d1bcd28f8adf518d97_12210	BAB78_RS16190.p01	BAB79_RS18030.p01	CAK77_RS15825.p01	DDT49_RS17930.p01	DDT47_RS06040.p01	DDT53_RS05670.p01	DSQ36_RS16310.p01	MASB_RS15565.p01	D8677_RS04045.p01	EFV83_RS01970.p01	EXM25_RS15770.p01	EXM27_RS15770.p01	9a4c8fc1848a3d3f0726c05a3595eff6_625
DDT53_RS05655	hypothetical protein	34	Core	MAB_3183c.p01	MYCMA_RS08340.p01	a576f074b5746b5d11744d7421b39af1_12228	MMASJCM_RS15770.p01	c39d223208851a3dc51c9f04667d49b8_13419	AOY11_RS14845.p01	A3N95_RS14950.p01	A3N96_RS17610.p01	A3N97_RS15310.p01	A3N98_RS16805.p01	A3N99_RS17395.p01	A3O00_RS15970.p01	A3O01_RS15900.p01	A3O02_RS15920.p01	A3O03_RS17515.p01	A3O04_RS15805.p01	A3O05_RS14780.p01	A3O06_RS18050.p01	BAB74_RS15550.p01	BAB76_RS15910.p01	3af8ec970b88a6d1bcd28f8adf518d97_12221	BAB78_RS16205.p01	BAB79_RS18045.p01	CAK77_RS15840.p01	DDT49_RS17945.p01	DDT47_RS06025.p01	DDT53_RS05655.p01	DSQ36_RS16325.p01	MASB_RS15580.p01	D8677_RS04030.p01	EFV83_RS01985.p01	EXM25_RS15785.p01	EXM27_RS15785.p01	9a4c8fc1848a3d3f0726c05a3595eff6_613
DDT53_RS05600	hypothetical protein	34	Core	MAB_3194c.p01	MYCMA_RS08285.p01	a576f074b5746b5d11744d7421b39af1_12272	MMASJCM_RS15825.p01	c39d223208851a3dc51c9f04667d49b8_13460	AOY11_RS14900.p01	A3N95_RS15005.p01	A3N96_RS17665.p01	A3N97_RS15365.p01	A3N98_RS16860.p01	A3N99_RS17450.p01	A3O00_RS16025.p01	A3O01_RS15955.p01	A3O02_RS15975.p01	A3O03_RS17570.p01	A3O04_RS15860.p01	A3O05_RS14835.p01	A3O06_RS18105.p01	BAB74_RS15605.p01	BAB76_RS15965.p01	3af8ec970b88a6d1bcd28f8adf518d97_12263	BAB78_RS16260.p01	BAB79_RS18100.p01	CAK77_RS15895.p01	DDT49_RS18000.p01	DDT47_RS05970.p01	DDT53_RS05600.p01	DSQ36_RS16380.p01	MASB_RS15635.p01	D8677_RS03975.p01	EFV83_RS02040.p01	EXM25_RS15840.p01	EXM27_RS15840.p01	9a4c8fc1848a3d3f0726c05a3595eff6_569
MAUC22_RS17545	siderophore-interacting protein	34	Core	MAB_3205c.p01	MYCMA_RS08235.p01	a576f074b5746b5d11744d7421b39af1_12310	MMASJCM_RS15875.p01	c39d223208851a3dc51c9f04667d49b8_13498	AOY11_RS14950.p01	A3N95_RS15055.p01	A3N96_RS17715.p01	A3N97_RS15415.p01	A3N98_RS16910.p01	A3N99_RS17500.p01	A3O00_RS16075.p01	A3O01_RS16005.p01	A3O02_RS16025.p01	A3O03_RS17620.p01	A3O04_RS15910.p01	A3O05_RS14885.p01	A3O06_RS18155.p01	BAB74_RS15655.p01	BAB76_RS16015.p01	3af8ec970b88a6d1bcd28f8adf518d97_12301	BAB78_RS16310.p01	BAB79_RS18150.p01	CAK77_RS15945.p01	DDT49_RS18050.p01	DDT47_RS05920.p01	DDT53_RS05550.p01	DSQ36_RS16430.p01	MASB_RS15685.p01	D8677_RS03925.p01	EFV83_RS02090.p01	EXM25_RS15890.p01	EXM27_RS15890.p01	9a4c8fc1848a3d3f0726c05a3595eff6_529
A3O04_RS15980	hypothetical protein	34	Core	MAB_3219.p01	MYCMA_RS08150.p01	a576f074b5746b5d11744d7421b39af1_12361	MMASJCM_RS15950.p01	c39d223208851a3dc51c9f04667d49b8_13548	AOY11_RS15020.p01	A3N95_RS15140.p01	A3N96_RS17800.p01	A3N97_RS15485.p01	A3N98_RS16995.p01	A3N99_RS17585.p01	A3O00_RS16145.p01	A3O01_RS16075.p01	A3O02_RS16095.p01	A3O03_RS17705.p01	A3O04_RS15980.p01	A3O05_RS14955.p01	A3O06_RS18225.p01	BAB74_RS15725.p01	BAB76_RS16085.p01	3af8ec970b88a6d1bcd28f8adf518d97_12357	BAB78_RS16385.p01	BAB79_RS18220.p01	CAK77_RS16015.p01	DDT49_RS18135.p01	DDT47_RS05835.p01	DDT53_RS05465.p01	DSQ36_RS16500.p01	MASB_RS15770.p01	D8677_RS03855.p01	EFV83_RS02160.p01	EXM25_RS15960.p01	EXM27_RS15960.p01	9a4c8fc1848a3d3f0726c05a3595eff6_478
lepB	signal peptidase I	34	Core	MAB_3223c.p01	MYCMA_RS08130.p01	a576f074b5746b5d11744d7421b39af1_12377	MMASJCM_RS15970.p01	c39d223208851a3dc51c9f04667d49b8_13564	AOY11_RS15040.p01	A3N95_RS15160.p01	A3N96_RS17820.p01	A3N97_RS15505.p01	A3N98_RS17015.p01	A3N99_RS17605.p01	A3O00_RS16165.p01	A3O01_RS16095.p01	A3O02_RS16115.p01	A3O03_RS17725.p01	A3O04_RS16000.p01	A3O05_RS14975.p01	A3O06_RS18245.p01	BAB74_RS15745.p01	BAB76_RS16105.p01	3af8ec970b88a6d1bcd28f8adf518d97_12373	BAB78_RS16405.p01	BAB79_RS18240.p01	CAK77_RS16035.p01	DDT49_RS18155.p01	DDT47_RS05815.p01	DDT53_RS05445.p01	DSQ36_RS16520.p01	MASB_RS15790.p01	D8677_RS03835.p01	EFV83_RS02180.p01	EXM25_RS15980.p01	EXM27_RS15980.p01	9a4c8fc1848a3d3f0726c05a3595eff6_462
rimM	ribosome maturation factor RimM	34	Core	MAB_3227c.p01	MYCMA_RS08110.p01	a576f074b5746b5d11744d7421b39af1_12393	MMASJCM_RS15990.p01	c39d223208851a3dc51c9f04667d49b8_13579	AOY11_RS15060.p01	A3N95_RS15180.p01	A3N96_RS17840.p01	A3N97_RS15525.p01	A3N98_RS17035.p01	A3N99_RS17625.p01	A3O00_RS16185.p01	A3O01_RS16115.p01	A3O02_RS16135.p01	A3O03_RS17745.p01	A3O04_RS16020.p01	A3O05_RS14995.p01	A3O06_RS18265.p01	BAB74_RS15765.p01	BAB76_RS16125.p01	3af8ec970b88a6d1bcd28f8adf518d97_12389	BAB78_RS16425.p01	BAB79_RS18260.p01	CAK77_RS16055.p01	DDT49_RS18175.p01	DDT47_RS05795.p01	DDT53_RS05425.p01	DSQ36_RS16540.p01	MASB_RS15810.p01	D8677_RS03815.p01	EFV83_RS02200.p01	EXM25_RS16000.p01	EXM27_RS16000.p01	9a4c8fc1848a3d3f0726c05a3595eff6_446
ftsY	signal recognition particle-docking protein FtsY	34	Core	MAB_3241c.p01	MYCMA_RS08040.p01	a576f074b5746b5d11744d7421b39af1_12446	MMASJCM_RS16060.p01	c39d223208851a3dc51c9f04667d49b8_13632	AOY11_RS15130.p01	A3N95_RS15250.p01	A3N96_RS17910.p01	A3N97_RS15595.p01	A3N98_RS17105.p01	A3N99_RS17695.p01	A3O00_RS16255.p01	A3O01_RS16185.p01	A3O02_RS16205.p01	A3O03_RS17815.p01	A3O04_RS16090.p01	A3O05_RS15065.p01	A3O06_RS18335.p01	BAB74_RS15835.p01	BAB76_RS16195.p01	3af8ec970b88a6d1bcd28f8adf518d97_12444	BAB78_RS16495.p01	BAB79_RS18330.p01	CAK77_RS16125.p01	DDT49_RS18245.p01	DDT47_RS05725.p01	DDT53_RS05355.p01	DSQ36_RS16610.p01	MASB_RS15880.p01	D8677_RS03745.p01	EFV83_RS02270.p01	EXM25_RS16070.p01	EXM27_RS16070.p01	9a4c8fc1848a3d3f0726c05a3595eff6_390
G6N22_RS00465	potassium-transporting ATPase subunit C	34	Core	MAB_3252c.p01	MYCMA_RS07985.p01	a576f074b5746b5d11744d7421b39af1_12490	MMASJCM_RS16115.p01	c39d223208851a3dc51c9f04667d49b8_13674	AOY11_RS15185.p01	A3N95_RS15305.p01	A3N96_RS17965.p01	A3N97_RS15650.p01	A3N98_RS17160.p01	A3N99_RS17750.p01	A3O00_RS16310.p01	A3O01_RS16240.p01	A3O02_RS16260.p01	A3O03_RS17870.p01	A3O04_RS16145.p01	A3O05_RS15120.p01	A3O06_RS18390.p01	BAB74_RS15890.p01	BAB76_RS16250.p01	3af8ec970b88a6d1bcd28f8adf518d97_12487	BAB78_RS16550.p01	BAB79_RS18385.p01	CAK77_RS16180.p01	DDT49_RS18300.p01	DDT47_RS05670.p01	DDT53_RS05300.p01	DSQ36_RS16665.p01	MASB_RS15935.p01	D8677_RS03690.p01	EFV83_RS02325.p01	EXM25_RS16125.p01	EXM27_RS16125.p01	9a4c8fc1848a3d3f0726c05a3595eff6_346
A3O00_RS16365	DUF4253 domain-containing protein	34	Core	MAB_3262c.p01	MYCMA_RS07930.p01	a576f074b5746b5d11744d7421b39af1_12533	MMASJCM_RS16170.p01	c39d223208851a3dc51c9f04667d49b8_13718	AOY11_RS15240.p01	A3N95_RS15360.p01	A3N96_RS18020.p01	A3N97_RS15705.p01	A3N98_RS17215.p01	A3N99_RS17805.p01	A3O00_RS16365.p01	A3O01_RS16295.p01	A3O02_RS16315.p01	A3O03_RS17925.p01	A3O04_RS16200.p01	A3O05_RS15175.p01	A3O06_RS18445.p01	BAB74_RS15945.p01	BAB76_RS16305.p01	3af8ec970b88a6d1bcd28f8adf518d97_12528	BAB78_RS16605.p01	BAB79_RS18440.p01	CAK77_RS16235.p01	DDT49_RS18355.p01	DDT47_RS05615.p01	DDT53_RS05245.p01	DSQ36_RS16720.p01	MASB_RS15990.p01	D8677_RS03635.p01	EFV83_RS02380.p01	EXM25_RS16180.p01	EXM27_RS16180.p01	9a4c8fc1848a3d3f0726c05a3595eff6_302
A3N97_RS15715	hypothetical protein	34	Core	MAB_3264c.p01	MYCMA_RS07920.p01	a576f074b5746b5d11744d7421b39af1_12541	MMASJCM_RS16180.p01	c39d223208851a3dc51c9f04667d49b8_13726	AOY11_RS15250.p01	A3N95_RS15370.p01	A3N96_RS18030.p01	A3N97_RS15715.p01	A3N98_RS17225.p01	A3N99_RS17815.p01	A3O00_RS16375.p01	A3O01_RS16305.p01	A3O02_RS16325.p01	A3O03_RS17935.p01	A3O04_RS16210.p01	A3O05_RS15185.p01	A3O06_RS18455.p01	BAB74_RS15955.p01	BAB76_RS16315.p01	3af8ec970b88a6d1bcd28f8adf518d97_12534	BAB78_RS16615.p01	BAB79_RS18450.p01	CAK77_RS16245.p01	DDT49_RS18365.p01	DDT47_RS05605.p01	DDT53_RS05235.p01	DSQ36_RS16730.p01	MASB_RS16000.p01	D8677_RS03625.p01	EFV83_RS02390.p01	EXM25_RS16190.p01	EXM27_RS16190.p01	9a4c8fc1848a3d3f0726c05a3595eff6_294
A3O05_RS15190	dienelactone hydrolase family protein	34	Core	MAB_3265c.p01	MYCMA_RS07915.p01	a576f074b5746b5d11744d7421b39af1_12545	MMASJCM_RS16185.p01	c39d223208851a3dc51c9f04667d49b8_13730	AOY11_RS15255.p01	A3N95_RS15375.p01	A3N96_RS18035.p01	A3N97_RS15720.p01	A3N98_RS17230.p01	A3N99_RS17820.p01	A3O00_RS16380.p01	A3O01_RS16310.p01	A3O02_RS16330.p01	A3O03_RS17940.p01	A3O04_RS16215.p01	A3O05_RS15190.p01	A3O06_RS18460.p01	BAB74_RS15960.p01	BAB76_RS16320.p01	3af8ec970b88a6d1bcd28f8adf518d97_12538	BAB78_RS16620.p01	BAB79_RS18455.p01	CAK77_RS16250.p01	DDT49_RS18370.p01	DDT47_RS05600.p01	DDT53_RS05230.p01	DSQ36_RS16735.p01	MASB_RS16005.p01	D8677_RS03620.p01	EFV83_RS02395.p01	EXM25_RS16195.p01	EXM27_RS16195.p01	9a4c8fc1848a3d3f0726c05a3595eff6_290
rsmD	16S rRNA (guanine(966)-N(2))-methyltransferase RsmD	34	Core	MAB_3266c.p01	MYCMA_RS07905.p01	a576f074b5746b5d11744d7421b39af1_12553	MMASJCM_RS16195.p01	c39d223208851a3dc51c9f04667d49b8_13734	AOY11_RS15260.p01	A3N95_RS15380.p01	A3N96_RS18045.p01	A3N97_RS15730.p01	A3N98_RS17240.p01	A3N99_RS17830.p01	A3O00_RS16385.p01	A3O01_RS16315.p01	A3O02_RS16335.p01	A3O03_RS17950.p01	A3O04_RS16225.p01	A3O05_RS15195.p01	A3O06_RS18470.p01	BAB74_RS15970.p01	BAB76_RS16325.p01	3af8ec970b88a6d1bcd28f8adf518d97_12545	BAB78_RS16625.p01	BAB79_RS18465.p01	CAK77_RS16260.p01	DDT49_RS18380.p01	DDT47_RS05590.p01	DDT53_RS05220.p01	DSQ36_RS16740.p01	MASB_RS16010.p01	D8677_RS03615.p01	EFV83_RS02400.p01	EXM25_RS16205.p01	EXM27_RS16205.p01	9a4c8fc1848a3d3f0726c05a3595eff6_282
BAB74_RS16000	cutinase family protein	34	Core	MAB_3272c.p01	MYCMA_RS07875.p01	a576f074b5746b5d11744d7421b39af1_12576	MMASJCM_RS16225.p01	c39d223208851a3dc51c9f04667d49b8_13758	AOY11_RS15290.p01	A3N95_RS15410.p01	A3N96_RS18075.p01	A3N97_RS15760.p01	A3N98_RS17270.p01	A3N99_RS17860.p01	A3O00_RS16415.p01	A3O01_RS16345.p01	A3O02_RS16365.p01	A3O03_RS17980.p01	A3O04_RS16255.p01	A3O05_RS15225.p01	A3O06_RS18500.p01	BAB74_RS16000.p01	BAB76_RS16355.p01	3af8ec970b88a6d1bcd28f8adf518d97_12568	BAB78_RS16655.p01	BAB79_RS18495.p01	CAK77_RS16290.p01	DDT49_RS18410.p01	DDT47_RS05560.p01	DDT53_RS05190.p01	DSQ36_RS16770.p01	MASB_RS16040.p01	D8677_RS03585.p01	EFV83_RS02430.p01	EXM25_RS16235.p01	EXM27_RS16235.p01	9a4c8fc1848a3d3f0726c05a3595eff6_259
G6N22_RS00345	hypothetical protein	34	Core	MAB_3274.p01	MYCMA_RS07865.p01	a576f074b5746b5d11744d7421b39af1_12584	MMASJCM_RS16235.p01	c39d223208851a3dc51c9f04667d49b8_13766	AOY11_RS15300.p01	A3N95_RS15420.p01	A3N96_RS18085.p01	A3N97_RS15770.p01	A3N98_RS17280.p01	A3N99_RS17870.p01	A3O00_RS16425.p01	A3O01_RS16355.p01	A3O02_RS16375.p01	A3O03_RS17990.p01	A3O04_RS16265.p01	A3O05_RS15235.p01	A3O06_RS18510.p01	BAB74_RS16010.p01	BAB76_RS16365.p01	3af8ec970b88a6d1bcd28f8adf518d97_12576	BAB78_RS16665.p01	BAB79_RS18505.p01	CAK77_RS16300.p01	DDT49_RS18420.p01	DDT47_RS05550.p01	DDT53_RS05180.p01	DSQ36_RS16780.p01	MASB_RS16050.p01	D8677_RS03575.p01	EFV83_RS02440.p01	EXM25_RS16245.p01	EXM27_RS16245.p01	9a4c8fc1848a3d3f0726c05a3595eff6_251
DDT47_RS05545	cytochrome P450	34	Core	MAB_3275.p01	MYCMA_RS07860.p01	a576f074b5746b5d11744d7421b39af1_12588	MMASJCM_RS16240.p01	c39d223208851a3dc51c9f04667d49b8_13770	AOY11_RS15305.p01	A3N95_RS15425.p01	A3N96_RS18090.p01	A3N97_RS15775.p01	A3N98_RS17285.p01	A3N99_RS17875.p01	A3O00_RS16430.p01	A3O01_RS16360.p01	A3O02_RS16380.p01	A3O03_RS17995.p01	A3O04_RS16270.p01	A3O05_RS15240.p01	A3O06_RS18515.p01	BAB74_RS16015.p01	BAB76_RS16370.p01	3af8ec970b88a6d1bcd28f8adf518d97_12580	BAB78_RS16670.p01	BAB79_RS18510.p01	CAK77_RS16305.p01	DDT49_RS18425.p01	DDT47_RS05545.p01	DDT53_RS05175.p01	DSQ36_RS16785.p01	MASB_RS16055.p01	D8677_RS03570.p01	EFV83_RS02445.p01	EXM25_RS16250.p01	EXM27_RS16250.p01	9a4c8fc1848a3d3f0726c05a3595eff6_247
A3O01_RS09830	class I SAM-dependent methyltransferase	34	Core	MAB_1977.p01	MYCMA_RS14180.p01	a576f074b5746b5d11744d7421b39af1_7803	MMASJCM_RS09885.p01	c39d223208851a3dc51c9f04667d49b8_7793	AOY11_RS08795.p01	A3N95_RS09305.p01	A3N96_RS10000.p01	A3N97_RS09145.p01	A3N98_RS09460.p01	A3N99_RS09790.p01	A3O00_RS09920.p01	A3O01_RS09830.p01	A3O02_RS09605.p01	A3O03_RS09990.p01	A3O04_RS09570.p01	A3O05_RS08975.p01	A3O06_RS10310.p01	BAB74_RS09275.p01	BAB76_RS09840.p01	3af8ec970b88a6d1bcd28f8adf518d97_7653	BAB78_RS10155.p01	BAB79_RS10305.p01	CAK77_RS09610.p01	DDT49_RS12260.p01	DDT47_RS12095.p01	DDT53_RS11915.p01	DSQ36_RS10180.p01	MASB_RS09735.p01	D8677_RS10210.p01	EFV83_RS21200.p01	EXM25_RS09560.p01	EXM27_RS09560.p01	9a4c8fc1848a3d3f0726c05a3595eff6_5101
A3O06_RS18565	DUF3515 domain-containing protein	34	Core	MAB_3285.p01	MYCMA_RS07810.p01	a576f074b5746b5d11744d7421b39af1_12627	MMASJCM_RS16290.p01	c39d223208851a3dc51c9f04667d49b8_13810	AOY11_RS15355.p01	A3N95_RS15475.p01	A3N96_RS18140.p01	A3N97_RS15825.p01	A3N98_RS17335.p01	A3N99_RS17925.p01	A3O00_RS16480.p01	A3O01_RS16410.p01	A3O02_RS16430.p01	A3O03_RS18045.p01	A3O04_RS16345.p01	A3O05_RS15290.p01	A3O06_RS18565.p01	BAB74_RS16065.p01	BAB76_RS16420.p01	3af8ec970b88a6d1bcd28f8adf518d97_12619	BAB78_RS16720.p01	BAB79_RS18560.p01	CAK77_RS16355.p01	DDT49_RS18475.p01	DDT47_RS05495.p01	DDT53_RS05125.p01	DSQ36_RS16835.p01	MASB_RS16105.p01	D8677_RS03520.p01	EFV83_RS02495.p01	EXM25_RS16300.p01	EXM27_RS16300.p01	9a4c8fc1848a3d3f0726c05a3595eff6_209
BAB77_RS16155	NAD(P)-dependent glycerol-3-phosphate dehydrogenase	34	Core	MAB_3288c.p01	MYCMA_RS07795.p01	a576f074b5746b5d11744d7421b39af1_12639	MMASJCM_RS16305.p01	c39d223208851a3dc51c9f04667d49b8_13822	AOY11_RS15370.p01	A3N95_RS15490.p01	A3N96_RS18155.p01	A3N97_RS15840.p01	A3N98_RS17350.p01	A3N99_RS17940.p01	A3O00_RS16495.p01	A3O01_RS16425.p01	A3O02_RS16445.p01	A3O03_RS18060.p01	A3O04_RS16360.p01	A3O05_RS15305.p01	A3O06_RS18580.p01	BAB74_RS16080.p01	BAB76_RS16435.p01	3af8ec970b88a6d1bcd28f8adf518d97_12630	BAB78_RS16735.p01	BAB79_RS18575.p01	CAK77_RS16370.p01	DDT49_RS18490.p01	DDT47_RS05480.p01	DDT53_RS05110.p01	DSQ36_RS16850.p01	MASB_RS16120.p01	D8677_RS03505.p01	EFV83_RS02510.p01	EXM25_RS16315.p01	EXM27_RS16315.p01	9a4c8fc1848a3d3f0726c05a3595eff6_197
MYCMA_RS07775	HU family DNA-binding protein	34	Core	MAB_3292c.p01	MYCMA_RS07775.p01	a576f074b5746b5d11744d7421b39af1_12654	MMASJCM_RS16325.p01	c39d223208851a3dc51c9f04667d49b8_13838	AOY11_RS15390.p01	A3N95_RS15510.p01	A3N96_RS18175.p01	A3N97_RS15860.p01	A3N98_RS17370.p01	A3N99_RS17960.p01	A3O00_RS16515.p01	A3O01_RS16445.p01	A3O02_RS16465.p01	A3O03_RS18080.p01	A3O04_RS16380.p01	A3O05_RS15325.p01	A3O06_RS18600.p01	BAB74_RS16100.p01	BAB76_RS16455.p01	3af8ec970b88a6d1bcd28f8adf518d97_12645	BAB78_RS16755.p01	BAB79_RS18595.p01	CAK77_RS16390.p01	DDT49_RS18510.p01	DDT47_RS05460.p01	DDT53_RS05090.p01	DSQ36_RS16870.p01	MASB_RS16140.p01	D8677_RS03485.p01	EFV83_RS02530.p01	EXM25_RS16335.p01	EXM27_RS16335.p01	9a4c8fc1848a3d3f0726c05a3595eff6_182
A3O01_RS16580	non-ribosomal peptide synthetase	34	Core	MAB_3317c.p01	MYCMA_RS07625.p01	a576f074b5746b5d11744d7421b39af1_12729	MMASJCM_RS16420.p01	c39d223208851a3dc51c9f04667d49b8_13946	AOY11_RS15530.p01	A3N95_RS15645.p01	A3N96_RS18325.p01	A3N97_RS15995.p01	A3N98_RS17520.p01	A3N99_RS18115.p01	A3O00_RS16650.p01	A3O01_RS16580.p01	A3O02_RS16565.p01	A3O03_RS18230.p01	A3O04_RS16475.p01	A3O05_RS15425.p01	A3O06_RS18695.p01	BAB74_RS16195.p01	BAB76_RS16590.p01	3af8ec970b88a6d1bcd28f8adf518d97_12718	BAB78_RS16890.p01	BAB79_RS18690.p01	CAK77_RS16485.p01	DDT49_RS18665.p01	DDT47_RS05305.p01	DDT53_RS04935.p01	DSQ36_RS17010.p01	MASB_RS16280.p01	D8677_RS03345.p01	EFV83_RS02670.p01	EXM25_RS16430.p01	EXM27_RS16430.p01	9a4c8fc1848a3d3f0726c05a3595eff6_106
EXM27_RS16450	DUF2752 domain-containing protein	34	Core	MAB_3320c.p01	MYCMA_RS07610.p01	a576f074b5746b5d11744d7421b39af1_12741	MMASJCM_RS16435.p01	c39d223208851a3dc51c9f04667d49b8_13958	AOY11_RS15545.p01	A3N95_RS15660.p01	A3N96_RS18340.p01	A3N97_RS16010.p01	A3N98_RS17535.p01	A3N99_RS18130.p01	A3O00_RS16665.p01	A3O01_RS16595.p01	A3O02_RS16580.p01	A3O03_RS18245.p01	A3O04_RS16490.p01	A3O05_RS15440.p01	A3O06_RS18710.p01	BAB74_RS16210.p01	BAB76_RS16605.p01	3af8ec970b88a6d1bcd28f8adf518d97_12729	BAB78_RS16905.p01	BAB79_RS18705.p01	CAK77_RS16505.p01	DDT49_RS18685.p01	DDT47_RS05285.p01	DDT53_RS04915.p01	DSQ36_RS17030.p01	MASB_RS16300.p01	D8677_RS03325.p01	EFV83_RS02690.p01	EXM25_RS16450.p01	EXM27_RS16450.p01	9a4c8fc1848a3d3f0726c05a3595eff6_94
A3N98_RS17620	aldehyde dehydrogenase family protein	34	Core	MAB_3328.p01	MYCMA_RS07525.p01	a576f074b5746b5d11744d7421b39af1_12773	MMASJCM_RS16475.p01	c39d223208851a3dc51c9f04667d49b8_13988	AOY11_RS15585.p01	A3N95_RS15700.p01	A3N96_RS18425.p01	A3N97_RS16050.p01	A3N98_RS17620.p01	A3N99_RS18215.p01	A3O00_RS16705.p01	A3O01_RS16635.p01	A3O02_RS16620.p01	A3O03_RS18330.p01	A3O04_RS16530.p01	A3O05_RS15480.p01	A3O06_RS18750.p01	BAB74_RS16250.p01	BAB76_RS16645.p01	3af8ec970b88a6d1bcd28f8adf518d97_12761	BAB78_RS16955.p01	BAB79_RS18745.p01	CAK77_RS16545.p01	DDT49_RS18770.p01	DDT47_RS05200.p01	DDT53_RS04830.p01	DSQ36_RS17070.p01	MASB_RS16390.p01	D8677_RS03285.p01	EFV83_RS02730.p01	EXM25_RS16490.p01	EXM27_RS16490.p01	9a4c8fc1848a3d3f0726c05a3595eff6_62
EXM27_RS16575	phospholipid carrier-dependent glycosyltransferase	34	Core	MAB_3344.p01	MYCMA_RS07440.p01	a576f074b5746b5d11744d7421b39af1_12842	MMASJCM_RS16560.p01	c39d223208851a3dc51c9f04667d49b8_14053	AOY11_RS15670.p01	A3N95_RS15795.p01	A3N96_RS18510.p01	A3N97_RS16135.p01	A3N98_RS17705.p01	A3N99_RS18300.p01	A3O00_RS16790.p01	A3O01_RS16720.p01	A3O02_RS16700.p01	A3O03_RS18415.p01	A3O04_RS16615.p01	A3O05_RS15565.p01	A3O06_RS18835.p01	BAB74_RS16335.p01	BAB76_RS16730.p01	3af8ec970b88a6d1bcd28f8adf518d97_12826	BAB78_RS17040.p01	BAB79_RS18830.p01	CAK77_RS16630.p01	DDT49_RS18855.p01	DDT47_RS05115.p01	DDT53_RS04745.p01	DSQ36_RS17155.p01	MASB_RS16475.p01	D8677_RS03200.p01	EFV83_RS02815.p01	EXM25_RS16575.p01	EXM27_RS16575.p01	9a4c8fc1848a3d3f0726c05a3595eff6_9268
BAB76_RS16810	SDR family oxidoreductase	34	Core	MAB_3360c.p01	MYCMA_RS07360.p01	a576f074b5746b5d11744d7421b39af1_12903	MMASJCM_RS16640.p01	c39d223208851a3dc51c9f04667d49b8_14115	AOY11_RS15750.p01	A3N95_RS15890.p01	A3N96_RS18590.p01	A3N97_RS16215.p01	A3N98_RS17785.p01	A3N99_RS18380.p01	A3O00_RS16870.p01	A3O01_RS16800.p01	A3O02_RS16780.p01	A3O03_RS18495.p01	A3O04_RS16695.p01	A3O05_RS15645.p01	A3O06_RS18915.p01	BAB74_RS16415.p01	BAB76_RS16810.p01	3af8ec970b88a6d1bcd28f8adf518d97_12890	BAB78_RS17120.p01	BAB79_RS18910.p01	CAK77_RS16710.p01	DDT49_RS18935.p01	DDT47_RS05035.p01	DDT53_RS04665.p01	DSQ36_RS17235.p01	MASB_RS16570.p01	D8677_RS03120.p01	EFV83_RS02895.p01	EXM25_RS16655.p01	EXM27_RS16655.p01	9a4c8fc1848a3d3f0726c05a3595eff6_9332
DDT53_RS11100	nuclear transport factor 2 family protein	34	Core	MAB_2150c.p01	MYCMA_RS13630.p01	a576f074b5746b5d11744d7421b39af1_8233	MMASJCM_RS10435.p01	c39d223208851a3dc51c9f04667d49b8_8226	AOY11_RS09625.p01	A3N95_RS09845.p01	A3N96_RS10815.p01	A3N97_RS09990.p01	A3N98_RS10010.p01	A3N99_RS10605.p01	A3O00_RS10790.p01	A3O01_RS10665.p01	A3O02_RS10415.p01	A3O03_RS10805.p01	A3O04_RS10500.p01	A3O05_RS09560.p01	A3O06_RS10860.p01	BAB74_RS10120.p01	BAB76_RS10675.p01	3af8ec970b88a6d1bcd28f8adf518d97_8287	BAB78_RS10735.p01	BAB79_RS10855.p01	CAK77_RS10465.p01	DDT49_RS13075.p01	DDT47_RS11280.p01	DDT53_RS11100.p01	DSQ36_RS11060.p01	MASB_RS10300.p01	D8677_RS09355.p01	EFV83_RS22085.p01	EXM25_RS10415.p01	EXM27_RS10415.p01	9a4c8fc1848a3d3f0726c05a3595eff6_4664
A3N97_RS16260	amino acid transporter	34	Core	MAB_3369.p01	MYCMA_RS07315.p01	a576f074b5746b5d11744d7421b39af1_12938	MMASJCM_RS16685.p01	c39d223208851a3dc51c9f04667d49b8_14151	AOY11_RS15795.p01	A3N95_RS15935.p01	A3N96_RS18635.p01	A3N97_RS16260.p01	A3N98_RS17830.p01	A3N99_RS18425.p01	A3O00_RS16915.p01	A3O01_RS16845.p01	A3O02_RS16825.p01	A3O03_RS18540.p01	A3O04_RS16740.p01	A3O05_RS15690.p01	A3O06_RS18960.p01	BAB74_RS16460.p01	BAB76_RS16855.p01	3af8ec970b88a6d1bcd28f8adf518d97_12926	BAB78_RS17170.p01	BAB79_RS18955.p01	CAK77_RS16755.p01	DDT49_RS18980.p01	DDT47_RS04990.p01	DDT53_RS04620.p01	DSQ36_RS17280.p01	MASB_RS16615.p01	D8677_RS03075.p01	EFV83_RS02940.p01	EXM25_RS16700.p01	EXM27_RS16700.p01	9a4c8fc1848a3d3f0726c05a3595eff6_9367
EXM27_RS16705	branched-chain amino acid ABC transporter	34	Core	MAB_3370.p01	MYCMA_RS07310.p01	a576f074b5746b5d11744d7421b39af1_12942	MMASJCM_RS16690.p01	c39d223208851a3dc51c9f04667d49b8_14155	AOY11_RS15800.p01	A3N95_RS15940.p01	A3N96_RS18640.p01	A3N97_RS16265.p01	A3N98_RS17835.p01	A3N99_RS18430.p01	A3O00_RS16920.p01	A3O01_RS16850.p01	A3O02_RS16830.p01	A3O03_RS18545.p01	A3O04_RS16745.p01	A3O05_RS15695.p01	A3O06_RS18965.p01	BAB74_RS16465.p01	BAB76_RS16860.p01	3af8ec970b88a6d1bcd28f8adf518d97_12930	BAB78_RS17175.p01	BAB79_RS18960.p01	CAK77_RS16760.p01	DDT49_RS18985.p01	DDT47_RS04985.p01	DDT53_RS04615.p01	DSQ36_RS17285.p01	MASB_RS16620.p01	D8677_RS03070.p01	EFV83_RS02945.p01	EXM25_RS16705.p01	EXM27_RS16705.p01	9a4c8fc1848a3d3f0726c05a3595eff6_9371
A3O04_RS16755	TetR/AcrR family transcriptional regulator	34	Core	MAB_3372.p01	MYCMA_RS07300.p01	a576f074b5746b5d11744d7421b39af1_12950	MMASJCM_RS16700.p01	c39d223208851a3dc51c9f04667d49b8_14163	AOY11_RS15810.p01	A3N95_RS15950.p01	A3N96_RS18650.p01	A3N97_RS16275.p01	A3N98_RS17845.p01	A3N99_RS18440.p01	A3O00_RS16930.p01	A3O01_RS16860.p01	A3O02_RS16840.p01	A3O03_RS18555.p01	A3O04_RS16755.p01	A3O05_RS15705.p01	A3O06_RS18975.p01	BAB74_RS16475.p01	BAB76_RS16870.p01	3af8ec970b88a6d1bcd28f8adf518d97_12938	BAB78_RS17185.p01	BAB79_RS18970.p01	CAK77_RS16770.p01	DDT49_RS18995.p01	DDT47_RS04975.p01	DDT53_RS04605.p01	DSQ36_RS17295.p01	MASB_RS16630.p01	D8677_RS03060.p01	EFV83_RS02955.p01	EXM25_RS16715.p01	EXM27_RS16715.p01	9a4c8fc1848a3d3f0726c05a3595eff6_9379
A3O02_RS16845	metal-dependent hydrolase	34	Core	MAB_3373c.p01	MYCMA_RS07295.p01	a576f074b5746b5d11744d7421b39af1_12954	MMASJCM_RS16705.p01	c39d223208851a3dc51c9f04667d49b8_14167	AOY11_RS15815.p01	A3N95_RS15955.p01	A3N96_RS18655.p01	A3N97_RS16280.p01	A3N98_RS17850.p01	A3N99_RS18445.p01	A3O00_RS16935.p01	A3O01_RS16865.p01	A3O02_RS16845.p01	A3O03_RS18560.p01	A3O04_RS16760.p01	A3O05_RS15710.p01	A3O06_RS18980.p01	BAB74_RS16480.p01	BAB76_RS16875.p01	3af8ec970b88a6d1bcd28f8adf518d97_12942	BAB78_RS17190.p01	BAB79_RS18975.p01	CAK77_RS16775.p01	DDT49_RS19000.p01	DDT47_RS04970.p01	DDT53_RS04600.p01	DSQ36_RS17300.p01	MASB_RS16635.p01	D8677_RS03055.p01	EFV83_RS02960.p01	EXM25_RS16720.p01	EXM27_RS16720.p01	9a4c8fc1848a3d3f0726c05a3595eff6_9383
A3O06_RS18990	winged helix-turn-helix transcriptional regulator	34	Core	MAB_3375.p01	MYCMA_RS07285.p01	a576f074b5746b5d11744d7421b39af1_12962	MMASJCM_RS16715.p01	c39d223208851a3dc51c9f04667d49b8_14174	AOY11_RS15825.p01	A3N95_RS15965.p01	A3N96_RS18665.p01	A3N97_RS16290.p01	A3N98_RS17860.p01	A3N99_RS18455.p01	A3O00_RS16945.p01	A3O01_RS16875.p01	A3O02_RS16855.p01	A3O03_RS18570.p01	A3O04_RS16770.p01	A3O05_RS15720.p01	A3O06_RS18990.p01	BAB74_RS16490.p01	BAB76_RS16885.p01	3af8ec970b88a6d1bcd28f8adf518d97_12950	BAB78_RS17200.p01	BAB79_RS18985.p01	CAK77_RS16785.p01	DDT49_RS19010.p01	DDT47_RS04960.p01	DDT53_RS04590.p01	DSQ36_RS17310.p01	MASB_RS16645.p01	D8677_RS03045.p01	EFV83_RS02970.p01	EXM25_RS16730.p01	EXM27_RS16730.p01	9a4c8fc1848a3d3f0726c05a3595eff6_9391
DDT47_RS04925	enoyl-CoA hydratase	34	Core	MAB_3382c.p01	MYCMA_RS07255.p01	a576f074b5746b5d11744d7421b39af1_12988	MMASJCM_RS16750.p01	c39d223208851a3dc51c9f04667d49b8_14201	AOY11_RS15860.p01	A3N95_RS16000.p01	A3N96_RS18695.p01	A3N97_RS16320.p01	A3N98_RS17890.p01	A3N99_RS18485.p01	A3O00_RS16980.p01	A3O01_RS16910.p01	A3O02_RS16890.p01	A3O03_RS18600.p01	A3O04_RS16805.p01	A3O05_RS15755.p01	A3O06_RS19020.p01	BAB74_RS16520.p01	BAB76_RS16920.p01	3af8ec970b88a6d1bcd28f8adf518d97_12976	BAB78_RS17235.p01	BAB79_RS19015.p01	CAK77_RS16820.p01	DDT49_RS19045.p01	DDT47_RS04925.p01	DDT53_RS04555.p01	DSQ36_RS17345.p01	MASB_RS16680.p01	D8677_RS03010.p01	EFV83_RS03005.p01	EXM25_RS16765.p01	EXM27_RS16765.p01	9a4c8fc1848a3d3f0726c05a3595eff6_9415
A3O04_RS16820	XRE family transcriptional regulator	34	Core	MAB_3385.p01	MYCMA_RS07240.p01	a576f074b5746b5d11744d7421b39af1_12999	MMASJCM_RS16765.p01	c39d223208851a3dc51c9f04667d49b8_14213	AOY11_RS15875.p01	A3N95_RS16015.p01	A3N96_RS18710.p01	A3N97_RS16335.p01	A3N98_RS17905.p01	A3N99_RS18500.p01	A3O00_RS16995.p01	A3O01_RS16925.p01	A3O02_RS16905.p01	A3O03_RS18615.p01	A3O04_RS16820.p01	A3O05_RS15770.p01	A3O06_RS19035.p01	BAB74_RS16535.p01	BAB76_RS16935.p01	3af8ec970b88a6d1bcd28f8adf518d97_12988	BAB78_RS17250.p01	BAB79_RS19030.p01	CAK77_RS16835.p01	DDT49_RS19060.p01	DDT47_RS04910.p01	DDT53_RS04540.p01	DSQ36_RS17360.p01	MASB_RS16695.p01	D8677_RS02995.p01	EFV83_RS03020.p01	EXM25_RS16780.p01	EXM27_RS16780.p01	9a4c8fc1848a3d3f0726c05a3595eff6_9427
MYCMA_RS07195	hypothetical protein	34	Core	MAB_3394c.p01	MYCMA_RS07195.p01	a576f074b5746b5d11744d7421b39af1_13035	MMASJCM_RS16810.p01	c39d223208851a3dc51c9f04667d49b8_14248	AOY11_RS15920.p01	A3N95_RS16060.p01	A3N96_RS18755.p01	A3N97_RS16380.p01	A3N98_RS17950.p01	A3N99_RS18545.p01	A3O00_RS17040.p01	A3O01_RS16970.p01	A3O02_RS16950.p01	A3O03_RS18660.p01	A3O04_RS16865.p01	A3O05_RS15815.p01	A3O06_RS19080.p01	BAB74_RS16580.p01	BAB76_RS16980.p01	3af8ec970b88a6d1bcd28f8adf518d97_13023	BAB78_RS17295.p01	BAB79_RS19075.p01	CAK77_RS16880.p01	DDT49_RS19105.p01	DDT47_RS04865.p01	DDT53_RS04495.p01	DSQ36_RS17405.p01	MASB_RS16740.p01	D8677_RS02950.p01	EFV83_RS03065.p01	EXM25_RS16825.p01	EXM27_RS16825.p01	9a4c8fc1848a3d3f0726c05a3595eff6_19604
A3N96_RS18775	nitroreductase family deazaflavin-dependent oxidoreductase	34	Core	MAB_3398.p01	MYCMA_RS07175.p01	a576f074b5746b5d11744d7421b39af1_13051	MMASJCM_RS16830.p01	c39d223208851a3dc51c9f04667d49b8_14264	AOY11_RS15940.p01	A3N95_RS16080.p01	A3N96_RS18775.p01	A3N97_RS16400.p01	A3N98_RS17970.p01	A3N99_RS18565.p01	A3O00_RS17060.p01	A3O01_RS16990.p01	A3O02_RS16970.p01	A3O03_RS18680.p01	A3O04_RS16885.p01	A3O05_RS15835.p01	A3O06_RS19100.p01	BAB74_RS16600.p01	BAB76_RS17000.p01	3af8ec970b88a6d1bcd28f8adf518d97_13039	BAB78_RS17315.p01	BAB79_RS19095.p01	CAK77_RS16900.p01	DDT49_RS19125.p01	DDT47_RS04845.p01	DDT53_RS04475.p01	DSQ36_RS17425.p01	MASB_RS16760.p01	D8677_RS02930.p01	EFV83_RS03085.p01	EXM25_RS16845.p01	EXM27_RS16845.p01	9a4c8fc1848a3d3f0726c05a3595eff6_9474
A3N99_RS10815	5'-3' exonuclease	34	Core	MAB_2191c.p01	MYCMA_RS13420.p01	a576f074b5746b5d11744d7421b39af1_8389	MMASJCM_RS10640.p01	c39d223208851a3dc51c9f04667d49b8_8384	AOY11_RS09830.p01	A3N95_RS10055.p01	A3N96_RS11025.p01	A3N97_RS10200.p01	A3N98_RS10220.p01	A3N99_RS10815.p01	A3O00_RS10995.p01	A3O01_RS10870.p01	A3O02_RS10620.p01	A3O03_RS11015.p01	A3O04_RS10710.p01	A3O05_RS09765.p01	A3O06_RS11070.p01	BAB74_RS10325.p01	BAB76_RS10880.p01	3af8ec970b88a6d1bcd28f8adf518d97_8452	BAB78_RS10950.p01	BAB79_RS11060.p01	CAK77_RS10670.p01	DDT49_RS13285.p01	DDT47_RS11070.p01	DDT53_RS10890.p01	DSQ36_RS11265.p01	MASB_RS10505.p01	D8677_RS09150.p01	EFV83_RS22290.p01	EXM25_RS10625.p01	EXM27_RS10625.p01	9a4c8fc1848a3d3f0726c05a3595eff6_4501
A3O05_RS15985	NAD(P)H-binding protein	34	Core	MAB_3427.p01	MYCMA_RS07010.p01	a576f074b5746b5d11744d7421b39af1_13176	MMASJCM_RS17010.p01	c39d223208851a3dc51c9f04667d49b8_14382	AOY11_RS16090.p01	A3N95_RS16235.p01	A3N96_RS18940.p01	A3N97_RS16565.p01	A3N98_RS18135.p01	A3N99_RS18730.p01	A3O00_RS17210.p01	A3O01_RS17140.p01	A3O02_RS17225.p01	A3O03_RS18845.p01	A3O04_RS17065.p01	A3O05_RS15985.p01	A3O06_RS19250.p01	BAB74_RS16750.p01	BAB76_RS17150.p01	3af8ec970b88a6d1bcd28f8adf518d97_13186	BAB78_RS17470.p01	BAB79_RS19245.p01	CAK77_RS17080.p01	DDT49_RS19290.p01	DDT47_RS04680.p01	DDT53_RS04310.p01	DSQ36_RS17575.p01	MASB_RS16910.p01	D8677_RS02775.p01	EFV83_RS03240.p01	EXM25_RS17030.p01	EXM27_RS17030.p01	9a4c8fc1848a3d3f0726c05a3595eff6_19468
A3N97_RS16615	hypothetical protein	34	Core	MAB_3439.p01	MYCMA_RS06950.p01	a576f074b5746b5d11744d7421b39af1_13219	MMASJCM_RS17060.p01	c39d223208851a3dc51c9f04667d49b8_14418	AOY11_RS16150.p01	A3N95_RS16295.p01	A3N96_RS19000.p01	A3N97_RS16615.p01	A3N98_RS18195.p01	A3N99_RS18790.p01	A3O00_RS17270.p01	A3O01_RS17200.p01	A3O02_RS17285.p01	A3O03_RS18905.p01	A3O04_RS17115.p01	A3O05_RS16045.p01	A3O06_RS19300.p01	BAB74_RS16800.p01	BAB76_RS17210.p01	3af8ec970b88a6d1bcd28f8adf518d97_13226	BAB78_RS17530.p01	BAB79_RS19295.p01	CAK77_RS17130.p01	DDT49_RS19350.p01	DDT47_RS04620.p01	DDT53_RS04250.p01	DSQ36_RS17635.p01	MASB_RS16970.p01	D8677_RS02715.p01	EFV83_RS03300.p01	EXM25_RS17080.p01	EXM27_RS17080.p01	9a4c8fc1848a3d3f0726c05a3595eff6_19424
G6N22_RS24925	STAS/SEC14 domain-containing protein	34	Core	MAB_3442.p01	MYCMA_RS06935.p01	a576f074b5746b5d11744d7421b39af1_13231	MMASJCM_RS17075.p01	c39d223208851a3dc51c9f04667d49b8_14429	AOY11_RS16165.p01	A3N95_RS16310.p01	A3N96_RS19015.p01	A3N97_RS16630.p01	A3N98_RS18210.p01	A3N99_RS18805.p01	A3O00_RS17285.p01	A3O01_RS17215.p01	A3O02_RS17300.p01	A3O03_RS18920.p01	A3O04_RS17130.p01	A3O05_RS16060.p01	A3O06_RS19315.p01	BAB74_RS16815.p01	BAB76_RS17225.p01	3af8ec970b88a6d1bcd28f8adf518d97_13237	BAB78_RS17545.p01	BAB79_RS19310.p01	CAK77_RS17145.p01	DDT49_RS19365.p01	DDT47_RS04605.p01	DDT53_RS04235.p01	DSQ36_RS17650.p01	MASB_RS16985.p01	D8677_RS02700.p01	EFV83_RS03315.p01	EXM25_RS17095.p01	EXM27_RS17095.p01	9a4c8fc1848a3d3f0726c05a3595eff6_19412
DSQ36_RS17655	hypothetical protein	34	Core	MAB_3443.p01	MYCMA_RS06930.p01	a576f074b5746b5d11744d7421b39af1_13235	MMASJCM_RS17080.p01	c39d223208851a3dc51c9f04667d49b8_14433	AOY11_RS16170.p01	A3N95_RS16315.p01	A3N96_RS19020.p01	A3N97_RS16635.p01	A3N98_RS18215.p01	A3N99_RS18810.p01	A3O00_RS17290.p01	A3O01_RS17220.p01	A3O02_RS17305.p01	A3O03_RS18925.p01	A3O04_RS17135.p01	A3O05_RS16065.p01	A3O06_RS19320.p01	BAB74_RS16820.p01	BAB76_RS17230.p01	3af8ec970b88a6d1bcd28f8adf518d97_13241	BAB78_RS17550.p01	BAB79_RS19315.p01	CAK77_RS17150.p01	DDT49_RS19370.p01	DDT47_RS04600.p01	DDT53_RS04230.p01	DSQ36_RS17655.p01	MASB_RS16990.p01	D8677_RS02695.p01	EFV83_RS03320.p01	EXM25_RS17100.p01	EXM27_RS17100.p01	9a4c8fc1848a3d3f0726c05a3595eff6_19408
A3O05_RS16070	DUF1460 domain-containing protein	34	Core	MAB_3444c.p01	MYCMA_RS06925.p01	a576f074b5746b5d11744d7421b39af1_13238	MMASJCM_RS17085.p01	c39d223208851a3dc51c9f04667d49b8_14437	AOY11_RS16175.p01	A3N95_RS16320.p01	A3N96_RS19025.p01	A3N97_RS16640.p01	A3N98_RS18220.p01	A3N99_RS18815.p01	A3O00_RS17295.p01	A3O01_RS17225.p01	A3O02_RS17310.p01	A3O03_RS18930.p01	A3O04_RS17140.p01	A3O05_RS16070.p01	A3O06_RS19325.p01	BAB74_RS16825.p01	BAB76_RS17235.p01	3af8ec970b88a6d1bcd28f8adf518d97_13245	BAB78_RS17555.p01	BAB79_RS19320.p01	CAK77_RS17155.p01	DDT49_RS19375.p01	DDT47_RS04595.p01	DDT53_RS04225.p01	DSQ36_RS17660.p01	MASB_RS16995.p01	D8677_RS02690.p01	EFV83_RS03325.p01	EXM25_RS17105.p01	EXM27_RS17105.p01	9a4c8fc1848a3d3f0726c05a3595eff6_19404
MAB_3445c	DUF1036 domain-containing protein	34	Core	MAB_3445c.p01	MYCMA_RS06920.p01	a576f074b5746b5d11744d7421b39af1_13242	MMASJCM_RS17090.p01	c39d223208851a3dc51c9f04667d49b8_14441	AOY11_RS16180.p01	A3N95_RS16325.p01	A3N96_RS19030.p01	A3N97_RS16645.p01	A3N98_RS18225.p01	A3N99_RS18820.p01	A3O00_RS17300.p01	A3O01_RS17230.p01	A3O02_RS17315.p01	A3O03_RS18935.p01	A3O04_RS17145.p01	A3O05_RS16075.p01	A3O06_RS19330.p01	BAB74_RS16830.p01	BAB76_RS17240.p01	3af8ec970b88a6d1bcd28f8adf518d97_13248	BAB78_RS17560.p01	BAB79_RS19325.p01	CAK77_RS17160.p01	DDT49_RS19380.p01	DDT47_RS04590.p01	DDT53_RS04220.p01	DSQ36_RS17665.p01	MASB_RS17000.p01	D8677_RS02685.p01	EFV83_RS03330.p01	EXM25_RS17110.p01	EXM27_RS17110.p01	9a4c8fc1848a3d3f0726c05a3595eff6_19400
MAB_3448	acyltransferase	34	Core	MAB_3448.p01	MYCMA_RS06900.p01	a576f074b5746b5d11744d7421b39af1_13254	MMASJCM_RS17105.p01	c39d223208851a3dc51c9f04667d49b8_14453	AOY11_RS16190.p01	A3N95_RS16335.p01	A3N96_RS19040.p01	A3N97_RS16655.p01	A3N98_RS18235.p01	A3N99_RS18830.p01	A3O00_RS17310.p01	A3O01_RS17240.p01	A3O02_RS17325.p01	A3O03_RS18945.p01	A3O04_RS17155.p01	A3O05_RS16085.p01	A3O06_RS19340.p01	BAB74_RS16840.p01	BAB76_RS17250.p01	3af8ec970b88a6d1bcd28f8adf518d97_13264	BAB78_RS17585.p01	BAB79_RS19335.p01	CAK77_RS17180.p01	DDT49_RS19400.p01	DDT47_RS04570.p01	DDT53_RS04200.p01	DSQ36_RS17685.p01	MASB_RS17020.p01	D8677_RS02665.p01	EFV83_RS03350.p01	EXM25_RS17130.p01	EXM27_RS17130.p01	9a4c8fc1848a3d3f0726c05a3595eff6_19388
DDT47_RS04505	LCP family protein	34	Core	MAB_3460c.p01	MYCMA_RS06835.p01	a576f074b5746b5d11744d7421b39af1_13641	MMASJCM_RS17170.p01	c39d223208851a3dc51c9f04667d49b8_14504	AOY11_RS16255.p01	A3N95_RS16405.p01	A3N96_RS19105.p01	A3N97_RS16720.p01	A3N98_RS18300.p01	A3N99_RS18895.p01	A3O00_RS17375.p01	A3O01_RS17305.p01	A3O02_RS17395.p01	A3O03_RS19010.p01	A3O04_RS17220.p01	A3O05_RS16150.p01	A3O06_RS19410.p01	BAB74_RS16905.p01	BAB76_RS17315.p01	3af8ec970b88a6d1bcd28f8adf518d97_13315	BAB78_RS17650.p01	BAB79_RS19405.p01	CAK77_RS17245.p01	DDT49_RS19465.p01	DDT47_RS04505.p01	DDT53_RS04135.p01	DSQ36_RS17750.p01	MASB_RS17705.p01	D8677_RS02600.p01	EFV83_RS03415.p01	EXM25_RS17195.p01	EXM27_RS17195.p01	9a4c8fc1848a3d3f0726c05a3595eff6_18998
BAB79_RS19580	short-chain dehydrogenase	34	Core	MAB_3480.p01	MYCMA_RS06740.p01	a576f074b5746b5d11744d7421b39af1_13717	MMASJCM_RS17340.p01	c39d223208851a3dc51c9f04667d49b8_14580	AOY11_RS16735.p01	A3N95_RS16575.p01	A3N96_RS19210.p01	A3N97_RS16825.p01	A3N98_RS18405.p01	A3N99_RS19000.p01	A3O00_RS17475.p01	A3O01_RS17785.p01	A3O02_RS17505.p01	A3O03_RS19115.p01	A3O04_RS17390.p01	A3O05_RS16630.p01	A3O06_RS19585.p01	BAB74_RS17080.p01	BAB76_RS17795.p01	3af8ec970b88a6d1bcd28f8adf518d97_13433	BAB78_RS17750.p01	BAB79_RS19580.p01	CAK77_RS17430.p01	DDT49_RS19570.p01	DDT47_RS04400.p01	DDT53_RS04030.p01	DSQ36_RS17855.p01	MASB_RS17810.p01	D8677_RS02495.p01	EFV83_RS03520.p01	EXM25_RS17380.p01	EXM27_RS17335.p01	9a4c8fc1848a3d3f0726c05a3595eff6_18919
cbiE	bifunctional cobalt-precorrin-7 (C(5))-methyltransferase/cobalt-precorrin-6B (C(15))-methyltransferase	34	Core	MAB_2195.p01	MYCMA_RS13400.p01	a576f074b5746b5d11744d7421b39af1_8404	MMASJCM_RS10660.p01	c39d223208851a3dc51c9f04667d49b8_8399	AOY11_RS09850.p01	A3N95_RS10075.p01	A3N96_RS11045.p01	A3N97_RS10220.p01	A3N98_RS10240.p01	A3N99_RS10835.p01	A3O00_RS11015.p01	A3O01_RS10890.p01	A3O02_RS10640.p01	A3O03_RS11035.p01	A3O04_RS10730.p01	A3O05_RS09785.p01	A3O06_RS11090.p01	BAB74_RS10345.p01	BAB76_RS10900.p01	3af8ec970b88a6d1bcd28f8adf518d97_8467	BAB78_RS10970.p01	BAB79_RS11080.p01	CAK77_RS10690.p01	DDT49_RS13305.p01	DDT47_RS11050.p01	DDT53_RS10870.p01	DSQ36_RS11285.p01	MASB_RS10525.p01	D8677_RS09130.p01	EFV83_RS22310.p01	EXM25_RS10645.p01	EXM27_RS10645.p01	9a4c8fc1848a3d3f0726c05a3595eff6_4485
A3O06_RS19600	hypothetical protein	34	Core	MAB_3483.p01	MYCMA_RS06725.p01	a576f074b5746b5d11744d7421b39af1_13729	MMASJCM_RS17355.p01	c39d223208851a3dc51c9f04667d49b8_14592	AOY11_RS16750.p01	A3N95_RS16590.p01	A3N96_RS19225.p01	A3N97_RS16840.p01	A3N98_RS18420.p01	A3N99_RS19015.p01	A3O00_RS17490.p01	A3O01_RS17800.p01	A3O02_RS17520.p01	A3O03_RS19130.p01	A3O04_RS17405.p01	A3O05_RS16645.p01	A3O06_RS19600.p01	BAB74_RS17095.p01	BAB76_RS17810.p01	3af8ec970b88a6d1bcd28f8adf518d97_13445	BAB78_RS17765.p01	BAB79_RS19595.p01	CAK77_RS17445.p01	DDT49_RS19585.p01	DDT47_RS04385.p01	DDT53_RS04015.p01	DSQ36_RS17870.p01	MASB_RS17825.p01	D8677_RS02480.p01	EFV83_RS03535.p01	EXM25_RS17395.p01	EXM27_RS17350.p01	9a4c8fc1848a3d3f0726c05a3595eff6_18907
A3O06_RS19625	hypothetical protein	34	Core	MAB_3488.p01	MYCMA_RS06700.p01	a576f074b5746b5d11744d7421b39af1_13749	MMASJCM_RS17380.p01	c39d223208851a3dc51c9f04667d49b8_14612	AOY11_RS16775.p01	A3N95_RS16615.p01	A3N96_RS19250.p01	A3N97_RS16865.p01	A3N98_RS18445.p01	A3N99_RS19040.p01	A3O00_RS17515.p01	A3O01_RS17825.p01	A3O02_RS17545.p01	A3O03_RS19155.p01	A3O04_RS17430.p01	A3O05_RS16670.p01	A3O06_RS19625.p01	BAB74_RS17120.p01	BAB76_RS17835.p01	3af8ec970b88a6d1bcd28f8adf518d97_13463	BAB78_RS17790.p01	BAB79_RS19620.p01	CAK77_RS17470.p01	DDT49_RS19610.p01	DDT47_RS04360.p01	DDT53_RS03990.p01	DSQ36_RS17895.p01	MASB_RS17850.p01	D8677_RS02455.p01	EFV83_RS03560.p01	EXM25_RS17420.p01	EXM27_RS17375.p01	9a4c8fc1848a3d3f0726c05a3595eff6_18888
EXM27_RS17445	DUF393 domain-containing protein	34	Core	MAB_3500.p01	MYCMA_RS06630.p01	a576f074b5746b5d11744d7421b39af1_13802	MMASJCM_RS17450.p01	c39d223208851a3dc51c9f04667d49b8_14667	AOY11_RS16845.p01	A3N95_RS16685.p01	A3N96_RS19320.p01	A3N97_RS16935.p01	A3N98_RS18515.p01	A3N99_RS19110.p01	A3O00_RS17585.p01	A3O01_RS17895.p01	A3O02_RS17615.p01	A3O03_RS19225.p01	A3O04_RS17500.p01	A3O05_RS16740.p01	A3O06_RS19695.p01	BAB74_RS17190.p01	BAB76_RS17905.p01	3af8ec970b88a6d1bcd28f8adf518d97_13518	BAB78_RS17860.p01	BAB79_RS19690.p01	CAK77_RS17540.p01	DDT49_RS19965.p01	DDT47_RS04290.p01	DDT53_RS03920.p01	DSQ36_RS17965.p01	MASB_RS17920.p01	D8677_RS02270.p01	EFV83_RS03630.p01	EXM25_RS17490.p01	EXM27_RS17445.p01	9a4c8fc1848a3d3f0726c05a3595eff6_18834
BAB74_RS17200	hypothetical protein	34	Core	MAB_3502.p01	MYCMA_RS06620.p01	a576f074b5746b5d11744d7421b39af1_13810	MMASJCM_RS17460.p01	c39d223208851a3dc51c9f04667d49b8_14674	AOY11_RS16855.p01	A3N95_RS16695.p01	A3N96_RS19330.p01	A3N97_RS16945.p01	A3N98_RS18525.p01	A3N99_RS19120.p01	A3O00_RS17595.p01	A3O01_RS17905.p01	A3O02_RS17625.p01	A3O03_RS19235.p01	A3O04_RS17510.p01	A3O05_RS16750.p01	A3O06_RS19705.p01	BAB74_RS17200.p01	BAB76_RS17915.p01	3af8ec970b88a6d1bcd28f8adf518d97_13526	BAB78_RS17870.p01	BAB79_RS19700.p01	CAK77_RS17550.p01	DDT49_RS19975.p01	DDT47_RS04280.p01	DDT53_RS03910.p01	DSQ36_RS17975.p01	MASB_RS17930.p01	D8677_RS02260.p01	EFV83_RS03640.p01	EXM25_RS17500.p01	EXM27_RS17455.p01	9a4c8fc1848a3d3f0726c05a3595eff6_18826
EXM27_RS17480	hypothetical protein	34	Core	MAB_3509c.p01	MYCMA_RS06595.p01	a576f074b5746b5d11744d7421b39af1_13830	MMASJCM_RS17485.p01	c39d223208851a3dc51c9f04667d49b8_14700	AOY11_RS16890.p01	A3N95_RS16720.p01	A3N96_RS19355.p01	A3N97_RS16970.p01	A3N98_RS18550.p01	A3N99_RS19145.p01	A3O00_RS17630.p01	A3O01_RS17940.p01	A3O02_RS17660.p01	A3O03_RS19260.p01	A3O04_RS17535.p01	A3O05_RS16785.p01	A3O06_RS19730.p01	BAB74_RS17225.p01	BAB76_RS17950.p01	3af8ec970b88a6d1bcd28f8adf518d97_13546	BAB78_RS17905.p01	BAB79_RS19725.p01	CAK77_RS17575.p01	DDT49_RS20000.p01	DDT47_RS04255.p01	DDT53_RS03885.p01	DSQ36_RS18010.p01	MASB_RS17955.p01	D8677_RS02225.p01	EFV83_RS03675.p01	EXM25_RS17525.p01	EXM27_RS17480.p01	9a4c8fc1848a3d3f0726c05a3595eff6_18806
BAB74_RS17320	DUF3107 domain-containing protein	34	Core	MAB_3528c.p01	MYCMA_RS06500.p01	a576f074b5746b5d11744d7421b39af1_13906	MMASJCM_RS17580.p01	c39d223208851a3dc51c9f04667d49b8_14775	AOY11_RS16985.p01	A3N95_RS16815.p01	A3N96_RS19450.p01	A3N97_RS17065.p01	A3N98_RS18645.p01	A3N99_RS19240.p01	A3O00_RS17725.p01	A3O01_RS18035.p01	A3O02_RS17755.p01	A3O03_RS19355.p01	A3O04_RS17630.p01	A3O05_RS16880.p01	A3O06_RS19825.p01	BAB74_RS17320.p01	BAB76_RS18045.p01	3af8ec970b88a6d1bcd28f8adf518d97_13620	BAB78_RS18000.p01	BAB79_RS19820.p01	CAK77_RS17670.p01	DDT49_RS20095.p01	DDT47_RS04160.p01	DDT53_RS03790.p01	DSQ36_RS18105.p01	MASB_RS18050.p01	D8677_RS02130.p01	EFV83_RS03770.p01	EXM25_RS17620.p01	EXM27_RS17575.p01	9a4c8fc1848a3d3f0726c05a3595eff6_18730
EXM25_RS17660	GNAT family N-acetyltransferase	34	Core	MAB_3536.p01	MYCMA_RS06460.p01	a576f074b5746b5d11744d7421b39af1_13937	MMASJCM_RS17620.p01	c39d223208851a3dc51c9f04667d49b8_14806	AOY11_RS17025.p01	A3N95_RS16855.p01	A3N96_RS19490.p01	A3N97_RS17105.p01	A3N98_RS18685.p01	A3N99_RS19280.p01	A3O00_RS17765.p01	A3O01_RS18075.p01	A3O02_RS17795.p01	A3O03_RS19395.p01	A3O04_RS17670.p01	A3O05_RS16920.p01	A3O06_RS19865.p01	BAB74_RS17360.p01	BAB76_RS18085.p01	3af8ec970b88a6d1bcd28f8adf518d97_13650	BAB78_RS18040.p01	BAB79_RS19860.p01	CAK77_RS17710.p01	DDT49_RS20135.p01	DDT47_RS04120.p01	DDT53_RS03750.p01	DSQ36_RS18145.p01	MASB_RS18090.p01	D8677_RS02090.p01	EFV83_RS03810.p01	EXM25_RS17660.p01	EXM27_RS17615.p01	9a4c8fc1848a3d3f0726c05a3595eff6_18698
A3N96_RS19530	aminoacyl-tRNA deacylase	34	Core	MAB_3544.p01	MYCMA_RS06420.p01	a576f074b5746b5d11744d7421b39af1_13972	MMASJCM_RS17660.p01	c39d223208851a3dc51c9f04667d49b8_14842	AOY11_RS17065.p01	A3N95_RS16895.p01	A3N96_RS19530.p01	A3N97_RS17145.p01	A3N98_RS18725.p01	A3N99_RS19320.p01	A3O00_RS17805.p01	A3O01_RS18115.p01	A3O02_RS17835.p01	A3O03_RS19435.p01	A3O04_RS17710.p01	A3O05_RS16960.p01	A3O06_RS19905.p01	BAB74_RS17400.p01	BAB76_RS18125.p01	3af8ec970b88a6d1bcd28f8adf518d97_13688	BAB78_RS18080.p01	BAB79_RS19900.p01	CAK77_RS17755.p01	DDT49_RS20185.p01	DDT47_RS04070.p01	DDT53_RS03700.p01	DSQ36_RS18195.p01	MASB_RS18140.p01	D8677_RS02040.p01	EFV83_RS03860.p01	EXM25_RS17710.p01	EXM27_RS17665.p01	9a4c8fc1848a3d3f0726c05a3595eff6_18662
A3O00_RS17810	SOS response-associated peptidase	34	Core	MAB_3545c.p01	MYCMA_RS06415.p01	a576f074b5746b5d11744d7421b39af1_13976	MMASJCM_RS17665.p01	c39d223208851a3dc51c9f04667d49b8_14846	AOY11_RS17070.p01	A3N95_RS16900.p01	A3N96_RS19535.p01	A3N97_RS17150.p01	A3N98_RS18730.p01	A3N99_RS19325.p01	A3O00_RS17810.p01	A3O01_RS18120.p01	A3O02_RS17840.p01	A3O03_RS19440.p01	A3O04_RS17715.p01	A3O05_RS16965.p01	A3O06_RS19910.p01	BAB74_RS17405.p01	BAB76_RS18130.p01	3af8ec970b88a6d1bcd28f8adf518d97_13691	BAB78_RS18085.p01	BAB79_RS19905.p01	CAK77_RS17760.p01	DDT49_RS20190.p01	DDT47_RS04065.p01	DDT53_RS03695.p01	DSQ36_RS18200.p01	MASB_RS18145.p01	D8677_RS02035.p01	EFV83_RS03865.p01	EXM25_RS17715.p01	EXM27_RS17670.p01	9a4c8fc1848a3d3f0726c05a3595eff6_18658
MASS_RS18235	hypothetical protein	34	Core	MAB_3552.p01	MYCMA_RS06380.p01	a576f074b5746b5d11744d7421b39af1_14004	MMASJCM_RS17700.p01	c39d223208851a3dc51c9f04667d49b8_14871	AOY11_RS17105.p01	A3N95_RS16935.p01	A3N96_RS19570.p01	A3N97_RS17185.p01	A3N98_RS18765.p01	A3N99_RS19360.p01	A3O00_RS17845.p01	A3O01_RS18155.p01	A3O02_RS17875.p01	A3O03_RS19475.p01	A3O04_RS17750.p01	A3O05_RS17000.p01	A3O06_RS19945.p01	BAB74_RS17440.p01	BAB76_RS18165.p01	3af8ec970b88a6d1bcd28f8adf518d97_13718	BAB78_RS18120.p01	BAB79_RS19940.p01	CAK77_RS17795.p01	DDT49_RS20225.p01	DDT47_RS04030.p01	DDT53_RS03660.p01	DSQ36_RS18235.p01	MASB_RS18185.p01	D8677_RS02000.p01	EFV83_RS03900.p01	EXM25_RS17750.p01	EXM27_RS17705.p01	9a4c8fc1848a3d3f0726c05a3595eff6_18630
BAB76_RS10975	class I SAM-dependent methyltransferase	34	Core	MAB_2209c.p01	MYCMA_RS13325.p01	a576f074b5746b5d11744d7421b39af1_8462	MMASJCM_RS10735.p01	c39d223208851a3dc51c9f04667d49b8_8459	AOY11_RS09925.p01	A3N95_RS10150.p01	A3N96_RS11120.p01	A3N97_RS10295.p01	A3N98_RS10315.p01	A3N99_RS10910.p01	A3O00_RS11090.p01	A3O01_RS10965.p01	A3O02_RS10720.p01	A3O03_RS11110.p01	A3O04_RS10800.p01	A3O05_RS09860.p01	A3O06_RS11160.p01	BAB74_RS10415.p01	BAB76_RS10975.p01	3af8ec970b88a6d1bcd28f8adf518d97_8521	BAB78_RS11045.p01	BAB79_RS11150.p01	CAK77_RS10765.p01	DDT49_RS13380.p01	DDT47_RS10975.p01	DDT53_RS10795.p01	DSQ36_RS11360.p01	MASB_RS10600.p01	D8677_RS09055.p01	EFV83_RS22385.p01	EXM25_RS10720.p01	EXM27_RS10720.p01	9a4c8fc1848a3d3f0726c05a3595eff6_4427
A3O02_RS18035	TetR/AcrR family transcriptional regulator	34	Core	MAB_3586c.p01	MYCMA_RS06340.p01	a576f074b5746b5d11744d7421b39af1_14035	MMASJCM_RS17730.p01	c39d223208851a3dc51c9f04667d49b8_14902	AOY11_RS17265.p01	A3N95_RS16975.p01	A3N96_RS19610.p01	A3N97_RS17225.p01	A3N98_RS18805.p01	A3N99_RS19400.p01	A3O00_RS18005.p01	A3O01_RS18315.p01	A3O02_RS18035.p01	A3O03_RS19515.p01	A3O04_RS17780.p01	A3O05_RS17160.p01	A3O06_RS19985.p01	BAB74_RS17470.p01	BAB76_RS18325.p01	3af8ec970b88a6d1bcd28f8adf518d97_13741	BAB78_RS18285.p01	BAB79_RS19980.p01	CAK77_RS17825.p01	DDT49_RS20265.p01	DDT47_RS03990.p01	DDT53_RS03620.p01	DSQ36_RS18395.p01	MASB_RS18225.p01	D8677_RS01840.p01	EFV83_RS04060.p01	EXM25_RS17780.p01	EXM27_RS17735.p01	9a4c8fc1848a3d3f0726c05a3595eff6_18598
BAB79_RS19985	hypothetical protein	34	Core	MAB_3587c.p01	MYCMA_RS06335.p01	a576f074b5746b5d11744d7421b39af1_14039	MMASJCM_RS17735.p01	c39d223208851a3dc51c9f04667d49b8_14905	AOY11_RS17270.p01	A3N95_RS16980.p01	A3N96_RS19615.p01	A3N97_RS17230.p01	A3N98_RS18810.p01	A3N99_RS19405.p01	A3O00_RS18010.p01	A3O01_RS18320.p01	A3O02_RS18040.p01	A3O03_RS19520.p01	A3O04_RS17785.p01	A3O05_RS17165.p01	A3O06_RS19990.p01	BAB74_RS17475.p01	BAB76_RS18330.p01	3af8ec970b88a6d1bcd28f8adf518d97_13745	BAB78_RS18290.p01	BAB79_RS19985.p01	CAK77_RS17830.p01	DDT49_RS20270.p01	DDT47_RS03985.p01	DDT53_RS03615.p01	DSQ36_RS18400.p01	MASB_RS18230.p01	D8677_RS01835.p01	EFV83_RS04065.p01	EXM25_RS17785.p01	EXM27_RS17740.p01	9a4c8fc1848a3d3f0726c05a3595eff6_18594
EXM27_RS17775	dTMP kinase	34	Core	MAB_3594c.p01	MYCMA_RS06300.p01	a576f074b5746b5d11744d7421b39af1_14065	MMASJCM_RS17770.p01	c39d223208851a3dc51c9f04667d49b8_14933	AOY11_RS17305.p01	A3N95_RS17015.p01	A3N96_RS19650.p01	A3N97_RS17265.p01	A3N98_RS18845.p01	A3N99_RS19440.p01	A3O00_RS18045.p01	A3O01_RS18355.p01	A3O02_RS18075.p01	A3O03_RS19555.p01	A3O04_RS17820.p01	A3O05_RS17200.p01	A3O06_RS20025.p01	BAB74_RS17510.p01	BAB76_RS18365.p01	3af8ec970b88a6d1bcd28f8adf518d97_13772	BAB78_RS18325.p01	BAB79_RS20020.p01	CAK77_RS17865.p01	DDT49_RS20305.p01	DDT47_RS03950.p01	DDT53_RS03580.p01	DSQ36_RS18435.p01	MASB_RS18265.p01	D8677_RS01800.p01	EFV83_RS04100.p01	EXM25_RS17820.p01	EXM27_RS17775.p01	9a4c8fc1848a3d3f0726c05a3595eff6_18566
DDT53_RS03560	TetR/AcrR family transcriptional regulator	34	Core	MAB_3596c.p01	MYCMA_RS06280.p01	a576f074b5746b5d11744d7421b39af1_14080	MMASJCM_RS17790.p01	c39d223208851a3dc51c9f04667d49b8_14941	AOY11_RS17315.p01	A3N95_RS17025.p01	A3N96_RS19670.p01	A3N97_RS17285.p01	A3N98_RS18865.p01	A3N99_RS19460.p01	A3O00_RS18055.p01	A3O01_RS18365.p01	A3O02_RS18085.p01	A3O03_RS19575.p01	A3O04_RS17840.p01	A3O05_RS17210.p01	A3O06_RS20045.p01	BAB74_RS17530.p01	BAB76_RS18375.p01	3af8ec970b88a6d1bcd28f8adf518d97_13788	BAB78_RS18335.p01	BAB79_RS20040.p01	CAK77_RS17885.p01	DDT49_RS20325.p01	DDT47_RS03930.p01	DDT53_RS03560.p01	DSQ36_RS18445.p01	MASB_RS18275.p01	D8677_RS01790.p01	EFV83_RS04110.p01	EXM25_RS17840.p01	EXM27_RS17795.p01	9a4c8fc1848a3d3f0726c05a3595eff6_18550
MAB_3607	2-phospho-L-lactate transferase	34	Core	MAB_3607.p01	MYCMA_RS06220.p01	a576f074b5746b5d11744d7421b39af1_14127	MMASJCM_RS17850.p01	c39d223208851a3dc51c9f04667d49b8_14989	AOY11_RS17375.p01	A3N95_RS17085.p01	A3N96_RS19730.p01	A3N97_RS17345.p01	A3N98_RS18925.p01	A3N99_RS19520.p01	A3O00_RS18115.p01	A3O01_RS18425.p01	A3O02_RS18145.p01	A3O03_RS19635.p01	A3O04_RS17900.p01	A3O05_RS17270.p01	A3O06_RS20105.p01	BAB74_RS17590.p01	BAB76_RS18435.p01	3af8ec970b88a6d1bcd28f8adf518d97_13836	BAB78_RS18395.p01	BAB79_RS20100.p01	CAK77_RS17945.p01	DDT49_RS20385.p01	DDT47_RS03870.p01	DDT53_RS03500.p01	DSQ36_RS18505.p01	MASB_RS18335.p01	D8677_RS01730.p01	EFV83_RS04170.p01	EXM25_RS17900.p01	EXM27_RS17855.p01	9a4c8fc1848a3d3f0726c05a3595eff6_18502
BAB77_RS17710	glycosyltransferase family 2 protein	34	Core	MAB_3612c.p01	MYCMA_RS06195.p01	a576f074b5746b5d11744d7421b39af1_14146	MMASJCM_RS17875.p01	c39d223208851a3dc51c9f04667d49b8_15009	AOY11_RS17400.p01	A3N95_RS17110.p01	A3N96_RS19755.p01	A3N97_RS17370.p01	A3N98_RS18950.p01	A3N99_RS19545.p01	A3O00_RS18140.p01	A3O01_RS18450.p01	A3O02_RS18170.p01	A3O03_RS19660.p01	A3O04_RS17925.p01	A3O05_RS17295.p01	A3O06_RS20130.p01	BAB74_RS17615.p01	BAB76_RS18460.p01	3af8ec970b88a6d1bcd28f8adf518d97_13856	BAB78_RS18420.p01	BAB79_RS20125.p01	CAK77_RS17970.p01	DDT49_RS20410.p01	DDT47_RS03845.p01	DDT53_RS03475.p01	DSQ36_RS18530.p01	MASB_RS18360.p01	D8677_RS01705.p01	EFV83_RS04195.p01	EXM25_RS17925.p01	EXM27_RS17880.p01	9a4c8fc1848a3d3f0726c05a3595eff6_18482
A3N96_RS19795	taurine dioxygenase	34	Core	MAB_3621c.p01	MYCMA_RS06155.p01	a576f074b5746b5d11744d7421b39af1_14177	MMASJCM_RS17915.p01	c39d223208851a3dc51c9f04667d49b8_15037	AOY11_RS17440.p01	A3N95_RS17150.p01	A3N96_RS19795.p01	A3N97_RS17410.p01	A3N98_RS18990.p01	A3N99_RS19585.p01	A3O00_RS18180.p01	A3O01_RS18490.p01	A3O02_RS18210.p01	A3O03_RS19700.p01	A3O04_RS17965.p01	A3O05_RS17335.p01	A3O06_RS20170.p01	BAB74_RS17655.p01	BAB76_RS18500.p01	3af8ec970b88a6d1bcd28f8adf518d97_13887	BAB78_RS18465.p01	BAB79_RS20165.p01	CAK77_RS18010.p01	DDT49_RS20450.p01	DDT47_RS03805.p01	DDT53_RS03435.p01	DSQ36_RS18570.p01	MASB_RS18400.p01	D8677_RS01665.p01	EFV83_RS04235.p01	EXM25_RS17965.p01	EXM27_RS17920.p01	9a4c8fc1848a3d3f0726c05a3595eff6_18450
MYCMA_RS06150	quinone oxidoreductase	34	Core	MAB_3622c.p01	MYCMA_RS06150.p01	a576f074b5746b5d11744d7421b39af1_14181	MMASJCM_RS17920.p01	c39d223208851a3dc51c9f04667d49b8_15041	AOY11_RS17445.p01	A3N95_RS17155.p01	A3N96_RS19800.p01	A3N97_RS17415.p01	A3N98_RS18995.p01	A3N99_RS19590.p01	A3O00_RS18185.p01	A3O01_RS18495.p01	A3O02_RS18215.p01	A3O03_RS19705.p01	A3O04_RS17970.p01	A3O05_RS17340.p01	A3O06_RS20175.p01	BAB74_RS17660.p01	BAB76_RS18505.p01	3af8ec970b88a6d1bcd28f8adf518d97_13891	BAB78_RS18470.p01	BAB79_RS20170.p01	CAK77_RS18015.p01	DDT49_RS20455.p01	DDT47_RS03800.p01	DDT53_RS03430.p01	DSQ36_RS18575.p01	MASB_RS18405.p01	D8677_RS01660.p01	EFV83_RS04240.p01	EXM25_RS17970.p01	EXM27_RS17925.p01	9a4c8fc1848a3d3f0726c05a3595eff6_18446
DDT53_RS03395	hypothetical protein	34	Core	MAB_3629c.p01	MYCMA_RS06110.p01	a576f074b5746b5d11744d7421b39af1_14209	MMASJCM_RS17955.p01	c39d223208851a3dc51c9f04667d49b8_15068	AOY11_RS17480.p01	A3N95_RS17190.p01	A3N96_RS19890.p01	A3N97_RS17450.p01	A3N98_RS19085.p01	A3N99_RS19680.p01	A3O00_RS18220.p01	A3O01_RS18530.p01	A3O02_RS18250.p01	A3O03_RS19795.p01	A3O04_RS18005.p01	A3O05_RS17375.p01	A3O06_RS20210.p01	BAB74_RS17695.p01	BAB76_RS18540.p01	3af8ec970b88a6d1bcd28f8adf518d97_13919	BAB78_RS18505.p01	BAB79_RS20205.p01	CAK77_RS18050.p01	DDT49_RS20490.p01	DDT47_RS03765.p01	DDT53_RS03395.p01	DSQ36_RS18610.p01	MASB_RS18440.p01	D8677_RS01625.p01	EFV83_RS04275.p01	EXM25_RS18005.p01	EXM27_RS17960.p01	9a4c8fc1848a3d3f0726c05a3595eff6_18419
A3N97_RS17495	gluconokinase	34	Core	MAB_3635c.p01	MYCMA_RS06065.p01	a576f074b5746b5d11744d7421b39af1_14243	MMASJCM_RS18000.p01	c39d223208851a3dc51c9f04667d49b8_15090	AOY11_RS17510.p01	A3N95_RS17235.p01	A3N96_RS19935.p01	A3N97_RS17495.p01	A3N98_RS19130.p01	A3N99_RS19725.p01	A3O00_RS18250.p01	A3O01_RS18560.p01	A3O02_RS18280.p01	A3O03_RS19840.p01	A3O04_RS18050.p01	A3O05_RS17405.p01	A3O06_RS20255.p01	BAB74_RS17740.p01	BAB76_RS18570.p01	3af8ec970b88a6d1bcd28f8adf518d97_13955	BAB78_RS18535.p01	BAB79_RS20250.p01	CAK77_RS18095.p01	DDT49_RS20535.p01	DDT47_RS03720.p01	DDT53_RS03350.p01	DSQ36_RS18640.p01	MASB_RS18485.p01	D8677_RS01595.p01	EFV83_RS04305.p01	EXM25_RS18050.p01	EXM27_RS18005.p01	9a4c8fc1848a3d3f0726c05a3595eff6_18383
BAB78_RS11485	hypothetical protein	34	Core	MAB_2288.p01	MYCMA_RS12960.p01	a576f074b5746b5d11744d7421b39af1_8743	MMASJCM_RS11110.p01	c39d223208851a3dc51c9f04667d49b8_8769	AOY11_RS10325.p01	A3N95_RS10550.p01	A3N96_RS11490.p01	A3N97_RS10660.p01	A3N98_RS10685.p01	A3N99_RS11280.p01	A3O00_RS11490.p01	A3O01_RS11365.p01	A3O02_RS11120.p01	A3O03_RS11480.p01	A3O04_RS11165.p01	A3O05_RS10260.p01	A3O06_RS11525.p01	BAB74_RS10780.p01	BAB76_RS11375.p01	3af8ec970b88a6d1bcd28f8adf518d97_8805	BAB78_RS11485.p01	BAB79_RS11515.p01	CAK77_RS11125.p01	DDT49_RS13745.p01	DDT47_RS10610.p01	DDT53_RS10430.p01	DSQ36_RS11755.p01	MASB_RS10995.p01	D8677_RS08660.p01	EFV83_RS22780.p01	EXM25_RS11080.p01	EXM27_RS11080.p01	9a4c8fc1848a3d3f0726c05a3595eff6_4142
MYCMA_RS06045	LLM class flavin-dependent oxidoreductase	34	Core	MAB_3639.p01	MYCMA_RS06045.p01	a576f074b5746b5d11744d7421b39af1_14259	MMASJCM_RS18020.p01	c39d223208851a3dc51c9f04667d49b8_15105	AOY11_RS17530.p01	A3N95_RS17255.p01	A3N96_RS19955.p01	A3N97_RS17515.p01	A3N98_RS19150.p01	A3N99_RS19745.p01	A3O00_RS18270.p01	A3O01_RS18580.p01	A3O02_RS18300.p01	A3O03_RS19860.p01	A3O04_RS18070.p01	A3O05_RS17425.p01	A3O06_RS20275.p01	BAB74_RS17760.p01	BAB76_RS18590.p01	3af8ec970b88a6d1bcd28f8adf518d97_13971	BAB78_RS18555.p01	BAB79_RS20270.p01	CAK77_RS18115.p01	DDT49_RS20555.p01	DDT47_RS03700.p01	DDT53_RS03330.p01	DSQ36_RS18660.p01	MASB_RS18505.p01	D8677_RS01575.p01	EFV83_RS04325.p01	EXM25_RS18070.p01	EXM27_RS18025.p01	9a4c8fc1848a3d3f0726c05a3595eff6_18367
A3N99_RS19765	hypothetical protein	34	Core	MAB_3640c.p01	MYCMA_RS06025.p01	a576f074b5746b5d11744d7421b39af1_14265	MMASJCM_RS18025.p01	c39d223208851a3dc51c9f04667d49b8_15109	AOY11_RS17535.p01	A3N95_RS17260.p01	A3N96_RS19975.p01	A3N97_RS17520.p01	A3N98_RS19170.p01	A3N99_RS19765.p01	A3O00_RS18275.p01	A3O01_RS18585.p01	A3O02_RS18305.p01	A3O03_RS19880.p01	A3O04_RS18075.p01	A3O05_RS17430.p01	A3O06_RS20330.p01	BAB74_RS17765.p01	BAB76_RS18595.p01	3af8ec970b88a6d1bcd28f8adf518d97_13977	BAB78_RS18560.p01	BAB79_RS20325.p01	CAK77_RS18125.p01	DDT49_RS20575.p01	DDT47_RS03680.p01	DDT53_RS03310.p01	DSQ36_RS18665.p01	MASB_RS18510.p01	D8677_RS01570.p01	EFV83_RS04330.p01	EXM25_RS18080.p01	EXM27_RS18035.p01	9a4c8fc1848a3d3f0726c05a3595eff6_18361
A3O01_RS18605	hypothetical protein	34	Core	MAB_3644.p01	MYCMA_RS06005.p01	a576f074b5746b5d11744d7421b39af1_14281	MMASJCM_RS18045.p01	c39d223208851a3dc51c9f04667d49b8_15125	AOY11_RS17555.p01	A3N95_RS17280.p01	A3N96_RS19995.p01	A3N97_RS17540.p01	A3N98_RS19190.p01	A3N99_RS19785.p01	A3O00_RS18295.p01	A3O01_RS18605.p01	A3O02_RS18325.p01	A3O03_RS19900.p01	A3O04_RS18095.p01	A3O05_RS17450.p01	A3O06_RS20350.p01	BAB74_RS17785.p01	BAB76_RS18615.p01	3af8ec970b88a6d1bcd28f8adf518d97_13992	BAB78_RS18580.p01	BAB79_RS20345.p01	CAK77_RS18145.p01	DDT49_RS20595.p01	DDT47_RS03660.p01	DDT53_RS03290.p01	DSQ36_RS18685.p01	MASB_RS18530.p01	D8677_RS01550.p01	EFV83_RS04350.p01	EXM25_RS18100.p01	EXM27_RS18055.p01	9a4c8fc1848a3d3f0726c05a3595eff6_18345
DDT53_RS03265	VOC family protein	34	Core	MAB_3648.p01	MYCMA_RS05980.p01	a576f074b5746b5d11744d7421b39af1_14301	MMASJCM_RS18070.p01	c39d223208851a3dc51c9f04667d49b8_15141	AOY11_RS17575.p01	A3N95_RS17300.p01	A3N96_RS20020.p01	A3N97_RS17565.p01	A3N98_RS19215.p01	A3N99_RS19810.p01	A3O00_RS18315.p01	A3O01_RS18625.p01	A3O02_RS18345.p01	A3O03_RS19925.p01	A3O04_RS18120.p01	A3O05_RS17470.p01	A3O06_RS20375.p01	BAB74_RS17810.p01	BAB76_RS18635.p01	3af8ec970b88a6d1bcd28f8adf518d97_14012	BAB78_RS18600.p01	BAB79_RS20370.p01	CAK77_RS18170.p01	DDT49_RS20620.p01	DDT47_RS03635.p01	DDT53_RS03265.p01	DSQ36_RS18705.p01	MASB_RS18550.p01	D8677_RS01530.p01	EFV83_RS04370.p01	EXM25_RS18125.p01	EXM27_RS18080.p01	9a4c8fc1848a3d3f0726c05a3595eff6_18325
A3N98_RS19235	VOC family protein	34	Core	MAB_3652.p01	MYCMA_RS05960.p01	a576f074b5746b5d11744d7421b39af1_14317	MMASJCM_RS18090.p01	c39d223208851a3dc51c9f04667d49b8_15157	AOY11_RS17595.p01	A3N95_RS17320.p01	A3N96_RS20040.p01	A3N97_RS17585.p01	A3N98_RS19235.p01	A3N99_RS19830.p01	A3O00_RS18335.p01	A3O01_RS18645.p01	A3O02_RS18365.p01	A3O03_RS19945.p01	A3O04_RS18140.p01	A3O05_RS17490.p01	A3O06_RS20395.p01	BAB74_RS17830.p01	BAB76_RS18655.p01	3af8ec970b88a6d1bcd28f8adf518d97_14027	BAB78_RS18620.p01	BAB79_RS20390.p01	CAK77_RS18190.p01	DDT49_RS20640.p01	DDT47_RS03615.p01	DDT53_RS03245.p01	DSQ36_RS18725.p01	MASB_RS18570.p01	D8677_RS01510.p01	EFV83_RS04390.p01	EXM25_RS18145.p01	EXM27_RS18100.p01	9a4c8fc1848a3d3f0726c05a3595eff6_18310
A3N97_RS17595	pseudouridine synthase	34	Core	MAB_3654c.p01	MYCMA_RS05950.p01	a576f074b5746b5d11744d7421b39af1_14325	MMASJCM_RS18100.p01	c39d223208851a3dc51c9f04667d49b8_15165	AOY11_RS17605.p01	A3N95_RS17330.p01	A3N96_RS20050.p01	A3N97_RS17595.p01	A3N98_RS19245.p01	A3N99_RS19840.p01	A3O00_RS18345.p01	A3O01_RS18655.p01	A3O02_RS18375.p01	A3O03_RS19955.p01	A3O04_RS18150.p01	A3O05_RS17500.p01	A3O06_RS20405.p01	BAB74_RS17840.p01	BAB76_RS18665.p01	3af8ec970b88a6d1bcd28f8adf518d97_14035	BAB78_RS18630.p01	BAB79_RS20400.p01	CAK77_RS18200.p01	DDT49_RS20650.p01	DDT47_RS03605.p01	DDT53_RS03235.p01	DSQ36_RS18735.p01	MASB_RS18580.p01	D8677_RS01500.p01	EFV83_RS04400.p01	EXM25_RS18155.p01	EXM27_RS18110.p01	9a4c8fc1848a3d3f0726c05a3595eff6_18302
A3O04_RS18185	phospho-sugar mutase	34	Core	MAB_3661.p01	MYCMA_RS05915.p01	a576f074b5746b5d11744d7421b39af1_14353	MMASJCM_RS18135.p01	c39d223208851a3dc51c9f04667d49b8_15191	AOY11_RS17640.p01	A3N95_RS17365.p01	A3N96_RS20085.p01	A3N97_RS17630.p01	A3N98_RS19280.p01	A3N99_RS19875.p01	A3O00_RS18380.p01	A3O01_RS18690.p01	A3O02_RS18410.p01	A3O03_RS19990.p01	A3O04_RS18185.p01	A3O05_RS17535.p01	A3O06_RS20440.p01	BAB74_RS17875.p01	BAB76_RS18700.p01	3af8ec970b88a6d1bcd28f8adf518d97_14063	BAB78_RS18665.p01	BAB79_RS20435.p01	CAK77_RS18235.p01	DDT49_RS20685.p01	DDT47_RS03570.p01	DDT53_RS03200.p01	DSQ36_RS18770.p01	MASB_RS18615.p01	D8677_RS01465.p01	EFV83_RS04435.p01	EXM25_RS18190.p01	EXM27_RS18145.p01	9a4c8fc1848a3d3f0726c05a3595eff6_18274
A3O03_RS20135	DUF3017 domain-containing protein	34	Core	MAB_3691c.p01	MYCMA_RS05770.p01	a576f074b5746b5d11744d7421b39af1_14471	MMASJCM_RS18285.p01	c39d223208851a3dc51c9f04667d49b8_15306	AOY11_RS17790.p01	A3N95_RS17510.p01	A3N96_RS20230.p01	A3N97_RS17775.p01	A3N98_RS19425.p01	A3N99_RS20020.p01	A3O00_RS18530.p01	A3O01_RS18840.p01	A3O02_RS18555.p01	A3O03_RS20135.p01	A3O04_RS18335.p01	A3O05_RS17680.p01	A3O06_RS20590.p01	BAB74_RS18025.p01	BAB76_RS18850.p01	3af8ec970b88a6d1bcd28f8adf518d97_14181	BAB78_RS18825.p01	BAB79_RS20585.p01	CAK77_RS18385.p01	DDT49_RS20830.p01	DDT47_RS03425.p01	DDT53_RS03055.p01	DSQ36_RS18920.p01	MASB_RS18760.p01	D8677_RS01315.p01	EFV83_RS04585.p01	EXM25_RS18340.p01	EXM27_RS18295.p01	9a4c8fc1848a3d3f0726c05a3595eff6_18152
BAB76_RS18875	helix-turn-helix transcriptional regulator	34	Core	MAB_3696c.p01	MYCMA_RS05745.p01	a576f074b5746b5d11744d7421b39af1_14489	MMASJCM_RS18310.p01	c39d223208851a3dc51c9f04667d49b8_15326	AOY11_RS17815.p01	A3N95_RS17535.p01	A3N96_RS20255.p01	A3N97_RS17800.p01	A3N98_RS19450.p01	A3N99_RS20045.p01	A3O00_RS18555.p01	A3O01_RS18865.p01	A3O02_RS18580.p01	A3O03_RS20160.p01	A3O04_RS18360.p01	A3O05_RS17705.p01	A3O06_RS20615.p01	BAB74_RS18050.p01	BAB76_RS18875.p01	3af8ec970b88a6d1bcd28f8adf518d97_14200	BAB78_RS18850.p01	BAB79_RS20610.p01	CAK77_RS18410.p01	DDT49_RS20855.p01	DDT47_RS03400.p01	DDT53_RS03030.p01	DSQ36_RS18945.p01	MASB_RS18785.p01	D8677_RS01290.p01	EFV83_RS04610.p01	EXM25_RS18365.p01	EXM27_RS18320.p01	9a4c8fc1848a3d3f0726c05a3595eff6_18132
G6N22_RS23285	NAD(P)H-binding protein	34	Core	MAB_3697.p01	MYCMA_RS05740.p01	a576f074b5746b5d11744d7421b39af1_14492	MMASJCM_RS18315.p01	c39d223208851a3dc51c9f04667d49b8_15330	AOY11_RS17820.p01	A3N95_RS17540.p01	A3N96_RS20260.p01	A3N97_RS17805.p01	A3N98_RS19455.p01	A3N99_RS20050.p01	A3O00_RS18560.p01	A3O01_RS18870.p01	A3O02_RS18585.p01	A3O03_RS20165.p01	A3O04_RS18365.p01	A3O05_RS17710.p01	A3O06_RS20620.p01	BAB74_RS18055.p01	BAB76_RS18880.p01	3af8ec970b88a6d1bcd28f8adf518d97_14203	BAB78_RS18855.p01	BAB79_RS20615.p01	CAK77_RS18415.p01	DDT49_RS20860.p01	DDT47_RS03395.p01	DDT53_RS03025.p01	DSQ36_RS18950.p01	MASB_RS18790.p01	D8677_RS01285.p01	EFV83_RS04615.p01	EXM25_RS18370.p01	EXM27_RS18325.p01	9a4c8fc1848a3d3f0726c05a3595eff6_18128
DDT49_RS13750	alpha/beta hydrolase	34	Core	MAB_2289.p01	MYCMA_RS12955.p01	a576f074b5746b5d11744d7421b39af1_8746	MMASJCM_RS11115.p01	c39d223208851a3dc51c9f04667d49b8_8773	AOY11_RS10330.p01	A3N95_RS10555.p01	A3N96_RS11495.p01	A3N97_RS10665.p01	A3N98_RS10690.p01	A3N99_RS11285.p01	A3O00_RS11495.p01	A3O01_RS11370.p01	A3O02_RS11125.p01	A3O03_RS11485.p01	A3O04_RS11170.p01	A3O05_RS10265.p01	A3O06_RS11530.p01	BAB74_RS10785.p01	BAB76_RS11380.p01	3af8ec970b88a6d1bcd28f8adf518d97_8809	BAB78_RS11490.p01	BAB79_RS11520.p01	CAK77_RS11130.p01	DDT49_RS13750.p01	DDT47_RS10605.p01	DDT53_RS10425.p01	DSQ36_RS11760.p01	MASB_RS11000.p01	D8677_RS08655.p01	EFV83_RS22785.p01	EXM25_RS11085.p01	EXM27_RS11085.p01	9a4c8fc1848a3d3f0726c05a3595eff6_4138
CAK77_RS18460	hypothetical protein	34	Core	MAB_3708c.p01	MYCMA_RS05695.p01	a576f074b5746b5d11744d7421b39af1_14526	MMASJCM_RS18360.p01	c39d223208851a3dc51c9f04667d49b8_15373	AOY11_RS17875.p01	A3N95_RS17585.p01	A3N96_RS20305.p01	A3N97_RS17850.p01	A3N98_RS19500.p01	A3N99_RS20095.p01	A3O00_RS18615.p01	A3O01_RS18925.p01	A3O02_RS18640.p01	A3O03_RS20210.p01	A3O04_RS18410.p01	A3O05_RS17765.p01	A3O06_RS20665.p01	BAB74_RS18100.p01	BAB76_RS18935.p01	3af8ec970b88a6d1bcd28f8adf518d97_14238	BAB78_RS18910.p01	BAB79_RS20660.p01	CAK77_RS18460.p01	DDT49_RS20905.p01	DDT47_RS03350.p01	DDT53_RS02980.p01	DSQ36_RS19005.p01	MASB_RS18840.p01	D8677_RS01230.p01	EFV83_RS04670.p01	EXM25_RS18415.p01	EXM27_RS18370.p01	9a4c8fc1848a3d3f0726c05a3595eff6_18093
MASB_RS18845	hypothetical protein	34	Core	MAB_3709c.p01	MYCMA_RS05690.p01	a576f074b5746b5d11744d7421b39af1_14530	MMASJCM_RS18365.p01	c39d223208851a3dc51c9f04667d49b8_15377	AOY11_RS17880.p01	A3N95_RS17590.p01	A3N96_RS20310.p01	A3N97_RS17855.p01	A3N98_RS19505.p01	A3N99_RS20100.p01	A3O00_RS18620.p01	A3O01_RS18930.p01	A3O02_RS18645.p01	A3O03_RS20215.p01	A3O04_RS18415.p01	A3O05_RS17770.p01	A3O06_RS20670.p01	BAB74_RS18105.p01	BAB76_RS18940.p01	3af8ec970b88a6d1bcd28f8adf518d97_14242	BAB78_RS18915.p01	BAB79_RS20665.p01	CAK77_RS18465.p01	DDT49_RS20910.p01	DDT47_RS03345.p01	DDT53_RS02975.p01	DSQ36_RS19010.p01	MASB_RS18845.p01	D8677_RS01225.p01	EFV83_RS04675.p01	EXM25_RS18420.p01	EXM27_RS18375.p01	9a4c8fc1848a3d3f0726c05a3595eff6_18089
BAB78_RS18935	hypothetical protein	34	Core	MAB_3713c.p01	MYCMA_RS05670.p01	a576f074b5746b5d11744d7421b39af1_14546	MMASJCM_RS18385.p01	c39d223208851a3dc51c9f04667d49b8_15397	AOY11_RS17900.p01	A3N95_RS17610.p01	A3N96_RS20330.p01	A3N97_RS17875.p01	A3N98_RS19525.p01	A3N99_RS20120.p01	A3O00_RS18640.p01	A3O01_RS18950.p01	A3O02_RS18665.p01	A3O03_RS20235.p01	A3O04_RS18435.p01	A3O05_RS17790.p01	A3O06_RS20690.p01	BAB74_RS18125.p01	BAB76_RS18960.p01	3af8ec970b88a6d1bcd28f8adf518d97_14262	BAB78_RS18935.p01	BAB79_RS20685.p01	CAK77_RS18485.p01	DDT49_RS20930.p01	DDT47_RS03325.p01	DDT53_RS02955.p01	DSQ36_RS19030.p01	MASB_RS18865.p01	D8677_RS01205.p01	EFV83_RS04695.p01	EXM25_RS18440.p01	EXM27_RS18395.p01	9a4c8fc1848a3d3f0726c05a3595eff6_18073
MASS_RS18940	ATP-binding protein	34	Core	MAB_3715c.p01	MYCMA_RS05660.p01	a576f074b5746b5d11744d7421b39af1_14554	MMASJCM_RS18395.p01	c39d223208851a3dc51c9f04667d49b8_15405	AOY11_RS17910.p01	A3N95_RS17620.p01	A3N96_RS20340.p01	A3N97_RS17885.p01	A3N98_RS19535.p01	A3N99_RS20130.p01	A3O00_RS18650.p01	A3O01_RS18960.p01	A3O02_RS18675.p01	A3O03_RS20245.p01	A3O04_RS18445.p01	A3O05_RS17800.p01	A3O06_RS20700.p01	BAB74_RS18135.p01	BAB76_RS18970.p01	3af8ec970b88a6d1bcd28f8adf518d97_14270	BAB78_RS18945.p01	BAB79_RS20695.p01	CAK77_RS18495.p01	DDT49_RS20940.p01	DDT47_RS03315.p01	DDT53_RS02945.p01	DSQ36_RS19040.p01	MASB_RS18875.p01	D8677_RS01195.p01	EFV83_RS04705.p01	EXM25_RS18450.p01	EXM27_RS18405.p01	9a4c8fc1848a3d3f0726c05a3595eff6_18065
DSQ36_RS19045	PspC domain-containing protein	34	Core	MAB_3716.p01	MYCMA_RS05655.p01	a576f074b5746b5d11744d7421b39af1_14558	MMASJCM_RS18400.p01	c39d223208851a3dc51c9f04667d49b8_15409	AOY11_RS17915.p01	A3N95_RS17625.p01	A3N96_RS20345.p01	A3N97_RS17890.p01	A3N98_RS19540.p01	A3N99_RS20135.p01	A3O00_RS18655.p01	A3O01_RS18965.p01	A3O02_RS18680.p01	A3O03_RS20250.p01	A3O04_RS18450.p01	A3O05_RS17805.p01	A3O06_RS20705.p01	BAB74_RS18140.p01	BAB76_RS18975.p01	3af8ec970b88a6d1bcd28f8adf518d97_14274	BAB78_RS18950.p01	BAB79_RS20700.p01	CAK77_RS18500.p01	DDT49_RS20945.p01	DDT47_RS03310.p01	DDT53_RS02940.p01	DSQ36_RS19045.p01	MASB_RS18880.p01	D8677_RS01190.p01	EFV83_RS04710.p01	EXM25_RS18455.p01	EXM27_RS18410.p01	9a4c8fc1848a3d3f0726c05a3595eff6_18061
A3O00_RS18785	alpha/beta hydrolase	34	Core	MAB_3742c.p01	MYCMA_RS05540.p01	a576f074b5746b5d11744d7421b39af1_14659	MMASJCM_RS18625.p01	c39d223208851a3dc51c9f04667d49b8_15497	AOY11_RS18045.p01	A3N95_RS17755.p01	A3N96_RS20460.p01	A3N97_RS18020.p01	A3N98_RS19655.p01	A3N99_RS20250.p01	A3O00_RS18785.p01	A3O01_RS19095.p01	A3O02_RS18815.p01	A3O03_RS20365.p01	A3O04_RS18610.p01	A3O05_RS17935.p01	A3O06_RS20835.p01	BAB74_RS18270.p01	BAB76_RS19105.p01	3af8ec970b88a6d1bcd28f8adf518d97_14399	BAB78_RS19080.p01	BAB79_RS20830.p01	CAK77_RS18665.p01	DDT49_RS21135.p01	DDT47_RS03195.p01	DDT53_RS02825.p01	DSQ36_RS19175.p01	MASB_RS18995.p01	D8677_RS01060.p01	EFV83_RS04840.p01	EXM25_RS18625.p01	EXM27_RS18580.p01	9a4c8fc1848a3d3f0726c05a3595eff6_17957
A3N97_RS18040	hypothetical protein	34	Core	MAB_3746c.p01	MYCMA_RS05520.p01	a576f074b5746b5d11744d7421b39af1_14673	MMASJCM_RS18645.p01	c39d223208851a3dc51c9f04667d49b8_15513	AOY11_RS18065.p01	A3N95_RS17775.p01	A3N96_RS20480.p01	A3N97_RS18040.p01	A3N98_RS19675.p01	A3N99_RS20270.p01	A3O00_RS18805.p01	A3O01_RS19115.p01	A3O02_RS18835.p01	A3O03_RS20385.p01	A3O04_RS18630.p01	A3O05_RS17955.p01	A3O06_RS20855.p01	BAB74_RS18290.p01	BAB76_RS19125.p01	3af8ec970b88a6d1bcd28f8adf518d97_14415	BAB78_RS19100.p01	BAB79_RS20850.p01	CAK77_RS18685.p01	DDT49_RS21155.p01	DDT47_RS03175.p01	DDT53_RS02805.p01	DSQ36_RS19195.p01	MASB_RS19015.p01	D8677_RS01040.p01	EFV83_RS04860.p01	EXM25_RS18645.p01	EXM27_RS18600.p01	9a4c8fc1848a3d3f0726c05a3595eff6_17941
DDT53_RS02700	hypothetical protein	34	Core	MAB_3767c.p01	MYCMA_RS05415.p01	a576f074b5746b5d11744d7421b39af1_14751	MMASJCM_RS18750.p01	c39d223208851a3dc51c9f04667d49b8_15597	AOY11_RS18170.p01	A3N95_RS17895.p01	A3N96_RS20585.p01	A3N97_RS18145.p01	A3N98_RS19780.p01	A3N99_RS20375.p01	A3O00_RS18910.p01	A3O01_RS19220.p01	A3O02_RS18940.p01	A3O03_RS20490.p01	A3O04_RS18735.p01	A3O05_RS18060.p01	A3O06_RS20960.p01	BAB74_RS18395.p01	BAB76_RS19230.p01	3af8ec970b88a6d1bcd28f8adf518d97_14498	BAB78_RS19215.p01	BAB79_RS20955.p01	CAK77_RS18790.p01	DDT49_RS21260.p01	DDT47_RS03070.p01	DDT53_RS02700.p01	DSQ36_RS19300.p01	MASB_RS19120.p01	D8677_RS00935.p01	EFV83_RS04965.p01	EXM25_RS18750.p01	EXM27_RS18705.p01	9a4c8fc1848a3d3f0726c05a3595eff6_17863
DSQ36_RS19400	hypothetical protein	34	Core	MAB_3786c.p01	MYCMA_RS05315.p01	a576f074b5746b5d11744d7421b39af1_14826	MMASJCM_RS18850.p01	c39d223208851a3dc51c9f04667d49b8_15677	AOY11_RS18270.p01	A3N95_RS17995.p01	A3N96_RS20685.p01	A3N97_RS18245.p01	A3N98_RS19880.p01	A3N99_RS20475.p01	A3O00_RS19010.p01	A3O01_RS19320.p01	A3O02_RS19040.p01	A3O03_RS20590.p01	A3O04_RS18835.p01	A3O05_RS18160.p01	A3O06_RS21060.p01	BAB74_RS18495.p01	BAB76_RS19330.p01	3af8ec970b88a6d1bcd28f8adf518d97_14575	BAB78_RS19315.p01	BAB79_RS21055.p01	CAK77_RS18890.p01	DDT49_RS21360.p01	DDT47_RS02970.p01	DDT53_RS02600.p01	DSQ36_RS19400.p01	MASB_RS19220.p01	D8677_RS00830.p01	EFV83_RS05065.p01	EXM25_RS18850.p01	EXM27_RS18805.p01	9a4c8fc1848a3d3f0726c05a3595eff6_17785
A3N95_RS18080	carboxylesterase family protein	34	Core	MAB_3803c.p01	MYCMA_RS05230.p01	a576f074b5746b5d11744d7421b39af1_14893	MMASJCM_RS18935.p01	c39d223208851a3dc51c9f04667d49b8_15743	AOY11_RS18350.p01	A3N95_RS18080.p01	A3N96_RS20770.p01	A3N97_RS18325.p01	A3N98_RS19965.p01	A3N99_RS20560.p01	A3O00_RS19095.p01	A3O01_RS19405.p01	A3O02_RS19125.p01	A3O03_RS20675.p01	A3O04_RS18920.p01	A3O05_RS18240.p01	A3O06_RS21145.p01	BAB74_RS18580.p01	BAB76_RS19415.p01	3af8ec970b88a6d1bcd28f8adf518d97_14641	BAB78_RS19400.p01	BAB79_RS21140.p01	CAK77_RS18980.p01	DDT49_RS21450.p01	DDT47_RS02880.p01	DDT53_RS02510.p01	DSQ36_RS19490.p01	MASB_RS19310.p01	D8677_RS00740.p01	EFV83_RS05155.p01	EXM25_RS18940.p01	EXM27_RS18895.p01	9a4c8fc1848a3d3f0726c05a3595eff6_17719
mftE	mycofactocin biosynthesis peptidyl-dipeptidase MftE	34	Core	MAB_3832c.p01	MYCMA_RS05090.p01	a576f074b5746b5d11744d7421b39af1_15004	MMASJCM_RS19075.p01	c39d223208851a3dc51c9f04667d49b8_15853	AOY11_RS19250.p01	A3N95_RS18220.p01	A3N96_RS20910.p01	A3N97_RS18465.p01	A3N98_RS20105.p01	A3N99_RS20700.p01	A3O00_RS19235.p01	A3O01_RS19865.p01	A3O02_RS19265.p01	A3O03_RS20815.p01	A3O04_RS19060.p01	A3O05_RS18380.p01	A3O06_RS21285.p01	BAB74_RS18720.p01	BAB76_RS19875.p01	3af8ec970b88a6d1bcd28f8adf518d97_14752	BAB78_RS19540.p01	BAB79_RS21280.p01	CAK77_RS19125.p01	DDT49_RS21595.p01	DDT47_RS02735.p01	DDT53_RS02365.p01	DSQ36_RS19635.p01	MASB_RS19455.p01	D8677_RS00595.p01	EFV83_RS05300.p01	EXM25_RS19085.p01	EXM27_RS19040.p01	9a4c8fc1848a3d3f0726c05a3595eff6_17610
BAB79_RS12315	TetR/AcrR family transcriptional regulator	34	Core	MAB_2458c.p01	MYCMA_RS12155.p01	a576f074b5746b5d11744d7421b39af1_9375	MMASJCM_RS11910.p01	c39d223208851a3dc51c9f04667d49b8_9434	AOY11_RS11180.p01	A3N95_RS11355.p01	A3N96_RS12295.p01	A3N97_RS11460.p01	A3N98_RS11490.p01	A3N99_RS12085.p01	A3O00_RS12350.p01	A3O01_RS12225.p01	A3O02_RS12285.p01	A3O03_RS12285.p01	A3O04_RS11965.p01	A3O05_RS11070.p01	A3O06_RS12325.p01	BAB74_RS11580.p01	BAB76_RS12235.p01	3af8ec970b88a6d1bcd28f8adf518d97_9430	BAB78_RS12360.p01	BAB79_RS12315.p01	CAK77_RS11940.p01	DDT49_RS14555.p01	DDT47_RS09795.p01	DDT53_RS09610.p01	DSQ36_RS12620.p01	MASB_RS11805.p01	D8677_RS07795.p01	EFV83_RS23645.p01	EXM25_RS11890.p01	EXM27_RS11890.p01	9a4c8fc1848a3d3f0726c05a3595eff6_3495
MAB_3858c	hypothetical protein	34	Core	MAB_3858c.p01	MYCMA_RS04960.p01	a576f074b5746b5d11744d7421b39af1_15105	MMASJCM_RS19205.p01	c39d223208851a3dc51c9f04667d49b8_15954	AOY11_RS19380.p01	A3N95_RS18350.p01	A3N96_RS21040.p01	A3N97_RS18595.p01	A3N98_RS20235.p01	A3N99_RS20830.p01	A3O00_RS19365.p01	A3O01_RS19995.p01	A3O02_RS19395.p01	A3O03_RS20945.p01	A3O04_RS19190.p01	A3O05_RS18510.p01	A3O06_RS21415.p01	BAB74_RS18850.p01	BAB76_RS20005.p01	3af8ec970b88a6d1bcd28f8adf518d97_14852	BAB78_RS19680.p01	BAB79_RS21410.p01	CAK77_RS19255.p01	DDT49_RS21725.p01	DDT47_RS02605.p01	DDT53_RS02235.p01	DSQ36_RS19765.p01	MASB_RS19585.p01	D8677_RS00465.p01	EFV83_RS05430.p01	EXM25_RS19215.p01	EXM27_RS19170.p01	9a4c8fc1848a3d3f0726c05a3595eff6_17508
BAB78_RS19695	hypothetical protein	34	Core	MAB_3861.p01	MYCMA_RS04945.p01	a576f074b5746b5d11744d7421b39af1_15117	MMASJCM_RS19220.p01	c39d223208851a3dc51c9f04667d49b8_15966	AOY11_RS19395.p01	A3N95_RS18365.p01	A3N96_RS21055.p01	A3N97_RS18610.p01	A3N98_RS20250.p01	A3N99_RS20845.p01	A3O00_RS19380.p01	A3O01_RS20010.p01	A3O02_RS19410.p01	A3O03_RS20960.p01	A3O04_RS19205.p01	A3O05_RS18525.p01	A3O06_RS21430.p01	BAB74_RS18865.p01	BAB76_RS20020.p01	3af8ec970b88a6d1bcd28f8adf518d97_14864	BAB78_RS19695.p01	BAB79_RS21425.p01	CAK77_RS19270.p01	DDT49_RS21740.p01	DDT47_RS02590.p01	DDT53_RS02220.p01	DSQ36_RS19780.p01	MASB_RS19600.p01	D8677_RS00450.p01	EFV83_RS05445.p01	EXM25_RS19230.p01	EXM27_RS19185.p01	9a4c8fc1848a3d3f0726c05a3595eff6_17496
BAB74_RS18910	molybdopterin-dependent oxidoreductase	34	Core	MAB_3870c.p01	MYCMA_RS04900.p01	a576f074b5746b5d11744d7421b39af1_15149	MMASJCM_RS19265.p01	c39d223208851a3dc51c9f04667d49b8_16001	AOY11_RS19440.p01	A3N95_RS18410.p01	A3N96_RS21100.p01	A3N97_RS18655.p01	A3N98_RS20295.p01	A3N99_RS20890.p01	A3O00_RS19425.p01	A3O01_RS20055.p01	A3O02_RS19455.p01	A3O03_RS21005.p01	A3O04_RS19250.p01	A3O05_RS18570.p01	A3O06_RS21475.p01	BAB74_RS18910.p01	BAB76_RS20065.p01	3af8ec970b88a6d1bcd28f8adf518d97_14899	BAB78_RS19740.p01	BAB79_RS21470.p01	CAK77_RS19315.p01	DDT49_RS21785.p01	DDT47_RS02545.p01	DDT53_RS02175.p01	DSQ36_RS19825.p01	MASB_RS19645.p01	D8677_RS00405.p01	EFV83_RS05490.p01	EXM25_RS19275.p01	EXM27_RS19230.p01	9a4c8fc1848a3d3f0726c05a3595eff6_17464
A3N95_RS18425	DUF4126 domain-containing protein	34	Core	MAB_3873c.p01	MYCMA_RS04885.p01	a576f074b5746b5d11744d7421b39af1_15161	MMASJCM_RS19280.p01	c39d223208851a3dc51c9f04667d49b8_16013	AOY11_RS19455.p01	A3N95_RS18425.p01	A3N96_RS21115.p01	A3N97_RS18670.p01	A3N98_RS20310.p01	A3N99_RS20905.p01	A3O00_RS19440.p01	A3O01_RS20070.p01	A3O02_RS19470.p01	A3O03_RS21020.p01	A3O04_RS19265.p01	A3O05_RS18585.p01	A3O06_RS21490.p01	BAB74_RS18925.p01	BAB76_RS20080.p01	3af8ec970b88a6d1bcd28f8adf518d97_14911	BAB78_RS19755.p01	BAB79_RS21485.p01	CAK77_RS19330.p01	DDT49_RS21800.p01	DDT47_RS02530.p01	DDT53_RS02160.p01	DSQ36_RS19840.p01	MASB_RS19660.p01	D8677_RS00390.p01	EFV83_RS05505.p01	EXM25_RS19290.p01	EXM27_RS19245.p01	9a4c8fc1848a3d3f0726c05a3595eff6_17453
CAK77_RS19370	alpha/beta hydrolase	34	Core	MAB_3880.p01	MYCMA_RS04845.p01	a576f074b5746b5d11744d7421b39af1_15188	MMASJCM_RS19315.p01	c39d223208851a3dc51c9f04667d49b8_16040	AOY11_RS19490.p01	A3N95_RS18460.p01	A3N96_RS21150.p01	A3N97_RS18705.p01	A3N98_RS20345.p01	A3N99_RS20940.p01	A3O00_RS19475.p01	A3O01_RS20105.p01	A3O02_RS19505.p01	A3O03_RS21055.p01	A3O04_RS19300.p01	A3O05_RS18620.p01	A3O06_RS21525.p01	BAB74_RS18960.p01	BAB76_RS20115.p01	3af8ec970b88a6d1bcd28f8adf518d97_14939	BAB78_RS19790.p01	BAB79_RS21520.p01	CAK77_RS19370.p01	DDT49_RS21840.p01	DDT47_RS02490.p01	DDT53_RS02120.p01	DSQ36_RS19880.p01	MASB_RS19700.p01	D8677_RS00350.p01	EFV83_RS05545.p01	EXM25_RS19330.p01	EXM27_RS19285.p01	9a4c8fc1848a3d3f0726c05a3595eff6_17427
EXM25_RS19450	type 1 glutamine amidotransferase	34	Core	MAB_3901.p01	MYCMA_RS04725.p01	a576f074b5746b5d11744d7421b39af1_15280	MMASJCM_RS19435.p01	c39d223208851a3dc51c9f04667d49b8_16131	AOY11_RS19610.p01	A3N95_RS18580.p01	A3N96_RS21270.p01	A3N97_RS18955.p01	A3N98_RS20465.p01	A3N99_RS21060.p01	A3O00_RS19595.p01	A3O01_RS20225.p01	A3O02_RS19625.p01	A3O03_RS21175.p01	A3O04_RS19420.p01	A3O05_RS18740.p01	A3O06_RS21645.p01	BAB74_RS19080.p01	BAB76_RS20235.p01	3af8ec970b88a6d1bcd28f8adf518d97_15037	BAB78_RS19920.p01	BAB79_RS21640.p01	CAK77_RS19490.p01	DDT49_RS21960.p01	DDT47_RS02370.p01	DDT53_RS02000.p01	DSQ36_RS20000.p01	MASB_RS19970.p01	D8677_RS00230.p01	EFV83_RS05665.p01	EXM25_RS19450.p01	EXM27_RS19405.p01	9a4c8fc1848a3d3f0726c05a3595eff6_17335
BAB78_RS19935	universal stress protein	34	Core	MAB_3904.p01	MYCMA_RS04710.p01	a576f074b5746b5d11744d7421b39af1_15292	MMASJCM_RS19450.p01	c39d223208851a3dc51c9f04667d49b8_16143	AOY11_RS19625.p01	A3N95_RS18595.p01	A3N96_RS21285.p01	A3N97_RS18970.p01	A3N98_RS20480.p01	A3N99_RS21075.p01	A3O00_RS19610.p01	A3O01_RS20240.p01	A3O02_RS19640.p01	A3O03_RS21190.p01	A3O04_RS19435.p01	A3O05_RS18755.p01	A3O06_RS21660.p01	BAB74_RS19095.p01	BAB76_RS20250.p01	3af8ec970b88a6d1bcd28f8adf518d97_15049	BAB78_RS19935.p01	BAB79_RS21655.p01	CAK77_RS19505.p01	DDT49_RS21975.p01	DDT47_RS02355.p01	DDT53_RS01985.p01	DSQ36_RS20015.p01	MASB_RS19985.p01	D8677_RS00215.p01	EFV83_RS05680.p01	EXM25_RS19465.p01	EXM27_RS19420.p01	9a4c8fc1848a3d3f0726c05a3595eff6_17324
A3O05_RS18760	hypothetical protein	34	Core	MAB_3905.p01	MYCMA_RS04705.p01	a576f074b5746b5d11744d7421b39af1_15296	MMASJCM_RS19455.p01	c39d223208851a3dc51c9f04667d49b8_16146	AOY11_RS19630.p01	A3N95_RS18600.p01	A3N96_RS21290.p01	A3N97_RS18975.p01	A3N98_RS20485.p01	A3N99_RS21080.p01	A3O00_RS19615.p01	A3O01_RS20245.p01	A3O02_RS19645.p01	A3O03_RS21195.p01	A3O04_RS19440.p01	A3O05_RS18760.p01	A3O06_RS21665.p01	BAB74_RS19100.p01	BAB76_RS20255.p01	3af8ec970b88a6d1bcd28f8adf518d97_15053	BAB78_RS19940.p01	BAB79_RS21660.p01	CAK77_RS19510.p01	DDT49_RS21980.p01	DDT47_RS02350.p01	DDT53_RS01980.p01	DSQ36_RS20020.p01	MASB_RS19990.p01	D8677_RS00210.p01	EFV83_RS05685.p01	EXM25_RS19470.p01	EXM27_RS19425.p01	9a4c8fc1848a3d3f0726c05a3595eff6_17320
A3O04_RS19575	DUF4873 domain-containing protein	34	Core	MAB_3923.p01	MYCMA_RS04615.p01	a576f074b5746b5d11744d7421b39af1_15366	MMASJCM_RS19545.p01	c39d223208851a3dc51c9f04667d49b8_16246	AOY11_RS19815.p01	A3N95_RS18695.p01	A3N96_RS21385.p01	A3N97_RS19065.p01	A3N98_RS20580.p01	A3N99_RS21175.p01	A3O00_RS19710.p01	A3O01_RS20430.p01	A3O02_RS19780.p01	A3O03_RS21290.p01	A3O04_RS19575.p01	A3O05_RS18855.p01	A3O06_RS21755.p01	BAB74_RS19190.p01	BAB76_RS20440.p01	3af8ec970b88a6d1bcd28f8adf518d97_15164	BAB78_RS20035.p01	BAB79_RS21750.p01	CAK77_RS19650.p01	DDT49_RS22070.p01	DDT47_RS02260.p01	DDT53_RS01890.p01	DSQ36_RS20115.p01	MASB_RS20085.p01	D8677_RS00115.p01	EFV83_RS05780.p01	EXM25_RS19610.p01	EXM27_RS19565.p01	9a4c8fc1848a3d3f0726c05a3595eff6_17250
A3N99_RS21180	TetR family transcriptional regulator	34	Core	MAB_3924c.p01	MYCMA_RS04610.p01	a576f074b5746b5d11744d7421b39af1_15370	MMASJCM_RS19550.p01	c39d223208851a3dc51c9f04667d49b8_16250	AOY11_RS19820.p01	A3N95_RS18700.p01	A3N96_RS21390.p01	A3N97_RS19070.p01	A3N98_RS20585.p01	A3N99_RS21180.p01	A3O00_RS19715.p01	A3O01_RS20435.p01	A3O02_RS19785.p01	A3O03_RS21295.p01	A3O04_RS19580.p01	A3O05_RS18860.p01	A3O06_RS21760.p01	BAB74_RS19195.p01	BAB76_RS20445.p01	3af8ec970b88a6d1bcd28f8adf518d97_15167	BAB78_RS20040.p01	BAB79_RS21755.p01	CAK77_RS19655.p01	DDT49_RS22075.p01	DDT47_RS02255.p01	DDT53_RS01885.p01	DSQ36_RS20120.p01	MASB_RS20090.p01	D8677_RS00110.p01	EFV83_RS05785.p01	EXM25_RS19615.p01	EXM27_RS19570.p01	9a4c8fc1848a3d3f0726c05a3595eff6_17246
BAB77_RS19465	nitroreductase family deazaflavin-dependent oxidoreductase	34	Core	MAB_3939.p01	MYCMA_RS04540.p01	a576f074b5746b5d11744d7421b39af1_15425	MMASJCM_RS19620.p01	c39d223208851a3dc51c9f04667d49b8_16308	AOY11_RS19895.p01	A3N95_RS18775.p01	A3N96_RS21460.p01	A3N97_RS19140.p01	A3N98_RS20655.p01	A3N99_RS21250.p01	A3O00_RS19790.p01	A3O01_RS20510.p01	A3O02_RS19860.p01	A3O03_RS21365.p01	A3O04_RS19650.p01	A3O05_RS18935.p01	A3O06_RS21830.p01	BAB74_RS19265.p01	BAB76_RS20520.p01	3af8ec970b88a6d1bcd28f8adf518d97_15220	BAB78_RS20115.p01	BAB79_RS21825.p01	CAK77_RS19725.p01	DDT49_RS22145.p01	DDT47_RS02185.p01	DDT53_RS01815.p01	DSQ36_RS20195.p01	MASB_RS20330.p01	D8677_RS00035.p01	EFV83_RS05860.p01	EXM25_RS19685.p01	EXM27_RS19640.p01	9a4c8fc1848a3d3f0726c05a3595eff6_17192
MAUC22_RS21150	N-acetyltransferase	34	Core	MAB_3942.p01	MYCMA_RS04525.p01	a576f074b5746b5d11744d7421b39af1_15435	MMASJCM_RS19635.p01	c39d223208851a3dc51c9f04667d49b8_16319	AOY11_RS19910.p01	A3N95_RS18790.p01	A3N96_RS21475.p01	A3N97_RS19155.p01	A3N98_RS20670.p01	A3N99_RS21265.p01	A3O00_RS19805.p01	A3O01_RS20525.p01	A3O02_RS19875.p01	A3O03_RS21380.p01	A3O04_RS19665.p01	A3O05_RS18950.p01	A3O06_RS21845.p01	BAB74_RS19280.p01	BAB76_RS20535.p01	3af8ec970b88a6d1bcd28f8adf518d97_15232	BAB78_RS20130.p01	BAB79_RS21840.p01	CAK77_RS19740.p01	DDT49_RS22160.p01	DDT47_RS02170.p01	DDT53_RS01800.p01	DSQ36_RS20210.p01	MASB_RS20345.p01	D8677_RS00020.p01	EFV83_RS05875.p01	EXM25_RS19700.p01	EXM27_RS19655.p01	9a4c8fc1848a3d3f0726c05a3595eff6_17180
DDT47_RS02160	hypothetical protein	34	Core	MAB_3944.p01	MYCMA_RS04515.p01	a576f074b5746b5d11744d7421b39af1_15443	MMASJCM_RS19645.p01	c39d223208851a3dc51c9f04667d49b8_16327	AOY11_RS19920.p01	A3N95_RS18800.p01	A3N96_RS21485.p01	A3N97_RS19165.p01	A3N98_RS20680.p01	A3N99_RS21275.p01	A3O00_RS19815.p01	A3O01_RS20535.p01	A3O02_RS19885.p01	A3O03_RS21390.p01	A3O04_RS19675.p01	A3O05_RS18960.p01	A3O06_RS21855.p01	BAB74_RS19290.p01	BAB76_RS20545.p01	3af8ec970b88a6d1bcd28f8adf518d97_15239	BAB78_RS20140.p01	BAB79_RS21850.p01	CAK77_RS19750.p01	DDT49_RS22170.p01	DDT47_RS02160.p01	DDT53_RS01790.p01	DSQ36_RS20220.p01	MASB_RS20355.p01	D8677_RS00010.p01	EFV83_RS05885.p01	EXM25_RS19710.p01	EXM27_RS19665.p01	9a4c8fc1848a3d3f0726c05a3595eff6_17173
G6N22_RS21985	superoxide dismutase	34	Core	MAB_3957.p01	MYCMA_RS04450.p01	a576f074b5746b5d11744d7421b39af1_15498	MMASJCM_RS20045.p01	c39d223208851a3dc51c9f04667d49b8_16637	AOY11_RS19985.p01	A3N95_RS18865.p01	A3N96_RS21865.p01	A3N97_RS19230.p01	A3N98_RS20745.p01	A3N99_RS21340.p01	A3O00_RS19880.p01	A3O01_RS20600.p01	A3O02_RS20300.p01	A3O03_RS21455.p01	A3O04_RS19740.p01	A3O05_RS19025.p01	A3O06_RS22255.p01	BAB74_RS19355.p01	BAB76_RS20610.p01	3af8ec970b88a6d1bcd28f8adf518d97_15293	BAB78_RS20510.p01	BAB79_RS22250.p01	CAK77_RS19820.p01	DDT49_RS22240.p01	DDT47_RS01725.p01	DDT53_RS01720.p01	DSQ36_RS20290.p01	MASB_RS20425.p01	D8677_RS25180.p01	EFV83_RS05955.p01	EXM25_RS19780.p01	EXM27_RS19735.p01	9a4c8fc1848a3d3f0726c05a3595eff6_17117
CAK77_RS19835	sigma-70 family RNA polymerase sigma factor	34	Core	MAB_3960c.p01	MYCMA_RS04435.p01	a576f074b5746b5d11744d7421b39af1_15510	MMASJCM_RS20060.p01	c39d223208851a3dc51c9f04667d49b8_16649	AOY11_RS20000.p01	A3N95_RS18880.p01	A3N96_RS21880.p01	A3N97_RS19245.p01	A3N98_RS20760.p01	A3N99_RS21355.p01	A3O00_RS19895.p01	A3O01_RS20615.p01	A3O02_RS20315.p01	A3O03_RS21470.p01	A3O04_RS19755.p01	A3O05_RS19040.p01	A3O06_RS22270.p01	BAB74_RS19370.p01	BAB76_RS20625.p01	3af8ec970b88a6d1bcd28f8adf518d97_15305	BAB78_RS20525.p01	BAB79_RS22265.p01	CAK77_RS19835.p01	DDT49_RS22255.p01	DDT47_RS01710.p01	DDT53_RS01705.p01	DSQ36_RS20305.p01	MASB_RS20440.p01	D8677_RS25165.p01	EFV83_RS05970.p01	EXM25_RS19795.p01	EXM27_RS19750.p01	9a4c8fc1848a3d3f0726c05a3595eff6_17105
MAUC22_RS21600	aminotransferase class III-fold pyridoxal phosphate-dependent enzyme	34	Core	MAB_3965.p01	MYCMA_RS04410.p01	a576f074b5746b5d11744d7421b39af1_15527	MMASJCM_RS20085.p01	c39d223208851a3dc51c9f04667d49b8_16673	AOY11_RS20030.p01	A3N95_RS18905.p01	A3N96_RS21905.p01	A3N97_RS19270.p01	A3N98_RS20785.p01	A3N99_RS21380.p01	A3O00_RS19925.p01	A3O01_RS20645.p01	A3O02_RS20340.p01	A3O03_RS21495.p01	A3O04_RS19780.p01	A3O05_RS19065.p01	A3O06_RS22295.p01	BAB74_RS19395.p01	BAB76_RS20655.p01	3af8ec970b88a6d1bcd28f8adf518d97_15329	BAB78_RS20555.p01	BAB79_RS22290.p01	CAK77_RS19865.p01	DDT49_RS22280.p01	DDT47_RS01685.p01	DDT53_RS01680.p01	DSQ36_RS20335.p01	MASB_RS20470.p01	D8677_RS25135.p01	EFV83_RS06000.p01	EXM25_RS19825.p01	EXM27_RS19780.p01	9a4c8fc1848a3d3f0726c05a3595eff6_17085
A3O01_RS20650	SDR family NAD(P)-dependent oxidoreductase	34	Core	MAB_3966c.p01	MYCMA_RS04405.p01	a576f074b5746b5d11744d7421b39af1_15531	MMASJCM_RS20090.p01	c39d223208851a3dc51c9f04667d49b8_16677	AOY11_RS20035.p01	A3N95_RS18910.p01	A3N96_RS21910.p01	A3N97_RS19275.p01	A3N98_RS20790.p01	A3N99_RS21385.p01	A3O00_RS19930.p01	A3O01_RS20650.p01	A3O02_RS20345.p01	A3O03_RS21500.p01	A3O04_RS19785.p01	A3O05_RS19070.p01	A3O06_RS22300.p01	BAB74_RS19400.p01	BAB76_RS20660.p01	3af8ec970b88a6d1bcd28f8adf518d97_15333	BAB78_RS20560.p01	BAB79_RS22295.p01	CAK77_RS19870.p01	DDT49_RS22285.p01	DDT47_RS01680.p01	DDT53_RS01675.p01	DSQ36_RS20340.p01	MASB_RS20475.p01	D8677_RS25130.p01	EFV83_RS06005.p01	EXM25_RS19830.p01	EXM27_RS19785.p01	9a4c8fc1848a3d3f0726c05a3595eff6_17081
MMASJCM_RS20095	NAD(P)/FAD-dependent oxidoreductase	34	Core	MAB_3967.p01	MYCMA_RS04400.p01	a576f074b5746b5d11744d7421b39af1_15535	MMASJCM_RS20095.p01	c39d223208851a3dc51c9f04667d49b8_16681	AOY11_RS20040.p01	A3N95_RS18915.p01	A3N96_RS21915.p01	A3N97_RS19280.p01	A3N98_RS20795.p01	A3N99_RS21390.p01	A3O00_RS19935.p01	A3O01_RS20655.p01	A3O02_RS20350.p01	A3O03_RS21505.p01	A3O04_RS19790.p01	A3O05_RS19075.p01	A3O06_RS22305.p01	BAB74_RS19405.p01	BAB76_RS20665.p01	3af8ec970b88a6d1bcd28f8adf518d97_15337	BAB78_RS20565.p01	BAB79_RS22300.p01	CAK77_RS19875.p01	DDT49_RS22290.p01	DDT47_RS01675.p01	DDT53_RS01670.p01	DSQ36_RS20345.p01	MASB_RS20480.p01	D8677_RS25125.p01	EFV83_RS06010.p01	EXM25_RS19835.p01	EXM27_RS19790.p01	9a4c8fc1848a3d3f0726c05a3595eff6_17077
MASB_RS20485	sulfotransferase	34	Core	MAB_3968.p01	MYCMA_RS04395.p01	a576f074b5746b5d11744d7421b39af1_15539	MMASJCM_RS20100.p01	c39d223208851a3dc51c9f04667d49b8_16685	AOY11_RS20045.p01	A3N95_RS18920.p01	A3N96_RS21920.p01	A3N97_RS19285.p01	A3N98_RS20800.p01	A3N99_RS21395.p01	A3O00_RS19940.p01	A3O01_RS20660.p01	A3O02_RS20355.p01	A3O03_RS21510.p01	A3O04_RS19795.p01	A3O05_RS19080.p01	A3O06_RS22310.p01	BAB74_RS19410.p01	BAB76_RS20670.p01	3af8ec970b88a6d1bcd28f8adf518d97_15341	BAB78_RS20570.p01	BAB79_RS22305.p01	CAK77_RS19880.p01	DDT49_RS22295.p01	DDT47_RS01670.p01	DDT53_RS01665.p01	DSQ36_RS20350.p01	MASB_RS20485.p01	D8677_RS25120.p01	EFV83_RS06015.p01	EXM25_RS19840.p01	EXM27_RS19795.p01	9a4c8fc1848a3d3f0726c05a3595eff6_17073
DDT53_RS01660	hypothetical protein	34	Core	MAB_3969.p01	MYCMA_RS04390.p01	a576f074b5746b5d11744d7421b39af1_15543	MMASJCM_RS20105.p01	c39d223208851a3dc51c9f04667d49b8_16689	AOY11_RS20050.p01	A3N95_RS18925.p01	A3N96_RS21925.p01	A3N97_RS19290.p01	A3N98_RS20805.p01	A3N99_RS21400.p01	A3O00_RS19945.p01	A3O01_RS20665.p01	A3O02_RS20360.p01	A3O03_RS21515.p01	A3O04_RS19800.p01	A3O05_RS19085.p01	A3O06_RS22315.p01	BAB74_RS19415.p01	BAB76_RS20675.p01	3af8ec970b88a6d1bcd28f8adf518d97_15345	BAB78_RS20575.p01	BAB79_RS22310.p01	CAK77_RS19885.p01	DDT49_RS22300.p01	DDT47_RS01665.p01	DDT53_RS01660.p01	DSQ36_RS20355.p01	MASB_RS20490.p01	D8677_RS25115.p01	EFV83_RS06020.p01	EXM25_RS19845.p01	EXM27_RS19800.p01	9a4c8fc1848a3d3f0726c05a3595eff6_17069
BAB79_RS22455	hemophore-related protein	34	Core	MAB_3999.p01	MYCMA_RS04245.p01	a576f074b5746b5d11744d7421b39af1_15651	MMASJCM_RS20250.p01	c39d223208851a3dc51c9f04667d49b8_16797	AOY11_RS20200.p01	A3N95_RS19075.p01	A3N96_RS22070.p01	A3N97_RS19435.p01	A3N98_RS20950.p01	A3N99_RS21545.p01	A3O00_RS20095.p01	A3O01_RS20815.p01	A3O02_RS20510.p01	A3O03_RS21660.p01	A3O04_RS19945.p01	A3O05_RS19230.p01	A3O06_RS22460.p01	BAB74_RS19560.p01	BAB76_RS20825.p01	3af8ec970b88a6d1bcd28f8adf518d97_15459	BAB78_RS20725.p01	BAB79_RS22455.p01	CAK77_RS20030.p01	DDT49_RS22450.p01	DDT47_RS01515.p01	DDT53_RS01515.p01	DSQ36_RS20505.p01	MASB_RS20640.p01	D8677_RS24965.p01	EFV83_RS06170.p01	EXM25_RS19990.p01	EXM27_RS19945.p01	9a4c8fc1848a3d3f0726c05a3595eff6_16961
MASB_RS20680	serine hydrolase	34	Core	MAB_4006.p01	MYCMA_RS04210.p01	a576f074b5746b5d11744d7421b39af1_15683	MMASJCM_RS20285.p01	c39d223208851a3dc51c9f04667d49b8_16829	AOY11_RS20235.p01	A3N95_RS19110.p01	A3N96_RS22105.p01	A3N97_RS19470.p01	A3N98_RS20985.p01	A3N99_RS21580.p01	A3O00_RS20130.p01	A3O01_RS20850.p01	A3O02_RS20545.p01	A3O03_RS21695.p01	A3O04_RS19980.p01	A3O05_RS19265.p01	A3O06_RS22495.p01	BAB74_RS19595.p01	BAB76_RS20860.p01	3af8ec970b88a6d1bcd28f8adf518d97_15489	BAB78_RS20760.p01	BAB79_RS22490.p01	CAK77_RS20070.p01	DDT49_RS22490.p01	DDT47_RS01475.p01	DDT53_RS01475.p01	DSQ36_RS20545.p01	MASB_RS20680.p01	D8677_RS24925.p01	EFV83_RS06210.p01	EXM25_RS20030.p01	EXM27_RS19985.p01	9a4c8fc1848a3d3f0726c05a3595eff6_16929
MASS_RS20450	class I SAM-dependent methyltransferase	34	Core	MAB_4018.p01	MYCMA_RS04150.p01	a576f074b5746b5d11744d7421b39af1_15730	MMASJCM_RS20345.p01	c39d223208851a3dc51c9f04667d49b8_16874	AOY11_RS20295.p01	A3N95_RS19170.p01	A3N96_RS22165.p01	A3N97_RS19530.p01	A3N98_RS21045.p01	A3N99_RS21640.p01	A3O00_RS20190.p01	A3O01_RS20910.p01	A3O02_RS20605.p01	A3O03_RS21755.p01	A3O04_RS20040.p01	A3O05_RS19325.p01	A3O06_RS22555.p01	BAB74_RS19655.p01	BAB76_RS20920.p01	3af8ec970b88a6d1bcd28f8adf518d97_15535	BAB78_RS20830.p01	BAB79_RS22550.p01	CAK77_RS20130.p01	DDT49_RS22550.p01	DDT47_RS01415.p01	DDT53_RS01415.p01	DSQ36_RS20605.p01	MASB_RS20740.p01	D8677_RS24865.p01	EFV83_RS06270.p01	EXM25_RS20090.p01	EXM27_RS20045.p01	9a4c8fc1848a3d3f0726c05a3595eff6_16881
DSQ36_RS20620	metal-dependent hydrolase	34	Core	MAB_4021c.p01	MYCMA_RS04135.p01	a576f074b5746b5d11744d7421b39af1_15741	MMASJCM_RS20360.p01	c39d223208851a3dc51c9f04667d49b8_16886	AOY11_RS20310.p01	A3N95_RS19185.p01	A3N96_RS22180.p01	A3N97_RS19545.p01	A3N98_RS21060.p01	A3N99_RS21655.p01	A3O00_RS20205.p01	A3O01_RS20925.p01	A3O02_RS20620.p01	A3O03_RS21770.p01	A3O04_RS20055.p01	A3O05_RS19340.p01	A3O06_RS22570.p01	BAB74_RS19670.p01	BAB76_RS20935.p01	3af8ec970b88a6d1bcd28f8adf518d97_15547	BAB78_RS20845.p01	BAB79_RS22565.p01	CAK77_RS20145.p01	DDT49_RS22565.p01	DDT47_RS01400.p01	DDT53_RS01400.p01	DSQ36_RS20620.p01	MASB_RS20755.p01	D8677_RS24850.p01	EFV83_RS06285.p01	EXM25_RS20105.p01	EXM27_RS20060.p01	9a4c8fc1848a3d3f0726c05a3595eff6_16869
MASS_RS20510	MCE family protein	34	Core	MAB_4031.p01	MYCMA_RS04090.p01	a576f074b5746b5d11744d7421b39af1_15777	MMASJCM_RS20410.p01	c39d223208851a3dc51c9f04667d49b8_16921	AOY11_RS20360.p01	A3N95_RS19235.p01	A3N96_RS22225.p01	A3N97_RS19595.p01	A3N98_RS21105.p01	A3N99_RS21700.p01	A3O00_RS20255.p01	A3O01_RS20975.p01	A3O02_RS20670.p01	A3O03_RS21815.p01	A3O04_RS20105.p01	A3O05_RS19390.p01	A3O06_RS22620.p01	BAB74_RS19720.p01	BAB76_RS20985.p01	3af8ec970b88a6d1bcd28f8adf518d97_15583	BAB78_RS20895.p01	BAB79_RS22615.p01	CAK77_RS20195.p01	DDT49_RS22610.p01	DDT47_RS01355.p01	DDT53_RS01355.p01	DSQ36_RS20670.p01	MASB_RS20805.p01	D8677_RS24800.p01	EFV83_RS06335.p01	EXM25_RS20155.p01	EXM27_RS20110.p01	9a4c8fc1848a3d3f0726c05a3595eff6_16833
A3N96_RS22230	MCE family protein	34	Core	MAB_4032.p01	MYCMA_RS04085.p01	a576f074b5746b5d11744d7421b39af1_15781	MMASJCM_RS20415.p01	c39d223208851a3dc51c9f04667d49b8_16925	AOY11_RS20365.p01	A3N95_RS19240.p01	A3N96_RS22230.p01	A3N97_RS19600.p01	A3N98_RS21110.p01	A3N99_RS21705.p01	A3O00_RS20260.p01	A3O01_RS20980.p01	A3O02_RS20675.p01	A3O03_RS21820.p01	A3O04_RS20110.p01	A3O05_RS19395.p01	A3O06_RS22625.p01	BAB74_RS19725.p01	BAB76_RS20990.p01	3af8ec970b88a6d1bcd28f8adf518d97_15587	BAB78_RS20900.p01	BAB79_RS22620.p01	CAK77_RS20200.p01	DDT49_RS22615.p01	DDT47_RS01350.p01	DDT53_RS01350.p01	DSQ36_RS20675.p01	MASB_RS20810.p01	D8677_RS24795.p01	EFV83_RS06340.p01	EXM25_RS20160.p01	EXM27_RS20115.p01	9a4c8fc1848a3d3f0726c05a3595eff6_16830
AOY11_RS20375	MCE family protein	34	Core	MAB_4034.p01	MYCMA_RS04075.p01	a576f074b5746b5d11744d7421b39af1_15789	MMASJCM_RS20425.p01	c39d223208851a3dc51c9f04667d49b8_16933	AOY11_RS20375.p01	A3N95_RS19250.p01	A3N96_RS22240.p01	A3N97_RS19610.p01	A3N98_RS21120.p01	A3N99_RS21715.p01	A3O00_RS20270.p01	A3O01_RS20990.p01	A3O02_RS20685.p01	A3O03_RS21830.p01	A3O04_RS20120.p01	A3O05_RS19405.p01	A3O06_RS22635.p01	BAB74_RS19735.p01	BAB76_RS21000.p01	3af8ec970b88a6d1bcd28f8adf518d97_15595	BAB78_RS20910.p01	BAB79_RS22630.p01	CAK77_RS20210.p01	DDT49_RS22625.p01	DDT47_RS01340.p01	DDT53_RS01340.p01	DSQ36_RS20685.p01	MASB_RS20820.p01	D8677_RS24785.p01	EFV83_RS06350.p01	EXM25_RS20170.p01	EXM27_RS20125.p01	9a4c8fc1848a3d3f0726c05a3595eff6_16822
CAK77_RS20290	NAD(P)/FAD-dependent oxidoreductase	34	Core	MAB_4050c.p01	MYCMA_RS03995.p01	a576f074b5746b5d11744d7421b39af1_15851	MMASJCM_RS20505.p01	c39d223208851a3dc51c9f04667d49b8_16996	AOY11_RS20455.p01	A3N95_RS19330.p01	A3N96_RS22320.p01	A3N97_RS19690.p01	A3N98_RS21200.p01	A3N99_RS21795.p01	A3O00_RS20350.p01	A3O01_RS21070.p01	A3O02_RS20765.p01	A3O03_RS21910.p01	A3O04_RS20200.p01	A3O05_RS19485.p01	A3O06_RS22715.p01	BAB74_RS19815.p01	BAB76_RS21080.p01	3af8ec970b88a6d1bcd28f8adf518d97_15655	BAB78_RS20995.p01	BAB79_RS22710.p01	CAK77_RS20290.p01	DDT49_RS22705.p01	DDT47_RS01260.p01	DDT53_RS01260.p01	DSQ36_RS20765.p01	MASB_RS20900.p01	D8677_RS24705.p01	EFV83_RS06430.p01	EXM25_RS20250.p01	EXM27_RS20205.p01	9a4c8fc1848a3d3f0726c05a3595eff6_16759
BAB74_RS19830	SDR family NAD(P)-dependent oxidoreductase	34	Core	MAB_4053c.p01	MYCMA_RS03980.p01	a576f074b5746b5d11744d7421b39af1_15863	MMASJCM_RS20520.p01	c39d223208851a3dc51c9f04667d49b8_17006	AOY11_RS20470.p01	A3N95_RS19345.p01	A3N96_RS22335.p01	A3N97_RS19705.p01	A3N98_RS21215.p01	A3N99_RS21810.p01	A3O00_RS20365.p01	A3O01_RS21085.p01	A3O02_RS20780.p01	A3O03_RS21925.p01	A3O04_RS20215.p01	A3O05_RS19500.p01	A3O06_RS22730.p01	BAB74_RS19830.p01	BAB76_RS21095.p01	3af8ec970b88a6d1bcd28f8adf518d97_15667	BAB78_RS21010.p01	BAB79_RS22725.p01	CAK77_RS20305.p01	DDT49_RS22720.p01	DDT47_RS01245.p01	DDT53_RS01245.p01	DSQ36_RS20780.p01	MASB_RS20915.p01	D8677_RS24690.p01	EFV83_RS06445.p01	EXM25_RS20265.p01	EXM27_RS20220.p01	9a4c8fc1848a3d3f0726c05a3595eff6_16748
BAB79_RS22770	hypothetical protein	34	Core	MAB_4062c.p01	MYCMA_RS03935.p01	a576f074b5746b5d11744d7421b39af1_15899	MMASJCM_RS20570.p01	c39d223208851a3dc51c9f04667d49b8_17041	AOY11_RS20515.p01	A3N95_RS19395.p01	A3N96_RS22380.p01	A3N97_RS19750.p01	A3N98_RS21260.p01	A3N99_RS21855.p01	A3O00_RS20410.p01	A3O01_RS21130.p01	A3O02_RS20825.p01	A3O03_RS21970.p01	A3O04_RS20265.p01	A3O05_RS19545.p01	A3O06_RS22775.p01	BAB74_RS19880.p01	BAB76_RS21140.p01	3af8ec970b88a6d1bcd28f8adf518d97_15706	BAB78_RS21055.p01	BAB79_RS22770.p01	CAK77_RS20355.p01	DDT49_RS22765.p01	DDT47_RS01200.p01	DDT53_RS01200.p01	DSQ36_RS20825.p01	MASB_RS20965.p01	D8677_RS24645.p01	EFV83_RS06490.p01	EXM25_RS20315.p01	EXM27_RS20270.p01	9a4c8fc1848a3d3f0726c05a3595eff6_16712
A3N97_RS19755	helix-turn-helix transcriptional regulator	34	Core	MAB_4063c.p01	MYCMA_RS03930.p01	a576f074b5746b5d11744d7421b39af1_15903	MMASJCM_RS20575.p01	c39d223208851a3dc51c9f04667d49b8_17045	AOY11_RS20520.p01	A3N95_RS19400.p01	A3N96_RS22385.p01	A3N97_RS19755.p01	A3N98_RS21265.p01	A3N99_RS21860.p01	A3O00_RS20415.p01	A3O01_RS21135.p01	A3O02_RS20830.p01	A3O03_RS21975.p01	A3O04_RS20270.p01	A3O05_RS19550.p01	A3O06_RS22780.p01	BAB74_RS19885.p01	BAB76_RS21145.p01	3af8ec970b88a6d1bcd28f8adf518d97_15710	BAB78_RS21060.p01	BAB79_RS22775.p01	CAK77_RS20360.p01	DDT49_RS22770.p01	DDT47_RS01195.p01	DDT53_RS01195.p01	DSQ36_RS20830.p01	MASB_RS20970.p01	D8677_RS24640.p01	EFV83_RS06495.p01	EXM25_RS20320.p01	EXM27_RS20275.p01	9a4c8fc1848a3d3f0726c05a3595eff6_16708
A3N96_RS22390	MFS transporter	34	Core	MAB_4064.p01	MYCMA_RS03925.p01	a576f074b5746b5d11744d7421b39af1_15906	MMASJCM_RS20580.p01	c39d223208851a3dc51c9f04667d49b8_17049	AOY11_RS20525.p01	A3N95_RS19405.p01	A3N96_RS22390.p01	A3N97_RS19760.p01	A3N98_RS21270.p01	A3N99_RS21865.p01	A3O00_RS20420.p01	A3O01_RS21140.p01	A3O02_RS20835.p01	A3O03_RS21980.p01	A3O04_RS20275.p01	A3O05_RS19555.p01	A3O06_RS22785.p01	BAB74_RS19890.p01	BAB76_RS21150.p01	3af8ec970b88a6d1bcd28f8adf518d97_15714	BAB78_RS21065.p01	BAB79_RS22780.p01	CAK77_RS20365.p01	DDT49_RS22775.p01	DDT47_RS01190.p01	DDT53_RS01190.p01	DSQ36_RS20835.p01	MASB_RS20975.p01	D8677_RS24635.p01	EFV83_RS06500.p01	EXM25_RS20325.p01	EXM27_RS20280.p01	9a4c8fc1848a3d3f0726c05a3595eff6_16704
A3O01_RS26160	UDP-N-acetylmuramate dehydrogenase	34	Core	MAB_4066c.p01	MYCMA_RS03920.p01	a576f074b5746b5d11744d7421b39af1_15910	MMASJCM_RS25345.p01	c39d223208851a3dc51c9f04667d49b8_17053	AOY11_RS26165.p01	A3N95_RS23970.p01	A3N96_RS27105.p01	A3N97_RS24285.p01	A3N98_RS25900.p01	A3N99_RS26550.p01	A3O00_RS25480.p01	A3O01_RS26160.p01	A3O02_RS25700.p01	A3O03_RS26940.p01	A3O04_RS24840.p01	A3O05_RS23905.p01	A3O06_RS27580.p01	BAB74_RS24495.p01	BAB76_RS26150.p01	3af8ec970b88a6d1bcd28f8adf518d97_15718	BAB78_RS26300.p01	BAB79_RS27560.p01	CAK77_RS20370.p01	DDT49_RS22780.p01	DDT47_RS01185.p01	DDT53_RS01185.p01	DSQ36_RS20840.p01	MASB_RS20980.p01	D8677_RS24630.p01	EFV83_RS06505.p01	EXM25_RS20330.p01	EXM27_RS20285.p01	9a4c8fc1848a3d3f0726c05a3595eff6_16700
A3O05_RS19565	DUF2505 domain-containing protein	34	Core	MAB_4068.p01	MYCMA_RS03910.p01	a576f074b5746b5d11744d7421b39af1_15918	MMASJCM_RS20590.p01	c39d223208851a3dc51c9f04667d49b8_17061	AOY11_RS20535.p01	A3N95_RS19415.p01	A3N96_RS22400.p01	A3N97_RS19770.p01	A3N98_RS21280.p01	A3N99_RS21875.p01	A3O00_RS20430.p01	A3O01_RS21150.p01	A3O02_RS20845.p01	A3O03_RS21990.p01	A3O04_RS20285.p01	A3O05_RS19565.p01	A3O06_RS22795.p01	BAB74_RS19900.p01	BAB76_RS21160.p01	3af8ec970b88a6d1bcd28f8adf518d97_15726	BAB78_RS21080.p01	BAB79_RS22790.p01	CAK77_RS20380.p01	DDT49_RS22790.p01	DDT47_RS01175.p01	DDT53_RS01175.p01	DSQ36_RS20850.p01	MASB_RS20990.p01	D8677_RS24620.p01	EFV83_RS06515.p01	EXM25_RS20340.p01	EXM27_RS20295.p01	9a4c8fc1848a3d3f0726c05a3595eff6_16692
A3O01_RS21155	hypothetical protein	34	Core	MAB_4069c.p01	MYCMA_RS03905.p01	a576f074b5746b5d11744d7421b39af1_15922	MMASJCM_RS20595.p01	c39d223208851a3dc51c9f04667d49b8_17065	AOY11_RS20540.p01	A3N95_RS19420.p01	A3N96_RS22405.p01	A3N97_RS19775.p01	A3N98_RS21285.p01	A3N99_RS21880.p01	A3O00_RS20435.p01	A3O01_RS21155.p01	A3O02_RS20850.p01	A3O03_RS21995.p01	A3O04_RS20290.p01	A3O05_RS19570.p01	A3O06_RS22800.p01	BAB74_RS19905.p01	BAB76_RS21165.p01	3af8ec970b88a6d1bcd28f8adf518d97_15730	BAB78_RS21085.p01	BAB79_RS22795.p01	CAK77_RS20385.p01	DDT49_RS22795.p01	DDT47_RS01170.p01	DDT53_RS01170.p01	DSQ36_RS20855.p01	MASB_RS20995.p01	D8677_RS24615.p01	EFV83_RS06520.p01	EXM25_RS20345.p01	EXM27_RS20300.p01	9a4c8fc1848a3d3f0726c05a3595eff6_16689
A3O06_RS22805	hypothetical protein	34	Core	MAB_4070c.p01	MYCMA_RS03900.p01	a576f074b5746b5d11744d7421b39af1_15926	MMASJCM_RS20600.p01	c39d223208851a3dc51c9f04667d49b8_17069	AOY11_RS20545.p01	A3N95_RS19425.p01	A3N96_RS22410.p01	A3N97_RS19780.p01	A3N98_RS21290.p01	A3N99_RS21885.p01	A3O00_RS20440.p01	A3O01_RS21160.p01	A3O02_RS20855.p01	A3O03_RS22000.p01	A3O04_RS20295.p01	A3O05_RS19575.p01	A3O06_RS22805.p01	BAB74_RS19910.p01	BAB76_RS21170.p01	3af8ec970b88a6d1bcd28f8adf518d97_15734	BAB78_RS21090.p01	BAB79_RS22800.p01	CAK77_RS20390.p01	DDT49_RS22800.p01	DDT47_RS01165.p01	DDT53_RS01165.p01	DSQ36_RS20860.p01	MASB_RS21000.p01	D8677_RS24610.p01	EFV83_RS06525.p01	EXM25_RS20350.p01	EXM27_RS20305.p01	9a4c8fc1848a3d3f0726c05a3595eff6_16685
CAK77_RS20395	hypothetical protein	34	Core	MAB_4071.p01	MYCMA_RS03895.p01	a576f074b5746b5d11744d7421b39af1_15930	MMASJCM_RS20605.p01	c39d223208851a3dc51c9f04667d49b8_17073	AOY11_RS20550.p01	A3N95_RS19430.p01	A3N96_RS22415.p01	A3N97_RS19785.p01	A3N98_RS21295.p01	A3N99_RS21890.p01	A3O00_RS20445.p01	A3O01_RS21165.p01	A3O02_RS20860.p01	A3O03_RS22005.p01	A3O04_RS20300.p01	A3O05_RS19580.p01	A3O06_RS22810.p01	BAB74_RS19915.p01	BAB76_RS21175.p01	3af8ec970b88a6d1bcd28f8adf518d97_15738	BAB78_RS21095.p01	BAB79_RS22805.p01	CAK77_RS20395.p01	DDT49_RS22805.p01	DDT47_RS01160.p01	DDT53_RS01160.p01	DSQ36_RS20865.p01	MASB_RS21005.p01	D8677_RS24605.p01	EFV83_RS06530.p01	EXM25_RS20355.p01	EXM27_RS20310.p01	9a4c8fc1848a3d3f0726c05a3595eff6_16682
DSQ36_RS21140	NtaA/DmoA family FMN-dependent monooxygenase	34	Core	MAB_4125.p01	MYCMA_RS03620.p01	a576f074b5746b5d11744d7421b39af1_16105	MMASJCM_RS20875.p01	c39d223208851a3dc51c9f04667d49b8_17283	AOY11_RS20820.p01	A3N95_RS19700.p01	A3N96_RS22690.p01	A3N97_RS20055.p01	A3N98_RS21570.p01	A3N99_RS22165.p01	A3O00_RS20720.p01	A3O01_RS21435.p01	A3O02_RS21125.p01	A3O03_RS22280.p01	A3O04_RS20570.p01	A3O05_RS19850.p01	A3O06_RS23085.p01	BAB74_RS20185.p01	BAB76_RS21445.p01	3af8ec970b88a6d1bcd28f8adf518d97_15955	BAB78_RS21365.p01	BAB79_RS23080.p01	CAK77_RS20680.p01	DDT49_RS23085.p01	DDT47_RS00880.p01	DDT53_RS00880.p01	DSQ36_RS21140.p01	MASB_RS21285.p01	D8677_RS24330.p01	EFV83_RS06805.p01	EXM25_RS20640.p01	EXM27_RS20595.p01	9a4c8fc1848a3d3f0726c05a3595eff6_16507
EXM27_RS20635	hypothetical protein	34	Core	MAB_4133c.p01	MYCMA_RS03580.p01	a576f074b5746b5d11744d7421b39af1_16137	MMASJCM_RS20915.p01	c39d223208851a3dc51c9f04667d49b8_17315	AOY11_RS20860.p01	A3N95_RS19740.p01	A3N96_RS22730.p01	A3N97_RS20095.p01	A3N98_RS21610.p01	A3N99_RS22205.p01	A3O00_RS20760.p01	A3O01_RS21475.p01	A3O02_RS21165.p01	A3O03_RS22320.p01	A3O04_RS20610.p01	A3O05_RS19890.p01	A3O06_RS23125.p01	BAB74_RS20225.p01	BAB76_RS21485.p01	3af8ec970b88a6d1bcd28f8adf518d97_15987	BAB78_RS21405.p01	BAB79_RS23120.p01	CAK77_RS20720.p01	DDT49_RS23125.p01	DDT47_RS00840.p01	DDT53_RS00840.p01	DSQ36_RS21180.p01	MASB_RS21325.p01	D8677_RS24290.p01	EFV83_RS06845.p01	EXM25_RS20680.p01	EXM27_RS20635.p01	9a4c8fc1848a3d3f0726c05a3595eff6_16476
D8677_RS24245	YHYH protein	34	Core	MAB_4142c.p01	MYCMA_RS03535.p01	a576f074b5746b5d11744d7421b39af1_16169	MMASJCM_RS20955.p01	c39d223208851a3dc51c9f04667d49b8_17348	AOY11_RS20905.p01	A3N95_RS19780.p01	A3N96_RS22775.p01	A3N97_RS20140.p01	A3N98_RS21655.p01	A3N99_RS22250.p01	A3O00_RS20805.p01	A3O01_RS21520.p01	A3O02_RS21210.p01	A3O03_RS22365.p01	A3O04_RS20650.p01	A3O05_RS19935.p01	A3O06_RS23165.p01	BAB74_RS20265.p01	BAB76_RS21530.p01	3af8ec970b88a6d1bcd28f8adf518d97_16018	BAB78_RS21460.p01	BAB79_RS23160.p01	CAK77_RS20760.p01	DDT49_RS23170.p01	DDT47_RS00795.p01	DDT53_RS00795.p01	DSQ36_RS21225.p01	MASB_RS21370.p01	D8677_RS24245.p01	EFV83_RS06890.p01	EXM25_RS20720.p01	EXM27_RS20675.p01	9a4c8fc1848a3d3f0726c05a3595eff6_16444
A3N96_RS22930	gamma carbonic anhydrase family protein	34	Core	MAB_4172c.p01	MYCMA_RS03380.p01	a576f074b5746b5d11744d7421b39af1_16282	MMASJCM_RS21100.p01	c39d223208851a3dc51c9f04667d49b8_17461	AOY11_RS21055.p01	A3N95_RS19930.p01	A3N96_RS22930.p01	A3N97_RS20290.p01	A3N98_RS21810.p01	A3N99_RS22405.p01	A3O00_RS20955.p01	A3O01_RS21670.p01	A3O02_RS21360.p01	A3O03_RS22520.p01	A3O04_RS20795.p01	A3O05_RS20085.p01	A3O06_RS23310.p01	BAB74_RS20410.p01	BAB76_RS21680.p01	3af8ec970b88a6d1bcd28f8adf518d97_16132	BAB78_RS21630.p01	BAB79_RS23305.p01	CAK77_RS20910.p01	DDT49_RS23320.p01	DDT47_RS00645.p01	DDT53_RS00645.p01	DSQ36_RS21375.p01	MASB_RS21520.p01	D8677_RS24095.p01	EFV83_RS07040.p01	EXM25_RS20870.p01	EXM27_RS20825.p01	9a4c8fc1848a3d3f0726c05a3595eff6_16331
A3N95_RS19950	lycopene cyclase	34	Core	MAB_4176c.p01	MYCMA_RS03360.p01	a576f074b5746b5d11744d7421b39af1_16298	MMASJCM_RS21120.p01	c39d223208851a3dc51c9f04667d49b8_17477	AOY11_RS21075.p01	A3N95_RS19950.p01	A3N96_RS22950.p01	A3N97_RS20310.p01	A3N98_RS21830.p01	A3N99_RS22425.p01	A3O00_RS20975.p01	A3O01_RS21690.p01	A3O02_RS21380.p01	A3O03_RS22540.p01	A3O04_RS20815.p01	A3O05_RS20105.p01	A3O06_RS23330.p01	BAB74_RS20430.p01	BAB76_RS21700.p01	3af8ec970b88a6d1bcd28f8adf518d97_16148	BAB78_RS21650.p01	BAB79_RS23325.p01	CAK77_RS20930.p01	DDT49_RS23340.p01	DDT47_RS00625.p01	DDT53_RS00625.p01	DSQ36_RS21395.p01	MASB_RS21540.p01	D8677_RS24075.p01	EFV83_RS07060.p01	EXM25_RS20890.p01	EXM27_RS20845.p01	9a4c8fc1848a3d3f0726c05a3595eff6_16315
BAB76_RS21815	FAD-dependent oxidoreductase	34	Core	MAB_4199.p01	MYCMA_RS03245.p01	a576f074b5746b5d11744d7421b39af1_16548	MMASJCM_RS21235.p01	c39d223208851a3dc51c9f04667d49b8_17655	AOY11_RS21190.p01	A3N95_RS20065.p01	A3N96_RS23065.p01	A3N97_RS20425.p01	A3N98_RS21945.p01	A3N99_RS22540.p01	A3O00_RS21090.p01	A3O01_RS21805.p01	A3O02_RS21495.p01	A3O03_RS22655.p01	A3O04_RS20930.p01	A3O05_RS20220.p01	A3O06_RS23445.p01	BAB74_RS20545.p01	BAB76_RS21815.p01	3af8ec970b88a6d1bcd28f8adf518d97_16238	BAB78_RS21765.p01	BAB79_RS23440.p01	CAK77_RS21045.p01	DDT49_RS23455.p01	DDT47_RS00510.p01	DDT53_RS00510.p01	DSQ36_RS21510.p01	MASB_RS21655.p01	D8677_RS23960.p01	EFV83_RS07175.p01	EXM25_RS21005.p01	EXM27_RS20960.p01	9a4c8fc1848a3d3f0726c05a3595eff6_16068
EXM25_RS21110	hypothetical protein	34	Core	MAB_4220c.p01	MYCMA_RS03140.p01	a576f074b5746b5d11744d7421b39af1_16633	MMASJCM_RS21340.p01	c39d223208851a3dc51c9f04667d49b8_17738	AOY11_RS21295.p01	A3N95_RS20170.p01	A3N96_RS23170.p01	A3N97_RS20530.p01	A3N98_RS22050.p01	A3N99_RS22645.p01	A3O00_RS21195.p01	A3O01_RS21910.p01	A3O02_RS21600.p01	A3O03_RS22760.p01	A3O04_RS21035.p01	A3O05_RS20325.p01	A3O06_RS23550.p01	BAB74_RS20650.p01	BAB76_RS21920.p01	3af8ec970b88a6d1bcd28f8adf518d97_16321	BAB78_RS21870.p01	BAB79_RS23545.p01	CAK77_RS21150.p01	DDT49_RS23560.p01	DDT47_RS00405.p01	DDT53_RS00405.p01	DSQ36_RS21615.p01	MASB_RS21760.p01	D8677_RS23855.p01	EFV83_RS07280.p01	EXM25_RS21110.p01	EXM27_RS21065.p01	9a4c8fc1848a3d3f0726c05a3595eff6_15983
MYCMA_RS03100	hypothetical protein	34	Core	MAB_4228c.p01	MYCMA_RS03100.p01	a576f074b5746b5d11744d7421b39af1_16664	MMASJCM_RS21380.p01	c39d223208851a3dc51c9f04667d49b8_17770	AOY11_RS21335.p01	A3N95_RS20210.p01	A3N96_RS23210.p01	A3N97_RS20570.p01	A3N98_RS22090.p01	A3N99_RS22685.p01	A3O00_RS21235.p01	A3O01_RS21950.p01	A3O02_RS21640.p01	A3O03_RS22800.p01	A3O04_RS21075.p01	A3O05_RS20365.p01	A3O06_RS23590.p01	BAB74_RS20690.p01	BAB76_RS21960.p01	3af8ec970b88a6d1bcd28f8adf518d97_16351	BAB78_RS21910.p01	BAB79_RS23585.p01	CAK77_RS21190.p01	DDT49_RS23600.p01	DDT47_RS00365.p01	DDT53_RS00365.p01	DSQ36_RS21655.p01	MASB_RS21800.p01	D8677_RS23815.p01	EFV83_RS07320.p01	EXM25_RS21150.p01	EXM27_RS21105.p01	9a4c8fc1848a3d3f0726c05a3595eff6_15951
DSQ36_RS21735	hypothetical protein	34	Core	MAB_4244c.p01	MYCMA_RS03020.p01	a576f074b5746b5d11744d7421b39af1_16725	MMASJCM_RS21460.p01	c39d223208851a3dc51c9f04667d49b8_17832	AOY11_RS21415.p01	A3N95_RS20300.p01	A3N96_RS23290.p01	A3N97_RS20650.p01	A3N98_RS22170.p01	A3N99_RS22765.p01	A3O00_RS21315.p01	A3O01_RS22030.p01	A3O02_RS21720.p01	A3O03_RS22880.p01	A3O04_RS21155.p01	A3O05_RS20445.p01	A3O06_RS23670.p01	BAB74_RS20770.p01	BAB76_RS22040.p01	3af8ec970b88a6d1bcd28f8adf518d97_16414	BAB78_RS21990.p01	BAB79_RS23665.p01	CAK77_RS21270.p01	DDT49_RS23680.p01	DDT47_RS00285.p01	DDT53_RS00285.p01	DSQ36_RS21735.p01	MASB_RS21880.p01	D8677_RS23735.p01	EFV83_RS07400.p01	EXM25_RS21230.p01	EXM27_RS21185.p01	9a4c8fc1848a3d3f0726c05a3595eff6_15888
purT	formate-dependent phosphoribosylglycinamide formyltransferase	34	Core	MAB_4245c.p01	MYCMA_RS03015.p01	a576f074b5746b5d11744d7421b39af1_16729	MMASJCM_RS21465.p01	c39d223208851a3dc51c9f04667d49b8_17836	AOY11_RS21420.p01	A3N95_RS20305.p01	A3N96_RS23295.p01	A3N97_RS20655.p01	A3N98_RS22175.p01	A3N99_RS22770.p01	A3O00_RS21320.p01	A3O01_RS22035.p01	A3O02_RS21725.p01	A3O03_RS22885.p01	A3O04_RS21160.p01	A3O05_RS20450.p01	A3O06_RS23675.p01	BAB74_RS20775.p01	BAB76_RS22045.p01	3af8ec970b88a6d1bcd28f8adf518d97_16417	BAB78_RS21995.p01	BAB79_RS23670.p01	CAK77_RS21275.p01	DDT49_RS23685.p01	DDT47_RS00280.p01	DDT53_RS00280.p01	DSQ36_RS21740.p01	MASB_RS21885.p01	D8677_RS23730.p01	EFV83_RS07405.p01	EXM25_RS21235.p01	EXM27_RS21190.p01	9a4c8fc1848a3d3f0726c05a3595eff6_15884
EFV83_RS07435	hypothetical protein	34	Core	MAB_4250.p01	MYCMA_RS02935.p01	a576f074b5746b5d11744d7421b39af1_16753	MMASJCM_RS21545.p01	c39d223208851a3dc51c9f04667d49b8_17859	AOY11_RS21445.p01	A3N95_RS20330.p01	A3N96_RS23375.p01	A3N97_RS20735.p01	A3N98_RS22255.p01	A3N99_RS22850.p01	A3O00_RS21345.p01	A3O01_RS22060.p01	A3O02_RS21750.p01	A3O03_RS22965.p01	A3O04_RS21240.p01	A3O05_RS20475.p01	A3O06_RS23755.p01	BAB74_RS20855.p01	BAB76_RS22070.p01	3af8ec970b88a6d1bcd28f8adf518d97_16485	BAB78_RS22020.p01	BAB79_RS23750.p01	CAK77_RS21360.p01	DDT49_RS23770.p01	DDT47_RS00195.p01	DDT53_RS00195.p01	DSQ36_RS21770.p01	MASB_RS21915.p01	D8677_RS23700.p01	EFV83_RS07435.p01	EXM25_RS21320.p01	EXM27_RS21275.p01	9a4c8fc1848a3d3f0726c05a3595eff6_15861
MASB_RS21920	site-2 protease family protein	34	Core	MAB_4251.p01	MYCMA_RS02930.p01	a576f074b5746b5d11744d7421b39af1_16756	MMASJCM_RS21550.p01	c39d223208851a3dc51c9f04667d49b8_17863	AOY11_RS21450.p01	A3N95_RS20335.p01	A3N96_RS23380.p01	A3N97_RS20740.p01	A3N98_RS22260.p01	A3N99_RS22855.p01	A3O00_RS21350.p01	A3O01_RS22065.p01	A3O02_RS21755.p01	A3O03_RS22970.p01	A3O04_RS21245.p01	A3O05_RS20480.p01	A3O06_RS23760.p01	BAB74_RS20860.p01	BAB76_RS22075.p01	3af8ec970b88a6d1bcd28f8adf518d97_16489	BAB78_RS22025.p01	BAB79_RS23755.p01	CAK77_RS21365.p01	DDT49_RS23775.p01	DDT47_RS00190.p01	DDT53_RS00190.p01	DSQ36_RS21775.p01	MASB_RS21920.p01	D8677_RS23695.p01	EFV83_RS07440.p01	EXM25_RS21325.p01	EXM27_RS21280.p01	9a4c8fc1848a3d3f0726c05a3595eff6_15857
BAB78_RS22060	RNA methyltransferase	34	Core	MAB_4258c.p01	MYCMA_RS02895.p01	a576f074b5746b5d11744d7421b39af1_16784	MMASJCM_RS21585.p01	c39d223208851a3dc51c9f04667d49b8_17891	AOY11_RS21485.p01	A3N95_RS20370.p01	A3N96_RS23415.p01	A3N97_RS20775.p01	A3N98_RS22295.p01	A3N99_RS22890.p01	A3O00_RS21385.p01	A3O01_RS22100.p01	A3O02_RS21790.p01	A3O03_RS23005.p01	A3O04_RS21280.p01	A3O05_RS20515.p01	A3O06_RS23795.p01	BAB74_RS20895.p01	BAB76_RS22110.p01	3af8ec970b88a6d1bcd28f8adf518d97_16517	BAB78_RS22060.p01	BAB79_RS23790.p01	CAK77_RS21400.p01	DDT49_RS23810.p01	DDT47_RS00155.p01	DDT53_RS00155.p01	DSQ36_RS21810.p01	MASB_RS21955.p01	D8677_RS23660.p01	EFV83_RS07475.p01	EXM25_RS21360.p01	EXM27_RS21315.p01	9a4c8fc1848a3d3f0726c05a3595eff6_15829
DDT47_RS00115	SRPBCC domain-containing protein	34	Core	MAB_4266c.p01	MYCMA_RS02855.p01	a576f074b5746b5d11744d7421b39af1_16815	MMASJCM_RS21625.p01	c39d223208851a3dc51c9f04667d49b8_17923	AOY11_RS21525.p01	A3N95_RS20410.p01	A3N96_RS23455.p01	A3N97_RS20815.p01	A3N98_RS22335.p01	A3N99_RS22930.p01	A3O00_RS21425.p01	A3O01_RS22140.p01	A3O02_RS21830.p01	A3O03_RS23045.p01	A3O04_RS21320.p01	A3O05_RS20555.p01	A3O06_RS23835.p01	BAB74_RS20935.p01	BAB76_RS22150.p01	3af8ec970b88a6d1bcd28f8adf518d97_16549	BAB78_RS22100.p01	BAB79_RS23830.p01	CAK77_RS21440.p01	DDT49_RS23850.p01	DDT47_RS00115.p01	DDT53_RS00115.p01	DSQ36_RS21850.p01	MASB_RS21995.p01	D8677_RS23620.p01	EFV83_RS07515.p01	EXM25_RS21400.p01	EXM27_RS21355.p01	9a4c8fc1848a3d3f0726c05a3595eff6_15799
A3O06_RS23875	hypothetical protein	34	Core	MAB_4274c.p01	MYCMA_RS02815.p01	a576f074b5746b5d11744d7421b39af1_16842	MMASJCM_RS21665.p01	c39d223208851a3dc51c9f04667d49b8_17955	AOY11_RS21565.p01	A3N95_RS20450.p01	A3N96_RS23495.p01	A3N97_RS20855.p01	A3N98_RS22375.p01	A3N99_RS22970.p01	A3O00_RS21465.p01	A3O01_RS22180.p01	A3O02_RS21870.p01	A3O03_RS23085.p01	A3O04_RS21360.p01	A3O05_RS20595.p01	A3O06_RS23875.p01	BAB74_RS20975.p01	BAB76_RS22190.p01	3af8ec970b88a6d1bcd28f8adf518d97_16579	BAB78_RS22140.p01	BAB79_RS23870.p01	CAK77_RS21485.p01	DDT49_RS23890.p01	DDT47_RS00075.p01	DDT53_RS00075.p01	DSQ36_RS21890.p01	MASB_RS22035.p01	D8677_RS23580.p01	EFV83_RS07555.p01	EXM25_RS21445.p01	EXM27_RS21400.p01	9a4c8fc1848a3d3f0726c05a3595eff6_15771
MAUC22_RS23265	thiol:disulfide interchange protein	34	Core	MAB_4276c.p01	MYCMA_RS02800.p01	a576f074b5746b5d11744d7421b39af1_16854	MMASJCM_RS21675.p01	c39d223208851a3dc51c9f04667d49b8_17963	AOY11_RS21575.p01	A3N95_RS20465.p01	A3N96_RS23510.p01	A3N97_RS20865.p01	A3N98_RS22390.p01	A3N99_RS22985.p01	A3O00_RS21475.p01	A3O01_RS22190.p01	A3O02_RS21880.p01	A3O03_RS23100.p01	A3O04_RS21370.p01	A3O05_RS20610.p01	A3O06_RS23885.p01	BAB74_RS20985.p01	BAB76_RS22200.p01	3af8ec970b88a6d1bcd28f8adf518d97_16591	BAB78_RS22150.p01	BAB79_RS23880.p01	CAK77_RS21510.p01	DDT49_RS23915.p01	DDT47_RS00050.p01	DDT53_RS00050.p01	DSQ36_RS21905.p01	MASB_RS22055.p01	D8677_RS23565.p01	EFV83_RS07570.p01	EXM25_RS21470.p01	EXM27_RS21425.p01	9a4c8fc1848a3d3f0726c05a3595eff6_15759
BAB74_RS20995	hypothetical protein	34	Core	MAB_4278.p01	MYCMA_RS02790.p01	a576f074b5746b5d11744d7421b39af1_16861	MMASJCM_RS21685.p01	c39d223208851a3dc51c9f04667d49b8_17971	AOY11_RS21585.p01	A3N95_RS20475.p01	A3N96_RS23520.p01	A3N97_RS20875.p01	A3N98_RS22400.p01	A3N99_RS22995.p01	A3O00_RS21485.p01	A3O01_RS22200.p01	A3O02_RS21890.p01	A3O03_RS23110.p01	A3O04_RS21380.p01	A3O05_RS20620.p01	A3O06_RS23895.p01	BAB74_RS20995.p01	BAB76_RS22210.p01	3af8ec970b88a6d1bcd28f8adf518d97_16599	BAB78_RS22160.p01	BAB79_RS23890.p01	CAK77_RS21520.p01	DDT49_RS23925.p01	DDT47_RS00040.p01	DDT53_RS00040.p01	DSQ36_RS21915.p01	MASB_RS22065.p01	D8677_RS23555.p01	EFV83_RS07580.p01	EXM25_RS21480.p01	EXM27_RS21435.p01	9a4c8fc1848a3d3f0726c05a3595eff6_15751
BAB78_RS22205	cytochrome c biogenesis protein CcdA	34	Core	MAB_4286.p01	MYCMA_RS02745.p01	a576f074b5746b5d11744d7421b39af1_16896	MMASJCM_RS21730.p01	c39d223208851a3dc51c9f04667d49b8_18007	AOY11_RS21630.p01	A3N95_RS20520.p01	A3N96_RS23565.p01	A3N97_RS20920.p01	A3N98_RS22445.p01	A3N99_RS23040.p01	A3O00_RS21530.p01	A3O01_RS22245.p01	A3O02_RS21935.p01	A3O03_RS23155.p01	A3O04_RS21425.p01	A3O05_RS20665.p01	A3O06_RS23940.p01	BAB74_RS21040.p01	BAB76_RS22255.p01	3af8ec970b88a6d1bcd28f8adf518d97_16634	BAB78_RS22205.p01	BAB79_RS23935.p01	CAK77_RS21565.p01	DDT49_RS00015.p01	DDT47_RS24495.p01	DDT53_RS24490.p01	DSQ36_RS21960.p01	MASB_RS22110.p01	D8677_RS23510.p01	EFV83_RS07625.p01	EXM25_RS21525.p01	EXM27_RS21480.p01	9a4c8fc1848a3d3f0726c05a3595eff6_15715
EXM27_RS21485	penicillinase repressor	34	Core	MAB_4287.p01	MYCMA_RS02740.p01	a576f074b5746b5d11744d7421b39af1_16900	MMASJCM_RS21735.p01	c39d223208851a3dc51c9f04667d49b8_18011	AOY11_RS21635.p01	A3N95_RS20525.p01	A3N96_RS23570.p01	A3N97_RS20925.p01	A3N98_RS22450.p01	A3N99_RS23045.p01	A3O00_RS21535.p01	A3O01_RS22250.p01	A3O02_RS21940.p01	A3O03_RS23160.p01	A3O04_RS21430.p01	A3O05_RS20670.p01	A3O06_RS23945.p01	BAB74_RS21045.p01	BAB76_RS22260.p01	3af8ec970b88a6d1bcd28f8adf518d97_16638	BAB78_RS22210.p01	BAB79_RS23940.p01	CAK77_RS21570.p01	DDT49_RS00020.p01	DDT47_RS24490.p01	DDT53_RS24485.p01	DSQ36_RS21965.p01	MASB_RS22115.p01	D8677_RS23505.p01	EFV83_RS07630.p01	EXM25_RS21530.p01	EXM27_RS21485.p01	9a4c8fc1848a3d3f0726c05a3595eff6_15711
A3O00_RS21550	hypothetical protein	34	Core	MAB_4290c.p01	MYCMA_RS02725.p01	a576f074b5746b5d11744d7421b39af1_16912	MMASJCM_RS21750.p01	c39d223208851a3dc51c9f04667d49b8_18023	AOY11_RS21650.p01	A3N95_RS20540.p01	A3N96_RS23585.p01	A3N97_RS20940.p01	A3N98_RS22465.p01	A3N99_RS23060.p01	A3O00_RS21550.p01	A3O01_RS22265.p01	A3O02_RS21955.p01	A3O03_RS23175.p01	A3O04_RS21445.p01	A3O05_RS20685.p01	A3O06_RS23960.p01	BAB74_RS21060.p01	BAB76_RS22275.p01	3af8ec970b88a6d1bcd28f8adf518d97_16650	BAB78_RS22225.p01	BAB79_RS23955.p01	CAK77_RS21585.p01	DDT49_RS00035.p01	DDT47_RS24475.p01	DDT53_RS24470.p01	DSQ36_RS21980.p01	MASB_RS22130.p01	D8677_RS23490.p01	EFV83_RS07645.p01	EXM25_RS21545.p01	EXM27_RS21500.p01	9a4c8fc1848a3d3f0726c05a3595eff6_15699
MASS_RS22025	glycoside hydrolase family 27 protein	34	Core	MAB_4303.p01	MYCMA_RS02660.p01	a576f074b5746b5d11744d7421b39af1_16963	MMASJCM_RS21815.p01	c39d223208851a3dc51c9f04667d49b8_18074	AOY11_RS21715.p01	A3N95_RS20605.p01	A3N96_RS23650.p01	A3N97_RS21005.p01	A3N98_RS22530.p01	A3N99_RS23125.p01	A3O00_RS21615.p01	A3O01_RS22330.p01	A3O02_RS22020.p01	A3O03_RS23240.p01	A3O04_RS21510.p01	A3O05_RS20750.p01	A3O06_RS24025.p01	BAB74_RS21125.p01	BAB76_RS22340.p01	3af8ec970b88a6d1bcd28f8adf518d97_16702	BAB78_RS22290.p01	BAB79_RS24020.p01	CAK77_RS21650.p01	DDT49_RS00100.p01	DDT47_RS24410.p01	DDT53_RS24405.p01	DSQ36_RS22045.p01	MASB_RS22195.p01	D8677_RS23425.p01	EFV83_RS07710.p01	EXM25_RS21610.p01	EXM27_RS21565.p01	9a4c8fc1848a3d3f0726c05a3595eff6_15647
A3N96_RS13400	lipase	34	Core	MAB_2676.p01	MYCMA_RS11060.p01	a576f074b5746b5d11744d7421b39af1_10308	MMASJCM_RS13090.p01	c39d223208851a3dc51c9f04667d49b8_10276	AOY11_RS12275.p01	A3N95_RS12425.p01	A3N96_RS13400.p01	A3N97_RS12730.p01	A3N98_RS12595.p01	A3N99_RS13190.p01	A3O00_RS13405.p01	A3O01_RS13335.p01	A3O02_RS13395.p01	A3O03_RS13390.p01	A3O04_RS13110.p01	A3O05_RS12125.p01	A3O06_RS13625.p01	BAB74_RS12945.p01	BAB76_RS13345.p01	3af8ec970b88a6d1bcd28f8adf518d97_10315	BAB78_RS13535.p01	BAB79_RS13615.p01	CAK77_RS13120.p01	DDT49_RS15225.p01	DDT47_RS08785.p01	DDT53_RS08470.p01	DSQ36_RS13725.p01	MASB_RS12950.p01	D8677_RS06640.p01	EFV83_RS24740.p01	EXM25_RS13070.p01	EXM27_RS13070.p01	9a4c8fc1848a3d3f0726c05a3595eff6_2551
A3N99_RS23160	hypothetical protein	34	Core	MAB_4311c.p01	MYCMA_RS02625.p01	a576f074b5746b5d11744d7421b39af1_16990	MMASJCM_RS21850.p01	c39d223208851a3dc51c9f04667d49b8_18101	AOY11_RS21750.p01	A3N95_RS20640.p01	A3N96_RS23685.p01	A3N97_RS21040.p01	A3N98_RS22565.p01	A3N99_RS23160.p01	A3O00_RS21650.p01	A3O01_RS22365.p01	A3O02_RS22055.p01	A3O03_RS23275.p01	A3O04_RS21545.p01	A3O05_RS20785.p01	A3O06_RS24060.p01	BAB74_RS21160.p01	BAB76_RS22375.p01	3af8ec970b88a6d1bcd28f8adf518d97_16729	BAB78_RS22325.p01	BAB79_RS24055.p01	CAK77_RS21685.p01	DDT49_RS00135.p01	DDT47_RS24375.p01	DDT53_RS24370.p01	DSQ36_RS22080.p01	MASB_RS22230.p01	D8677_RS23390.p01	EFV83_RS07745.p01	EXM25_RS21645.p01	EXM27_RS21600.p01	9a4c8fc1848a3d3f0726c05a3595eff6_15619
BAB76_RS22715	CoA ester lyase	34	Core	MAB_4378c.p01	MYCMA_RS02460.p01	a576f074b5746b5d11744d7421b39af1_17239	MMASJCM_RS22025.p01	c39d223208851a3dc51c9f04667d49b8_18225	AOY11_RS22090.p01	A3N95_RS20970.p01	A3N96_RS23945.p01	A3N97_RS21210.p01	A3N98_RS22825.p01	A3N99_RS23420.p01	A3O00_RS21990.p01	A3O01_RS22705.p01	A3O02_RS22395.p01	A3O03_RS23535.p01	A3O04_RS21720.p01	A3O05_RS20945.p01	A3O06_RS24225.p01	BAB74_RS21335.p01	BAB76_RS22715.p01	3af8ec970b88a6d1bcd28f8adf518d97_16868	BAB78_RS22685.p01	BAB79_RS24220.p01	CAK77_RS21865.p01	DDT49_RS00305.p01	DDT47_RS24205.p01	DDT53_RS24200.p01	DSQ36_RS22440.p01	MASB_RS22415.p01	D8677_RS23035.p01	EFV83_RS08100.p01	EXM25_RS21825.p01	EXM27_RS21780.p01	9a4c8fc1848a3d3f0726c05a3595eff6_15375
CAK77_RS21890	DUF4334 domain-containing protein	34	Core	MAB_4387.p01	MYCMA_RS02435.p01	a576f074b5746b5d11744d7421b39af1_17282	MMASJCM_RS22050.p01	c39d223208851a3dc51c9f04667d49b8_18245	AOY11_RS22135.p01	A3N95_RS21015.p01	A3N96_RS23970.p01	A3N97_RS21235.p01	A3N98_RS22850.p01	A3N99_RS23445.p01	A3O00_RS22035.p01	A3O01_RS22750.p01	A3O02_RS22440.p01	A3O03_RS23560.p01	A3O04_RS21745.p01	A3O05_RS21015.p01	A3O06_RS24250.p01	BAB74_RS21360.p01	BAB76_RS22760.p01	3af8ec970b88a6d1bcd28f8adf518d97_16888	BAB78_RS22730.p01	BAB79_RS24245.p01	CAK77_RS21890.p01	DDT49_RS00330.p01	DDT47_RS24180.p01	DDT53_RS24175.p01	DSQ36_RS22490.p01	MASB_RS22835.p01	D8677_RS22985.p01	EFV83_RS08150.p01	EXM25_RS21850.p01	EXM27_RS21805.p01	9a4c8fc1848a3d3f0726c05a3595eff6_15329
A3O00_RS22040	NAD(P)-dependent alcohol dehydrogenase	34	Core	MAB_4388.p01	MYCMA_RS02430.p01	a576f074b5746b5d11744d7421b39af1_17285	MMASJCM_RS22055.p01	c39d223208851a3dc51c9f04667d49b8_18249	AOY11_RS22140.p01	A3N95_RS21020.p01	A3N96_RS23975.p01	A3N97_RS21240.p01	A3N98_RS22855.p01	A3N99_RS23450.p01	A3O00_RS22040.p01	A3O01_RS22755.p01	A3O02_RS22445.p01	A3O03_RS23565.p01	A3O04_RS21750.p01	A3O05_RS21020.p01	A3O06_RS24255.p01	BAB74_RS21365.p01	BAB76_RS22765.p01	3af8ec970b88a6d1bcd28f8adf518d97_16892	BAB78_RS22735.p01	BAB79_RS24250.p01	CAK77_RS21895.p01	DDT49_RS00335.p01	DDT47_RS24175.p01	DDT53_RS24170.p01	DSQ36_RS22495.p01	MASB_RS22840.p01	D8677_RS22980.p01	EFV83_RS08155.p01	EXM25_RS21855.p01	EXM27_RS21810.p01	9a4c8fc1848a3d3f0726c05a3595eff6_15325
BAB79_RS24260	ABC transporter substrate-binding protein	34	Core	MAB_4390.p01	MYCMA_RS02420.p01	a576f074b5746b5d11744d7421b39af1_17293	MMASJCM_RS22065.p01	c39d223208851a3dc51c9f04667d49b8_18257	AOY11_RS22150.p01	A3N95_RS21030.p01	A3N96_RS23985.p01	A3N97_RS21250.p01	A3N98_RS22865.p01	A3N99_RS23460.p01	A3O00_RS22050.p01	A3O01_RS22765.p01	A3O02_RS22455.p01	A3O03_RS23575.p01	A3O04_RS21760.p01	A3O05_RS21030.p01	A3O06_RS24265.p01	BAB74_RS21375.p01	BAB76_RS22775.p01	3af8ec970b88a6d1bcd28f8adf518d97_16900	BAB78_RS22745.p01	BAB79_RS24260.p01	CAK77_RS21905.p01	DDT49_RS00345.p01	DDT47_RS24165.p01	DDT53_RS24160.p01	DSQ36_RS22505.p01	MASB_RS22850.p01	D8677_RS22970.p01	EFV83_RS08165.p01	EXM25_RS21865.p01	EXM27_RS21820.p01	9a4c8fc1848a3d3f0726c05a3595eff6_15317
DDT53_RS08355	asparaginase	34	Core	MAB_2701.p01	MYCMA_RS10940.p01	a576f074b5746b5d11744d7421b39af1_10400	MMASJCM_RS13210.p01	c39d223208851a3dc51c9f04667d49b8_10374	AOY11_RS12405.p01	A3N95_RS12555.p01	A3N96_RS13520.p01	A3N97_RS12850.p01	A3N98_RS12715.p01	A3N99_RS13310.p01	A3O00_RS13535.p01	A3O01_RS13465.p01	A3O02_RS13525.p01	A3O03_RS13510.p01	A3O04_RS13230.p01	A3O05_RS12255.p01	A3O06_RS13745.p01	BAB74_RS13065.p01	BAB76_RS13475.p01	3af8ec970b88a6d1bcd28f8adf518d97_10405	BAB78_RS13665.p01	BAB79_RS13735.p01	CAK77_RS13235.p01	DDT49_RS15340.p01	DDT47_RS08670.p01	DDT53_RS08355.p01	DSQ36_RS13850.p01	MASB_RS13075.p01	D8677_RS06515.p01	EFV83_RS24865.p01	EXM25_RS13185.p01	EXM27_RS13185.p01	9a4c8fc1848a3d3f0726c05a3595eff6_2461
A3N99_RS23495	hypothetical protein	34	Core	MAB_4398c.p01	MYCMA_RS02385.p01	a576f074b5746b5d11744d7421b39af1_17316	MMASJCM_RS22100.p01	c39d223208851a3dc51c9f04667d49b8_18281	AOY11_RS22180.p01	A3N95_RS21060.p01	A3N96_RS24020.p01	A3N97_RS21285.p01	A3N98_RS22900.p01	A3N99_RS23495.p01	A3O00_RS22080.p01	A3O01_RS22795.p01	A3O02_RS22485.p01	A3O03_RS23610.p01	A3O04_RS21795.p01	A3O05_RS21060.p01	A3O06_RS24300.p01	BAB74_RS21410.p01	BAB76_RS22815.p01	3af8ec970b88a6d1bcd28f8adf518d97_16924	BAB78_RS22795.p01	BAB79_RS24295.p01	CAK77_RS21945.p01	DDT49_RS00385.p01	DDT47_RS24135.p01	DDT53_RS24130.p01	DSQ36_RS22545.p01	MASB_RS22885.p01	D8677_RS22935.p01	EFV83_RS08195.p01	EXM25_RS21895.p01	EXM27_RS21850.p01	9a4c8fc1848a3d3f0726c05a3595eff6_15293
AOY11_RS22305	hypothetical protein	34	Core	MAB_4424.p01	MYCMA_RS02265.p01	a576f074b5746b5d11744d7421b39af1_17414	MMASJCM_RS22220.p01	c39d223208851a3dc51c9f04667d49b8_18379	AOY11_RS22305.p01	A3N95_RS21185.p01	A3N96_RS24140.p01	A3N97_RS21405.p01	A3N98_RS23020.p01	A3N99_RS23615.p01	A3O00_RS22205.p01	A3O01_RS22920.p01	A3O02_RS22610.p01	A3O03_RS23730.p01	A3O04_RS21915.p01	A3O05_RS21185.p01	A3O06_RS24420.p01	BAB74_RS21530.p01	BAB76_RS22940.p01	3af8ec970b88a6d1bcd28f8adf518d97_17021	BAB78_RS22925.p01	BAB79_RS24415.p01	CAK77_RS22065.p01	DDT49_RS00510.p01	DDT47_RS24010.p01	DDT53_RS24005.p01	DSQ36_RS22670.p01	MASB_RS23010.p01	D8677_RS22810.p01	EFV83_RS08320.p01	EXM25_RS22020.p01	EXM27_RS21975.p01	9a4c8fc1848a3d3f0726c05a3595eff6_15192
AOY11_RS22325	SDR family oxidoreductase	34	Core	MAB_4428.p01	MYCMA_RS02245.p01	a576f074b5746b5d11744d7421b39af1_17426	MMASJCM_RS22240.p01	c39d223208851a3dc51c9f04667d49b8_18391	AOY11_RS22325.p01	A3N95_RS21205.p01	A3N96_RS24160.p01	A3N97_RS21425.p01	A3N98_RS23040.p01	A3N99_RS23635.p01	A3O00_RS22225.p01	A3O01_RS22940.p01	A3O02_RS22630.p01	A3O03_RS23750.p01	A3O04_RS21935.p01	A3O05_RS21205.p01	A3O06_RS24440.p01	BAB74_RS21550.p01	BAB76_RS22960.p01	3af8ec970b88a6d1bcd28f8adf518d97_17037	BAB78_RS22945.p01	BAB79_RS24435.p01	CAK77_RS22085.p01	DDT49_RS00530.p01	DDT47_RS23990.p01	DDT53_RS23985.p01	DSQ36_RS22690.p01	MASB_RS23030.p01	D8677_RS22790.p01	EFV83_RS08340.p01	EXM25_RS22040.p01	EXM27_RS21995.p01	9a4c8fc1848a3d3f0726c05a3595eff6_15180
BAB78_RS23010	DUF1361 domain-containing protein	34	Core	MAB_4439.p01	MYCMA_RS02190.p01	a576f074b5746b5d11744d7421b39af1_17470	MMASJCM_RS22295.p01	c39d223208851a3dc51c9f04667d49b8_18434	AOY11_RS22380.p01	A3N95_RS21255.p01	A3N96_RS24215.p01	A3N97_RS21480.p01	A3N98_RS23095.p01	A3N99_RS23690.p01	A3O00_RS22280.p01	A3O01_RS22995.p01	A3O02_RS22685.p01	A3O03_RS23805.p01	A3O04_RS21990.p01	A3O05_RS21260.p01	A3O06_RS24495.p01	BAB74_RS21605.p01	BAB76_RS23015.p01	3af8ec970b88a6d1bcd28f8adf518d97_17078	BAB78_RS23010.p01	BAB79_RS24490.p01	CAK77_RS22140.p01	DDT49_RS00585.p01	DDT47_RS23935.p01	DDT53_RS23930.p01	DSQ36_RS22745.p01	MASB_RS23080.p01	D8677_RS22735.p01	EFV83_RS08395.p01	EXM25_RS22095.p01	EXM27_RS22050.p01	9a4c8fc1848a3d3f0726c05a3595eff6_15136
A3O05_RS21290	TIGR03086 family protein	34	Core	MAB_4446.p01	MYCMA_RS02160.p01	a576f074b5746b5d11744d7421b39af1_17494	MMASJCM_RS22325.p01	c39d223208851a3dc51c9f04667d49b8_18458	AOY11_RS22410.p01	A3N95_RS21285.p01	A3N96_RS24245.p01	A3N97_RS21510.p01	A3N98_RS23125.p01	A3N99_RS23720.p01	A3O00_RS22310.p01	A3O01_RS23025.p01	A3O02_RS22715.p01	A3O03_RS24140.p01	A3O04_RS22020.p01	A3O05_RS21290.p01	A3O06_RS24525.p01	BAB74_RS21635.p01	BAB76_RS23045.p01	3af8ec970b88a6d1bcd28f8adf518d97_17102	BAB78_RS23040.p01	BAB79_RS24520.p01	CAK77_RS22170.p01	DDT49_RS00615.p01	DDT47_RS23905.p01	DDT53_RS23900.p01	DSQ36_RS22775.p01	MASB_RS23110.p01	D8677_RS22390.p01	EFV83_RS08425.p01	EXM25_RS22125.p01	EXM27_RS22080.p01	9a4c8fc1848a3d3f0726c05a3595eff6_15112
MAB_4473c	acyltransferase	34	Core	MAB_4473c.p01	MYCMA_RS23145.p01	a576f074b5746b5d11744d7421b39af1_17565	MMASJCM_RS25400.p01	c39d223208851a3dc51c9f04667d49b8_18565	AOY11_RS26260.p01	A3N95_RS24060.p01	A3N96_RS27180.p01	A3N97_RS24350.p01	A3N98_RS25975.p01	A3N99_RS26625.p01	A3O00_RS25570.p01	A3O01_RS26250.p01	A3O02_RS25790.p01	A3O03_RS27035.p01	A3O04_RS24915.p01	A3O05_RS23955.p01	A3O06_RS27640.p01	BAB74_RS24550.p01	BAB76_RS26225.p01	3af8ec970b88a6d1bcd28f8adf518d97_17186	BAB78_RS26390.p01	BAB79_RS27610.p01	CAK77_RS22275.p01	DDT49_RS00750.p01	DDT47_RS23770.p01	DDT53_RS23765.p01	DSQ36_RS22910.p01	MASB_RS23210.p01	D8677_RS22255.p01	EFV83_RS08560.p01	EXM25_RS22230.p01	EXM27_RS22185.p01	9a4c8fc1848a3d3f0726c05a3595eff6_15038
G6N22_RS02955	hypothetical protein	34	Core	MAB_2741.p01	MYCMA_RS10740.p01	a576f074b5746b5d11744d7421b39af1_10552	MMASJCM_RS13410.p01	c39d223208851a3dc51c9f04667d49b8_10525	AOY11_RS12605.p01	A3N95_RS12760.p01	A3N96_RS13720.p01	A3N97_RS13050.p01	A3N98_RS12915.p01	A3N99_RS13510.p01	A3O00_RS13735.p01	A3O01_RS13665.p01	A3O02_RS13730.p01	A3O03_RS13710.p01	A3O04_RS13430.p01	A3O05_RS12455.p01	A3O06_RS13945.p01	BAB74_RS13265.p01	BAB76_RS13675.p01	3af8ec970b88a6d1bcd28f8adf518d97_10558	BAB78_RS13880.p01	BAB79_RS13935.p01	CAK77_RS13430.p01	DDT49_RS15535.p01	DDT47_RS08475.p01	DDT53_RS08160.p01	DSQ36_RS14045.p01	MASB_RS13270.p01	D8677_RS06320.p01	EFV83_RS25060.p01	EXM25_RS13380.p01	EXM27_RS13380.p01	9a4c8fc1848a3d3f0726c05a3595eff6_2305
A3O00_RS22475	glycosyltransferase family 4 protein	34	Core	MAB_4480c.p01	MYCMA_RS01995.p01	a576f074b5746b5d11744d7421b39af1_17591	MMASJCM_RS22480.p01	c39d223208851a3dc51c9f04667d49b8_18592	AOY11_RS22600.p01	A3N95_RS21455.p01	A3N96_RS24415.p01	A3N97_RS21660.p01	A3N98_RS23295.p01	A3N99_RS23890.p01	A3O00_RS22475.p01	A3O01_RS23190.p01	A3O02_RS22850.p01	A3O03_RS24310.p01	A3O04_RS22155.p01	A3O05_RS21440.p01	A3O06_RS24655.p01	BAB74_RS21785.p01	BAB76_RS23210.p01	3af8ec970b88a6d1bcd28f8adf518d97_17215	BAB78_RS23205.p01	BAB79_RS24650.p01	CAK77_RS22310.p01	DDT49_RS00785.p01	DDT47_RS23735.p01	DDT53_RS23730.p01	DSQ36_RS22945.p01	MASB_RS23245.p01	D8677_RS22220.p01	EFV83_RS08595.p01	EXM25_RS22270.p01	EXM27_RS22225.p01	9a4c8fc1848a3d3f0726c05a3595eff6_15010
A3O06_RS24660	class I SAM-dependent methyltransferase	34	Core	MAB_4481.p01	MYCMA_RS01990.p01	a576f074b5746b5d11744d7421b39af1_17595	MMASJCM_RS22485.p01	c39d223208851a3dc51c9f04667d49b8_18595	AOY11_RS22605.p01	A3N95_RS21460.p01	A3N96_RS24420.p01	A3N97_RS21665.p01	A3N98_RS23300.p01	A3N99_RS23895.p01	A3O00_RS22480.p01	A3O01_RS23195.p01	A3O02_RS22855.p01	A3O03_RS24315.p01	A3O04_RS22160.p01	A3O05_RS21445.p01	A3O06_RS24660.p01	BAB74_RS21790.p01	BAB76_RS23215.p01	3af8ec970b88a6d1bcd28f8adf518d97_17219	BAB78_RS23210.p01	BAB79_RS24655.p01	CAK77_RS22315.p01	DDT49_RS00790.p01	DDT47_RS23730.p01	DDT53_RS23725.p01	DSQ36_RS22950.p01	MASB_RS23250.p01	D8677_RS22215.p01	EFV83_RS08600.p01	EXM25_RS22275.p01	EXM27_RS22230.p01	9a4c8fc1848a3d3f0726c05a3595eff6_15007
MAUC22_RS24170	MFS transporter	34	Core	MAB_4500.p01	MYCMA_RS01925.p01	a576f074b5746b5d11744d7421b39af1_17646	MMASJCM_RS22550.p01	c39d223208851a3dc51c9f04667d49b8_18673	AOY11_RS22705.p01	A3N95_RS21525.p01	A3N96_RS24485.p01	A3N97_RS21730.p01	A3N98_RS23365.p01	A3N99_RS23960.p01	A3O00_RS22580.p01	A3O01_RS23295.p01	A3O02_RS22920.p01	A3O03_RS24380.p01	A3O04_RS22225.p01	A3O05_RS21545.p01	A3O06_RS24725.p01	BAB74_RS21890.p01	BAB76_RS23315.p01	3af8ec970b88a6d1bcd28f8adf518d97_17271	BAB78_RS23310.p01	BAB79_RS24720.p01	CAK77_RS22380.p01	DDT49_RS00855.p01	DDT47_RS23665.p01	DDT53_RS23660.p01	DSQ36_RS23050.p01	MASB_RS23315.p01	D8677_RS22115.p01	EFV83_RS08700.p01	EXM25_RS22340.p01	EXM27_RS22295.p01	9a4c8fc1848a3d3f0726c05a3595eff6_14956
A3N95_RS21570	DUF2339 domain-containing protein	34	Core	MAB_4509c.p01	MYCMA_RS01880.p01	a576f074b5746b5d11744d7421b39af1_17697	MMASJCM_RS22615.p01	c39d223208851a3dc51c9f04667d49b8_18723	AOY11_RS22750.p01	A3N95_RS21570.p01	A3N96_RS24530.p01	A3N97_RS21775.p01	A3N98_RS23410.p01	A3N99_RS24005.p01	A3O00_RS22625.p01	A3O01_RS23340.p01	A3O02_RS22965.p01	A3O03_RS24425.p01	A3O04_RS22290.p01	A3O05_RS21610.p01	A3O06_RS24790.p01	BAB74_RS21955.p01	BAB76_RS23360.p01	3af8ec970b88a6d1bcd28f8adf518d97_17322	BAB78_RS23365.p01	BAB79_RS24785.p01	CAK77_RS22445.p01	DDT49_RS00900.p01	DDT47_RS23620.p01	DDT53_RS23615.p01	DSQ36_RS23095.p01	MASB_RS23380.p01	D8677_RS22070.p01	EFV83_RS08745.p01	EXM25_RS22405.p01	EXM27_RS22360.p01	9a4c8fc1848a3d3f0726c05a3595eff6_14905
MASB_RS23390	MCE family protein	34	Core	MAB_4511c.p01	MYCMA_RS01870.p01	a576f074b5746b5d11744d7421b39af1_17705	MMASJCM_RS22625.p01	c39d223208851a3dc51c9f04667d49b8_18731	AOY11_RS22760.p01	A3N95_RS21580.p01	A3N96_RS24540.p01	A3N97_RS21785.p01	A3N98_RS23420.p01	A3N99_RS24015.p01	A3O00_RS22635.p01	A3O01_RS23350.p01	A3O02_RS22975.p01	A3O03_RS24435.p01	A3O04_RS22300.p01	A3O05_RS21620.p01	A3O06_RS24800.p01	BAB74_RS21965.p01	BAB76_RS23370.p01	3af8ec970b88a6d1bcd28f8adf518d97_17330	BAB78_RS23380.p01	BAB79_RS24795.p01	CAK77_RS22455.p01	DDT49_RS00910.p01	DDT47_RS23610.p01	DDT53_RS23605.p01	DSQ36_RS23105.p01	MASB_RS23390.p01	D8677_RS22060.p01	EFV83_RS08755.p01	EXM25_RS22415.p01	EXM27_RS22370.p01	9a4c8fc1848a3d3f0726c05a3595eff6_14897
BAB78_RS23385	MCE family protein	34	Core	MAB_4512c.p01	MYCMA_RS01865.p01	a576f074b5746b5d11744d7421b39af1_17709	MMASJCM_RS22630.p01	c39d223208851a3dc51c9f04667d49b8_18735	AOY11_RS22765.p01	A3N95_RS21585.p01	A3N96_RS24545.p01	A3N97_RS21790.p01	A3N98_RS23425.p01	A3N99_RS24020.p01	A3O00_RS22640.p01	A3O01_RS23355.p01	A3O02_RS22980.p01	A3O03_RS24440.p01	A3O04_RS22305.p01	A3O05_RS21625.p01	A3O06_RS24805.p01	BAB74_RS21970.p01	BAB76_RS23375.p01	3af8ec970b88a6d1bcd28f8adf518d97_17334	BAB78_RS23385.p01	BAB79_RS24800.p01	CAK77_RS22460.p01	DDT49_RS00915.p01	DDT47_RS23605.p01	DDT53_RS23600.p01	DSQ36_RS23110.p01	MASB_RS23395.p01	D8677_RS22055.p01	EFV83_RS08760.p01	EXM25_RS22420.p01	EXM27_RS22375.p01	9a4c8fc1848a3d3f0726c05a3595eff6_14893
MASS_RS23020	MCE family protein	34	Core	MAB_4513c.p01	MYCMA_RS01860.p01	a576f074b5746b5d11744d7421b39af1_17713	MMASJCM_RS22635.p01	c39d223208851a3dc51c9f04667d49b8_18739	AOY11_RS22770.p01	A3N95_RS21590.p01	A3N96_RS24550.p01	A3N97_RS21795.p01	A3N98_RS23430.p01	A3N99_RS24025.p01	A3O00_RS22645.p01	A3O01_RS23360.p01	A3O02_RS22985.p01	A3O03_RS24445.p01	A3O04_RS22310.p01	A3O05_RS21630.p01	A3O06_RS24810.p01	BAB74_RS21975.p01	BAB76_RS23380.p01	3af8ec970b88a6d1bcd28f8adf518d97_17338	BAB78_RS23390.p01	BAB79_RS24805.p01	CAK77_RS22465.p01	DDT49_RS00920.p01	DDT47_RS23600.p01	DDT53_RS23595.p01	DSQ36_RS23115.p01	MASB_RS23400.p01	D8677_RS22050.p01	EFV83_RS08765.p01	EXM25_RS22425.p01	EXM27_RS22380.p01	9a4c8fc1848a3d3f0726c05a3595eff6_14889
A3O00_RS22755	hypothetical protein	34	Core	MAB_4535c.p01	MYCMA_RS01750.p01	a576f074b5746b5d11744d7421b39af1_17795	MMASJCM_RS22745.p01	c39d223208851a3dc51c9f04667d49b8_18822	AOY11_RS22880.p01	A3N95_RS21700.p01	A3N96_RS24660.p01	A3N97_RS21905.p01	A3N98_RS23540.p01	A3N99_RS24135.p01	A3O00_RS22755.p01	A3O01_RS23470.p01	A3O02_RS23095.p01	A3O03_RS24555.p01	A3O04_RS22420.p01	A3O05_RS21740.p01	A3O06_RS24920.p01	BAB74_RS22085.p01	BAB76_RS23490.p01	3af8ec970b88a6d1bcd28f8adf518d97_17418	BAB78_RS23500.p01	BAB79_RS24915.p01	CAK77_RS22570.p01	DDT49_RS01025.p01	DDT47_RS23495.p01	DDT53_RS23490.p01	DSQ36_RS23225.p01	MASB_RS23505.p01	D8677_RS21940.p01	EFV83_RS08875.p01	EXM25_RS22530.p01	EXM27_RS22485.p01	9a4c8fc1848a3d3f0726c05a3595eff6_14805
DDT53_RS23480	L,D-transpeptidase family protein	34	Core	MAB_4537c.p01	MYCMA_RS01740.p01	a576f074b5746b5d11744d7421b39af1_17807	MMASJCM_RS22755.p01	c39d223208851a3dc51c9f04667d49b8_18829	AOY11_RS22890.p01	A3N95_RS21710.p01	A3N96_RS24670.p01	A3N97_RS21915.p01	A3N98_RS23550.p01	A3N99_RS24145.p01	A3O00_RS22765.p01	A3O01_RS23480.p01	A3O02_RS23105.p01	A3O03_RS24565.p01	A3O04_RS22430.p01	A3O05_RS21750.p01	A3O06_RS24930.p01	BAB74_RS22095.p01	BAB76_RS23500.p01	3af8ec970b88a6d1bcd28f8adf518d97_17426	BAB78_RS23510.p01	BAB79_RS24925.p01	CAK77_RS22580.p01	DDT49_RS01035.p01	DDT47_RS23485.p01	DDT53_RS23480.p01	DSQ36_RS23235.p01	MASB_RS23515.p01	D8677_RS21930.p01	EFV83_RS08885.p01	EXM25_RS22540.p01	EXM27_RS22495.p01	9a4c8fc1848a3d3f0726c05a3595eff6_14795
MAUC22_RS24385	ATP-grasp domain-containing protein	34	Core	MAB_4539c.p01	MYCMA_RS01730.p01	a576f074b5746b5d11744d7421b39af1_17815	MMASJCM_RS22765.p01	c39d223208851a3dc51c9f04667d49b8_18837	AOY11_RS22900.p01	A3N95_RS21720.p01	A3N96_RS24680.p01	A3N97_RS21925.p01	A3N98_RS23560.p01	A3N99_RS24155.p01	A3O00_RS22775.p01	A3O01_RS23490.p01	A3O02_RS23115.p01	A3O03_RS24575.p01	A3O04_RS22440.p01	A3O05_RS21760.p01	A3O06_RS24940.p01	BAB74_RS22105.p01	BAB76_RS23510.p01	3af8ec970b88a6d1bcd28f8adf518d97_17433	BAB78_RS23520.p01	BAB79_RS24935.p01	CAK77_RS22590.p01	DDT49_RS01045.p01	DDT47_RS23475.p01	DDT53_RS23470.p01	DSQ36_RS23245.p01	MASB_RS23525.p01	D8677_RS21920.p01	EFV83_RS08895.p01	EXM25_RS22550.p01	EXM27_RS22505.p01	9a4c8fc1848a3d3f0726c05a3595eff6_14787
EFV83_RS00520	DUF1990 domain-containing protein	34	Core	MAB_2902.p01	MYCMA_RS09900.p01	a576f074b5746b5d11744d7421b39af1_11157	MMASJCM_RS14180.p01	c39d223208851a3dc51c9f04667d49b8_11154	AOY11_RS13410.p01	A3N95_RS13580.p01	A3N96_RS14560.p01	A3N97_RS13905.p01	A3N98_RS13755.p01	A3N99_RS14350.p01	A3O00_RS14540.p01	A3O01_RS14470.p01	A3O02_RS14535.p01	A3O03_RS14550.p01	A3O04_RS14200.p01	A3O05_RS13240.p01	A3O06_RS14715.p01	BAB74_RS14050.p01	BAB76_RS14480.p01	3af8ec970b88a6d1bcd28f8adf518d97_11162	BAB78_RS14705.p01	BAB79_RS14705.p01	CAK77_RS14200.p01	DDT49_RS16375.p01	DDT47_RS07635.p01	DDT53_RS07320.p01	DSQ36_RS14850.p01	MASB_RS14070.p01	D8677_RS05515.p01	EFV83_RS00520.p01	EXM25_RS14150.p01	EXM27_RS14150.p01	9a4c8fc1848a3d3f0726c05a3595eff6_1694
AOY11_RS22935	TetR/AcrR family transcriptional regulator	34	Core	MAB_4546c.p01	MYCMA_RS01695.p01	a576f074b5746b5d11744d7421b39af1_17842	MMASJCM_RS22800.p01	c39d223208851a3dc51c9f04667d49b8_18865	AOY11_RS22935.p01	A3N95_RS21755.p01	A3N96_RS24715.p01	A3N97_RS21960.p01	A3N98_RS23595.p01	A3N99_RS24190.p01	A3O00_RS22810.p01	A3O01_RS23525.p01	A3O02_RS23150.p01	A3O03_RS24610.p01	A3O04_RS22475.p01	A3O05_RS21795.p01	A3O06_RS24975.p01	BAB74_RS22140.p01	BAB76_RS23545.p01	3af8ec970b88a6d1bcd28f8adf518d97_17461	BAB78_RS23555.p01	BAB79_RS24970.p01	CAK77_RS22625.p01	DDT49_RS01080.p01	DDT47_RS23440.p01	DDT53_RS23435.p01	DSQ36_RS23280.p01	MASB_RS23560.p01	D8677_RS21885.p01	EFV83_RS08930.p01	EXM25_RS22585.p01	EXM27_RS22540.p01	9a4c8fc1848a3d3f0726c05a3595eff6_14760
A3O05_RS21810	TIGR04338 family metallohydrolase	34	Core	MAB_4549c.p01	MYCMA_RS01680.p01	a576f074b5746b5d11744d7421b39af1_17854	MMASJCM_RS22815.p01	c39d223208851a3dc51c9f04667d49b8_18877	AOY11_RS22950.p01	A3N95_RS21770.p01	A3N96_RS24730.p01	A3N97_RS21975.p01	A3N98_RS23610.p01	A3N99_RS24205.p01	A3O00_RS22825.p01	A3O01_RS23540.p01	A3O02_RS23165.p01	A3O03_RS24625.p01	A3O04_RS22490.p01	A3O05_RS21810.p01	A3O06_RS24990.p01	BAB74_RS22155.p01	BAB76_RS23560.p01	3af8ec970b88a6d1bcd28f8adf518d97_17473	BAB78_RS23580.p01	BAB79_RS24985.p01	CAK77_RS22640.p01	DDT49_RS01095.p01	DDT47_RS23425.p01	DDT53_RS23420.p01	DSQ36_RS23295.p01	MASB_RS23575.p01	D8677_RS21870.p01	EFV83_RS08945.p01	EXM25_RS22600.p01	EXM27_RS22555.p01	9a4c8fc1848a3d3f0726c05a3595eff6_14748
BAB74_RS22190	hypothetical protein	34	Core	MAB_4556c.p01	MYCMA_RS01645.p01	a576f074b5746b5d11744d7421b39af1_17881	MMASJCM_RS22850.p01	c39d223208851a3dc51c9f04667d49b8_18904	AOY11_RS22985.p01	A3N95_RS21805.p01	A3N96_RS24765.p01	A3N97_RS22010.p01	A3N98_RS23645.p01	A3N99_RS24240.p01	A3O00_RS22860.p01	A3O01_RS23575.p01	A3O02_RS23200.p01	A3O03_RS24660.p01	A3O04_RS22525.p01	A3O05_RS21845.p01	A3O06_RS25025.p01	BAB74_RS22190.p01	BAB76_RS23595.p01	3af8ec970b88a6d1bcd28f8adf518d97_17501	BAB78_RS23615.p01	BAB79_RS25020.p01	CAK77_RS22675.p01	DDT49_RS01130.p01	DDT47_RS23390.p01	DDT53_RS23385.p01	DSQ36_RS23330.p01	MASB_RS23610.p01	D8677_RS21835.p01	EFV83_RS08980.p01	EXM25_RS22635.p01	EXM27_RS22590.p01	9a4c8fc1848a3d3f0726c05a3595eff6_14721
BAB78_RS23625	hypothetical protein	34	Core	MAB_4558c.p01	MYCMA_RS01635.p01	a576f074b5746b5d11744d7421b39af1_17889	MMASJCM_RS22860.p01	c39d223208851a3dc51c9f04667d49b8_18915	AOY11_RS22995.p01	A3N95_RS21815.p01	A3N96_RS24775.p01	A3N97_RS22020.p01	A3N98_RS23655.p01	A3N99_RS24250.p01	A3O00_RS22870.p01	A3O01_RS23585.p01	A3O02_RS23210.p01	A3O03_RS24670.p01	A3O04_RS22535.p01	A3O05_RS21855.p01	A3O06_RS25035.p01	BAB74_RS22200.p01	BAB76_RS23605.p01	3af8ec970b88a6d1bcd28f8adf518d97_17509	BAB78_RS23625.p01	BAB79_RS25030.p01	CAK77_RS22685.p01	DDT49_RS01140.p01	DDT47_RS23380.p01	DDT53_RS23375.p01	DSQ36_RS23340.p01	MASB_RS23620.p01	D8677_RS21825.p01	EFV83_RS08990.p01	EXM25_RS22645.p01	EXM27_RS22600.p01	9a4c8fc1848a3d3f0726c05a3595eff6_14713
A3O02_RS23325	hypothetical protein	34	Core	MAB_4581c.p01	MYCMA_RS01520.p01	a576f074b5746b5d11744d7421b39af1_17980	MMASJCM_RS22980.p01	c39d223208851a3dc51c9f04667d49b8_19002	AOY11_RS23110.p01	A3N95_RS21930.p01	A3N96_RS24890.p01	A3N97_RS22135.p01	A3N98_RS23770.p01	A3N99_RS24365.p01	A3O00_RS22985.p01	A3O01_RS23700.p01	A3O02_RS23325.p01	A3O03_RS24785.p01	A3O04_RS22650.p01	A3O05_RS21970.p01	A3O06_RS25150.p01	BAB74_RS22315.p01	BAB76_RS23720.p01	3af8ec970b88a6d1bcd28f8adf518d97_17601	BAB78_RS23745.p01	BAB79_RS25145.p01	CAK77_RS22800.p01	DDT49_RS01255.p01	DDT47_RS23265.p01	DDT53_RS23260.p01	DSQ36_RS23455.p01	MASB_RS23735.p01	D8677_RS21710.p01	EFV83_RS09105.p01	EXM25_RS22760.p01	EXM27_RS22715.p01	9a4c8fc1848a3d3f0726c05a3595eff6_14623
MAB_4591	tyrosine-protein phosphatase	34	Core	MAB_4591.p01	MYCMA_RS01470.p01	a576f074b5746b5d11744d7421b39af1_18019	MMASJCM_RS23030.p01	c39d223208851a3dc51c9f04667d49b8_19040	AOY11_RS23160.p01	A3N95_RS21980.p01	A3N96_RS24940.p01	A3N97_RS22185.p01	A3N98_RS23820.p01	A3N99_RS24415.p01	A3O00_RS23035.p01	A3O01_RS23750.p01	A3O02_RS23375.p01	A3O03_RS24835.p01	A3O04_RS22700.p01	A3O05_RS22020.p01	A3O06_RS25200.p01	BAB74_RS22365.p01	BAB76_RS23770.p01	3af8ec970b88a6d1bcd28f8adf518d97_17641	BAB78_RS23795.p01	BAB79_RS25195.p01	CAK77_RS22850.p01	DDT49_RS01305.p01	DDT47_RS23215.p01	DDT53_RS23210.p01	DSQ36_RS23505.p01	MASB_RS23785.p01	D8677_RS21660.p01	EFV83_RS09155.p01	EXM25_RS22810.p01	EXM27_RS22765.p01	9a4c8fc1848a3d3f0726c05a3595eff6_14584
A3O06_RS25205	DUF456 domain-containing protein	34	Core	MAB_4592c.p01	MYCMA_RS01465.p01	a576f074b5746b5d11744d7421b39af1_18023	MMASJCM_RS23035.p01	c39d223208851a3dc51c9f04667d49b8_19044	AOY11_RS23165.p01	A3N95_RS21985.p01	A3N96_RS24945.p01	A3N97_RS22190.p01	A3N98_RS23825.p01	A3N99_RS24420.p01	A3O00_RS23040.p01	A3O01_RS23755.p01	A3O02_RS23380.p01	A3O03_RS24840.p01	A3O04_RS22705.p01	A3O05_RS22025.p01	A3O06_RS25205.p01	BAB74_RS22370.p01	BAB76_RS23775.p01	3af8ec970b88a6d1bcd28f8adf518d97_17645	BAB78_RS23800.p01	BAB79_RS25200.p01	CAK77_RS22855.p01	DDT49_RS01310.p01	DDT47_RS23210.p01	DDT53_RS23205.p01	DSQ36_RS23510.p01	MASB_RS23790.p01	D8677_RS21655.p01	EFV83_RS09160.p01	EXM25_RS22815.p01	EXM27_RS22770.p01	9a4c8fc1848a3d3f0726c05a3595eff6_14581
DDT49_RS01405	helix-turn-helix transcriptional regulator	34	Core	MAB_4611c.p01	MYCMA_RS01370.p01	a576f074b5746b5d11744d7421b39af1_18098	MMASJCM_RS23130.p01	c39d223208851a3dc51c9f04667d49b8_19119	AOY11_RS23260.p01	A3N95_RS22080.p01	A3N96_RS25040.p01	A3N97_RS22285.p01	A3N98_RS23920.p01	A3N99_RS24515.p01	A3O00_RS23135.p01	A3O01_RS23850.p01	A3O02_RS23475.p01	A3O03_RS24935.p01	A3O04_RS22800.p01	A3O05_RS22120.p01	A3O06_RS25300.p01	BAB74_RS22465.p01	BAB76_RS23870.p01	3af8ec970b88a6d1bcd28f8adf518d97_17721	BAB78_RS23895.p01	BAB79_RS25295.p01	CAK77_RS22950.p01	DDT49_RS01405.p01	DDT47_RS23115.p01	DDT53_RS23110.p01	DSQ36_RS23605.p01	MASB_RS23885.p01	D8677_RS21560.p01	EFV83_RS09255.p01	EXM25_RS22910.p01	EXM27_RS22865.p01	9a4c8fc1848a3d3f0726c05a3595eff6_14505
CAK77_RS22960	methyltransferase domain-containing protein	34	Core	MAB_4613.p01	MYCMA_RS01360.p01	a576f074b5746b5d11744d7421b39af1_18106	MMASJCM_RS23140.p01	c39d223208851a3dc51c9f04667d49b8_19127	AOY11_RS23270.p01	A3N95_RS22090.p01	A3N96_RS25050.p01	A3N97_RS22295.p01	A3N98_RS23930.p01	A3N99_RS24525.p01	A3O00_RS23145.p01	A3O01_RS23860.p01	A3O02_RS23485.p01	A3O03_RS24945.p01	A3O04_RS22810.p01	A3O05_RS22130.p01	A3O06_RS25310.p01	BAB74_RS22475.p01	BAB76_RS23880.p01	3af8ec970b88a6d1bcd28f8adf518d97_17729	BAB78_RS23905.p01	BAB79_RS25305.p01	CAK77_RS22960.p01	DDT49_RS01415.p01	DDT47_RS23105.p01	DDT53_RS23100.p01	DSQ36_RS23615.p01	MASB_RS23895.p01	D8677_RS21550.p01	EFV83_RS09265.p01	EXM25_RS22920.p01	EXM27_RS22875.p01	9a4c8fc1848a3d3f0726c05a3595eff6_14497
A3O01_RS23865	alpha/beta fold hydrolase	34	Core	MAB_4614.p01	MYCMA_RS01355.p01	a576f074b5746b5d11744d7421b39af1_18110	MMASJCM_RS23145.p01	c39d223208851a3dc51c9f04667d49b8_19131	AOY11_RS23275.p01	A3N95_RS22095.p01	A3N96_RS25055.p01	A3N97_RS22300.p01	A3N98_RS23935.p01	A3N99_RS24530.p01	A3O00_RS23150.p01	A3O01_RS23865.p01	A3O02_RS23490.p01	A3O03_RS24950.p01	A3O04_RS22815.p01	A3O05_RS22135.p01	A3O06_RS25315.p01	BAB74_RS22480.p01	BAB76_RS23885.p01	3af8ec970b88a6d1bcd28f8adf518d97_17732	BAB78_RS23910.p01	BAB79_RS25310.p01	CAK77_RS22965.p01	DDT49_RS01420.p01	DDT47_RS23100.p01	DDT53_RS23095.p01	DSQ36_RS23620.p01	MASB_RS23905.p01	D8677_RS21545.p01	EFV83_RS09270.p01	EXM25_RS22925.p01	EXM27_RS22880.p01	9a4c8fc1848a3d3f0726c05a3595eff6_14493
A3O06_RS14735	aldehyde dehydrogenase family protein	34	Core	MAB_2905c.p01	MYCMA_RS09880.p01	a576f074b5746b5d11744d7421b39af1_11173	MMASJCM_RS14200.p01	c39d223208851a3dc51c9f04667d49b8_11180	AOY11_RS13430.p01	A3N95_RS13615.p01	A3N96_RS14580.p01	A3N97_RS13925.p01	A3N98_RS13775.p01	A3N99_RS14370.p01	A3O00_RS14560.p01	A3O01_RS14490.p01	A3O02_RS14570.p01	A3O03_RS14570.p01	A3O04_RS14220.p01	A3O05_RS13275.p01	A3O06_RS14735.p01	BAB74_RS14070.p01	BAB76_RS14500.p01	3af8ec970b88a6d1bcd28f8adf518d97_11177	BAB78_RS14735.p01	BAB79_RS14725.p01	CAK77_RS14220.p01	DDT49_RS16395.p01	DDT47_RS07615.p01	DDT53_RS07300.p01	DSQ36_RS14870.p01	MASB_RS14085.p01	D8677_RS05495.p01	EFV83_RS00540.p01	EXM25_RS14170.p01	EXM27_RS14170.p01	9a4c8fc1848a3d3f0726c05a3595eff6_1678
metE	5-methyltetrahydropteroyltriglutamate-- homocysteine S-methyltransferase	34	Core	MAB_4623c.p01	MYCMA_RS01310.p01	a576f074b5746b5d11744d7421b39af1_18146	MMASJCM_RS23190.p01	c39d223208851a3dc51c9f04667d49b8_19166	AOY11_RS23320.p01	A3N95_RS22140.p01	A3N96_RS25100.p01	A3N97_RS22345.p01	A3N98_RS23980.p01	A3N99_RS24575.p01	A3O00_RS23195.p01	A3O01_RS23910.p01	A3O02_RS23535.p01	A3O03_RS24995.p01	A3O04_RS22860.p01	A3O05_RS22180.p01	A3O06_RS25360.p01	BAB74_RS22525.p01	BAB76_RS23930.p01	3af8ec970b88a6d1bcd28f8adf518d97_17769	BAB78_RS23955.p01	BAB79_RS25355.p01	CAK77_RS23010.p01	DDT49_RS01465.p01	DDT47_RS23055.p01	DDT53_RS23050.p01	DSQ36_RS23665.p01	MASB_RS23950.p01	D8677_RS21500.p01	EFV83_RS09315.p01	EXM25_RS22970.p01	EXM27_RS22925.p01	9a4c8fc1848a3d3f0726c05a3595eff6_14458
D8677_RS21470	glyoxalase	34	Core	MAB_4629.p01	MYCMA_RS01280.p01	a576f074b5746b5d11744d7421b39af1_18170	MMASJCM_RS23220.p01	c39d223208851a3dc51c9f04667d49b8_19190	AOY11_RS23350.p01	A3N95_RS22190.p01	A3N96_RS25130.p01	A3N97_RS22375.p01	A3N98_RS24010.p01	A3N99_RS24605.p01	A3O00_RS23225.p01	A3O01_RS23940.p01	A3O02_RS23565.p01	A3O03_RS25025.p01	A3O04_RS22890.p01	A3O05_RS22210.p01	A3O06_RS25390.p01	BAB74_RS22555.p01	BAB76_RS23960.p01	3af8ec970b88a6d1bcd28f8adf518d97_17793	BAB78_RS23985.p01	BAB79_RS25385.p01	CAK77_RS23040.p01	DDT49_RS01495.p01	DDT47_RS23025.p01	DDT53_RS23020.p01	DSQ36_RS23695.p01	MASB_RS23980.p01	D8677_RS21470.p01	EFV83_RS09345.p01	EXM25_RS23000.p01	EXM27_RS22955.p01	9a4c8fc1848a3d3f0726c05a3595eff6_14433
DDT53_RS22995	TetR/AcrR family transcriptional regulator	34	Core	MAB_4634c.p01	MYCMA_RS01255.p01	a576f074b5746b5d11744d7421b39af1_18189	MMASJCM_RS23245.p01	c39d223208851a3dc51c9f04667d49b8_19210	AOY11_RS23375.p01	A3N95_RS22215.p01	A3N96_RS25155.p01	A3N97_RS22400.p01	A3N98_RS24035.p01	A3N99_RS24630.p01	A3O00_RS23250.p01	A3O01_RS23965.p01	A3O02_RS23590.p01	A3O03_RS25050.p01	A3O04_RS22915.p01	A3O05_RS22235.p01	A3O06_RS25415.p01	BAB74_RS22580.p01	BAB76_RS23985.p01	3af8ec970b88a6d1bcd28f8adf518d97_17812	BAB78_RS24010.p01	BAB79_RS25410.p01	CAK77_RS23065.p01	DDT49_RS01520.p01	DDT47_RS23000.p01	DDT53_RS22995.p01	DSQ36_RS23720.p01	MASB_RS24005.p01	D8677_RS21445.p01	EFV83_RS09370.p01	EXM25_RS23025.p01	EXM27_RS22980.p01	9a4c8fc1848a3d3f0726c05a3595eff6_14413
galT	galactose-1-phosphate uridylyltransferase	34	Core	MAB_4637.p01	MYCMA_RS01240.p01	a576f074b5746b5d11744d7421b39af1_18200	MMASJCM_RS23260.p01	c39d223208851a3dc51c9f04667d49b8_19222	AOY11_RS23390.p01	A3N95_RS22230.p01	A3N96_RS25170.p01	A3N97_RS22415.p01	A3N98_RS24050.p01	A3N99_RS24645.p01	A3O00_RS23265.p01	A3O01_RS23980.p01	A3O02_RS23605.p01	A3O03_RS25065.p01	A3O04_RS22930.p01	A3O05_RS22250.p01	A3O06_RS25430.p01	BAB74_RS22595.p01	BAB76_RS24000.p01	3af8ec970b88a6d1bcd28f8adf518d97_17824	BAB78_RS24025.p01	BAB79_RS25425.p01	CAK77_RS23080.p01	DDT49_RS01535.p01	DDT47_RS22985.p01	DDT53_RS22980.p01	DSQ36_RS23735.p01	MASB_RS24020.p01	D8677_RS21430.p01	EFV83_RS09385.p01	EXM25_RS23040.p01	EXM27_RS22995.p01	9a4c8fc1848a3d3f0726c05a3595eff6_14401
galK	galactokinase	34	Core	MAB_4638.p01	MYCMA_RS01235.p01	a576f074b5746b5d11744d7421b39af1_18204	MMASJCM_RS23265.p01	c39d223208851a3dc51c9f04667d49b8_19226	AOY11_RS23395.p01	A3N95_RS22235.p01	A3N96_RS25175.p01	A3N97_RS22420.p01	A3N98_RS24055.p01	A3N99_RS24650.p01	A3O00_RS23270.p01	A3O01_RS23985.p01	A3O02_RS23610.p01	A3O03_RS25070.p01	A3O04_RS22935.p01	A3O05_RS22255.p01	A3O06_RS25435.p01	BAB74_RS22600.p01	BAB76_RS24005.p01	3af8ec970b88a6d1bcd28f8adf518d97_17828	BAB78_RS24030.p01	BAB79_RS25430.p01	CAK77_RS23085.p01	DDT49_RS01540.p01	DDT47_RS22980.p01	DDT53_RS22975.p01	DSQ36_RS23740.p01	MASB_RS24025.p01	D8677_RS21425.p01	EFV83_RS09390.p01	EXM25_RS23045.p01	EXM27_RS23000.p01	9a4c8fc1848a3d3f0726c05a3595eff6_14398
A3O04_RS22940	sodium:solute symporter family protein	34	Core	MAB_4639.p01	MYCMA_RS01230.p01	a576f074b5746b5d11744d7421b39af1_18208	MMASJCM_RS23270.p01	c39d223208851a3dc51c9f04667d49b8_19230	AOY11_RS23400.p01	A3N95_RS22240.p01	A3N96_RS25180.p01	A3N97_RS22425.p01	A3N98_RS24060.p01	A3N99_RS24655.p01	A3O00_RS23275.p01	A3O01_RS23990.p01	A3O02_RS23615.p01	A3O03_RS25075.p01	A3O04_RS22940.p01	A3O05_RS22260.p01	A3O06_RS25440.p01	BAB74_RS22605.p01	BAB76_RS24010.p01	3af8ec970b88a6d1bcd28f8adf518d97_17832	BAB78_RS24035.p01	BAB79_RS25435.p01	CAK77_RS23090.p01	DDT49_RS01545.p01	DDT47_RS22975.p01	DDT53_RS22970.p01	DSQ36_RS23745.p01	MASB_RS24030.p01	D8677_RS21420.p01	EFV83_RS09395.p01	EXM25_RS23050.p01	EXM27_RS23005.p01	9a4c8fc1848a3d3f0726c05a3595eff6_14394
MYCMA_RS01220	helix-turn-helix domain-containing protein	34	Core	MAB_4641.p01	MYCMA_RS01220.p01	a576f074b5746b5d11744d7421b39af1_18216	MMASJCM_RS25415.p01	c39d223208851a3dc51c9f04667d49b8_19238	AOY11_RS23410.p01	A3N95_RS22250.p01	A3N96_RS27190.p01	A3N97_RS24370.p01	A3N98_RS25985.p01	A3N99_RS26635.p01	A3O00_RS23285.p01	A3O01_RS24000.p01	A3O02_RS23625.p01	A3O03_RS27045.p01	A3O04_RS24925.p01	A3O05_RS22270.p01	A3O06_RS27650.p01	BAB74_RS24570.p01	BAB76_RS24020.p01	3af8ec970b88a6d1bcd28f8adf518d97_17840	BAB78_RS24045.p01	BAB79_RS27620.p01	CAK77_RS23100.p01	DDT49_RS01555.p01	DDT47_RS22965.p01	DDT53_RS22960.p01	DSQ36_RS23755.p01	MASB_RS24040.p01	D8677_RS21410.p01	EFV83_RS09405.p01	EXM25_RS23060.p01	EXM27_RS23015.p01	9a4c8fc1848a3d3f0726c05a3595eff6_14386
A3N98_RS15630	aldolase	34	Core	MAB_2939.p01	MYCMA_RS09510.p01	a576f074b5746b5d11744d7421b39af1_11289	MMASJCM_RS14615.p01	c39d223208851a3dc51c9f04667d49b8_12512	AOY11_RS13625.p01	A3N95_RS13795.p01	A3N96_RS16435.p01	A3N97_RS14155.p01	A3N98_RS15630.p01	A3N99_RS16220.p01	A3O00_RS14750.p01	A3O01_RS14680.p01	A3O02_RS14760.p01	A3O03_RS16340.p01	A3O04_RS14650.p01	A3O05_RS13605.p01	A3O06_RS16900.p01	BAB74_RS14400.p01	BAB76_RS14690.p01	3af8ec970b88a6d1bcd28f8adf518d97_11310	BAB78_RS14950.p01	BAB79_RS16895.p01	CAK77_RS14660.p01	DDT49_RS16745.p01	DDT47_RS07225.p01	DDT53_RS06855.p01	DSQ36_RS15085.p01	MASB_RS14365.p01	D8677_RS05270.p01	EFV83_RS00745.p01	EXM25_RS14605.p01	EXM27_RS14605.p01	9a4c8fc1848a3d3f0726c05a3595eff6_1559
MAB_4642c	amino-acid racemase	34	Core	MAB_4642c.p01	MYCMA_RS01215.p01	a576f074b5746b5d11744d7421b39af1_18219	MMASJCM_RS23290.p01	c39d223208851a3dc51c9f04667d49b8_19242	AOY11_RS23415.p01	A3N95_RS22255.p01	A3N96_RS25200.p01	A3N97_RS22445.p01	A3N98_RS24080.p01	A3N99_RS24675.p01	A3O00_RS23290.p01	A3O01_RS24005.p01	A3O02_RS23630.p01	A3O03_RS25095.p01	A3O04_RS22960.p01	A3O05_RS22275.p01	A3O06_RS25460.p01	BAB74_RS22625.p01	BAB76_RS24025.p01	3af8ec970b88a6d1bcd28f8adf518d97_17844	BAB78_RS24050.p01	BAB79_RS25455.p01	CAK77_RS23105.p01	DDT49_RS01560.p01	DDT47_RS22960.p01	DDT53_RS22955.p01	DSQ36_RS23760.p01	MASB_RS24045.p01	D8677_RS21405.p01	EFV83_RS09410.p01	EXM25_RS23065.p01	EXM27_RS23020.p01	9a4c8fc1848a3d3f0726c05a3595eff6_14382
A3O01_RS24015	FadR family transcriptional regulator	34	Core	MAB_4644c.p01	MYCMA_RS01205.p01	a576f074b5746b5d11744d7421b39af1_18227	MMASJCM_RS23300.p01	c39d223208851a3dc51c9f04667d49b8_19248	AOY11_RS23425.p01	A3N95_RS22265.p01	A3N96_RS25210.p01	A3N97_RS22455.p01	A3N98_RS24090.p01	A3N99_RS24685.p01	A3O00_RS23300.p01	A3O01_RS24015.p01	A3O02_RS23640.p01	A3O03_RS25105.p01	A3O04_RS22970.p01	A3O05_RS22285.p01	A3O06_RS25470.p01	BAB74_RS22635.p01	BAB76_RS24035.p01	3af8ec970b88a6d1bcd28f8adf518d97_17852	BAB78_RS24060.p01	BAB79_RS25465.p01	CAK77_RS23115.p01	DDT49_RS01570.p01	DDT47_RS22950.p01	DDT53_RS22945.p01	DSQ36_RS23770.p01	MASB_RS24055.p01	D8677_RS21395.p01	EFV83_RS09420.p01	EXM25_RS23075.p01	EXM27_RS23030.p01	9a4c8fc1848a3d3f0726c05a3595eff6_14374
A3O04_RS22985	helix-turn-helix transcriptional regulator	34	Core	MAB_4647.p01	MYCMA_RS01190.p01	a576f074b5746b5d11744d7421b39af1_18239	MMASJCM_RS23315.p01	c39d223208851a3dc51c9f04667d49b8_19260	AOY11_RS23440.p01	A3N95_RS22280.p01	A3N96_RS25225.p01	A3N97_RS22470.p01	A3N98_RS24105.p01	A3N99_RS24700.p01	A3O00_RS23315.p01	A3O01_RS24030.p01	A3O02_RS23655.p01	A3O03_RS25120.p01	A3O04_RS22985.p01	A3O05_RS22300.p01	A3O06_RS25485.p01	BAB74_RS22650.p01	BAB76_RS24050.p01	3af8ec970b88a6d1bcd28f8adf518d97_17863	BAB78_RS24080.p01	BAB79_RS25480.p01	CAK77_RS23130.p01	DDT49_RS01585.p01	DDT47_RS22935.p01	DDT53_RS22930.p01	DSQ36_RS23785.p01	MASB_RS24070.p01	D8677_RS21380.p01	EFV83_RS09435.p01	EXM25_RS23090.p01	EXM27_RS23045.p01	9a4c8fc1848a3d3f0726c05a3595eff6_14362
EFV83_RS09450	hydroxymethylglutaryl-CoA lyase	34	Core	MAB_4650c.p01	MYCMA_RS01175.p01	a576f074b5746b5d11744d7421b39af1_18250	MMASJCM_RS23330.p01	c39d223208851a3dc51c9f04667d49b8_19272	AOY11_RS23455.p01	A3N95_RS22295.p01	A3N96_RS25240.p01	A3N97_RS22485.p01	A3N98_RS24120.p01	A3N99_RS24715.p01	A3O00_RS23330.p01	A3O01_RS24045.p01	A3O02_RS23670.p01	A3O03_RS25135.p01	A3O04_RS23000.p01	A3O05_RS22315.p01	A3O06_RS25500.p01	BAB74_RS22665.p01	BAB76_RS24065.p01	3af8ec970b88a6d1bcd28f8adf518d97_17875	BAB78_RS24095.p01	BAB79_RS25495.p01	CAK77_RS23145.p01	DDT49_RS01600.p01	DDT47_RS22920.p01	DDT53_RS22915.p01	DSQ36_RS23800.p01	MASB_RS24085.p01	D8677_RS21365.p01	EFV83_RS09450.p01	EXM25_RS23105.p01	EXM27_RS23060.p01	9a4c8fc1848a3d3f0726c05a3595eff6_14350
A3N95_RS22305	sigma-70 family RNA polymerase sigma factor	34	Core	MAB_4652.p01	MYCMA_RS01165.p01	a576f074b5746b5d11744d7421b39af1_18258	MMASJCM_RS23340.p01	c39d223208851a3dc51c9f04667d49b8_19280	AOY11_RS23465.p01	A3N95_RS22305.p01	A3N96_RS25250.p01	A3N97_RS22495.p01	A3N98_RS24130.p01	A3N99_RS24725.p01	A3O00_RS23340.p01	A3O01_RS24055.p01	A3O02_RS23680.p01	A3O03_RS25145.p01	A3O04_RS23010.p01	A3O05_RS22325.p01	A3O06_RS25510.p01	BAB74_RS22675.p01	BAB76_RS24075.p01	3af8ec970b88a6d1bcd28f8adf518d97_17883	BAB78_RS24105.p01	BAB79_RS25505.p01	CAK77_RS23155.p01	DDT49_RS01610.p01	DDT47_RS22910.p01	DDT53_RS22905.p01	DSQ36_RS23810.p01	MASB_RS24095.p01	D8677_RS21355.p01	EFV83_RS09460.p01	EXM25_RS23115.p01	EXM27_RS23070.p01	9a4c8fc1848a3d3f0726c05a3595eff6_14343
A3O06_RS25515	Rieske (2Fe-2S) protein	34	Core	MAB_4653.p01	MYCMA_RS01160.p01	a576f074b5746b5d11744d7421b39af1_18262	MMASJCM_RS23345.p01	c39d223208851a3dc51c9f04667d49b8_19284	AOY11_RS23470.p01	A3N95_RS22310.p01	A3N96_RS25255.p01	A3N97_RS22500.p01	A3N98_RS24135.p01	A3N99_RS24730.p01	A3O00_RS23345.p01	A3O01_RS24060.p01	A3O02_RS23685.p01	A3O03_RS25150.p01	A3O04_RS23015.p01	A3O05_RS22330.p01	A3O06_RS25515.p01	BAB74_RS22680.p01	BAB76_RS24080.p01	3af8ec970b88a6d1bcd28f8adf518d97_17887	BAB78_RS24110.p01	BAB79_RS25510.p01	CAK77_RS23160.p01	DDT49_RS01615.p01	DDT47_RS22905.p01	DDT53_RS22900.p01	DSQ36_RS23815.p01	MASB_RS24100.p01	D8677_RS21350.p01	EFV83_RS09465.p01	EXM25_RS23120.p01	EXM27_RS23075.p01	9a4c8fc1848a3d3f0726c05a3595eff6_14339
A3O00_RS23355	metallophosphoesterase	34	Core	MAB_4655.p01	MYCMA_RS01145.p01	a576f074b5746b5d11744d7421b39af1_18270	MMASJCM_RS23355.p01	c39d223208851a3dc51c9f04667d49b8_19292	AOY11_RS23480.p01	A3N95_RS22320.p01	A3N96_RS25265.p01	A3N97_RS22510.p01	A3N98_RS24145.p01	A3N99_RS24740.p01	A3O00_RS23355.p01	A3O01_RS24070.p01	A3O02_RS23695.p01	A3O03_RS25160.p01	A3O04_RS23025.p01	A3O05_RS22340.p01	A3O06_RS25525.p01	BAB74_RS22690.p01	BAB76_RS24090.p01	3af8ec970b88a6d1bcd28f8adf518d97_17895	BAB78_RS24120.p01	BAB79_RS25520.p01	CAK77_RS23170.p01	DDT49_RS01625.p01	DDT47_RS22895.p01	DDT53_RS22890.p01	DSQ36_RS23825.p01	MASB_RS24110.p01	D8677_RS21340.p01	EFV83_RS09475.p01	EXM25_RS23130.p01	EXM27_RS23085.p01	9a4c8fc1848a3d3f0726c05a3595eff6_14331
D8677_RS21305	CGNR zinc finger domain-containing protein	34	Core	MAB_4662c.p01	MYCMA_RS01110.p01	a576f074b5746b5d11744d7421b39af1_18298	MMASJCM_RS23390.p01	c39d223208851a3dc51c9f04667d49b8_19319	AOY11_RS23515.p01	A3N95_RS22355.p01	A3N96_RS25300.p01	A3N97_RS22545.p01	A3N98_RS24180.p01	A3N99_RS24775.p01	A3O00_RS23390.p01	A3O01_RS24105.p01	A3O02_RS23730.p01	A3O03_RS25195.p01	A3O04_RS23060.p01	A3O05_RS22375.p01	A3O06_RS25560.p01	BAB74_RS22725.p01	BAB76_RS24125.p01	3af8ec970b88a6d1bcd28f8adf518d97_17922	BAB78_RS24155.p01	BAB79_RS25555.p01	CAK77_RS23205.p01	DDT49_RS01660.p01	DDT47_RS22860.p01	DDT53_RS22855.p01	DSQ36_RS23860.p01	MASB_RS24145.p01	D8677_RS21305.p01	EFV83_RS09510.p01	EXM25_RS23165.p01	EXM27_RS23120.p01	9a4c8fc1848a3d3f0726c05a3595eff6_14303
MYCMA_RS01075	AMP-binding protein	34	Core	MAB_4668c.p01	MYCMA_RS01075.p01	a576f074b5746b5d11744d7421b39af1_18324	MMASJCM_RS23425.p01	c39d223208851a3dc51c9f04667d49b8_19343	AOY11_RS23545.p01	A3N95_RS22385.p01	A3N96_RS25335.p01	A3N97_RS22580.p01	A3N98_RS24215.p01	A3N99_RS24810.p01	A3O00_RS23420.p01	A3O01_RS24135.p01	A3O02_RS23780.p01	A3O03_RS25230.p01	A3O04_RS23095.p01	A3O05_RS22405.p01	A3O06_RS25595.p01	BAB74_RS22760.p01	BAB76_RS24155.p01	3af8ec970b88a6d1bcd28f8adf518d97_17950	BAB78_RS24185.p01	BAB79_RS25590.p01	CAK77_RS23240.p01	DDT49_RS01695.p01	DDT47_RS22825.p01	DDT53_RS22820.p01	DSQ36_RS23890.p01	MASB_RS24180.p01	D8677_RS21275.p01	EFV83_RS09540.p01	EXM25_RS23200.p01	EXM27_RS23155.p01	9a4c8fc1848a3d3f0726c05a3595eff6_14277
A3N97_RS22590	ABC transporter ATP-binding protein	34	Core	MAB_4671c.p01	MYCMA_RS01065.p01	a576f074b5746b5d11744d7421b39af1_18331	MMASJCM_RS23435.p01	c39d223208851a3dc51c9f04667d49b8_19351	AOY11_RS23555.p01	A3N95_RS22395.p01	A3N96_RS25345.p01	A3N97_RS22590.p01	A3N98_RS24225.p01	A3N99_RS24820.p01	A3O00_RS23430.p01	A3O01_RS24145.p01	A3O02_RS23790.p01	A3O03_RS25240.p01	A3O04_RS23105.p01	A3O05_RS22415.p01	A3O06_RS25605.p01	BAB74_RS22770.p01	BAB76_RS24165.p01	3af8ec970b88a6d1bcd28f8adf518d97_17958	BAB78_RS24195.p01	BAB79_RS25600.p01	CAK77_RS23250.p01	DDT49_RS01705.p01	DDT47_RS22815.p01	DDT53_RS22810.p01	DSQ36_RS23900.p01	MASB_RS24190.p01	D8677_RS21265.p01	EFV83_RS09550.p01	EXM25_RS23210.p01	EXM27_RS23165.p01	9a4c8fc1848a3d3f0726c05a3595eff6_14269
G6N22_RS18350	FtsX-like permease family protein	34	Core	MAB_4672c.p01	MYCMA_RS01060.p01	a576f074b5746b5d11744d7421b39af1_18335	MMASJCM_RS23440.p01	c39d223208851a3dc51c9f04667d49b8_19355	AOY11_RS23560.p01	A3N95_RS22400.p01	A3N96_RS25350.p01	A3N97_RS22595.p01	A3N98_RS24230.p01	A3N99_RS24825.p01	A3O00_RS23435.p01	A3O01_RS24150.p01	A3O02_RS23795.p01	A3O03_RS25245.p01	A3O04_RS23110.p01	A3O05_RS22420.p01	A3O06_RS25610.p01	BAB74_RS22775.p01	BAB76_RS24170.p01	3af8ec970b88a6d1bcd28f8adf518d97_17962	BAB78_RS24200.p01	BAB79_RS25605.p01	CAK77_RS23255.p01	DDT49_RS01710.p01	DDT47_RS22810.p01	DDT53_RS22805.p01	DSQ36_RS23905.p01	MASB_RS24195.p01	D8677_RS21260.p01	EFV83_RS09555.p01	EXM25_RS23215.p01	EXM27_RS23170.p01	9a4c8fc1848a3d3f0726c05a3595eff6_14265
A3O03_RS25250	cysteine desulfurase	34	Core	MAB_4673c.p01	MYCMA_RS01055.p01	a576f074b5746b5d11744d7421b39af1_18339	MMASJCM_RS23445.p01	c39d223208851a3dc51c9f04667d49b8_19359	AOY11_RS23565.p01	A3N95_RS22405.p01	A3N96_RS25355.p01	A3N97_RS22600.p01	A3N98_RS24235.p01	A3N99_RS24830.p01	A3O00_RS23440.p01	A3O01_RS24155.p01	A3O02_RS23800.p01	A3O03_RS25250.p01	A3O04_RS23115.p01	A3O05_RS22425.p01	A3O06_RS25615.p01	BAB74_RS22780.p01	BAB76_RS24175.p01	3af8ec970b88a6d1bcd28f8adf518d97_17966	BAB78_RS24205.p01	BAB79_RS25610.p01	CAK77_RS23260.p01	DDT49_RS01715.p01	DDT47_RS22805.p01	DDT53_RS22800.p01	DSQ36_RS23910.p01	MASB_RS24200.p01	D8677_RS21255.p01	EFV83_RS09560.p01	EXM25_RS23220.p01	EXM27_RS23175.p01	9a4c8fc1848a3d3f0726c05a3595eff6_14261
MYCMA_RS01015	glucose 1-dehydrogenase	34	Core	MAB_4680c.p01	MYCMA_RS01015.p01	a576f074b5746b5d11744d7421b39af1_18370	MMASJCM_RS23485.p01	c39d223208851a3dc51c9f04667d49b8_19391	AOY11_RS23605.p01	A3N95_RS22445.p01	A3N96_RS25395.p01	A3N97_RS22640.p01	A3N98_RS24275.p01	A3N99_RS24870.p01	A3O00_RS23480.p01	A3O01_RS24195.p01	A3O02_RS23840.p01	A3O03_RS25290.p01	A3O04_RS23155.p01	A3O05_RS22465.p01	A3O06_RS25655.p01	BAB74_RS22820.p01	BAB76_RS24215.p01	3af8ec970b88a6d1bcd28f8adf518d97_17998	BAB78_RS24245.p01	BAB79_RS25650.p01	CAK77_RS23300.p01	DDT49_RS01755.p01	DDT47_RS22765.p01	DDT53_RS22760.p01	DSQ36_RS23950.p01	MASB_RS24240.p01	D8677_RS21215.p01	EFV83_RS09600.p01	EXM25_RS23260.p01	EXM27_RS23215.p01	9a4c8fc1848a3d3f0726c05a3595eff6_14229
A3O02_RS23870	TetR/AcrR family transcriptional regulator	34	Core	MAB_4687.p01	MYCMA_RS00985.p01	a576f074b5746b5d11744d7421b39af1_18396	MMASJCM_RS23520.p01	c39d223208851a3dc51c9f04667d49b8_19415	AOY11_RS23640.p01	A3N95_RS22475.p01	A3N96_RS25425.p01	A3N97_RS22670.p01	A3N98_RS24305.p01	A3N99_RS24900.p01	A3O00_RS23515.p01	A3O01_RS24230.p01	A3O02_RS23870.p01	A3O03_RS25320.p01	A3O04_RS23190.p01	A3O05_RS22495.p01	A3O06_RS25685.p01	BAB74_RS22850.p01	BAB76_RS24250.p01	3af8ec970b88a6d1bcd28f8adf518d97_18024	BAB78_RS24280.p01	BAB79_RS25680.p01	CAK77_RS23340.p01	DDT49_RS01795.p01	DDT47_RS22725.p01	DDT53_RS22720.p01	DSQ36_RS23990.p01	MASB_RS24280.p01	D8677_RS21175.p01	EFV83_RS09640.p01	EXM25_RS23300.p01	EXM27_RS23255.p01	9a4c8fc1848a3d3f0726c05a3595eff6_14203
A3N99_RS24925	MbtH family protein	34	Core	MAB_4692c.p01	MYCMA_RS00960.p01	a576f074b5746b5d11744d7421b39af1_18416	MMASJCM_RS23550.p01	c39d223208851a3dc51c9f04667d49b8_19435	AOY11_RS23675.p01	A3N95_RS22500.p01	A3N96_RS25450.p01	A3N97_RS22695.p01	A3N98_RS24330.p01	A3N99_RS24925.p01	A3O00_RS23540.p01	A3O01_RS24255.p01	A3O02_RS23895.p01	A3O03_RS25345.p01	A3O04_RS23215.p01	A3O05_RS22520.p01	A3O06_RS25710.p01	BAB74_RS22875.p01	BAB76_RS24275.p01	3af8ec970b88a6d1bcd28f8adf518d97_18044	BAB78_RS24320.p01	BAB79_RS25705.p01	CAK77_RS23365.p01	DDT49_RS01820.p01	DDT47_RS22700.p01	DDT53_RS22695.p01	DSQ36_RS24015.p01	MASB_RS24305.p01	D8677_RS21150.p01	EFV83_RS09665.p01	EXM25_RS23325.p01	EXM27_RS23280.p01	9a4c8fc1848a3d3f0726c05a3595eff6_14183
BAB79_RS25715	glycosyltransferase	34	Core	MAB_4694c.p01	MYCMA_RS00950.p01	a576f074b5746b5d11744d7421b39af1_18424	MMASJCM_RS23560.p01	c39d223208851a3dc51c9f04667d49b8_19443	AOY11_RS23685.p01	A3N95_RS22510.p01	A3N96_RS25460.p01	A3N97_RS22705.p01	A3N98_RS24340.p01	A3N99_RS24935.p01	A3O00_RS23550.p01	A3O01_RS24265.p01	A3O02_RS23905.p01	A3O03_RS25355.p01	A3O04_RS23225.p01	A3O05_RS22530.p01	A3O06_RS25720.p01	BAB74_RS22885.p01	BAB76_RS24285.p01	3af8ec970b88a6d1bcd28f8adf518d97_18052	BAB78_RS24330.p01	BAB79_RS25715.p01	CAK77_RS23375.p01	DDT49_RS01830.p01	DDT47_RS22690.p01	DDT53_RS22685.p01	DSQ36_RS24025.p01	MASB_RS24315.p01	D8677_RS21140.p01	EFV83_RS09675.p01	EXM25_RS23335.p01	EXM27_RS23290.p01	9a4c8fc1848a3d3f0726c05a3595eff6_14176
A3N99_RS24960	sulfotransferase family protein	34	Core	MAB_4699c.p01	MYCMA_RS00925.p01	a576f074b5746b5d11744d7421b39af1_18441	MMASJCM_RS23585.p01	c39d223208851a3dc51c9f04667d49b8_19463	AOY11_RS23710.p01	A3N95_RS22535.p01	A3N96_RS25485.p01	A3N97_RS22730.p01	A3N98_RS24365.p01	A3N99_RS24960.p01	A3O00_RS23575.p01	A3O01_RS24290.p01	A3O02_RS23930.p01	A3O03_RS25380.p01	A3O04_RS23250.p01	A3O05_RS22555.p01	A3O06_RS25745.p01	BAB74_RS22910.p01	BAB76_RS24310.p01	3af8ec970b88a6d1bcd28f8adf518d97_18066	BAB78_RS24355.p01	BAB79_RS25740.p01	CAK77_RS23400.p01	DDT49_RS01855.p01	DDT47_RS22665.p01	DDT53_RS22660.p01	DSQ36_RS24050.p01	MASB_RS24340.p01	D8677_RS21115.p01	EFV83_RS09700.p01	EXM25_RS23360.p01	EXM27_RS23315.p01	9a4c8fc1848a3d3f0726c05a3595eff6_14158
BAB79_RS25765	RND family transporter	34	Core	MAB_4704c.p01	MYCMA_RS00900.p01	a576f074b5746b5d11744d7421b39af1_18461	MMASJCM_RS23610.p01	c39d223208851a3dc51c9f04667d49b8_19483	AOY11_RS23735.p01	A3N95_RS22560.p01	A3N96_RS25510.p01	A3N97_RS22755.p01	A3N98_RS24390.p01	A3N99_RS24985.p01	A3O00_RS23600.p01	A3O01_RS24315.p01	A3O02_RS23955.p01	A3O03_RS25405.p01	A3O04_RS23285.p01	A3O05_RS22580.p01	A3O06_RS25770.p01	BAB74_RS22930.p01	BAB76_RS24335.p01	3af8ec970b88a6d1bcd28f8adf518d97_18084	BAB78_RS24390.p01	BAB79_RS25765.p01	CAK77_RS23425.p01	DDT49_RS01880.p01	DDT47_RS22640.p01	DDT53_RS22635.p01	DSQ36_RS24075.p01	MASB_RS24365.p01	D8677_RS21090.p01	EFV83_RS09725.p01	EXM25_RS23385.p01	EXM27_RS23340.p01	9a4c8fc1848a3d3f0726c05a3595eff6_14138
BAB79_RS25790	helix-turn-helix transcriptional regulator	34	Core	MAB_4709c.p01	MYCMA_RS00875.p01	a576f074b5746b5d11744d7421b39af1_18480	MMASJCM_RS23635.p01	c39d223208851a3dc51c9f04667d49b8_19503	AOY11_RS23760.p01	A3N95_RS22585.p01	A3N96_RS25535.p01	A3N97_RS22780.p01	A3N98_RS24415.p01	A3N99_RS25010.p01	A3O00_RS23625.p01	A3O01_RS24340.p01	A3O02_RS23980.p01	A3O03_RS25430.p01	A3O04_RS23310.p01	A3O05_RS22605.p01	A3O06_RS25795.p01	BAB74_RS22955.p01	BAB76_RS24360.p01	3af8ec970b88a6d1bcd28f8adf518d97_18104	BAB78_RS24415.p01	BAB79_RS25790.p01	CAK77_RS23450.p01	DDT49_RS01905.p01	DDT47_RS22615.p01	DDT53_RS22610.p01	DSQ36_RS24100.p01	MASB_RS24390.p01	D8677_RS21065.p01	EFV83_RS09750.p01	EXM25_RS23410.p01	EXM27_RS23365.p01	9a4c8fc1848a3d3f0726c05a3595eff6_14118
A3O00_RS23670	TrkA family potassium uptake protein	34	Core	MAB_4718.p01	MYCMA_RS00830.p01	a576f074b5746b5d11744d7421b39af1_18519	MMASJCM_RS23675.p01	c39d223208851a3dc51c9f04667d49b8_19541	AOY11_RS23805.p01	A3N95_RS22630.p01	A3N96_RS25580.p01	A3N97_RS22815.p01	A3N98_RS24460.p01	A3N99_RS25055.p01	A3O00_RS23670.p01	A3O01_RS24385.p01	A3O02_RS24025.p01	A3O03_RS25475.p01	A3O04_RS23345.p01	A3O05_RS22650.p01	A3O06_RS25830.p01	BAB74_RS22990.p01	BAB76_RS24405.p01	3af8ec970b88a6d1bcd28f8adf518d97_18134	BAB78_RS24460.p01	BAB79_RS25825.p01	CAK77_RS23490.p01	DDT49_RS01955.p01	DDT47_RS22565.p01	DDT53_RS22560.p01	DSQ36_RS24150.p01	MASB_RS24440.p01	D8677_RS21015.p01	EFV83_RS09800.p01	EXM25_RS23450.p01	EXM27_RS23405.p01	9a4c8fc1848a3d3f0726c05a3595eff6_14079
MASS_RS24090	MerR family transcriptional regulator	34	Core	MAB_4723c.p01	MYCMA_RS00805.p01	a576f074b5746b5d11744d7421b39af1_18534	MMASJCM_RS23700.p01	c39d223208851a3dc51c9f04667d49b8_19556	AOY11_RS23830.p01	A3N95_RS22655.p01	A3N96_RS25605.p01	A3N97_RS22840.p01	A3N98_RS24485.p01	A3N99_RS25080.p01	A3O00_RS23695.p01	A3O01_RS24410.p01	A3O02_RS24050.p01	A3O03_RS25500.p01	A3O04_RS23370.p01	A3O05_RS22675.p01	A3O06_RS25855.p01	BAB74_RS23015.p01	BAB76_RS24430.p01	3af8ec970b88a6d1bcd28f8adf518d97_18154	BAB78_RS24485.p01	BAB79_RS25850.p01	CAK77_RS23520.p01	DDT49_RS01980.p01	DDT47_RS22540.p01	DDT53_RS22535.p01	DSQ36_RS24180.p01	MASB_RS24470.p01	D8677_RS20985.p01	EFV83_RS09830.p01	EXM25_RS23480.p01	EXM27_RS23435.p01	9a4c8fc1848a3d3f0726c05a3595eff6_14063
CAK77_RS23530	S9 family peptidase	34	Core	MAB_4725.p01	MYCMA_RS00795.p01	a576f074b5746b5d11744d7421b39af1_18542	MMASJCM_RS23710.p01	c39d223208851a3dc51c9f04667d49b8_19564	AOY11_RS23840.p01	A3N95_RS22665.p01	A3N96_RS25615.p01	A3N97_RS22850.p01	A3N98_RS24495.p01	A3N99_RS25090.p01	A3O00_RS23705.p01	A3O01_RS24420.p01	A3O02_RS24060.p01	A3O03_RS25510.p01	A3O04_RS23380.p01	A3O05_RS22685.p01	A3O06_RS25865.p01	BAB74_RS23025.p01	BAB76_RS24440.p01	3af8ec970b88a6d1bcd28f8adf518d97_18161	BAB78_RS24495.p01	BAB79_RS25860.p01	CAK77_RS23530.p01	DDT49_RS01990.p01	DDT47_RS22530.p01	DDT53_RS22525.p01	DSQ36_RS24190.p01	MASB_RS24480.p01	D8677_RS20975.p01	EFV83_RS09840.p01	EXM25_RS23490.p01	EXM27_RS23445.p01	9a4c8fc1848a3d3f0726c05a3595eff6_14055
MASS_RS24165	DoxX family protein	34	Core	MAB_4731c.p01	MYCMA_RS00765.p01	a576f074b5746b5d11744d7421b39af1_18593	MMASJCM_RS23740.p01	c39d223208851a3dc51c9f04667d49b8_19587	AOY11_RS23870.p01	A3N95_RS22695.p01	A3N96_RS25640.p01	A3N97_RS22880.p01	A3N98_RS24520.p01	A3N99_RS25115.p01	A3O00_RS23735.p01	A3O01_RS24450.p01	A3O02_RS24090.p01	A3O03_RS25535.p01	A3O04_RS23410.p01	A3O05_RS22715.p01	A3O06_RS25890.p01	BAB74_RS23055.p01	BAB76_RS24470.p01	3af8ec970b88a6d1bcd28f8adf518d97_18185	BAB78_RS24520.p01	BAB79_RS25885.p01	CAK77_RS23560.p01	DDT49_RS02020.p01	DDT47_RS22500.p01	DDT53_RS22495.p01	DSQ36_RS24220.p01	MASB_RS24510.p01	D8677_RS20945.p01	EFV83_RS09870.p01	EXM25_RS23520.p01	EXM27_RS23475.p01	9a4c8fc1848a3d3f0726c05a3595eff6_14003
DDT47_RS22490	sigma-70 family RNA polymerase sigma factor	34	Core	MAB_4733.p01	MYCMA_RS00755.p01	a576f074b5746b5d11744d7421b39af1_18601	MMASJCM_RS23750.p01	c39d223208851a3dc51c9f04667d49b8_19595	AOY11_RS23880.p01	A3N95_RS22705.p01	A3N96_RS25650.p01	A3N97_RS22890.p01	A3N98_RS24530.p01	A3N99_RS25125.p01	A3O00_RS23745.p01	A3O01_RS24460.p01	A3O02_RS24100.p01	A3O03_RS25545.p01	A3O04_RS23420.p01	A3O05_RS22725.p01	A3O06_RS25900.p01	BAB74_RS23065.p01	BAB76_RS24480.p01	3af8ec970b88a6d1bcd28f8adf518d97_18192	BAB78_RS24530.p01	BAB79_RS25895.p01	CAK77_RS23570.p01	DDT49_RS02030.p01	DDT47_RS22490.p01	DDT53_RS22485.p01	DSQ36_RS24230.p01	MASB_RS24520.p01	D8677_RS20935.p01	EFV83_RS09880.p01	EXM25_RS23530.p01	EXM27_RS23485.p01	9a4c8fc1848a3d3f0726c05a3595eff6_13995
A3O06_RS25905	NAD(P)/FAD-dependent oxidoreductase	34	Core	MAB_4734.p01	MYCMA_RS00750.p01	a576f074b5746b5d11744d7421b39af1_18605	MMASJCM_RS23755.p01	c39d223208851a3dc51c9f04667d49b8_19599	AOY11_RS23885.p01	A3N95_RS22710.p01	A3N96_RS25655.p01	A3N97_RS22895.p01	A3N98_RS24535.p01	A3N99_RS25130.p01	A3O00_RS23750.p01	A3O01_RS24465.p01	A3O02_RS24105.p01	A3O03_RS25550.p01	A3O04_RS23425.p01	A3O05_RS22730.p01	A3O06_RS25905.p01	BAB74_RS23070.p01	BAB76_RS24485.p01	3af8ec970b88a6d1bcd28f8adf518d97_18196	BAB78_RS24535.p01	BAB79_RS25900.p01	CAK77_RS23575.p01	DDT49_RS02035.p01	DDT47_RS22485.p01	DDT53_RS22480.p01	DSQ36_RS24235.p01	MASB_RS24525.p01	D8677_RS20930.p01	EFV83_RS09885.p01	EXM25_RS23535.p01	EXM27_RS23490.p01	9a4c8fc1848a3d3f0726c05a3595eff6_13991
cmx_cmrA	MFS transporter	34	Core	MAB_2983c.p01	MYCMA_RS09350.p01	a576f074b5746b5d11744d7421b39af1_11457	MMASJCM_RS14780.p01	c39d223208851a3dc51c9f04667d49b8_12632	AOY11_RS13840.p01	A3N95_RS13965.p01	A3N96_RS16600.p01	A3N97_RS14320.p01	A3N98_RS15795.p01	A3N99_RS16385.p01	A3O00_RS14965.p01	A3O01_RS14895.p01	A3O02_RS14915.p01	A3O03_RS16505.p01	A3O04_RS14815.p01	A3O05_RS13775.p01	A3O06_RS17065.p01	BAB74_RS14565.p01	BAB76_RS14905.p01	3af8ec970b88a6d1bcd28f8adf518d97_11444	BAB78_RS15175.p01	BAB79_RS17060.p01	CAK77_RS14840.p01	DDT49_RS16925.p01	DDT47_RS07045.p01	DDT53_RS06675.p01	DSQ36_RS15310.p01	MASB_RS14530.p01	D8677_RS05045.p01	EFV83_RS00970.p01	EXM25_RS14785.p01	EXM27_RS14785.p01	9a4c8fc1848a3d3f0726c05a3595eff6_1391
MASB_RS24570	class I SAM-dependent methyltransferase	34	Core	MAB_4742c.p01	MYCMA_RS00705.p01	a576f074b5746b5d11744d7421b39af1_18640	MMASJCM_RS23800.p01	c39d223208851a3dc51c9f04667d49b8_19634	AOY11_RS23925.p01	A3N95_RS22745.p01	A3N96_RS25700.p01	A3N97_RS22935.p01	A3N98_RS24580.p01	A3N99_RS25175.p01	A3O00_RS23790.p01	A3O01_RS24505.p01	A3O02_RS24145.p01	A3O03_RS25595.p01	A3O04_RS23470.p01	A3O05_RS22770.p01	A3O06_RS25950.p01	BAB74_RS23110.p01	BAB76_RS24525.p01	3af8ec970b88a6d1bcd28f8adf518d97_18232	BAB78_RS24575.p01	BAB79_RS25945.p01	CAK77_RS23625.p01	DDT49_RS02085.p01	DDT47_RS22435.p01	DDT53_RS22430.p01	DSQ36_RS24285.p01	MASB_RS24570.p01	D8677_RS20880.p01	EFV83_RS09935.p01	EXM25_RS23585.p01	EXM27_RS23540.p01	9a4c8fc1848a3d3f0726c05a3595eff6_13955
A3N95_RS22750	NAD(P)/FAD-dependent oxidoreductase	34	Core	MAB_4743c.p01	MYCMA_RS00700.p01	a576f074b5746b5d11744d7421b39af1_18644	MMASJCM_RS23805.p01	c39d223208851a3dc51c9f04667d49b8_19638	AOY11_RS23930.p01	A3N95_RS22750.p01	A3N96_RS25705.p01	A3N97_RS22940.p01	A3N98_RS24585.p01	A3N99_RS25180.p01	A3O00_RS23795.p01	A3O01_RS24510.p01	A3O02_RS24150.p01	A3O03_RS25600.p01	A3O04_RS23475.p01	A3O05_RS22775.p01	A3O06_RS25955.p01	BAB74_RS23115.p01	BAB76_RS24530.p01	3af8ec970b88a6d1bcd28f8adf518d97_18235	BAB78_RS24580.p01	BAB79_RS25950.p01	CAK77_RS23630.p01	DDT49_RS02090.p01	DDT47_RS22430.p01	DDT53_RS22425.p01	DSQ36_RS24290.p01	MASB_RS24575.p01	D8677_RS20875.p01	EFV83_RS09940.p01	EXM25_RS23590.p01	EXM27_RS23545.p01	9a4c8fc1848a3d3f0726c05a3595eff6_13951
A3O01_RS24515	hypothetical protein	34	Core	MAB_4744c.p01	MYCMA_RS00695.p01	a576f074b5746b5d11744d7421b39af1_18648	MMASJCM_RS23810.p01	c39d223208851a3dc51c9f04667d49b8_19641	AOY11_RS23935.p01	A3N95_RS22755.p01	A3N96_RS25710.p01	A3N97_RS22945.p01	A3N98_RS24590.p01	A3N99_RS25185.p01	A3O00_RS23800.p01	A3O01_RS24515.p01	A3O02_RS24155.p01	A3O03_RS25605.p01	A3O04_RS23480.p01	A3O05_RS22780.p01	A3O06_RS25960.p01	BAB74_RS23120.p01	BAB76_RS24535.p01	3af8ec970b88a6d1bcd28f8adf518d97_18239	BAB78_RS24585.p01	BAB79_RS25955.p01	CAK77_RS23635.p01	DDT49_RS02095.p01	DDT47_RS22425.p01	DDT53_RS22420.p01	DSQ36_RS24295.p01	MASB_RS24580.p01	D8677_RS20870.p01	EFV83_RS09945.p01	EXM25_RS23595.p01	EXM27_RS23550.p01	9a4c8fc1848a3d3f0726c05a3595eff6_13947
MAUC22_RS25410	hypothetical protein	34	Core	MAB_4745.p01	MYCMA_RS00690.p01	a576f074b5746b5d11744d7421b39af1_18652	MMASJCM_RS23815.p01	c39d223208851a3dc51c9f04667d49b8_19644	AOY11_RS23940.p01	A3N95_RS22760.p01	A3N96_RS25715.p01	A3N97_RS22950.p01	A3N98_RS24595.p01	A3N99_RS25190.p01	A3O00_RS23805.p01	A3O01_RS24520.p01	A3O02_RS24160.p01	A3O03_RS25610.p01	A3O04_RS23485.p01	A3O05_RS22785.p01	A3O06_RS25965.p01	BAB74_RS23125.p01	BAB76_RS24540.p01	3af8ec970b88a6d1bcd28f8adf518d97_18243	BAB78_RS24590.p01	BAB79_RS25960.p01	CAK77_RS23640.p01	DDT49_RS02100.p01	DDT47_RS22420.p01	DDT53_RS22415.p01	DSQ36_RS24300.p01	MASB_RS24585.p01	D8677_RS20865.p01	EFV83_RS09950.p01	EXM25_RS23600.p01	EXM27_RS23555.p01	9a4c8fc1848a3d3f0726c05a3595eff6_13943
BAB74_RS23145	TetR/AcrR family transcriptional regulator	34	Core	MAB_4749c.p01	MYCMA_RS00670.p01	a576f074b5746b5d11744d7421b39af1_18668	MMASJCM_RS23835.p01	c39d223208851a3dc51c9f04667d49b8_19660	AOY11_RS23960.p01	A3N95_RS22780.p01	A3N96_RS25735.p01	A3N97_RS22970.p01	A3N98_RS24615.p01	A3N99_RS25210.p01	A3O00_RS23825.p01	A3O01_RS24540.p01	A3O02_RS24180.p01	A3O03_RS25630.p01	A3O04_RS23505.p01	A3O05_RS22805.p01	A3O06_RS25985.p01	BAB74_RS23145.p01	BAB76_RS24560.p01	3af8ec970b88a6d1bcd28f8adf518d97_18258	BAB78_RS24610.p01	BAB79_RS25980.p01	CAK77_RS23660.p01	DDT49_RS02120.p01	DDT47_RS22400.p01	DDT53_RS22395.p01	DSQ36_RS24320.p01	MASB_RS24605.p01	D8677_RS20845.p01	EFV83_RS09970.p01	EXM25_RS23620.p01	EXM27_RS23575.p01	9a4c8fc1848a3d3f0726c05a3595eff6_13928
DDT47_RS22375	AraC family transcriptional regulator	34	Core	MAB_4754.p01	MYCMA_RS00645.p01	a576f074b5746b5d11744d7421b39af1_18792	MMASJCM_RS23860.p01	c39d223208851a3dc51c9f04667d49b8_19680	AOY11_RS23985.p01	A3N95_RS22805.p01	A3N96_RS25760.p01	A3N97_RS22995.p01	A3N98_RS24640.p01	A3N99_RS25235.p01	A3O00_RS23850.p01	A3O01_RS24565.p01	A3O02_RS24205.p01	A3O03_RS25655.p01	A3O04_RS23530.p01	A3O05_RS22830.p01	A3O06_RS26010.p01	BAB74_RS23170.p01	BAB76_RS24585.p01	3af8ec970b88a6d1bcd28f8adf518d97_18278	BAB78_RS24635.p01	BAB79_RS26005.p01	CAK77_RS23685.p01	DDT49_RS02145.p01	DDT47_RS22375.p01	DDT53_RS22370.p01	DSQ36_RS24345.p01	MASB_RS24630.p01	D8677_RS20820.p01	EFV83_RS09995.p01	EXM25_RS23645.p01	EXM27_RS23600.p01	9a4c8fc1848a3d3f0726c05a3595eff6_13804
BAB79_RS26055	metal-dependent hydrolase	34	Core	MAB_4764c.p01	MYCMA_RS00595.p01	a576f074b5746b5d11744d7421b39af1_18830	MMASJCM_RS23910.p01	c39d223208851a3dc51c9f04667d49b8_19718	AOY11_RS24040.p01	A3N95_RS22855.p01	A3N96_RS25810.p01	A3N97_RS23045.p01	A3N98_RS24690.p01	A3N99_RS25285.p01	A3O00_RS23905.p01	A3O01_RS24620.p01	A3O02_RS24255.p01	A3O03_RS25705.p01	A3O04_RS23580.p01	A3O05_RS22880.p01	A3O06_RS26060.p01	BAB74_RS23220.p01	BAB76_RS24640.p01	3af8ec970b88a6d1bcd28f8adf518d97_18317	BAB78_RS24690.p01	BAB79_RS26055.p01	CAK77_RS23735.p01	DDT49_RS02195.p01	DDT47_RS22325.p01	DDT53_RS22320.p01	DSQ36_RS24400.p01	MASB_RS24680.p01	D8677_RS20770.p01	EFV83_RS10050.p01	EXM25_RS23695.p01	EXM27_RS23650.p01	9a4c8fc1848a3d3f0726c05a3595eff6_13765
BAB77_RS23455	biliverdin-producing heme oxygenase	34	Core	MAB_4773.p01	MYCMA_RS00550.p01	a576f074b5746b5d11744d7421b39af1_18866	MMASJCM_RS23955.p01	c39d223208851a3dc51c9f04667d49b8_19753	AOY11_RS24085.p01	A3N95_RS22900.p01	A3N96_RS25855.p01	A3N97_RS23090.p01	A3N98_RS24735.p01	A3N99_RS25330.p01	A3O00_RS23950.p01	A3O01_RS24665.p01	A3O02_RS24300.p01	A3O03_RS25750.p01	A3O04_RS23625.p01	A3O05_RS22925.p01	A3O06_RS26105.p01	BAB74_RS23265.p01	BAB76_RS24685.p01	3af8ec970b88a6d1bcd28f8adf518d97_18357	BAB78_RS24745.p01	BAB79_RS26100.p01	CAK77_RS23780.p01	DDT49_RS02240.p01	DDT47_RS22280.p01	DDT53_RS22275.p01	DSQ36_RS24445.p01	MASB_RS24725.p01	D8677_RS20725.p01	EFV83_RS10095.p01	EXM25_RS23740.p01	EXM27_RS23695.p01	9a4c8fc1848a3d3f0726c05a3595eff6_13729
G6N22_RS01470	hypothetical protein	34	Core	MAB_3049c.p01	MYCMA_RS09015.p01	a576f074b5746b5d11744d7421b39af1_11713	MMASJCM_RS15115.p01	c39d223208851a3dc51c9f04667d49b8_12894	AOY11_RS14170.p01	A3N95_RS14295.p01	A3N96_RS16935.p01	A3N97_RS14655.p01	A3N98_RS16130.p01	A3N99_RS16720.p01	A3O00_RS15295.p01	A3O01_RS15225.p01	A3O02_RS15245.p01	A3O03_RS16840.p01	A3O04_RS15150.p01	A3O05_RS14105.p01	A3O06_RS17395.p01	BAB74_RS14895.p01	BAB76_RS15235.p01	3af8ec970b88a6d1bcd28f8adf518d97_11706	BAB78_RS15525.p01	BAB79_RS17390.p01	CAK77_RS15180.p01	DDT49_RS17270.p01	DDT47_RS06700.p01	DDT53_RS06330.p01	DSQ36_RS15645.p01	MASB_RS14900.p01	D8677_RS04710.p01	EFV83_RS01305.p01	EXM25_RS15125.p01	EXM27_RS15125.p01	9a4c8fc1848a3d3f0726c05a3595eff6_1137
MASB_RS24735	L,D-transpeptidase	34	Core	MAB_4775c.p01	MYCMA_RS00540.p01	a576f074b5746b5d11744d7421b39af1_18874	MMASJCM_RS23965.p01	c39d223208851a3dc51c9f04667d49b8_19760	AOY11_RS24095.p01	A3N95_RS22910.p01	A3N96_RS25865.p01	A3N97_RS23100.p01	A3N98_RS24745.p01	A3N99_RS25340.p01	A3O00_RS23960.p01	A3O01_RS24675.p01	A3O02_RS24310.p01	A3O03_RS25760.p01	A3O04_RS23635.p01	A3O05_RS22935.p01	A3O06_RS26115.p01	BAB74_RS23275.p01	BAB76_RS24695.p01	3af8ec970b88a6d1bcd28f8adf518d97_18365	BAB78_RS24755.p01	BAB79_RS26110.p01	CAK77_RS23790.p01	DDT49_RS02250.p01	DDT47_RS22270.p01	DDT53_RS22265.p01	DSQ36_RS24455.p01	MASB_RS24735.p01	D8677_RS20715.p01	EFV83_RS10105.p01	EXM25_RS23750.p01	EXM27_RS23705.p01	9a4c8fc1848a3d3f0726c05a3595eff6_13722
A3O05_RS22945	endo-1,4-beta-glucanase	34	Core	MAB_4777c.p01	MYCMA_RS00520.p01	a576f074b5746b5d11744d7421b39af1_18890	MMASJCM_RS23975.p01	c39d223208851a3dc51c9f04667d49b8_19768	AOY11_RS24105.p01	A3N95_RS22960.p01	A3N96_RS25885.p01	A3N97_RS23110.p01	A3N98_RS24765.p01	A3N99_RS25360.p01	A3O00_RS23970.p01	A3O01_RS24685.p01	A3O02_RS24320.p01	A3O03_RS25780.p01	A3O04_RS23645.p01	A3O05_RS22945.p01	A3O06_RS26125.p01	BAB74_RS23285.p01	BAB76_RS24705.p01	3af8ec970b88a6d1bcd28f8adf518d97_18373	BAB78_RS24765.p01	BAB79_RS26120.p01	CAK77_RS23800.p01	DDT49_RS02270.p01	DDT47_RS22250.p01	DDT53_RS22245.p01	DSQ36_RS24465.p01	MASB_RS24745.p01	D8677_RS20705.p01	EFV83_RS10115.p01	EXM25_RS23760.p01	EXM27_RS23715.p01	9a4c8fc1848a3d3f0726c05a3595eff6_13707
MASS_RS24545	hypothetical protein	34	Core	MAB_4778c.p01	MYCMA_RS00515.p01	a576f074b5746b5d11744d7421b39af1_18894	MMASJCM_RS23980.p01	c39d223208851a3dc51c9f04667d49b8_19772	AOY11_RS24110.p01	A3N95_RS22965.p01	A3N96_RS25890.p01	A3N97_RS23115.p01	A3N98_RS24770.p01	A3N99_RS25365.p01	A3O00_RS23975.p01	A3O01_RS24690.p01	A3O02_RS24325.p01	A3O03_RS25785.p01	A3O04_RS23650.p01	A3O05_RS22950.p01	A3O06_RS26130.p01	BAB74_RS23290.p01	BAB76_RS24710.p01	3af8ec970b88a6d1bcd28f8adf518d97_18377	BAB78_RS24770.p01	BAB79_RS26125.p01	CAK77_RS23805.p01	DDT49_RS02275.p01	DDT47_RS22245.p01	DDT53_RS22240.p01	DSQ36_RS24470.p01	MASB_RS24750.p01	D8677_RS20700.p01	EFV83_RS10120.p01	EXM25_RS23765.p01	EXM27_RS23720.p01	9a4c8fc1848a3d3f0726c05a3595eff6_13703
DDT49_RS02295	DUF1906 domain-containing protein	34	Core	MAB_4782.p01	MYCMA_RS00500.p01	a576f074b5746b5d11744d7421b39af1_18906	MMASJCM_RS23995.p01	c39d223208851a3dc51c9f04667d49b8_19783	AOY11_RS24125.p01	A3N95_RS22980.p01	A3N96_RS25905.p01	A3N97_RS23130.p01	A3N98_RS24785.p01	A3N99_RS25380.p01	A3O00_RS23990.p01	A3O01_RS24705.p01	A3O02_RS24340.p01	A3O03_RS25800.p01	A3O04_RS23665.p01	A3O05_RS22965.p01	A3O06_RS26145.p01	BAB74_RS23305.p01	BAB76_RS24725.p01	3af8ec970b88a6d1bcd28f8adf518d97_18391	BAB78_RS24785.p01	BAB79_RS26140.p01	CAK77_RS23825.p01	DDT49_RS02295.p01	DDT47_RS22225.p01	DDT53_RS22220.p01	DSQ36_RS24490.p01	MASB_RS24770.p01	D8677_RS20680.p01	EFV83_RS10140.p01	EXM25_RS23785.p01	EXM27_RS23740.p01	9a4c8fc1848a3d3f0726c05a3595eff6_13691
DDT49_RS02300	PPE family protein	34	Core	MAB_4783.p01	MYCMA_RS00495.p01	a576f074b5746b5d11744d7421b39af1_18910	MMASJCM_RS24000.p01	c39d223208851a3dc51c9f04667d49b8_19787	AOY11_RS24130.p01	A3N95_RS22985.p01	A3N96_RS25910.p01	A3N97_RS23135.p01	A3N98_RS24790.p01	A3N99_RS25385.p01	A3O00_RS23995.p01	A3O01_RS24710.p01	A3O02_RS24345.p01	A3O03_RS25805.p01	A3O04_RS23670.p01	A3O05_RS22970.p01	A3O06_RS26150.p01	BAB74_RS23310.p01	BAB76_RS24730.p01	3af8ec970b88a6d1bcd28f8adf518d97_18395	BAB78_RS24790.p01	BAB79_RS26145.p01	CAK77_RS23830.p01	DDT49_RS02300.p01	DDT47_RS22220.p01	DDT53_RS22215.p01	DSQ36_RS24495.p01	MASB_RS24775.p01	D8677_RS20675.p01	EFV83_RS10145.p01	EXM25_RS23790.p01	EXM27_RS23745.p01	9a4c8fc1848a3d3f0726c05a3595eff6_13687
D8677_RS20660	hypothetical protein	34	Core	MAB_4786c.p01	MYCMA_RS00480.p01	a576f074b5746b5d11744d7421b39af1_18918	MMASJCM_RS24015.p01	c39d223208851a3dc51c9f04667d49b8_19793	AOY11_RS24145.p01	A3N95_RS23000.p01	A3N96_RS25925.p01	A3N97_RS23150.p01	A3N98_RS24805.p01	A3N99_RS25400.p01	A3O00_RS24010.p01	A3O01_RS24725.p01	A3O02_RS24360.p01	A3O03_RS25820.p01	A3O04_RS23685.p01	A3O05_RS22985.p01	A3O06_RS26165.p01	BAB74_RS23325.p01	BAB76_RS24745.p01	3af8ec970b88a6d1bcd28f8adf518d97_18407	BAB78_RS24805.p01	BAB79_RS26160.p01	CAK77_RS23845.p01	DDT49_RS02315.p01	DDT47_RS22205.p01	DDT53_RS22200.p01	DSQ36_RS24510.p01	MASB_RS24790.p01	D8677_RS20660.p01	EFV83_RS10160.p01	EXM25_RS23805.p01	EXM27_RS23760.p01	9a4c8fc1848a3d3f0726c05a3595eff6_13679
A3O06_RS26175	maleylpyruvate isomerase family mycothiol-dependent enzyme	34	Core	MAB_4788c.p01	MYCMA_RS00470.p01	a576f074b5746b5d11744d7421b39af1_18926	MMASJCM_RS24025.p01	c39d223208851a3dc51c9f04667d49b8_19799	AOY11_RS24155.p01	A3N95_RS23010.p01	A3N96_RS25935.p01	A3N97_RS23160.p01	A3N98_RS24815.p01	A3N99_RS25410.p01	A3O00_RS24020.p01	A3O01_RS24735.p01	A3O02_RS24370.p01	A3O03_RS25830.p01	A3O04_RS23695.p01	A3O05_RS22995.p01	A3O06_RS26175.p01	BAB74_RS23335.p01	BAB76_RS24755.p01	3af8ec970b88a6d1bcd28f8adf518d97_18415	BAB78_RS24815.p01	BAB79_RS26170.p01	CAK77_RS23855.p01	DDT49_RS02325.p01	DDT47_RS22195.p01	DDT53_RS22190.p01	DSQ36_RS24520.p01	MASB_RS24800.p01	D8677_RS20650.p01	EFV83_RS10170.p01	EXM25_RS23815.p01	EXM27_RS23770.p01	9a4c8fc1848a3d3f0726c05a3595eff6_13671
A3O04_RS23700	hypothetical protein	34	Core	MAB_4789c.p01	MYCMA_RS00465.p01	a576f074b5746b5d11744d7421b39af1_18930	MMASJCM_RS24030.p01	c39d223208851a3dc51c9f04667d49b8_19802	AOY11_RS24160.p01	A3N95_RS23015.p01	A3N96_RS25940.p01	A3N97_RS23165.p01	A3N98_RS24820.p01	A3N99_RS25415.p01	A3O00_RS24025.p01	A3O01_RS24740.p01	A3O02_RS24375.p01	A3O03_RS25835.p01	A3O04_RS23700.p01	A3O05_RS23000.p01	A3O06_RS26180.p01	BAB74_RS23340.p01	BAB76_RS24760.p01	3af8ec970b88a6d1bcd28f8adf518d97_18419	BAB78_RS24820.p01	BAB79_RS26175.p01	CAK77_RS23860.p01	DDT49_RS02330.p01	DDT47_RS22190.p01	DDT53_RS22185.p01	DSQ36_RS24525.p01	MASB_RS24805.p01	D8677_RS20645.p01	EFV83_RS10175.p01	EXM25_RS23820.p01	EXM27_RS23775.p01	9a4c8fc1848a3d3f0726c05a3595eff6_13667
MASS_RS24600	SDR family NAD(P)-dependent oxidoreductase	34	Core	MAB_4790.p01	MYCMA_RS00460.p01	a576f074b5746b5d11744d7421b39af1_18934	MMASJCM_RS24035.p01	c39d223208851a3dc51c9f04667d49b8_19805	AOY11_RS24165.p01	A3N95_RS23020.p01	A3N96_RS25945.p01	A3N97_RS23170.p01	A3N98_RS24825.p01	A3N99_RS25420.p01	A3O00_RS24030.p01	A3O01_RS24745.p01	A3O02_RS24380.p01	A3O03_RS25840.p01	A3O04_RS23705.p01	A3O05_RS23005.p01	A3O06_RS26185.p01	BAB74_RS23345.p01	BAB76_RS24765.p01	3af8ec970b88a6d1bcd28f8adf518d97_18423	BAB78_RS24825.p01	BAB79_RS26180.p01	CAK77_RS23865.p01	DDT49_RS02335.p01	DDT47_RS22185.p01	DDT53_RS22180.p01	DSQ36_RS24530.p01	MASB_RS24810.p01	D8677_RS20640.p01	EFV83_RS10180.p01	EXM25_RS23825.p01	EXM27_RS23780.p01	9a4c8fc1848a3d3f0726c05a3595eff6_13663
MAB_4791c	hypothetical protein	34	Core	MAB_4791c.p01	MYCMA_RS00455.p01	a576f074b5746b5d11744d7421b39af1_18938	MMASJCM_RS24040.p01	c39d223208851a3dc51c9f04667d49b8_19809	AOY11_RS24170.p01	A3N95_RS23025.p01	A3N96_RS25950.p01	A3N97_RS23175.p01	A3N98_RS24830.p01	A3N99_RS25425.p01	A3O00_RS24035.p01	A3O01_RS24750.p01	A3O02_RS24385.p01	A3O03_RS25845.p01	A3O04_RS23710.p01	A3O05_RS23010.p01	A3O06_RS26190.p01	BAB74_RS23350.p01	BAB76_RS24770.p01	3af8ec970b88a6d1bcd28f8adf518d97_18427	BAB78_RS24830.p01	BAB79_RS26185.p01	CAK77_RS23870.p01	DDT49_RS02340.p01	DDT47_RS22180.p01	DDT53_RS22175.p01	DSQ36_RS24535.p01	MASB_RS24815.p01	D8677_RS20635.p01	EFV83_RS10185.p01	EXM25_RS23830.p01	EXM27_RS23785.p01	9a4c8fc1848a3d3f0726c05a3595eff6_13659
A3O02_RS15630	hypothetical protein	34	Core	MAB_3127.p01	MYCMA_RS08630.p01	a576f074b5746b5d11744d7421b39af1_12006	MMASJCM_RS15480.p01	c39d223208851a3dc51c9f04667d49b8_13191	AOY11_RS14555.p01	A3N95_RS14660.p01	A3N96_RS17320.p01	A3N97_RS15020.p01	A3N98_RS16515.p01	A3N99_RS17105.p01	A3O00_RS15680.p01	A3O01_RS15610.p01	A3O02_RS15630.p01	A3O03_RS17225.p01	A3O04_RS15515.p01	A3O05_RS14490.p01	A3O06_RS17760.p01	BAB74_RS15260.p01	BAB76_RS15620.p01	3af8ec970b88a6d1bcd28f8adf518d97_11992	BAB78_RS15910.p01	BAB79_RS17755.p01	CAK77_RS15545.p01	DDT49_RS17655.p01	DDT47_RS06315.p01	DDT53_RS05945.p01	DSQ36_RS16030.p01	MASB_RS15285.p01	D8677_RS04325.p01	EFV83_RS01690.p01	EXM25_RS15490.p01	EXM27_RS15490.p01	9a4c8fc1848a3d3f0726c05a3595eff6_838
MAB_4793c	MFS transporter	34	Core	MAB_4793c.p01	MYCMA_RS00450.p01	a576f074b5746b5d11744d7421b39af1_18946	MMASJCM_RS24045.p01	c39d223208851a3dc51c9f04667d49b8_19817	AOY11_RS24180.p01	A3N95_RS23035.p01	A3N96_RS25955.p01	A3N97_RS23180.p01	A3N98_RS24835.p01	A3N99_RS25430.p01	A3O00_RS24045.p01	A3O01_RS24760.p01	A3O02_RS24395.p01	A3O03_RS25850.p01	A3O04_RS23715.p01	A3O05_RS23015.p01	A3O06_RS26195.p01	BAB74_RS23355.p01	BAB76_RS24780.p01	3af8ec970b88a6d1bcd28f8adf518d97_18435	BAB78_RS24840.p01	BAB79_RS26190.p01	CAK77_RS23880.p01	DDT49_RS02350.p01	DDT47_RS22170.p01	DDT53_RS22165.p01	DSQ36_RS24545.p01	MASB_RS24830.p01	D8677_RS20625.p01	EFV83_RS10195.p01	EXM25_RS23840.p01	EXM27_RS23795.p01	9a4c8fc1848a3d3f0726c05a3595eff6_13651
DDT53_RS22160	helix-turn-helix transcriptional regulator	34	Core	MAB_4794.p01	MYCMA_RS00445.p01	a576f074b5746b5d11744d7421b39af1_18950	MMASJCM_RS24050.p01	c39d223208851a3dc51c9f04667d49b8_19821	AOY11_RS24185.p01	A3N95_RS23040.p01	A3N96_RS25960.p01	A3N97_RS23185.p01	A3N98_RS24840.p01	A3N99_RS25435.p01	A3O00_RS24050.p01	A3O01_RS24765.p01	A3O02_RS24400.p01	A3O03_RS25855.p01	A3O04_RS23720.p01	A3O05_RS23020.p01	A3O06_RS26200.p01	BAB74_RS23360.p01	BAB76_RS24785.p01	3af8ec970b88a6d1bcd28f8adf518d97_18439	BAB78_RS24845.p01	BAB79_RS26195.p01	CAK77_RS23885.p01	DDT49_RS02355.p01	DDT47_RS22165.p01	DDT53_RS22160.p01	DSQ36_RS24550.p01	MASB_RS24835.p01	D8677_RS20620.p01	EFV83_RS10200.p01	EXM25_RS23845.p01	EXM27_RS23800.p01	9a4c8fc1848a3d3f0726c05a3595eff6_13647
A3O00_RS24595	hypothetical protein	34	Core	MAB_4903.p01	MYCMA_RS00270.p01	a576f074b5746b5d11744d7421b39af1_19095	MMASJCM_RS24270.p01	c39d223208851a3dc51c9f04667d49b8_19929	AOY11_RS24720.p01	A3N95_RS23200.p01	A3N96_RS26135.p01	A3N97_RS23480.p01	A3N98_RS25015.p01	A3N99_RS25610.p01	A3O00_RS24595.p01	A3O01_RS25310.p01	A3O02_RS24945.p01	A3O03_RS26030.p01	A3O04_RS23940.p01	A3O05_RS23140.p01	A3O06_RS26465.p01	BAB74_RS23655.p01	BAB76_RS25330.p01	3af8ec970b88a6d1bcd28f8adf518d97_18615	BAB78_RS25445.p01	BAB79_RS26460.p01	CAK77_RS24115.p01	DDT49_RS02530.p01	DDT47_RS21990.p01	DDT53_RS21985.p01	DSQ36_RS25110.p01	MASB_RS24980.p01	D8677_RS20060.p01	EFV83_RS10760.p01	EXM25_RS24075.p01	EXM27_RS24030.p01	9a4c8fc1848a3d3f0726c05a3595eff6_13503
BAB76_RS25340	DUF1707 domain-containing protein	34	Core	MAB_4905.p01	MYCMA_RS00260.p01	a576f074b5746b5d11744d7421b39af1_19103	MMASJCM_RS24280.p01	c39d223208851a3dc51c9f04667d49b8_19937	AOY11_RS24730.p01	A3N95_RS23210.p01	A3N96_RS26145.p01	A3N97_RS23490.p01	A3N98_RS25025.p01	A3N99_RS25620.p01	A3O00_RS24605.p01	A3O01_RS25320.p01	A3O02_RS24955.p01	A3O03_RS26040.p01	A3O04_RS23950.p01	A3O05_RS23150.p01	A3O06_RS26475.p01	BAB74_RS23665.p01	BAB76_RS25340.p01	3af8ec970b88a6d1bcd28f8adf518d97_18623	BAB78_RS25455.p01	BAB79_RS26470.p01	CAK77_RS24125.p01	DDT49_RS02540.p01	DDT47_RS21980.p01	DDT53_RS21975.p01	DSQ36_RS25120.p01	MASB_RS24990.p01	D8677_RS20050.p01	EFV83_RS10770.p01	EXM25_RS24085.p01	EXM27_RS24040.p01	9a4c8fc1848a3d3f0726c05a3595eff6_13495
A3N99_RS17885	HNH endonuclease	34	Core	MAB_3277c.p01	MYCMA_RS07850.p01	a576f074b5746b5d11744d7421b39af1_12596	MMASJCM_RS16250.p01	c39d223208851a3dc51c9f04667d49b8_13778	AOY11_RS15315.p01	A3N95_RS15435.p01	A3N96_RS18100.p01	A3N97_RS15785.p01	A3N98_RS17295.p01	A3N99_RS17885.p01	A3O00_RS16440.p01	A3O01_RS16370.p01	A3O02_RS16390.p01	A3O03_RS18005.p01	A3O04_RS16305.p01	A3O05_RS15250.p01	A3O06_RS18525.p01	BAB74_RS16025.p01	BAB76_RS16380.p01	3af8ec970b88a6d1bcd28f8adf518d97_12588	BAB78_RS16680.p01	BAB79_RS18520.p01	CAK77_RS16315.p01	DDT49_RS18435.p01	DDT47_RS05535.p01	DDT53_RS05165.p01	DSQ36_RS16795.p01	MASB_RS16065.p01	D8677_RS03560.p01	EFV83_RS02455.p01	EXM25_RS16260.p01	EXM27_RS16260.p01	9a4c8fc1848a3d3f0726c05a3595eff6_239
EFV83_RS10785	LLM class F420-dependent oxidoreductase	34	Core	MAB_4908c.p01	MYCMA_RS00245.p01	a576f074b5746b5d11744d7421b39af1_19115	MMASJCM_RS24295.p01	c39d223208851a3dc51c9f04667d49b8_19949	AOY11_RS24745.p01	A3N95_RS23225.p01	A3N96_RS26160.p01	A3N97_RS23505.p01	A3N98_RS25040.p01	A3N99_RS25635.p01	A3O00_RS24620.p01	A3O01_RS25335.p01	A3O02_RS24970.p01	A3O03_RS26055.p01	A3O04_RS23965.p01	A3O05_RS23165.p01	A3O06_RS26490.p01	BAB74_RS23680.p01	BAB76_RS25355.p01	3af8ec970b88a6d1bcd28f8adf518d97_18635	BAB78_RS25470.p01	BAB79_RS26485.p01	CAK77_RS24140.p01	DDT49_RS02555.p01	DDT47_RS21965.p01	DDT53_RS21960.p01	DSQ36_RS25135.p01	MASB_RS25005.p01	D8677_RS20035.p01	EFV83_RS10785.p01	EXM25_RS24100.p01	EXM27_RS24055.p01	9a4c8fc1848a3d3f0726c05a3595eff6_13483
A3O03_RS26085	sensor domain-containing protein	34	Core	MAB_4914c.p01	MYCMA_RS00215.p01	a576f074b5746b5d11744d7421b39af1_19139	MMASJCM_RS24325.p01	c39d223208851a3dc51c9f04667d49b8_19973	AOY11_RS24775.p01	A3N95_RS23255.p01	A3N96_RS26190.p01	A3N97_RS23535.p01	A3N98_RS25070.p01	A3N99_RS25665.p01	A3O00_RS24650.p01	A3O01_RS25365.p01	A3O02_RS25000.p01	A3O03_RS26085.p01	A3O04_RS23995.p01	A3O05_RS23195.p01	A3O06_RS26520.p01	BAB74_RS23710.p01	BAB76_RS25385.p01	3af8ec970b88a6d1bcd28f8adf518d97_18658	BAB78_RS25500.p01	BAB79_RS26515.p01	CAK77_RS24170.p01	DDT49_RS02585.p01	DDT47_RS21935.p01	DDT53_RS21930.p01	DSQ36_RS25165.p01	MASB_RS25035.p01	D8677_RS20005.p01	EFV83_RS10815.p01	EXM25_RS24130.p01	EXM27_RS24085.p01	9a4c8fc1848a3d3f0726c05a3595eff6_13460
BAB79_RS26520	sensor domain-containing protein	34	Core	MAB_4915c.p01	MYCMA_RS00210.p01	a576f074b5746b5d11744d7421b39af1_19143	MMASJCM_RS24330.p01	c39d223208851a3dc51c9f04667d49b8_19977	AOY11_RS24780.p01	A3N95_RS23260.p01	A3N96_RS26195.p01	A3N97_RS23540.p01	A3N98_RS25075.p01	A3N99_RS25670.p01	A3O00_RS24655.p01	A3O01_RS25370.p01	A3O02_RS25005.p01	A3O03_RS26090.p01	A3O04_RS24000.p01	A3O05_RS23200.p01	A3O06_RS26525.p01	BAB74_RS23715.p01	BAB76_RS25390.p01	3af8ec970b88a6d1bcd28f8adf518d97_18662	BAB78_RS25505.p01	BAB79_RS26520.p01	CAK77_RS24175.p01	DDT49_RS02590.p01	DDT47_RS21930.p01	DDT53_RS21925.p01	DSQ36_RS25170.p01	MASB_RS25040.p01	D8677_RS20000.p01	EFV83_RS10820.p01	EXM25_RS24135.p01	EXM27_RS24090.p01	9a4c8fc1848a3d3f0726c05a3595eff6_13456
BAB77_RS23845	2-oxo acid dehydrogenase subunit E2	34	Core	MAB_4916c.p01	MYCMA_RS00205.p01	a576f074b5746b5d11744d7421b39af1_19147	MMASJCM_RS24335.p01	c39d223208851a3dc51c9f04667d49b8_19981	AOY11_RS24785.p01	A3N95_RS23265.p01	A3N96_RS26200.p01	A3N97_RS23545.p01	A3N98_RS25080.p01	A3N99_RS25675.p01	A3O00_RS24660.p01	A3O01_RS25375.p01	A3O02_RS25010.p01	A3O03_RS26095.p01	A3O04_RS24005.p01	A3O05_RS23205.p01	A3O06_RS26530.p01	BAB74_RS23720.p01	BAB76_RS25395.p01	3af8ec970b88a6d1bcd28f8adf518d97_18666	BAB78_RS25510.p01	BAB79_RS26525.p01	CAK77_RS24180.p01	DDT49_RS02595.p01	DDT47_RS21925.p01	DDT53_RS21920.p01	DSQ36_RS25175.p01	MASB_RS25045.p01	D8677_RS19995.p01	EFV83_RS10825.p01	EXM25_RS24140.p01	EXM27_RS24095.p01	9a4c8fc1848a3d3f0726c05a3595eff6_13452
BAB78_RS25515	alpha-ketoacid dehydrogenase subunit beta	34	Core	MAB_4917c.p01	MYCMA_RS00200.p01	a576f074b5746b5d11744d7421b39af1_19151	MMASJCM_RS24340.p01	c39d223208851a3dc51c9f04667d49b8_19985	AOY11_RS24790.p01	A3N95_RS23270.p01	A3N96_RS26205.p01	A3N97_RS23550.p01	A3N98_RS25085.p01	A3N99_RS25680.p01	A3O00_RS24665.p01	A3O01_RS25380.p01	A3O02_RS25015.p01	A3O03_RS26100.p01	A3O04_RS24010.p01	A3O05_RS23210.p01	A3O06_RS26535.p01	BAB74_RS23725.p01	BAB76_RS25400.p01	3af8ec970b88a6d1bcd28f8adf518d97_18670	BAB78_RS25515.p01	BAB79_RS26530.p01	CAK77_RS24185.p01	DDT49_RS02600.p01	DDT47_RS21920.p01	DDT53_RS21915.p01	DSQ36_RS25180.p01	MASB_RS25050.p01	D8677_RS19990.p01	EFV83_RS10830.p01	EXM25_RS24145.p01	EXM27_RS24100.p01	9a4c8fc1848a3d3f0726c05a3595eff6_13448
D8677_RS19945	hypothetical protein	34	Core	MAB_4925.p01	MYCMA_RS00160.p01	a576f074b5746b5d11744d7421b39af1_19182	MMASJCM_RS24380.p01	c39d223208851a3dc51c9f04667d49b8_20016	AOY11_RS24830.p01	A3N95_RS23310.p01	A3N96_RS26245.p01	A3N97_RS23590.p01	A3N98_RS25125.p01	A3N99_RS25720.p01	A3O00_RS24705.p01	A3O01_RS25420.p01	A3O02_RS25055.p01	A3O03_RS26140.p01	A3O04_RS24050.p01	A3O05_RS23250.p01	A3O06_RS26575.p01	BAB74_RS23765.p01	BAB76_RS25440.p01	3af8ec970b88a6d1bcd28f8adf518d97_18700	BAB78_RS25560.p01	BAB79_RS26570.p01	CAK77_RS24230.p01	DDT49_RS02640.p01	DDT47_RS21875.p01	DDT53_RS21870.p01	DSQ36_RS25225.p01	MASB_RS25095.p01	D8677_RS19945.p01	EFV83_RS10875.p01	EXM25_RS24190.p01	EXM27_RS24145.p01	9a4c8fc1848a3d3f0726c05a3595eff6_13417
BAB77_RS23930	TSUP family transporter	34	Core	MAB_4933.p01	MYCMA_RS00120.p01	a576f074b5746b5d11744d7421b39af1_19214	MMASJCM_RS24420.p01	c39d223208851a3dc51c9f04667d49b8_20048	AOY11_RS24870.p01	A3N95_RS23350.p01	A3N96_RS26285.p01	A3N97_RS23630.p01	A3N98_RS25165.p01	A3N99_RS25760.p01	A3O00_RS24745.p01	A3O01_RS25460.p01	A3O02_RS25095.p01	A3O03_RS26180.p01	A3O04_RS24090.p01	A3O05_RS23290.p01	A3O06_RS26615.p01	BAB74_RS23805.p01	BAB76_RS25480.p01	3af8ec970b88a6d1bcd28f8adf518d97_18731	BAB78_RS25605.p01	BAB79_RS26610.p01	CAK77_RS24270.p01	DDT49_RS02680.p01	DDT47_RS21835.p01	DDT53_RS21830.p01	DSQ36_RS25265.p01	MASB_RS25135.p01	D8677_RS19905.p01	EFV83_RS10915.p01	EXM25_RS24230.p01	EXM27_RS24185.p01	9a4c8fc1848a3d3f0726c05a3595eff6_13385
A3N98_RS25175	NUDIX hydrolase	34	Core	MAB_4935.p01	MYCMA_RS00110.p01	a576f074b5746b5d11744d7421b39af1_19222	MMASJCM_RS24430.p01	c39d223208851a3dc51c9f04667d49b8_20056	AOY11_RS24880.p01	A3N95_RS23360.p01	A3N96_RS26295.p01	A3N97_RS23640.p01	A3N98_RS25175.p01	A3N99_RS25770.p01	A3O00_RS24755.p01	A3O01_RS25470.p01	A3O02_RS25105.p01	A3O03_RS26190.p01	A3O04_RS24100.p01	A3O05_RS23300.p01	A3O06_RS26625.p01	BAB74_RS23815.p01	BAB76_RS25490.p01	3af8ec970b88a6d1bcd28f8adf518d97_18739	BAB78_RS25615.p01	BAB79_RS26620.p01	CAK77_RS24280.p01	DDT49_RS02690.p01	DDT47_RS21825.p01	DDT53_RS21820.p01	DSQ36_RS25275.p01	MASB_RS25145.p01	D8677_RS19895.p01	EFV83_RS10925.p01	EXM25_RS24240.p01	EXM27_RS24195.p01	9a4c8fc1848a3d3f0726c05a3595eff6_13377
MYCMA_RS00070	ferredoxin	34	Core	MAB_4943c.p01	MYCMA_RS00070.p01	a576f074b5746b5d11744d7421b39af1_19253	MMASJCM_RS24470.p01	c39d223208851a3dc51c9f04667d49b8_20086	AOY11_RS24920.p01	A3N95_RS23400.p01	A3N96_RS26335.p01	A3N97_RS23680.p01	A3N98_RS25215.p01	A3N99_RS25810.p01	A3O00_RS24795.p01	A3O01_RS25510.p01	A3O02_RS25145.p01	A3O03_RS26230.p01	A3O04_RS24140.p01	A3O05_RS23340.p01	A3O06_RS26665.p01	BAB74_RS23855.p01	BAB76_RS25530.p01	3af8ec970b88a6d1bcd28f8adf518d97_18770	BAB78_RS25660.p01	BAB79_RS26660.p01	CAK77_RS24320.p01	DDT49_RS02730.p01	DDT47_RS21785.p01	DDT53_RS21780.p01	DSQ36_RS25315.p01	MASB_RS25185.p01	D8677_RS19855.p01	EFV83_RS10965.p01	EXM25_RS24280.p01	EXM27_RS24235.p01	9a4c8fc1848a3d3f0726c05a3595eff6_13345
A3O05_RS23270	MFS transporter	34	Core	MAB_4929.p01	MYCMA_RS00140.p01	a576f074b5746b5d11744d7421b39af1_19198	MMASJCM_RS24400.p01	c39d223208851a3dc51c9f04667d49b8_20032	AOY11_RS24850.p01	A3N95_RS23330.p01	A3N96_RS26265.p01	A3N97_RS23610.p01	A3N98_RS25145.p01	A3N99_RS25740.p01	A3O00_RS24725.p01	A3O01_RS25440.p01	A3O02_RS25075.p01	A3O03_RS26160.p01	A3O04_RS24070.p01	A3O05_RS23270.p01	A3O06_RS26595.p01	BAB74_RS23785.p01	BAB76_RS25460.p01	3af8ec970b88a6d1bcd28f8adf518d97_18716	BAB78_RS25580.p01	BAB79_RS26590.p01	CAK77_RS24250.p01	DDT49_RS02660.p01	DDT47_RS21855.p01	DDT53_RS21850.p01	DSQ36_RS25245.p01	MASB_RS25115.p01	D8677_RS19925.p01	EFV83_RS10895.p01	EXM25_RS24210.p01	EXM27_RS24165.p01	9a4c8fc1848a3d3f0726c05a3595eff6_13401
BAB79_RS25935	quinol oxidase	34	Core	MAB_4741c.p01	MYCMA_RS00715.p01	a576f074b5746b5d11744d7421b39af1_18632	MMASJCM_RS23790.p01	c39d223208851a3dc51c9f04667d49b8_19626	AOY11_RS23920.p01	A3N95_RS22740.p01	A3N96_RS25690.p01	A3N97_RS22930.p01	A3N98_RS24570.p01	A3N99_RS25165.p01	A3O00_RS23785.p01	A3O01_RS24500.p01	A3O02_RS24140.p01	A3O03_RS25585.p01	A3O04_RS23460.p01	A3O05_RS22765.p01	A3O06_RS25940.p01	BAB74_RS23105.p01	BAB76_RS24520.p01	3af8ec970b88a6d1bcd28f8adf518d97_18224	BAB78_RS24570.p01	BAB79_RS25935.p01	CAK77_RS23615.p01	DDT49_RS02075.p01	DDT47_RS22445.p01	DDT53_RS22440.p01	DSQ36_RS24275.p01	MASB_RS24560.p01	D8677_RS20890.p01	EFV83_RS09925.p01	EXM25_RS23575.p01	EXM27_RS23530.p01	9a4c8fc1848a3d3f0726c05a3595eff6_13963
BAB78_RS24240	alpha/beta hydrolase	34	Core	MAB_4679.p01	MYCMA_RS01020.p01	a576f074b5746b5d11744d7421b39af1_18366	MMASJCM_RS23480.p01	c39d223208851a3dc51c9f04667d49b8_19387	AOY11_RS23600.p01	A3N95_RS22440.p01	A3N96_RS25390.p01	A3N97_RS22635.p01	A3N98_RS24270.p01	A3N99_RS24865.p01	A3O00_RS23475.p01	A3O01_RS24190.p01	A3O02_RS23835.p01	A3O03_RS25285.p01	A3O04_RS23150.p01	A3O05_RS22460.p01	A3O06_RS25650.p01	BAB74_RS22815.p01	BAB76_RS24210.p01	3af8ec970b88a6d1bcd28f8adf518d97_17994	BAB78_RS24240.p01	BAB79_RS25645.p01	CAK77_RS23295.p01	DDT49_RS01750.p01	DDT47_RS22770.p01	DDT53_RS22765.p01	DSQ36_RS23945.p01	MASB_RS24235.p01	D8677_RS21220.p01	EFV83_RS09595.p01	EXM25_RS23255.p01	EXM27_RS23210.p01	9a4c8fc1848a3d3f0726c05a3595eff6_14233
EXM25_RS22930	MFS transporter	34	Core	MAB_4615.p01	MYCMA_RS01350.p01	a576f074b5746b5d11744d7421b39af1_18113	MMASJCM_RS23150.p01	c39d223208851a3dc51c9f04667d49b8_19135	AOY11_RS23280.p01	A3N95_RS22100.p01	A3N96_RS25060.p01	A3N97_RS22305.p01	A3N98_RS23940.p01	A3N99_RS24535.p01	A3O00_RS23155.p01	A3O01_RS23870.p01	A3O02_RS23495.p01	A3O03_RS24955.p01	A3O04_RS22820.p01	A3O05_RS22140.p01	A3O06_RS25320.p01	BAB74_RS22485.p01	BAB76_RS23890.p01	3af8ec970b88a6d1bcd28f8adf518d97_17736	BAB78_RS23915.p01	BAB79_RS25315.p01	CAK77_RS22970.p01	DDT49_RS01425.p01	DDT47_RS23095.p01	DDT53_RS23090.p01	DSQ36_RS23625.p01	MASB_RS23910.p01	D8677_RS21540.p01	EFV83_RS09275.p01	EXM25_RS22930.p01	EXM27_RS22885.p01	9a4c8fc1848a3d3f0726c05a3595eff6_14489
AOY11_RS22860	CD225/dispanin family protein	34	Core	MAB_4531.p01	MYCMA_RS01770.p01	a576f074b5746b5d11744d7421b39af1_17779	MMASJCM_RS22725.p01	c39d223208851a3dc51c9f04667d49b8_18806	AOY11_RS22860.p01	A3N95_RS21680.p01	A3N96_RS24640.p01	A3N97_RS21885.p01	A3N98_RS23520.p01	A3N99_RS24115.p01	A3O00_RS22735.p01	A3O01_RS23450.p01	A3O02_RS23075.p01	A3O03_RS24535.p01	A3O04_RS22400.p01	A3O05_RS21720.p01	A3O06_RS24900.p01	BAB74_RS22065.p01	BAB76_RS23470.p01	3af8ec970b88a6d1bcd28f8adf518d97_17402	BAB78_RS23480.p01	BAB79_RS24895.p01	CAK77_RS22550.p01	DDT49_RS01005.p01	DDT47_RS23515.p01	DDT53_RS23510.p01	DSQ36_RS23205.p01	MASB_RS23485.p01	D8677_RS21960.p01	EFV83_RS08855.p01	EXM25_RS22510.p01	EXM27_RS22465.p01	9a4c8fc1848a3d3f0726c05a3595eff6_14821
DDT47_RS24055	amidase	34	Core	MAB_4415.p01	MYCMA_RS02310.p01	a576f074b5746b5d11744d7421b39af1_17379	MMASJCM_RS22175.p01	c39d223208851a3dc51c9f04667d49b8_18343	AOY11_RS22260.p01	A3N95_RS21140.p01	A3N96_RS24095.p01	A3N97_RS21360.p01	A3N98_RS22975.p01	A3N99_RS23570.p01	A3O00_RS22160.p01	A3O01_RS22875.p01	A3O02_RS22565.p01	A3O03_RS23685.p01	A3O04_RS21870.p01	A3O05_RS21140.p01	A3O06_RS24375.p01	BAB74_RS21485.p01	BAB76_RS22895.p01	3af8ec970b88a6d1bcd28f8adf518d97_16985	BAB78_RS22875.p01	BAB79_RS24370.p01	CAK77_RS22020.p01	DDT49_RS00465.p01	DDT47_RS24055.p01	DDT53_RS24050.p01	DSQ36_RS22625.p01	MASB_RS22965.p01	D8677_RS22855.p01	EFV83_RS08275.p01	EXM25_RS21975.p01	EXM27_RS21930.p01	9a4c8fc1848a3d3f0726c05a3595eff6_15228
EFV83_RS03135	maleylpyruvate isomerase family mycothiol-dependent enzyme	34	Core	MAB_3408c.p01	MYCMA_RS07125.p01	a576f074b5746b5d11744d7421b39af1_13090	MMASJCM_RS16880.p01	c39d223208851a3dc51c9f04667d49b8_14304	AOY11_RS15990.p01	A3N95_RS16130.p01	A3N96_RS18825.p01	A3N97_RS16450.p01	A3N98_RS18020.p01	A3N99_RS18615.p01	A3O00_RS17110.p01	A3O01_RS17040.p01	A3O02_RS17020.p01	A3O03_RS18730.p01	A3O04_RS16935.p01	A3O05_RS15885.p01	A3O06_RS19150.p01	BAB74_RS16650.p01	BAB76_RS17050.p01	3af8ec970b88a6d1bcd28f8adf518d97_13079	BAB78_RS17365.p01	BAB79_RS19145.p01	CAK77_RS16950.p01	DDT49_RS19175.p01	DDT47_RS04795.p01	DDT53_RS04425.p01	DSQ36_RS17475.p01	MASB_RS16810.p01	D8677_RS02880.p01	EFV83_RS03135.p01	EXM25_RS16895.p01	EXM27_RS16895.p01	9a4c8fc1848a3d3f0726c05a3595eff6_19553
A3O03_RS21760	SDR family oxidoreductase	34	Core	MAB_4019c.p01	MYCMA_RS04145.p01	a576f074b5746b5d11744d7421b39af1_15734	MMASJCM_RS20350.p01	c39d223208851a3dc51c9f04667d49b8_16878	AOY11_RS20300.p01	A3N95_RS19175.p01	A3N96_RS22170.p01	A3N97_RS19535.p01	A3N98_RS21050.p01	A3N99_RS21645.p01	A3O00_RS20195.p01	A3O01_RS20915.p01	A3O02_RS20610.p01	A3O03_RS21760.p01	A3O04_RS20045.p01	A3O05_RS19330.p01	A3O06_RS22560.p01	BAB74_RS19660.p01	BAB76_RS20925.p01	3af8ec970b88a6d1bcd28f8adf518d97_15539	BAB78_RS20835.p01	BAB79_RS22555.p01	CAK77_RS20135.p01	DDT49_RS22555.p01	DDT47_RS01410.p01	DDT53_RS01410.p01	DSQ36_RS20610.p01	MASB_RS20745.p01	D8677_RS24860.p01	EFV83_RS06275.p01	EXM25_RS20095.p01	EXM27_RS20050.p01	9a4c8fc1848a3d3f0726c05a3595eff6_16877
DDT53_RS02150	TetR/AcrR family transcriptional regulator	34	Core	MAB_3875.p01	MYCMA_RS04875.p01	a576f074b5746b5d11744d7421b39af1_15169	MMASJCM_RS19290.p01	c39d223208851a3dc51c9f04667d49b8_16020	AOY11_RS19465.p01	A3N95_RS18435.p01	A3N96_RS21125.p01	A3N97_RS18680.p01	A3N98_RS20320.p01	A3N99_RS20915.p01	A3O00_RS19450.p01	A3O01_RS20080.p01	A3O02_RS19480.p01	A3O03_RS21030.p01	A3O04_RS19275.p01	A3O05_RS18595.p01	A3O06_RS21500.p01	BAB74_RS18935.p01	BAB76_RS20090.p01	3af8ec970b88a6d1bcd28f8adf518d97_14919	BAB78_RS19765.p01	BAB79_RS21495.p01	CAK77_RS19340.p01	DDT49_RS21810.p01	DDT47_RS02520.p01	DDT53_RS02150.p01	DSQ36_RS19850.p01	MASB_RS19670.p01	D8677_RS00380.p01	EFV83_RS05515.p01	EXM25_RS19300.p01	EXM27_RS19255.p01	9a4c8fc1848a3d3f0726c05a3595eff6_17446
DSQ36_RS19520	cutinase family protein	34	Core	MAB_3809c.p01	MYCMA_RS05200.p01	a576f074b5746b5d11744d7421b39af1_14917	MMASJCM_RS18965.p01	c39d223208851a3dc51c9f04667d49b8_15766	AOY11_RS18380.p01	A3N95_RS18110.p01	A3N96_RS20800.p01	A3N97_RS18355.p01	A3N98_RS19995.p01	A3N99_RS20590.p01	A3O00_RS19125.p01	A3O01_RS19435.p01	A3O02_RS19155.p01	A3O03_RS20705.p01	A3O04_RS18950.p01	A3O05_RS18270.p01	A3O06_RS21175.p01	BAB74_RS18610.p01	BAB76_RS19445.p01	3af8ec970b88a6d1bcd28f8adf518d97_14663	BAB78_RS19430.p01	BAB79_RS21170.p01	CAK77_RS19010.p01	DDT49_RS21480.p01	DDT47_RS02850.p01	DDT53_RS02480.p01	DSQ36_RS19520.p01	MASB_RS19340.p01	D8677_RS00710.p01	EFV83_RS05185.p01	EXM25_RS18970.p01	EXM27_RS18925.p01	9a4c8fc1848a3d3f0726c05a3595eff6_17695
G6N22_RS24360	STAS domain-containing protein	34	Core	MAB_3465.p01	MYCMA_RS06815.p01	a576f074b5746b5d11744d7421b39af1_13659	MMASJCM_RS17190.p01	c39d223208851a3dc51c9f04667d49b8_14524	AOY11_RS16275.p01	A3N95_RS16425.p01	A3N96_RS19130.p01	A3N97_RS16745.p01	A3N98_RS18325.p01	A3N99_RS18920.p01	A3O00_RS17395.p01	A3O01_RS17325.p01	A3O02_RS17415.p01	A3O03_RS19035.p01	A3O04_RS17240.p01	A3O05_RS16170.p01	A3O06_RS19435.p01	BAB74_RS16930.p01	BAB76_RS17335.p01	3af8ec970b88a6d1bcd28f8adf518d97_13334	BAB78_RS17670.p01	BAB79_RS19430.p01	CAK77_RS17270.p01	DDT49_RS19490.p01	DDT47_RS04480.p01	DDT53_RS04110.p01	DSQ36_RS17775.p01	MASB_RS17730.p01	D8677_RS02575.p01	EFV83_RS03440.p01	EXM25_RS17220.p01	EXM27_RS17220.p01	9a4c8fc1848a3d3f0726c05a3595eff6_18978
DDT49_RS17935	hypothetical protein	34	Core	MAB_3181.p01	MYCMA_RS08350.p01	a576f074b5746b5d11744d7421b39af1_12220	MMASJCM_RS15760.p01	c39d223208851a3dc51c9f04667d49b8_13411	AOY11_RS14835.p01	A3N95_RS14940.p01	A3N96_RS17600.p01	A3N97_RS24180.p01	A3N98_RS16795.p01	A3N99_RS17385.p01	A3O00_RS15960.p01	A3O01_RS15890.p01	A3O02_RS15910.p01	A3O03_RS17505.p01	A3O04_RS15795.p01	A3O05_RS14770.p01	A3O06_RS18040.p01	BAB74_RS15540.p01	BAB76_RS15900.p01	3af8ec970b88a6d1bcd28f8adf518d97_12213	BAB78_RS16195.p01	BAB79_RS18035.p01	CAK77_RS15830.p01	DDT49_RS17935.p01	DDT47_RS06035.p01	DDT53_RS05665.p01	DSQ36_RS16315.p01	MASB_RS15570.p01	D8677_RS04040.p01	EFV83_RS01975.p01	EXM25_RS15775.p01	EXM27_RS15775.p01	9a4c8fc1848a3d3f0726c05a3595eff6_621
A3O02_RS15520	insulinase family protein	34	Core	MAB_3105c.p01	MYCMA_RS08740.p01	a576f074b5746b5d11744d7421b39af1_11923	MMASJCM_RS15390.p01	c39d223208851a3dc51c9f04667d49b8_13105	AOY11_RS14445.p01	A3N95_RS14570.p01	A3N96_RS17210.p01	A3N97_RS14930.p01	A3N98_RS16405.p01	A3N99_RS16995.p01	A3O00_RS15570.p01	A3O01_RS15500.p01	A3O02_RS15520.p01	A3O03_RS17115.p01	A3O04_RS15425.p01	A3O05_RS14380.p01	A3O06_RS17670.p01	BAB74_RS15170.p01	BAB76_RS15510.p01	3af8ec970b88a6d1bcd28f8adf518d97_11923	BAB78_RS15800.p01	BAB79_RS17665.p01	CAK77_RS15455.p01	DDT49_RS17545.p01	DDT47_RS06425.p01	DDT53_RS06055.p01	DSQ36_RS15920.p01	MASB_RS15175.p01	D8677_RS04435.p01	EFV83_RS01580.p01	EXM25_RS15400.p01	EXM27_RS15400.p01	9a4c8fc1848a3d3f0726c05a3595eff6_924
A3O05_RS14240	DUF2236 domain-containing protein	34	Core	MAB_3076.p01	MYCMA_RS08880.p01	a576f074b5746b5d11744d7421b39af1_11813	MMASJCM_RS15250.p01	c39d223208851a3dc51c9f04667d49b8_12995	AOY11_RS14305.p01	A3N95_RS14430.p01	A3N96_RS17070.p01	A3N97_RS14790.p01	A3N98_RS16265.p01	A3N99_RS16855.p01	A3O00_RS15430.p01	A3O01_RS15360.p01	A3O02_RS15380.p01	A3O03_RS16975.p01	A3O04_RS15285.p01	A3O05_RS14240.p01	A3O06_RS17530.p01	BAB74_RS15030.p01	BAB76_RS15370.p01	3af8ec970b88a6d1bcd28f8adf518d97_11812	BAB78_RS15660.p01	BAB79_RS17525.p01	CAK77_RS15315.p01	DDT49_RS17405.p01	DDT47_RS06565.p01	DDT53_RS06195.p01	DSQ36_RS15780.p01	MASB_RS15035.p01	D8677_RS04575.p01	EFV83_RS01440.p01	EXM25_RS15260.p01	EXM27_RS15260.p01	9a4c8fc1848a3d3f0726c05a3595eff6_1035
G6N22_RS01560	hypothetical protein	34	Core	MAB_3031c.p01	MYCMA_RS09105.p01	a576f074b5746b5d11744d7421b39af1_11641	MMASJCM_RS15025.p01	c39d223208851a3dc51c9f04667d49b8_12817	AOY11_RS14080.p01	A3N95_RS14205.p01	A3N96_RS16845.p01	A3N97_RS14565.p01	A3N98_RS16040.p01	A3N99_RS16630.p01	A3O00_RS15205.p01	A3O01_RS15135.p01	A3O02_RS15155.p01	A3O03_RS16750.p01	A3O04_RS15060.p01	A3O05_RS14015.p01	A3O06_RS17305.p01	BAB74_RS14805.p01	BAB76_RS15145.p01	3af8ec970b88a6d1bcd28f8adf518d97_11635	BAB78_RS15425.p01	BAB79_RS17300.p01	CAK77_RS15090.p01	DDT49_RS17180.p01	DDT47_RS06790.p01	DDT53_RS06420.p01	DSQ36_RS15555.p01	MASB_RS14810.p01	D8677_RS04800.p01	EFV83_RS01215.p01	EXM25_RS15035.p01	EXM27_RS15035.p01	9a4c8fc1848a3d3f0726c05a3595eff6_1208
pyrF	orotidine-5'-phosphate decarboxylase	34	Core	MAB_2826c.p01	MYCMA_RS10280.p01	a576f074b5746b5d11744d7421b39af1_10861	MMASJCM_RS13800.p01	c39d223208851a3dc51c9f04667d49b8_10856	AOY11_RS13030.p01	A3N95_RS13165.p01	A3N96_RS14180.p01	A3N97_RS13510.p01	A3N98_RS13375.p01	A3N99_RS13970.p01	A3O00_RS14160.p01	A3O01_RS14090.p01	A3O02_RS14155.p01	A3O03_RS14170.p01	A3O04_RS13820.p01	A3O05_RS12860.p01	A3O06_RS14335.p01	BAB74_RS13655.p01	BAB76_RS14100.p01	3af8ec970b88a6d1bcd28f8adf518d97_10863	BAB78_RS14320.p01	BAB79_RS14325.p01	CAK77_RS13820.p01	DDT49_RS15995.p01	DDT47_RS08015.p01	DDT53_RS07700.p01	DSQ36_RS14470.p01	MASB_RS13675.p01	D8677_RS05895.p01	EFV83_RS00140.p01	EXM25_RS13770.p01	EXM27_RS13770.p01	9a4c8fc1848a3d3f0726c05a3595eff6_1995
BAB77_RS12875	winged helix-turn-helix transcriptional regulator	34	Core	MAB_2604c.p01	MYCMA_RS11375.p01	a576f074b5746b5d11744d7421b39af1_10068	MMASJCM_RS12780.p01	c39d223208851a3dc51c9f04667d49b8_10033	AOY11_RS11910.p01	A3N95_RS12105.p01	A3N96_RS13085.p01	A3N97_RS12365.p01	A3N98_RS12280.p01	A3N99_RS12875.p01	A3O00_RS13040.p01	A3O01_RS12970.p01	A3O02_RS13030.p01	A3O03_RS13075.p01	A3O04_RS12800.p01	A3O05_RS11815.p01	A3O06_RS13265.p01	BAB74_RS12455.p01	BAB76_RS12980.p01	3af8ec970b88a6d1bcd28f8adf518d97_10073	BAB78_RS13130.p01	BAB79_RS13255.p01	CAK77_RS12805.p01	DDT49_RS14910.p01	DDT47_RS09100.p01	DDT53_RS08785.p01	DSQ36_RS13355.p01	MASB_RS12630.p01	D8677_RS07010.p01	EFV83_RS24370.p01	EXM25_RS12755.p01	EXM27_RS12755.p01	9a4c8fc1848a3d3f0726c05a3595eff6_2792
MYCMA_RS06360	PaaI family thioesterase	34	Core	MAB_3581c.p01	MYCMA_RS06360.p01	a576f074b5746b5d11744d7421b39af1_14019	MMASJCM_RS17710.p01	c39d223208851a3dc51c9f04667d49b8_14886	AOY11_RS17245.p01	A3N95_RS16955.p01	A3N96_RS19590.p01	A3N97_RS17205.p01	A3N98_RS18785.p01	A3N99_RS19380.p01	A3O00_RS17985.p01	A3O01_RS18295.p01	A3O02_RS18015.p01	A3O03_RS19495.p01	A3O04_RS17760.p01	A3O05_RS17140.p01	A3O06_RS19965.p01	BAB74_RS17450.p01	BAB76_RS18305.p01	3af8ec970b88a6d1bcd28f8adf518d97_13726	BAB78_RS18265.p01	BAB79_RS19960.p01	CAK77_RS17805.p01	DDT49_RS20245.p01	DDT47_RS04010.p01	DDT53_RS03640.p01	DSQ36_RS18375.p01	MASB_RS18205.p01	D8677_RS01860.p01	EFV83_RS04040.p01	EXM25_RS17760.p01	EXM27_RS17715.p01	9a4c8fc1848a3d3f0726c05a3595eff6_18614
A3N98_RS11500	acyl-CoA/acyl-ACP dehydrogenase	34	Core	MAB_2460.p01	MYCMA_RS12145.p01	a576f074b5746b5d11744d7421b39af1_9383	MMASJCM_RS11920.p01	c39d223208851a3dc51c9f04667d49b8_9442	AOY11_RS11190.p01	A3N95_RS11365.p01	A3N96_RS12305.p01	A3N97_RS11470.p01	A3N98_RS11500.p01	A3N99_RS12095.p01	A3O00_RS12360.p01	A3O01_RS12235.p01	A3O02_RS12295.p01	A3O03_RS12295.p01	A3O04_RS11975.p01	A3O05_RS11080.p01	A3O06_RS12335.p01	BAB74_RS11590.p01	BAB76_RS12245.p01	3af8ec970b88a6d1bcd28f8adf518d97_9438	BAB78_RS12370.p01	BAB79_RS12325.p01	CAK77_RS11950.p01	DDT49_RS14565.p01	DDT47_RS09785.p01	DDT53_RS09600.p01	DSQ36_RS12630.p01	MASB_RS11815.p01	D8677_RS07785.p01	EFV83_RS23655.p01	EXM25_RS11900.p01	EXM27_RS11900.p01	9a4c8fc1848a3d3f0726c05a3595eff6_3487
BAB77_RS11965	molybdopterin-dependent oxidoreductase	34	Core	MAB_2438.p01	MYCMA_RS12255.p01	a576f074b5746b5d11744d7421b39af1_9298	MMASJCM_RS11810.p01	c39d223208851a3dc51c9f04667d49b8_9354	AOY11_RS11080.p01	A3N95_RS11255.p01	A3N96_RS12195.p01	A3N97_RS11360.p01	A3N98_RS11390.p01	A3N99_RS11985.p01	A3O00_RS12250.p01	A3O01_RS12125.p01	A3O02_RS12185.p01	A3O03_RS12185.p01	A3O04_RS11865.p01	A3O05_RS10970.p01	A3O06_RS12225.p01	BAB74_RS11480.p01	BAB76_RS12135.p01	3af8ec970b88a6d1bcd28f8adf518d97_9358	BAB78_RS12260.p01	BAB79_RS12215.p01	CAK77_RS11840.p01	DDT49_RS14455.p01	DDT47_RS09895.p01	DDT53_RS09710.p01	DSQ36_RS12520.p01	MASB_RS11705.p01	D8677_RS07895.p01	EFV83_RS23545.p01	EXM25_RS11790.p01	EXM27_RS11790.p01	9a4c8fc1848a3d3f0726c05a3595eff6_3573
modA	molybdate ABC transporter substrate-binding protein	34	Core	MAB_2433.p01	MYCMA_RS12280.p01	a576f074b5746b5d11744d7421b39af1_9280	MMASJCM_RS11785.p01	c39d223208851a3dc51c9f04667d49b8_9335	AOY11_RS11055.p01	A3N95_RS11230.p01	A3N96_RS12170.p01	A3N97_RS11335.p01	A3N98_RS11365.p01	A3N99_RS11960.p01	A3O00_RS12225.p01	A3O01_RS12100.p01	A3O02_RS12160.p01	A3O03_RS12160.p01	A3O04_RS11840.p01	A3O05_RS10945.p01	A3O06_RS12200.p01	BAB74_RS11455.p01	BAB76_RS12110.p01	3af8ec970b88a6d1bcd28f8adf518d97_9339	BAB78_RS12235.p01	BAB79_RS12190.p01	CAK77_RS11815.p01	DDT49_RS14430.p01	DDT47_RS09920.p01	DDT53_RS09735.p01	DSQ36_RS12495.p01	MASB_RS11680.p01	D8677_RS07920.p01	EFV83_RS23520.p01	EXM25_RS11765.p01	EXM27_RS11765.p01	9a4c8fc1848a3d3f0726c05a3595eff6_3593
MASS_RS10825	thiamine pyrophosphate-binding protein	34	Core	MAB_2165.p01	MYCMA_RS13550.p01	a576f074b5746b5d11744d7421b39af1_8289	MMASJCM_RS10510.p01	c39d223208851a3dc51c9f04667d49b8_8286	AOY11_RS09705.p01	A3N95_RS09925.p01	A3N96_RS10895.p01	A3N97_RS10070.p01	A3N98_RS10090.p01	A3N99_RS10685.p01	A3O00_RS10870.p01	A3O01_RS10745.p01	A3O02_RS10495.p01	A3O03_RS10885.p01	A3O04_RS10580.p01	A3O05_RS09640.p01	A3O06_RS10940.p01	BAB74_RS10195.p01	BAB76_RS10755.p01	3af8ec970b88a6d1bcd28f8adf518d97_8346	BAB78_RS10815.p01	BAB79_RS10930.p01	CAK77_RS10540.p01	DDT49_RS13150.p01	DDT47_RS11205.p01	DDT53_RS11025.p01	DSQ36_RS11135.p01	MASB_RS10375.p01	D8677_RS09280.p01	EFV83_RS22160.p01	EXM25_RS10490.p01	EXM27_RS10490.p01	9a4c8fc1848a3d3f0726c05a3595eff6_4605
MYCMA_RS13975	hypothetical protein	34	Core	MAB_2018.p01	MYCMA_RS13975.p01	a576f074b5746b5d11744d7421b39af1_7962	MMASJCM_RS10090.p01	c39d223208851a3dc51c9f04667d49b8_7949	AOY11_RS09000.p01	A3N95_RS09510.p01	A3N96_RS10205.p01	A3N97_RS09350.p01	A3N98_RS09665.p01	A3N99_RS09995.p01	A3O00_RS10125.p01	A3O01_RS10035.p01	A3O02_RS09810.p01	A3O03_RS10195.p01	A3O04_RS09775.p01	A3O05_RS09180.p01	A3O06_RS10515.p01	BAB74_RS09480.p01	BAB76_RS10045.p01	3af8ec970b88a6d1bcd28f8adf518d97_7816	BAB78_RS10360.p01	BAB79_RS10510.p01	CAK77_RS09815.p01	DDT49_RS12465.p01	DDT47_RS11890.p01	DDT53_RS11710.p01	DSQ36_RS10385.p01	MASB_RS09940.p01	D8677_RS10005.p01	EFV83_RS21405.p01	EXM25_RS09765.p01	EXM27_RS09765.p01	9a4c8fc1848a3d3f0726c05a3595eff6_4940
DDT47_RS12565	hypothetical protein	34	Core	MAB_1895c.p01	MYCMA_RS14635.p01	a576f074b5746b5d11744d7421b39af1_7478	MMASJCM_RS09445.p01	c39d223208851a3dc51c9f04667d49b8_7469	AOY11_RS08385.p01	A3N95_RS08875.p01	A3N96_RS09540.p01	A3N97_RS08700.p01	A3N98_RS09000.p01	A3N99_RS09330.p01	A3O00_RS09505.p01	A3O01_RS09415.p01	A3O02_RS09185.p01	A3O03_RS09530.p01	A3O04_RS09125.p01	A3O05_RS08560.p01	A3O06_RS09885.p01	BAB74_RS08830.p01	BAB76_RS09425.p01	3af8ec970b88a6d1bcd28f8adf518d97_7312	BAB78_RS09720.p01	BAB79_RS09880.p01	CAK77_RS09165.p01	DDT49_RS11790.p01	DDT47_RS12565.p01	DDT53_RS12385.p01	DSQ36_RS09755.p01	MASB_RS09290.p01	D8677_RS10635.p01	EFV83_RS20775.p01	EXM25_RS09115.p01	EXM27_RS09115.p01	9a4c8fc1848a3d3f0726c05a3595eff6_5431
DDT47_RS03860	NUDIX hydrolase	34	Core	MAB_3609.p01	MYCMA_RS06210.p01	a576f074b5746b5d11744d7421b39af1_14135	MMASJCM_RS17860.p01	c39d223208851a3dc51c9f04667d49b8_14997	AOY11_RS17385.p01	A3N95_RS17095.p01	A3N96_RS19740.p01	A3N97_RS17355.p01	A3N98_RS18935.p01	A3N99_RS19530.p01	A3O00_RS18125.p01	A3O01_RS18435.p01	A3O02_RS18155.p01	A3O03_RS19645.p01	A3O04_RS17910.p01	A3O05_RS17280.p01	A3O06_RS20115.p01	BAB74_RS17600.p01	BAB76_RS18445.p01	3af8ec970b88a6d1bcd28f8adf518d97_13844	BAB78_RS18405.p01	BAB79_RS20110.p01	CAK77_RS17955.p01	DDT49_RS20395.p01	DDT47_RS03860.p01	DDT53_RS03490.p01	DSQ36_RS18515.p01	MASB_RS18345.p01	D8677_RS01720.p01	EFV83_RS04180.p01	EXM25_RS17910.p01	EXM27_RS17865.p01	9a4c8fc1848a3d3f0726c05a3595eff6_18494
D8677_RS12170	sensor domain-containing protein	34	Core	MAB_1507.p01	MYCMA_RS16050.p01	a576f074b5746b5d11744d7421b39af1_6027	MMASJCM_RS07560.p01	c39d223208851a3dc51c9f04667d49b8_6350	AOY11_RS06885.p01	A3N95_RS07050.p01	A3N96_RS07790.p01	A3N97_RS07240.p01	A3N98_RS07250.p01	A3N99_RS07580.p01	A3O00_RS07510.p01	A3O01_RS07915.p01	A3O02_RS07680.p01	A3O03_RS07780.p01	A3O04_RS07670.p01	A3O05_RS07105.p01	A3O06_RS08395.p01	BAB74_RS07270.p01	BAB76_RS07925.p01	3af8ec970b88a6d1bcd28f8adf518d97_5901	BAB78_RS08055.p01	BAB79_RS08390.p01	CAK77_RS07580.p01	DDT49_RS10350.p01	DDT47_RS14000.p01	DDT53_RS14065.p01	DSQ36_RS07740.p01	MASB_RS07785.p01	D8677_RS12170.p01	EFV83_RS18760.p01	EXM25_RS07535.p01	EXM27_RS07530.p01	9a4c8fc1848a3d3f0726c05a3595eff6_6885
MAB_1411	mechanosensitive ion channel	34	Core	MAB_1411.p01	MYCMA_RS16560.p01	a576f074b5746b5d11744d7421b39af1_5643	MMASJCM_RS07045.p01	c39d223208851a3dc51c9f04667d49b8_5944	AOY11_RS06370.p01	A3N95_RS06535.p01	A3N96_RS07280.p01	A3N97_RS06730.p01	A3N98_RS06740.p01	A3N99_RS07070.p01	A3O00_RS06995.p01	A3O01_RS07400.p01	A3O02_RS07150.p01	A3O03_RS07270.p01	A3O04_RS07155.p01	A3O05_RS06590.p01	A3O06_RS07885.p01	BAB74_RS06760.p01	BAB76_RS07410.p01	3af8ec970b88a6d1bcd28f8adf518d97_5511	BAB78_RS07530.p01	BAB79_RS07880.p01	CAK77_RS07065.p01	DDT49_RS09845.p01	DDT47_RS14505.p01	DDT53_RS14570.p01	DSQ36_RS07230.p01	MASB_RS07275.p01	D8677_RS12680.p01	EFV83_RS18250.p01	EXM25_RS07020.p01	EXM27_RS07015.p01	9a4c8fc1848a3d3f0726c05a3595eff6_7276
A3O03_RS07150	serine hydrolase	34	Core	MAB_1387.p01	MYCMA_RS16680.p01	a576f074b5746b5d11744d7421b39af1_5550	MMASJCM_RS06925.p01	c39d223208851a3dc51c9f04667d49b8_5851	AOY11_RS06250.p01	A3N95_RS06415.p01	A3N96_RS07160.p01	A3N97_RS06615.p01	A3N98_RS06620.p01	A3N99_RS06950.p01	A3O00_RS06875.p01	A3O01_RS07280.p01	A3O02_RS07030.p01	A3O03_RS07150.p01	A3O04_RS07035.p01	A3O05_RS06470.p01	A3O06_RS07765.p01	BAB74_RS06640.p01	BAB76_RS07290.p01	3af8ec970b88a6d1bcd28f8adf518d97_5417	BAB78_RS07410.p01	BAB79_RS07760.p01	CAK77_RS06945.p01	DDT49_RS09725.p01	DDT47_RS14625.p01	DDT53_RS14690.p01	DSQ36_RS07110.p01	MASB_RS07155.p01	D8677_RS12800.p01	EFV83_RS18130.p01	EXM25_RS06900.p01	EXM27_RS06895.p01	9a4c8fc1848a3d3f0726c05a3595eff6_7374
A3O04_RS06335	hypothetical protein	34	Core	MAB_1243c.p01	MYCMA_RS17330.p01	a576f074b5746b5d11744d7421b39af1_5030	MMASJCM_RS06260.p01	c39d223208851a3dc51c9f04667d49b8_5319	AOY11_RS05545.p01	A3N95_RS05760.p01	A3N96_RS06505.p01	A3N97_RS05955.p01	A3N98_RS05970.p01	A3N99_RS06300.p01	A3O00_RS06170.p01	A3O01_RS06575.p01	A3O02_RS06350.p01	A3O03_RS06500.p01	A3O04_RS06335.p01	A3O05_RS05795.p01	A3O06_RS07105.p01	BAB74_RS05980.p01	BAB76_RS06585.p01	3af8ec970b88a6d1bcd28f8adf518d97_4866	BAB78_RS06670.p01	BAB79_RS07100.p01	CAK77_RS06235.p01	DDT49_RS09050.p01	DDT47_RS15285.p01	DDT53_RS15365.p01	DSQ36_RS06395.p01	MASB_RS06450.p01	D8677_RS13515.p01	EFV83_RS17415.p01	EXM25_RS06180.p01	EXM27_RS06175.p01	9a4c8fc1848a3d3f0726c05a3595eff6_7901
A3N95_RS05695	DUF2236 domain-containing protein	34	Core	MAB_1230c.p01	MYCMA_RS17390.p01	a576f074b5746b5d11744d7421b39af1_4983	MMASJCM_RS06200.p01	c39d223208851a3dc51c9f04667d49b8_5271	AOY11_RS05485.p01	A3N95_RS05695.p01	A3N96_RS06445.p01	A3N97_RS05895.p01	A3N98_RS05910.p01	A3N99_RS06240.p01	A3O00_RS06110.p01	A3O01_RS06515.p01	A3O02_RS06290.p01	A3O03_RS06440.p01	A3O04_RS06275.p01	A3O05_RS05735.p01	A3O06_RS07045.p01	BAB74_RS05920.p01	BAB76_RS06525.p01	3af8ec970b88a6d1bcd28f8adf518d97_4818	BAB78_RS06610.p01	BAB79_RS07040.p01	CAK77_RS06175.p01	DDT49_RS08985.p01	DDT47_RS15350.p01	DDT53_RS15430.p01	DSQ36_RS06330.p01	MASB_RS06380.p01	D8677_RS13580.p01	EFV83_RS17350.p01	EXM25_RS06115.p01	EXM27_RS06110.p01	9a4c8fc1848a3d3f0726c05a3595eff6_7948
D8677_RS15730	PLP-dependent aminotransferase family protein	34	Core	MAB_0810c.p01	MYCMA_RS19235.p01	a576f074b5746b5d11744d7421b39af1_3390	MMASJCM_RS03805.p01	c39d223208851a3dc51c9f04667d49b8_3469	AOY11_RS03370.p01	A3N95_RS03750.p01	A3N96_RS04595.p01	A3N97_RS03980.p01	A3N98_RS04060.p01	A3N99_RS04390.p01	A3O00_RS03990.p01	A3O01_RS04390.p01	A3O02_RS04080.p01	A3O03_RS04590.p01	A3O04_RS03890.p01	A3O05_RS03635.p01	A3O06_RS05125.p01	BAB74_RS03685.p01	BAB76_RS04390.p01	3af8ec970b88a6d1bcd28f8adf518d97_3161	BAB78_RS04420.p01	BAB79_RS05120.p01	CAK77_RS04170.p01	DDT49_RS06680.p01	DDT47_RS17655.p01	DDT53_RS17740.p01	DSQ36_RS04180.p01	MASB_RS03885.p01	D8677_RS15730.p01	EFV83_RS15205.p01	EXM25_RS04110.p01	EXM27_RS04105.p01	9a4c8fc1848a3d3f0726c05a3595eff6_9849
BAB79_RS04455	AraC family transcriptional regulator	34	Core	MAB_0767c.p01	MYCMA_RS19290.p01	a576f074b5746b5d11744d7421b39af1_3026	MMASJCM_RS03750.p01	c39d223208851a3dc51c9f04667d49b8_3297	AOY11_RS18635.p01	A3N95_RS03615.p01	A3N96_RS04540.p01	A3N97_RS03465.p01	A3N98_RS04005.p01	A3N99_RS04335.p01	A3O00_RS03755.p01	A3O01_RS03830.p01	A3O02_RS03855.p01	A3O03_RS04535.p01	A3O04_RS03665.p01	A3O05_RS03580.p01	A3O06_RS04455.p01	BAB74_RS03605.p01	BAB76_RS03830.p01	3af8ec970b88a6d1bcd28f8adf518d97_3022	BAB78_RS04190.p01	BAB79_RS04455.p01	CAK77_RS04110.p01	DDT49_RS06625.p01	DDT47_RS17800.p01	DDT53_RS17795.p01	DSQ36_RS03945.p01	MASB_RS03625.p01	D8677_RS15965.p01	EFV83_RS14970.p01	EXM25_RS04050.p01	EXM27_RS04045.p01	9a4c8fc1848a3d3f0726c05a3595eff6_10218
A3N98_RS03720	CPBP family intramembrane metalloprotease	34	Core	MAB_0709.p01	MYCMA_RS19580.p01	a576f074b5746b5d11744d7421b39af1_2808	MMASJCM_RS03455.p01	c39d223208851a3dc51c9f04667d49b8_3070	AOY11_RS18925.p01	A3N95_RS03335.p01	A3N96_RS04255.p01	A3N97_RS03175.p01	A3N98_RS03720.p01	A3N99_RS04050.p01	A3O00_RS03465.p01	A3O01_RS03540.p01	A3O02_RS03565.p01	A3O03_RS04250.p01	A3O04_RS03220.p01	A3O05_RS03290.p01	A3O06_RS04165.p01	BAB74_RS03315.p01	BAB76_RS03540.p01	3af8ec970b88a6d1bcd28f8adf518d97_2668	BAB78_RS03895.p01	BAB79_RS04165.p01	CAK77_RS03660.p01	DDT49_RS06330.p01	DDT47_RS18100.p01	DDT53_RS18095.p01	DSQ36_RS03650.p01	MASB_RS03325.p01	D8677_RS16265.p01	EFV83_RS14675.p01	EXM25_RS03610.p01	EXM27_RS03605.p01	9a4c8fc1848a3d3f0726c05a3595eff6_10438
A3N97_RS02900	DUF4878 domain-containing protein	34	Core	MAB_0652.p01	MYCMA_RS19855.p01	a576f074b5746b5d11744d7421b39af1_2590	MMASJCM_RS03165.p01	c39d223208851a3dc51c9f04667d49b8_2849	AOY11_RS03180.p01	A3N95_RS03055.p01	A3N96_RS03980.p01	A3N97_RS02900.p01	A3N98_RS03445.p01	A3N99_RS03775.p01	A3O00_RS03185.p01	A3O01_RS03260.p01	A3O02_RS03280.p01	A3O03_RS03975.p01	A3O04_RS02945.p01	A3O05_RS03010.p01	A3O06_RS03890.p01	BAB74_RS03040.p01	BAB76_RS03260.p01	3af8ec970b88a6d1bcd28f8adf518d97_2448	BAB78_RS03595.p01	BAB79_RS03890.p01	CAK77_RS03380.p01	DDT49_RS06050.p01	DDT47_RS18380.p01	DDT53_RS18375.p01	DSQ36_RS03365.p01	MASB_RS03045.p01	D8677_RS16550.p01	EFV83_RS14390.p01	EXM25_RS03330.p01	EXM27_RS03325.p01	9a4c8fc1848a3d3f0726c05a3595eff6_10658
folK	2-amino-4-hydroxy-6- hydroxymethyldihydropteridine diphosphokinase	34	Core	MAB_0537.p01	MYCMA_RS20430.p01	a576f074b5746b5d11744d7421b39af1_2146	MMASJCM_RS02580.p01	c39d223208851a3dc51c9f04667d49b8_2406	AOY11_RS02605.p01	A3N95_RS02485.p01	A3N96_RS03405.p01	A3N97_RS02320.p01	A3N98_RS02870.p01	A3N99_RS03200.p01	A3O00_RS02615.p01	A3O01_RS02690.p01	A3O02_RS02710.p01	A3O03_RS03400.p01	A3O04_RS02370.p01	A3O05_RS02440.p01	A3O06_RS03180.p01	BAB74_RS02460.p01	BAB76_RS02690.p01	3af8ec970b88a6d1bcd28f8adf518d97_1991	BAB78_RS03010.p01	BAB79_RS03180.p01	CAK77_RS02795.p01	DDT49_RS05465.p01	DDT47_RS18965.p01	DDT53_RS18960.p01	DSQ36_RS02790.p01	MASB_RS02460.p01	D8677_RS17125.p01	EFV83_RS13815.p01	EXM25_RS02745.p01	EXM27_RS02740.p01	9a4c8fc1848a3d3f0726c05a3595eff6_11112
DDT47_RS03365	TetR/AcrR family transcriptional regulator	34	Core	MAB_3705.p01	MYCMA_RS05710.p01	a576f074b5746b5d11744d7421b39af1_14514	MMASJCM_RS18345.p01	c39d223208851a3dc51c9f04667d49b8_15362	AOY11_RS17860.p01	A3N95_RS17570.p01	A3N96_RS20290.p01	A3N97_RS17835.p01	A3N98_RS19485.p01	A3N99_RS20080.p01	A3O00_RS18600.p01	A3O01_RS18910.p01	A3O02_RS18625.p01	A3O03_RS20195.p01	A3O04_RS18395.p01	A3O05_RS17750.p01	A3O06_RS20650.p01	BAB74_RS18085.p01	BAB76_RS18920.p01	3af8ec970b88a6d1bcd28f8adf518d97_14227	BAB78_RS18895.p01	BAB79_RS20645.p01	CAK77_RS18445.p01	DDT49_RS20890.p01	DDT47_RS03365.p01	DDT53_RS02995.p01	DSQ36_RS18990.p01	MASB_RS18825.p01	D8677_RS01245.p01	EFV83_RS04655.p01	EXM25_RS18400.p01	EXM27_RS18355.p01	9a4c8fc1848a3d3f0726c05a3595eff6_18105
BAB74_RS01055	OsmC family protein	34	Core	MAB_0214c.p01	MYCMA_RS21920.p01	a576f074b5746b5d11744d7421b39af1_1047	MMASJCM_RS01070.p01	c39d223208851a3dc51c9f04667d49b8_985	AOY11_RS01010.p01	A3N95_RS01185.p01	A3N96_RS01110.p01	A3N97_RS01060.p01	A3N98_RS01110.p01	A3N99_RS01110.p01	A3O00_RS01080.p01	A3O01_RS01080.p01	A3O02_RS01175.p01	A3O03_RS01110.p01	A3O04_RS01040.p01	A3O05_RS01115.p01	A3O06_RS01045.p01	BAB74_RS01055.p01	BAB76_RS01085.p01	3af8ec970b88a6d1bcd28f8adf518d97_816	BAB78_RS01415.p01	BAB79_RS01045.p01	CAK77_RS01225.p01	DDT49_RS03980.p01	DDT47_RS20585.p01	DDT53_RS20580.p01	DSQ36_RS01105.p01	MASB_RS01140.p01	D8677_RS18680.p01	EFV83_RS12135.p01	EXM25_RS01370.p01	EXM27_RS01370.p01	9a4c8fc1848a3d3f0726c05a3595eff6_12228
G6N22_RS21975	Clp protease	34	Core	MAB_3959c.p01	MYCMA_RS04440.p01	a576f074b5746b5d11744d7421b39af1_15506	MMASJCM_RS20055.p01	c39d223208851a3dc51c9f04667d49b8_16645	AOY11_RS19995.p01	A3N95_RS18875.p01	A3N96_RS21875.p01	A3N97_RS19240.p01	A3N98_RS20755.p01	A3N99_RS21350.p01	A3O00_RS19890.p01	A3O01_RS20610.p01	A3O02_RS20310.p01	A3O03_RS21465.p01	A3O04_RS19750.p01	A3O05_RS19035.p01	A3O06_RS22265.p01	BAB74_RS19365.p01	BAB76_RS20620.p01	3af8ec970b88a6d1bcd28f8adf518d97_15301	BAB78_RS20520.p01	BAB79_RS22260.p01	CAK77_RS19830.p01	DDT49_RS22250.p01	DDT47_RS01715.p01	DDT53_RS01710.p01	DSQ36_RS20300.p01	MASB_RS20435.p01	D8677_RS25170.p01	EFV83_RS05965.p01	EXM25_RS19790.p01	EXM27_RS19745.p01	9a4c8fc1848a3d3f0726c05a3595eff6_17109
A3O01_RS20880	hypothetical protein	34	Core	MAB_4012c.p01	MYCMA_RS04180.p01	a576f074b5746b5d11744d7421b39af1_15707	MMASJCM_RS20315.p01	c39d223208851a3dc51c9f04667d49b8_16850	AOY11_RS20265.p01	A3N95_RS19140.p01	A3N96_RS22135.p01	A3N97_RS19500.p01	A3N98_RS21015.p01	A3N99_RS21610.p01	A3O00_RS20160.p01	A3O01_RS20880.p01	A3O02_RS20575.p01	A3O03_RS21725.p01	A3O04_RS20010.p01	A3O05_RS19295.p01	A3O06_RS22525.p01	BAB74_RS19625.p01	BAB76_RS20890.p01	3af8ec970b88a6d1bcd28f8adf518d97_15511	BAB78_RS20800.p01	BAB79_RS22520.p01	CAK77_RS20100.p01	DDT49_RS22520.p01	DDT47_RS01445.p01	DDT53_RS01445.p01	DSQ36_RS20575.p01	MASB_RS20710.p01	D8677_RS24895.p01	EFV83_RS06240.p01	EXM25_RS20060.p01	EXM27_RS20015.p01	9a4c8fc1848a3d3f0726c05a3595eff6_16905
MAUC22_RS23475	helix-turn-helix transcriptional regulator	34	Core	MAB_4320c.p01	MYCMA_RS02585.p01	a576f074b5746b5d11744d7421b39af1_17136	MMASJCM_RS21900.p01	c39d223208851a3dc51c9f04667d49b8_18127	AOY11_RS21800.p01	A3N95_RS20680.p01	A3N96_RS23820.p01	A3N97_RS21085.p01	A3N98_RS22700.p01	A3N99_RS23295.p01	A3O00_RS21700.p01	A3O01_RS22415.p01	A3O02_RS22105.p01	A3O03_RS23410.p01	A3O04_RS21595.p01	A3O05_RS20820.p01	A3O06_RS24100.p01	BAB74_RS21210.p01	BAB76_RS22425.p01	3af8ec970b88a6d1bcd28f8adf518d97_16772	BAB78_RS22385.p01	BAB79_RS24095.p01	CAK77_RS21740.p01	DDT49_RS00175.p01	DDT47_RS24335.p01	DDT53_RS24330.p01	DSQ36_RS22145.p01	MASB_RS22285.p01	D8677_RS23330.p01	EFV83_RS07805.p01	EXM25_RS21695.p01	EXM27_RS21650.p01	9a4c8fc1848a3d3f0726c05a3595eff6_15475
EXM25_RS20240	two-component sensor histidine kinase	34	Core	MAB_4048c.p01	MYCMA_RS04005.p01	a576f074b5746b5d11744d7421b39af1_15843	MMASJCM_RS20495.p01	c39d223208851a3dc51c9f04667d49b8_16988	AOY11_RS20445.p01	A3N95_RS19320.p01	A3N96_RS22310.p01	A3N97_RS19680.p01	A3N98_RS21190.p01	A3N99_RS21785.p01	A3O00_RS20340.p01	A3O01_RS21060.p01	A3O02_RS20755.p01	A3O03_RS21900.p01	A3O04_RS20190.p01	A3O05_RS19475.p01	A3O06_RS22705.p01	BAB74_RS19805.p01	BAB76_RS21070.p01	3af8ec970b88a6d1bcd28f8adf518d97_15648	BAB78_RS20985.p01	BAB79_RS22700.p01	CAK77_RS20280.p01	DDT49_RS22695.p01	DDT47_RS01270.p01	DDT53_RS01270.p01	DSQ36_RS20755.p01	MASB_RS20890.p01	D8677_RS24715.p01	EFV83_RS06420.p01	EXM25_RS20240.p01	EXM27_RS20195.p01	9a4c8fc1848a3d3f0726c05a3595eff6_16767
BAB74_RS21340	MaoC family dehydratase	34	Core	MAB_4379c.p01	MYCMA_RS02455.p01	a576f074b5746b5d11744d7421b39af1_17243	MMASJCM_RS22030.p01	c39d223208851a3dc51c9f04667d49b8_18229	AOY11_RS22095.p01	A3N95_RS20975.p01	A3N96_RS23950.p01	A3N97_RS21215.p01	A3N98_RS22830.p01	A3N99_RS23425.p01	A3O00_RS21995.p01	A3O01_RS22710.p01	A3O02_RS22400.p01	A3O03_RS23540.p01	A3O04_RS21725.p01	A3O05_RS20950.p01	A3O06_RS24230.p01	BAB74_RS21340.p01	BAB76_RS22720.p01	3af8ec970b88a6d1bcd28f8adf518d97_16872	BAB78_RS22690.p01	BAB79_RS24225.p01	CAK77_RS21870.p01	DDT49_RS00310.p01	DDT47_RS24200.p01	DDT53_RS24195.p01	DSQ36_RS22445.p01	MASB_RS22420.p01	D8677_RS23030.p01	EFV83_RS08105.p01	EXM25_RS21830.p01	EXM27_RS21785.p01	9a4c8fc1848a3d3f0726c05a3595eff6_15371
[truncated: 9,622 more rows]
