# Supplementary material for: The role of colony morphotype in shaping gene essentiality in Mycobacteroides abscessus
Source: Proc Natl Acad Sci U S A. 2025 Sep 30;122(40):e2500719122. doi: 10.1073/pnas.2500719122 (PMC12519085; doi:10.1073/pnas.2500719122)
Supplement: Supplementary file 4 — Dataset S03 (XLSX) [file pnas.2500719122.sd03.xlsx]

## Sheet: Dataset S3
Dataset S3: Determination of M. abscessus Core Essential Genes From Data Generated in This Study
All data (n=14)				Our data only (n=8)
Gene locus	log2 Fold Change	Adjusted p-value	Essential or Non-Essential?	Gene locus	log2 Fold Change	Adjusted p-value	Essential or Non-Essential?
MAB_0001	-11.1803	1.06966e-158	Essential	MAB_0001	-11.0689	2.07e-107	Essential
MAB_0002	-10.2947	2.09547e-84	Essential	MAB_0002	-10.5473	7.21e-59	Essential
MAB_0003	-0.469428	0.22097	Non-Essential	MAB_0003	0.0442454	0.917481	Non-Essential
MAB_0004	-1.29544	0.00098372	Non-Essential	MAB_0004	-1.99539	3.23e-05	Non-Essential
MAB_0005	-8.27691	5.00916e-29	Non-Essential	MAB_0005	-8.00725	2.81e-19	Non-Essential
MAB_0006	-11.2172	2.37494e-202	Essential	MAB_0006	-12.2862	1.57e-111	Essential
MAB_0007	1.26852	0.000209595	Non-Essential	MAB_0007	1.67467	1.93e-05	Non-Essential
MAB_0008	-0.122423	0.887554	Non-Essential	MAB_0008	0.394424	0.622738	Non-Essential
MAB_0009	0.630998	0.321678	Non-Essential	MAB_0009	1.029	0.125356	Non-Essential
MAB_0010c	0.89897	0.0273836	Non-Essential	MAB_0010c	1.13783	0.016854	Non-Essential
MAB_0011c	0.978166	0.0126535	Non-Essential	MAB_0011c	0.98276	0.0356951	Non-Essential
MAB_0012c	2.07717	2.911e-05	Non-Essential	MAB_0012c	2.40201	3.56e-05	Non-Essential
MAB_0013c	1.62596	4.76211e-05	Non-Essential	MAB_0013c	1.96361	3.93e-05	Non-Essential
MAB_0014	1.44519	0.028809	Non-Essential	MAB_0014	1.73399	0.019943	Non-Essential
MAB_0015	2.14298	0.000342727	Non-Essential	MAB_0015	2.57432	0.000366366	Non-Essential
MAB_0016	1.68153	1.38606e-10	Non-Essential	MAB_0016	2.15101	7.02e-11	Non-Essential
MAB_0017	2.53286	0.000214051	Non-Essential	MAB_0017	3.01651	0.000154419	Non-Essential
MAB_0018c	1.85249	8.59456e-05	Non-Essential	MAB_0018c	2.47899	2.78e-06	Non-Essential
MAB_0019	-12.0102	4.61246e-185	Essential	MAB_0019	-12.1086	1.48e-126	Essential
MAB_0020	1.34536	0.0210773	Non-Essential	MAB_0020	1.47348	0.0310293	Non-Essential
MAB_0022c	2.67195	2.78958e-15	Non-Essential	MAB_0022c	2.73463	1.42e-11	Non-Essential
MAB_0023	1.94098	1.19746e-08	Non-Essential	MAB_0023	2.12105	8.49e-07	Non-Essential
MAB_0024c	0.25939	0.787775	Non-Essential	MAB_0024c	0.441005	0.631439	Non-Essential
MAB_0025	1.44384	0.0175729	Non-Essential	MAB_0025	1.35058	0.052037	Non-Essential
MAB_0026	1.8919	1.78399e-05	Non-Essential	MAB_0026	1.67722	0.000993594	Non-Essential
MAB_0027c	1.22237	0.0109003	Non-Essential	MAB_0027c	1.37742	0.0139584	Non-Essential
MAB_0028c	0.152502	0.870262	Non-Essential	MAB_0028c	0.701736	0.411672	Non-Essential
MAB_0029c	0.00660416	0.994638	Non-Essential	MAB_0029c	-0.0817296	0.920047	Non-Essential
MAB_0030	-1.62605	6.19689e-05	Non-Essential	MAB_0030	-1.21706	0.0134283	Non-Essential
MAB_0031	1.64091	0.00175735	Non-Essential	MAB_0031	1.90568	0.00166416	Non-Essential
MAB_0032	-2.1715	6.04304e-05	Non-Essential	MAB_0032	-2.66669	2.68e-05	Non-Essential
MAB_0033c	-2.88504	3.78742e-20	Non-Essential	MAB_0033c	-2.27524	1.07e-08	Non-Essential
MAB_0034c	-1.69626	2.76564e-05	Non-Essential	MAB_0034c	-1.06968	0.0235728	Non-Essential
MAB_0035c	1.06367	0.00165546	Non-Essential	MAB_0035c	1.41915	0.000487045	Non-Essential
MAB_0036c	0.84654	0.0162434	Non-Essential	MAB_0036c	1.16056	0.00591976	Non-Essential
MAB_0037c	-0.244689	0.582943	Non-Essential	MAB_0037c	-0.0189228	0.965713	Non-Essential
MAB_0038c	2.37931	5.85646e-09	Non-Essential	MAB_0038c	2.80412	2.79e-08	Non-Essential
MAB_0039c	-0.0840556	0.807239	Non-Essential	MAB_0039c	0.191231	0.57285	Non-Essential
MAB_0042	0.752063	0.106786	Non-Essential	MAB_0042	1.0383	0.0388727	Non-Essential
MAB_0043	0.914724	0.00517769	Non-Essential	MAB_0043	1.42915	9.3e-05	Non-Essential
MAB_0044	0.33303	0.549003	Non-Essential	MAB_0044	0.688386	0.218622	Non-Essential
MAB_0045	1.63022	0.0225253	Non-Essential	MAB_0045	1.83997	0.0219141	Non-Essential
MAB_0046	-0.739759	0.393753	Non-Essential	MAB_0046	-1.2257	0.181006	Non-Essential
MAB_0047	-0.323305	0.430403	Non-Essential	MAB_0047	-0.337616	0.448542	Non-Essential
MAB_0048	0.666891	0.38618	Non-Essential	MAB_0048	0.527171	0.516554	Non-Essential
MAB_0049	0.634151	0.387025	Non-Essential	MAB_0049	0.905651	0.242832	Non-Essential
MAB_0050c	0.304618	0.692028	Non-Essential	MAB_0050c	0.475405	0.534908	Non-Essential
MAB_0051	0.11515	0.830023	Non-Essential	MAB_0051	0.217245	0.660836	Non-Essential
MAB_0052	-0.883711	0.114671	Non-Essential	MAB_0052	-1.07767	0.0777069	Non-Essential
MAB_0053c	-0.499278	0.29421	Non-Essential	MAB_0053c	-0.282011	0.573867	Non-Essential
MAB_0054c	0.257876	0.702076	Non-Essential	MAB_0054c	0.813701	0.20652	Non-Essential
MAB_0055c	0.265966	0.601415	Non-Essential	MAB_0055c	0.658382	0.18693	Non-Essential
MAB_0056c	-1.16243	1.70303e-08	Non-Essential	MAB_0056c	-0.965778	0.000139421	Non-Essential
MAB_0057	1.20247	0.0692911	Non-Essential	MAB_0057	0.904766	0.229762	Non-Essential
MAB_0058c	0.331274	0.585158	Non-Essential	MAB_0058c	0.77614	0.185134	Non-Essential
MAB_0059c	-1.70092	0.0209957	Non-Essential	MAB_0059c	-1.77514	0.0391311	Non-Essential
MAB_0060	-0.230805	0.758378	Non-Essential	MAB_0060	-0.192053	0.781272	Non-Essential
MAB_0061	0.873098	0.008506	Non-Essential	MAB_0061	1.39633	0.000260363	Non-Essential
MAB_0062	1.17102	5.53933e-05	Non-Essential	MAB_0062	1.11586	0.00287548	Non-Essential
MAB_0063c	-0.418026	0.522924	Non-Essential	MAB_0063c	-0.401424	0.548106	Non-Essential
MAB_0064c	0.346774	0.420396	Non-Essential	MAB_0064c	0.583151	0.200668	Non-Essential
MAB_0065c	1.48557	0.000118187	Non-Essential	MAB_0065c	1.42802	0.00164917	Non-Essential
MAB_0066c	1.6249	0.00255486	Non-Essential	MAB_0066c	1.49129	0.0195305	Non-Essential
MAB_0067	0.385931	0.474191	Non-Essential	MAB_0067	0.654175	0.234133	Non-Essential
MAB_0068	0.557564	0.421599	Non-Essential	MAB_0068	1.04563	0.136581	Non-Essential
MAB_0069	0.461059	0.34925	Non-Essential	MAB_0069	0.214898	0.67073	Non-Essential
MAB_0070	1.04219	0.0694716	Non-Essential	MAB_0070	1.2363	0.0519179	Non-Essential
MAB_0071c	-0.0623233	0.924696	Non-Essential	MAB_0071c	0.213627	0.7114	Non-Essential
MAB_0072c	-0.29323	0.616711	Non-Essential	MAB_0072c	-0.214418	0.709096	Non-Essential
MAB_0073c	0.0987797	0.885864	Non-Essential	MAB_0073c	0.144768	0.826966	Non-Essential
MAB_0074c	-0.031561	0.937127	Non-Essential	MAB_0074c	0.0485846	0.896444	Non-Essential
MAB_0075	0.237825	0.608092	Non-Essential	MAB_0075	0.525548	0.252312	Non-Essential
MAB_0076	1.4077	0.00181959	Non-Essential	MAB_0076	1.7574	0.000895457	Non-Essential
MAB_0077	0.349546	0.593419	Non-Essential	MAB_0077	0.583575	0.374945	Non-Essential
MAB_0078	-0.0620346	0.886925	Non-Essential	MAB_0078	0.187688	0.640377	Non-Essential
MAB_0079c	-1.62605	6.19689e-05	Non-Essential	MAB_0079c	-1.21706	0.0134283	Non-Essential
MAB_0080c	-0.291503	0.393981	Non-Essential	MAB_0080c	0.101228	0.78308	Non-Essential
MAB_0081	0.234469	0.501616	Non-Essential	MAB_0081	0.528668	0.156214	Non-Essential
MAB_0082c	-1.15952	0.0131738	Non-Essential	MAB_0082c	-1.21364	0.0176707	Non-Essential
MAB_0083	0.893277	0.109441	Non-Essential	MAB_0083	1.42715	0.0204179	Non-Essential
MAB_0084	0.925873	0.00654786	Non-Essential	MAB_0084	1.22376	0.0014782	Non-Essential
MAB_0085c	0.0175163	0.982195	Non-Essential	MAB_0085c	0.355888	0.612313	Non-Essential
MAB_0086	-0.966412	0.0482719	Non-Essential	MAB_0086	-0.693468	0.208737	Non-Essential
MAB_0087c	-0.0828538	0.851153	Non-Essential	MAB_0087c	0.120948	0.769145	Non-Essential
MAB_0088c	-0.622989	0.1742	Non-Essential	MAB_0088c	-0.897887	0.082883	Non-Essential
MAB_0089c	0.96125	0.0689904	Non-Essential	MAB_0089c	1.2413	0.0330671	Non-Essential
MAB_0090c	0.492884	0.386633	Non-Essential	MAB_0090c	0.509904	0.39933	Non-Essential
MAB_0091	0.175968	0.561661	Non-Essential	MAB_0091	0.820514	0.00724527	Non-Essential
MAB_0092	-0.861764	0.0368855	Non-Essential	MAB_0092	-0.308103	0.525419	Non-Essential
MAB_0093	0.806146	0.0337259	Non-Essential	MAB_0093	1.18109	0.00668188	Non-Essential
MAB_0094c	-0.232081	0.761252	Non-Essential	MAB_0094c	-0.218776	0.758249	Non-Essential
MAB_0095	-1.62605	6.19689e-05	Non-Essential	MAB_0095	-1.21706	0.0134283	Non-Essential
MAB_0096	1.09024	0.00893914	Non-Essential	MAB_0096	1.4769	0.00149527	Non-Essential
MAB_0097	-0.829774	0.0618299	Non-Essential	MAB_0097	-0.630377	0.206216	Non-Essential
MAB_0098	1.12759	0.0745197	Non-Essential	MAB_0098	1.27865	0.070123	Non-Essential
MAB_0099	0.288295	0.336935	Non-Essential	MAB_0099	0.153199	0.629204	Non-Essential
MAB_0100	-0.307694	0.487116	Non-Essential	MAB_0100	0.0469226	0.918732	Non-Essential
MAB_0101	-1.11219	0.000868425	Non-Essential	MAB_0101	-0.646683	0.108694	Non-Essential
MAB_0102	0.889645	0.198941	Non-Essential	MAB_0102	1.3563	0.0686094	Non-Essential
MAB_0103	0.927826	0.00199666	Non-Essential	MAB_0103	1.30605	9.7e-05	Non-Essential
MAB_0104	0.178335	0.757252	Non-Essential	MAB_0104	0.697905	0.180645	Non-Essential
MAB_0105c	-0.497005	0.205599	Non-Essential	MAB_0105c	-0.18252	0.674103	Non-Essential
MAB_0106c	0.285614	0.466358	Non-Essential	MAB_0106c	0.368621	0.375249	Non-Essential
MAB_0107c	-2.02846	6.04259e-05	Non-Essential	MAB_0107c	-1.79808	0.00220698	Non-Essential
MAB_0108c	-1.62605	6.19689e-05	Non-Essential	MAB_0108c	-1.21706	0.0134283	Non-Essential
MAB_0109c	0.082047	0.911607	Non-Essential	MAB_0109c	0.00612923	0.992521	Non-Essential
MAB_0110c	0.0348285	0.958428	Non-Essential	MAB_0110c	0.18366	0.776377	Non-Essential
MAB_0111c	1.3759	0.0127204	Non-Essential	MAB_0111c	0.846559	0.173789	Non-Essential
MAB_0112	0.21274	0.752457	Non-Essential	MAB_0112	0.426659	0.506998	Non-Essential
MAB_0113	0.37914	0.523402	Non-Essential	MAB_0113	0.685443	0.236601	Non-Essential
MAB_0114	1.48374	0.000115349	Non-Essential	MAB_0114	1.6632	0.000258042	Non-Essential
MAB_0115c	0.0249197	0.971859	Non-Essential	MAB_0115c	-1.2489	0.0439054	Non-Essential
MAB_0116	-0.120941	0.890396	Non-Essential	MAB_0116	0.170059	0.833166	Non-Essential
MAB_0117c	0.615622	0.314184	Non-Essential	MAB_0117c	1.17485	0.0634428	Non-Essential
MAB_0118c	-9.94814	8.52581e-79	Essential	MAB_0118c	-10.505	3.15e-54	Essential
MAB_0119c	2.92326	0.000115693	Non-Essential	MAB_0119c	2.83541	0.00220628	Non-Essential
MAB_0120	2.39852	1.13881e-09	Non-Essential	MAB_0120	2.78643	1.29e-08	Non-Essential
MAB_0121	2.52294	8.52999e-05	Non-Essential	MAB_0121	2.55743	0.00067861	Non-Essential
MAB_0122	0.0965194	0.821319	Non-Essential	MAB_0122	0.505008	0.225013	Non-Essential
MAB_0123	1.96596	3.0106e-06	Non-Essential	MAB_0123	2.24666	2.54e-05	Non-Essential
MAB_0124	0.6505	0.162763	Non-Essential	MAB_0124	1.01146	0.0540124	Non-Essential
MAB_0125c	-0.510927	0.284195	Non-Essential	MAB_0125c	0.0272382	0.957813	Non-Essential
MAB_0126c	0.962415	0.0793581	Non-Essential	MAB_0126c	1.26443	0.0330587	Non-Essential
MAB_0127c	1.61674	0.00077068	Non-Essential	MAB_0127c	1.72243	0.00248248	Non-Essential
MAB_0128c	0.889916	0.0231601	Non-Essential	MAB_0128c	1.20018	0.00496354	Non-Essential
MAB_0129c	0.407739	0.463173	Non-Essential	MAB_0129c	0.32655	0.558207	Non-Essential
MAB_0130	1.19617	0.0143736	Non-Essential	MAB_0130	1.23052	0.0277606	Non-Essential
MAB_0131c	1.12327	0.0305518	Non-Essential	MAB_0131c	1.22928	0.0280515	Non-Essential
MAB_0132	-1.8978	9.63828e-05	Non-Essential	MAB_0132	-10.4485	2.37e-54	Essential
MAB_0133	1.0296	0.114033	Non-Essential	MAB_0133	1.25898	0.0719961	Non-Essential
MAB_0134c	0.358725	0.283043	Non-Essential	MAB_0134c	0.625394	0.0856562	Non-Essential
MAB_0135	0.276032	0.759368	Non-Essential	MAB_0135	0.262885	0.757351	Non-Essential
MAB_0136	0.650258	0.0437053	Non-Essential	MAB_0136	0.974539	0.0120148	Non-Essential
MAB_0137	0.333239	0.507068	Non-Essential	MAB_0137	1.02561	0.0469161	Non-Essential
MAB_0138	-0.493045	0.411367	Non-Essential	MAB_0138	-0.123196	0.842778	Non-Essential
MAB_0139c	0.153307	0.761253	Non-Essential	MAB_0139c	0.270999	0.582364	Non-Essential
MAB_0140c	0.471721	0.187398	Non-Essential	MAB_0140c	0.90196	0.0218701	Non-Essential
MAB_0141c	-0.364689	0.400889	Non-Essential	MAB_0141c	0.134823	0.776152	Non-Essential
MAB_0142c	-0.942665	0.000978689	Non-Essential	MAB_0142c	-0.765619	0.030634	Non-Essential
MAB_0143c	-0.237564	0.655421	Non-Essential	MAB_0143c	-0.0411319	0.937969	Non-Essential
MAB_0144c	-1.8224	0.0015395	Non-Essential	MAB_0144c	-1.49681	0.025827	Non-Essential
MAB_0145c	0.968158	0.0960025	Non-Essential	MAB_0145c	1.24487	0.0557644	Non-Essential
MAB_0146	0.449361	0.415705	Non-Essential	MAB_0146	0.99768	0.0950007	Non-Essential
MAB_0147c	2.28063	5.41006e-05	Non-Essential	MAB_0147c	2.04455	0.00239949	Non-Essential
MAB_0148c	0.859532	0.0593792	Non-Essential	MAB_0148c	1.12822	0.0311089	Non-Essential
MAB_0149c	0.180736	0.826338	Non-Essential	MAB_0149c	0.271335	0.722873	Non-Essential
MAB_0150c	0.743129	0.296309	Non-Essential	MAB_0150c	0.800543	0.295466	Non-Essential
MAB_0151c	1.00482	0.0104057	Non-Essential	MAB_0151c	-0.708571	0.111226	Non-Essential
MAB_0152	-0.217703	0.79981	Non-Essential	MAB_0152	-0.75365	0.342769	Non-Essential
MAB_0153	-11.0972	1.1092e-147	Essential	MAB_0153	-11.7448	8.35e-94	Essential
MAB_0154	0.791051	0.0987185	Non-Essential	MAB_0154	0.965601	0.0777125	Non-Essential
MAB_0155	-0.308966	0.581137	Non-Essential	MAB_0155	0.0571404	0.918492	Non-Essential
MAB_0156c	0.897187	0.00263421	Non-Essential	MAB_0156c	1.16519	0.00106484	Non-Essential
MAB_0157	2.01759	0.000154989	Non-Essential	MAB_0157	1.92229	0.00292441	Non-Essential
MAB_0158c	0.656785	0.429913	Non-Essential	MAB_0158c	1.12926	0.177069	Non-Essential
MAB_0159	1.3049	0.0176877	Non-Essential	MAB_0159	1.807	0.00267646	Non-Essential
MAB_0160	0.466211	0.583906	Non-Essential	MAB_0160	-0.250682	0.770701	Non-Essential
MAB_0161	0.769346	0.155313	Non-Essential	MAB_0161	0.746088	0.192861	Non-Essential
MAB_0162c	0.378095	0.499162	Non-Essential	MAB_0162c	0.716236	0.205701	Non-Essential
MAB_0163c	-0.866821	0.101861	Non-Essential	MAB_0163c	-0.623842	0.29204	Non-Essential
MAB_0164	0.88756	0.03561	Non-Essential	MAB_0164	1.07612	0.0281329	Non-Essential
MAB_0165	-0.87115	0.119068	Non-Essential	MAB_0165	-0.75683	0.213354	Non-Essential
MAB_0166	0.33171	0.578479	Non-Essential	MAB_0166	0.653899	0.248075	Non-Essential
MAB_0167	-1.07504	0.00823841	Non-Essential	MAB_0167	-1.01474	0.0423815	Non-Essential
MAB_0168c	1.74197	4.30769e-07	Non-Essential	MAB_0168c	1.97447	1.69e-06	Non-Essential
MAB_0169c	0.243854	0.774223	Non-Essential	MAB_0169c	0.732821	0.37255	Non-Essential
MAB_0170	-11.4464	4.88695e-183	Essential	MAB_0170	-12.0562	8.55e-118	Essential
MAB_0171	-10.5994	8.20716e-190	Essential	MAB_0171	-11.8746	7.37e-110	Essential
MAB_0172	-3.46021	1.2368e-06	Non-Essential	MAB_0172	-3.91265	7.36e-06	Non-Essential
MAB_0173	-10.3581	3.39401e-100	Essential	MAB_0173	-11.0178	1.27e-69	Essential
MAB_0174	-5.12802	5.67004e-91	Non-Essential	MAB_0174	-4.40435	7.61e-42	Non-Essential
MAB_0175	1.53152	1.58746e-05	Non-Essential	MAB_0175	2.12074	5.91e-07	Non-Essential
MAB_0176	0.470092	0.239403	Non-Essential	MAB_0176	0.720706	0.0994101	Non-Essential
MAB_0177	1.08714	0.00334706	Non-Essential	MAB_0177	1.06442	0.0127915	Non-Essential
MAB_0178	-2.9028	1.78968e-11	Non-Essential	MAB_0178	-2.14352	2.19e-05	Non-Essential
MAB_0179	-10.9745	5.66651e-129	Essential	MAB_0179	-11.4469	6.83e-83	Essential
MAB_0180	-11.6201	0	Essential	MAB_0180	-12.896	1.57e-166	Essential
MAB_0181	-10.9404	1.71832e-132	Essential	MAB_0181	-11.429	2.15e-83	Essential
MAB_0182c	1.47981	0.038919	Non-Essential	MAB_0182c	1.95048	0.014956	Non-Essential
MAB_0183c	1.62752	0.000138817	Non-Essential	MAB_0183c	1.71675	0.000457622	Non-Essential
MAB_0184c	-1.24617	0.0763309	Non-Essential	MAB_0184c	-1.1108	0.141122	Non-Essential
MAB_0185c	-6.63696	5.57982e-153	Non-Essential	MAB_0185c	-5.92987	3.52e-89	Non-Essential
MAB_0186c	-4.30308	4.57277e-70	Non-Essential	MAB_0186c	-3.94313	4.1e-36	Non-Essential
MAB_0187	1.0932	0.0245675	Non-Essential	MAB_0187	1.33692	0.0191171	Non-Essential
MAB_0188c	-0.317637	0.750051	Non-Essential	MAB_0188c	-0.189399	0.847509	Non-Essential
MAB_0189c	-3.26448	7.54685e-31	Non-Essential	MAB_0189c	-2.84551	1.06e-15	Non-Essential
MAB_0190c	-9.61802	1.00499e-189	Essential	MAB_0190c	-11.615	1.88e-118	Essential
MAB_0191c	-9.85126	4.68565e-71	Essential	MAB_0191c	-10.2672	5.22e-48	Essential
MAB_0192c	-4.00526	3.98566e-30	Non-Essential	MAB_0192c	-4.86624	1.03e-25	Non-Essential
MAB_0193c	-7.65005	2.07035e-40	Non-Essential	MAB_0193c	-7.74306	2.55e-29	Non-Essential
MAB_0194	-0.194575	0.761252	Non-Essential	MAB_0194	0.305032	0.611521	Non-Essential
MAB_0195c	-0.918919	0.107287	Non-Essential	MAB_0195c	-1.24388	0.0491334	Non-Essential
MAB_0196c	0.677497	0.0642053	Non-Essential	MAB_0196c	0.791163	0.0543226	Non-Essential
MAB_0197	1.86364	0.000236745	Non-Essential	MAB_0197	2.17779	0.000330153	Non-Essential
MAB_0198	0.379251	0.609687	Non-Essential	MAB_0198	0.556661	0.447293	Non-Essential
MAB_0199	0.256209	0.584967	Non-Essential	MAB_0199	0.84817	0.0802832	Non-Essential
MAB_0200c	0.172004	0.769259	Non-Essential	MAB_0200c	-0.310541	0.569605	Non-Essential
MAB_0201c	-9.79862	4.15627e-79	Essential	MAB_0201c	-10.422	1.5e-56	Essential
MAB_0202c	-7.24828	3.95697e-61	Non-Essential	MAB_0202c	-10.7829	1.58e-63	Essential
MAB_0203c	-10.0092	1.63838e-85	Essential	MAB_0203c	-10.611	2.69e-60	Essential
MAB_0204c	-6.35792	6.85209e-15	Non-Essential	MAB_0204c	-6.19574	8.84e-10	Non-Essential
MAB_0205c	-1.91041	9.12442e-12	Non-Essential	MAB_0205c	-3.42011	4.03e-25	Non-Essential
MAB_0206	-1.4322	0.000609144	Non-Essential	MAB_0206	-1.28208	0.00643636	Non-Essential
MAB_0207c	-1.05566	0.0161622	Non-Essential	MAB_0207c	-0.94936	0.0567323	Non-Essential
MAB_0208	1.10624	0.0499504	Non-Essential	MAB_0208	1.67978	0.00596978	Non-Essential
MAB_0209	0.879167	0.000186673	Non-Essential	MAB_0209	1.36777	2.59e-06	Non-Essential
MAB_0210	-11.4317	1.72387e-153	Essential	MAB_0210	-11.8437	1.39e-97	Essential
MAB_0211	1.23629	0.0479044	Non-Essential	MAB_0211	1.51482	0.0345704	Non-Essential
MAB_0212	0.804928	0.0874341	Non-Essential	MAB_0212	1.26606	0.0161506	Non-Essential
MAB_0213c	-0.158326	0.759596	Non-Essential	MAB_0213c	0.142492	0.765583	Non-Essential
MAB_0214c	-0.118554	0.859608	Non-Essential	MAB_0214c	0.0387842	0.948863	Non-Essential
MAB_0215	0.61242	0.327457	Non-Essential	MAB_0215	0.831735	0.209221	Non-Essential
MAB_0216	-0.916137	0.223382	Non-Essential	MAB_0216	-1.34208	0.0923829	Non-Essential
MAB_0217c	-0.745525	0.0223502	Non-Essential	MAB_0217c	-0.454379	0.209281	Non-Essential
MAB_0218c	0.935187	0.0760623	Non-Essential	MAB_0218c	1.37394	0.0192982	Non-Essential
MAB_0219	-0.25127	0.537892	Non-Essential	MAB_0219	0.0665706	0.87615	Non-Essential
MAB_0220c	-0.199707	0.635254	Non-Essential	MAB_0220c	0.0913481	0.834207	Non-Essential
MAB_0221c	0.606426	0.153507	Non-Essential	MAB_0221c	0.887288	0.0504298	Non-Essential
MAB_0222c	-9.69499	9.54171e-68	Essential	MAB_0222c	-10.0039	3.44e-45	Essential
MAB_0223	-3.30894	2.77643e-05	Non-Essential	MAB_0223	-2.82506	0.00194967	Non-Essential
MAB_0224	0.0986119	0.921778	Non-Essential	MAB_0224	0.314979	0.72984	Non-Essential
MAB_0225	-2.10453	0.00444735	Non-Essential	MAB_0225	-2.87328	0.000870549	Non-Essential
MAB_0226	-1.42279	0.000443233	Non-Essential	MAB_0226	-1.14986	0.0112715	Non-Essential
MAB_0227	-3.86172	1.15695e-13	Non-Essential	MAB_0227	-4.64608	9.12e-13	Non-Essential
MAB_0228	-1.68347	0.0486251	Non-Essential	MAB_0228	-0.906584	0.350095	Non-Essential
MAB_0229	-6.08858	7.77762e-26	Non-Essential	MAB_0229	-8.63784	6.69e-30	Essential
MAB_0230	-2.02094	1.83572e-10	Non-Essential	MAB_0230	-1.7133	4.18e-05	Non-Essential
MAB_0231	-2.31398	6.46527e-05	Non-Essential	MAB_0231	-2.16987	0.00127726	Non-Essential
MAB_0232	-3.02982	2.74082e-08	Non-Essential	MAB_0232	-3.36227	1.22e-07	Non-Essential
MAB_0233	-2.07548	1.94278e-26	Non-Essential	MAB_0233	-1.60238	1.17e-10	Non-Essential
MAB_0234	-3.9372	4.59563e-14	Non-Essential	MAB_0234	-5.11455	9.16e-16	Non-Essential
MAB_0235	-2.24958	7.41345e-11	Non-Essential	MAB_0235	-2.18986	4.38e-07	Non-Essential
MAB_0236	-6.59623	6.6266e-16	Non-Essential	MAB_0236	-6.21771	7.99e-10	Non-Essential
MAB_0237	0.846583	0.166268	Non-Essential	MAB_0237	1.01348	0.145288	Non-Essential
MAB_0238	-0.3485	0.571591	Non-Essential	MAB_0238	-0.0163199	0.978288	Non-Essential
MAB_0239	0.117173	0.870097	Non-Essential	MAB_0239	-0.17532	0.79364	Non-Essential
MAB_0240	-1.07179	0.00190008	Non-Essential	MAB_0240	-1.00947	0.0162553	Non-Essential
MAB_0241	-0.364608	0.439295	Non-Essential	MAB_0241	-0.0164672	0.974351	Non-Essential
MAB_0242	-0.691456	0.400277	Non-Essential	MAB_0242	-0.646284	0.439778	Non-Essential
MAB_0243	-0.674373	0.0187031	Non-Essential	MAB_0243	-0.127764	0.689749	Non-Essential
MAB_0244	0.23567	0.627234	Non-Essential	MAB_0244	0.571368	0.221947	Non-Essential
MAB_0245c	2.21518	0.000159733	Non-Essential	MAB_0245c	2.44163	0.000593805	Non-Essential
MAB_0246	2.67673	0.000589946	Non-Essential	MAB_0246	3.09264	0.000717811	Non-Essential
MAB_0247c	1.1857	0.0668366	Non-Essential	MAB_0247c	1.47391	0.0395812	Non-Essential
MAB_0248c	0.628583	0.291495	Non-Essential	MAB_0248c	1.09637	0.0871215	Non-Essential
MAB_0249	1.54428	0.0188543	Non-Essential	MAB_0249	1.72048	0.0218488	Non-Essential
MAB_0250	0.448159	0.270471	Non-Essential	MAB_0250	1.01153	0.0232668	Non-Essential
MAB_0251	-1.24469	0.105574	Non-Essential	MAB_0251	-1.68904	0.0456845	Non-Essential
MAB_0252	0.908941	0.00526319	Non-Essential	MAB_0252	1.14156	0.00300826	Non-Essential
MAB_0253	-1.38166	0.0350391	Non-Essential	MAB_0253	-1.31847	0.0777689	Non-Essential
MAB_0254c	0.153635	0.754153	Non-Essential	MAB_0254c	0.440657	0.347449	Non-Essential
MAB_0255	-1.83846	2.68989e-06	Non-Essential	MAB_0255	-1.94247	2.19e-05	Non-Essential
MAB_0256c	-0.987951	0.0210893	Non-Essential	MAB_0256c	-0.495835	0.295237	Non-Essential
MAB_0257c	-2.15037	0.00714293	Non-Essential	MAB_0257c	-5.24039	1.52e-08	Non-Essential
MAB_0258c	0.011395	0.97832	Non-Essential	MAB_0258c	0.406786	0.280095	Non-Essential
MAB_0259c	0.798241	0.21153	Non-Essential	MAB_0259c	0.867844	0.197757	Non-Essential
MAB_0260	-2.34027	1.3839e-06	Non-Essential	MAB_0260	-1.79964	0.00166228	Non-Essential
MAB_0261	-0.132695	0.787775	Non-Essential	MAB_0261	0.327174	0.479246	Non-Essential
MAB_0262	-1.09594	0.00772285	Non-Essential	MAB_0262	-1.13479	0.0173462	Non-Essential
MAB_0263	-0.869107	0.0628649	Non-Essential	MAB_0263	-0.888447	0.107637	Non-Essential
MAB_0264	-0.526928	0.347371	Non-Essential	MAB_0264	-0.485576	0.369294	Non-Essential
MAB_0265	0.406316	0.504187	Non-Essential	MAB_0265	0.534628	0.379732	Non-Essential
MAB_0266c	-10.0752	6.78463e-81	Essential	MAB_0266c	-10.2731	1.36e-55	Essential
MAB_0267	-1.18214	0.085256	Non-Essential	MAB_0267	-0.94734	0.215633	Non-Essential
MAB_0268	-6.38795	1.72893e-17	Non-Essential	MAB_0268	-6.25087	3.31e-11	Non-Essential
MAB_0269c	0.142956	0.878015	Non-Essential	MAB_0269c	0.550003	0.514612	Non-Essential
MAB_0270c	1.41308	0.114043	Non-Essential	MAB_0270c	1.95724	0.0470029	Non-Essential
MAB_0271	2.47408	2.46705e-10	Non-Essential	MAB_0271	2.90097	3.96e-09	Non-Essential
MAB_0272	0.0216071	0.959715	Non-Essential	MAB_0272	0.301823	0.444712	Non-Essential
MAB_0273c	0.568959	0.403162	Non-Essential	MAB_0273c	1.13995	0.105573	Non-Essential
MAB_0274c	-0.0716295	0.932788	Non-Essential	MAB_0274c	-0.329131	0.662696	Non-Essential
MAB_0275	0.54923	0.240564	Non-Essential	MAB_0275	0.715992	0.162016	Non-Essential
MAB_0276	-0.610779	0.148904	Non-Essential	MAB_0276	-0.266144	0.585488	Non-Essential
MAB_0277c	0.879727	0.0321478	Non-Essential	MAB_0277c	1.1428	0.0157277	Non-Essential
MAB_0278c	-0.506169	0.205599	Non-Essential	MAB_0278c	-0.510911	0.242019	Non-Essential
MAB_0279c	-0.681135	0.114861	Non-Essential	MAB_0279c	-0.588863	0.20772	Non-Essential
MAB_0280	-0.0706111	0.885304	Non-Essential	MAB_0280	0.311154	0.486048	Non-Essential
MAB_0281	-0.0123005	0.979561	Non-Essential	MAB_0281	0.128649	0.752407	Non-Essential
MAB_0282	0.770076	0.233726	Non-Essential	MAB_0282	0.639588	0.375	Non-Essential
MAB_0283c	-0.356238	0.589807	Non-Essential	MAB_0283c	0.0318308	0.96284	Non-Essential
MAB_0284c	0.758555	0.0668366	Non-Essential	MAB_0284c	1.0688	0.0197808	Non-Essential
MAB_0285	-2.40855	2.69703e-11	Non-Essential	MAB_0285	-2.65807	5.56e-10	Non-Essential
MAB_0286	-1.56291	0.0130716	Non-Essential	MAB_0286	-1.18322	0.0833649	Non-Essential
MAB_0287	-2.45619	4.76219e-15	Non-Essential	MAB_0287	-2.78872	9.06e-12	Non-Essential
MAB_0288	-1.57667	3.72948e-05	Non-Essential	MAB_0288	-1.45831	0.00127396	Non-Essential
MAB_0289	-0.154436	0.65974	Non-Essential	MAB_0289	0.0795586	0.824744	Non-Essential
MAB_0290	-1.15836	0.00123103	Non-Essential	MAB_0290	-1.15999	0.00612214	Non-Essential
MAB_0291	-0.304416	0.347608	Non-Essential	MAB_0291	-0.115203	0.742778	Non-Essential
MAB_0292c	1.37067	0.000441714	Non-Essential	MAB_0292c	1.73204	8.61e-05	Non-Essential
MAB_0294	-0.351547	0.312061	Non-Essential	MAB_0294	-0.0515543	0.886449	Non-Essential
MAB_0295	-1.73567	0.000120513	Non-Essential	MAB_0295	-1.44438	0.00916877	Non-Essential
MAB_0296	-2.02899	1.34515e-05	Non-Essential	MAB_0296	-2.07464	0.000158617	Non-Essential
MAB_0297	-1.33186	0.00395262	Non-Essential	MAB_0297	-0.876656	0.101463	Non-Essential
MAB_0298	-1.96017	2.90413e-13	Non-Essential	MAB_0298	-2.03851	1.25e-09	Non-Essential
MAB_0299	-0.219129	0.660009	Non-Essential	MAB_0299	-0.230295	0.630338	Non-Essential
MAB_0300c	1.75725	0.00218135	Non-Essential	MAB_0300c	1.61067	0.0155025	Non-Essential
MAB_0301	1.53976	0.000166619	Non-Essential	MAB_0301	1.79157	0.000217338	Non-Essential
MAB_0302	0.45555	0.268906	Non-Essential	MAB_0302	0.706823	0.104974	Non-Essential
MAB_0303	0.268695	0.604662	Non-Essential	MAB_0303	0.515336	0.3103	Non-Essential
MAB_0304	0.00939475	0.991238	Non-Essential	MAB_0304	0.686154	0.348655	Non-Essential
MAB_0305	-10.0466	6.84155e-145	Essential	MAB_0305	-9.71791	1.26e-94	Essential
MAB_0306c	0.132891	0.84694	Non-Essential	MAB_0306c	0.217318	0.731236	Non-Essential
MAB_0307c	1.14794	0.0261387	Non-Essential	MAB_0307c	1.74841	0.0020233	Non-Essential
MAB_0308c	0.393871	0.591956	Non-Essential	MAB_0308c	0.744403	0.314883	Non-Essential
MAB_0309	-5.67945	2.09879e-67	Non-Essential	MAB_0309	-5.70949	1.48e-44	Non-Essential
MAB_0310c	-0.382865	0.256279	Non-Essential	MAB_0310c	-0.24661	0.501865	Non-Essential
MAB_0311c	-0.631522	0.0101169	Non-Essential	MAB_0311c	-0.436231	0.16267	Non-Essential
MAB_0312c	-1.02477	0.00293398	Non-Essential	MAB_0312c	-0.573046	0.164667	Non-Essential
MAB_0313c	-0.0638908	0.88799	Non-Essential	MAB_0313c	0.141567	0.731168	Non-Essential
MAB_0314c	-0.252398	0.654055	Non-Essential	MAB_0314c	-0.196246	0.719986	Non-Essential
MAB_0315	0.58779	0.0831587	Non-Essential	MAB_0315	1.09966	0.00707438	Non-Essential
MAB_0316	-2.08247	0.00133477	Non-Essential	MAB_0316	-2.03305	0.0079117	Non-Essential
MAB_0317	-1.29794	0.0558803	Non-Essential	MAB_0317	-1.56457	0.0366959	Non-Essential
MAB_0318c	1.77324	8.25343e-06	Non-Essential	MAB_0318c	1.84957	0.000121541	Non-Essential
MAB_0319	-0.420076	0.670214	Non-Essential	MAB_0319	-0.920982	0.347674	Non-Essential
MAB_0320	-2.59993	5.33524e-07	Non-Essential	MAB_0320	-2.98088	1.41e-06	Non-Essential
MAB_0321c	-2.35891	0.00127827	Non-Essential	MAB_0321c	-1.62943	0.0578592	Non-Essential
MAB_0322c	-2.53476	8.63796e-11	Non-Essential	MAB_0322c	-2.58328	1.94e-07	Non-Essential
MAB_0323c	-10.3459	8.07243e-83	Essential	MAB_0323c	-10.4664	1.01e-56	Essential
MAB_0324c	-10.2954	5.26399e-86	Essential	MAB_0324c	-10.4587	2.59e-55	Essential
MAB_0325c	-1.09593	0.148533	Non-Essential	MAB_0325c	-0.91052	0.253869	Non-Essential
MAB_0326	-1.53064	0.0307768	Non-Essential	MAB_0326	-0.706157	0.371614	Non-Essential
MAB_0327	0.580793	0.326397	Non-Essential	MAB_0327	1.09056	0.0722508	Non-Essential
MAB_0328	0.166002	0.788873	Non-Essential	MAB_0328	0.335092	0.56993	Non-Essential
MAB_0329	-1.23617	0.0208075	Non-Essential	MAB_0329	-1.52574	0.0108938	Non-Essential
MAB_0330	-0.409562	0.267704	Non-Essential	MAB_0330	-0.14617	0.723499	Non-Essential
MAB_0331c	-0.631463	0.493865	Non-Essential	MAB_0331c	-0.714738	0.463506	Non-Essential
MAB_0332c	0.982928	0.176063	Non-Essential	MAB_0332c	1.44326	0.0671726	Non-Essential
MAB_0333c	1.07344	0.136363	Non-Essential	MAB_0333c	0.586518	0.463674	Non-Essential
MAB_0334c	1.00725	0.142383	Non-Essential	MAB_0334c	1.53867	0.049917	Non-Essential
MAB_0335	-1.03636	0.0487882	Non-Essential	MAB_0335	-0.732064	0.192055	Non-Essential
MAB_0336	-1.48226	0.0511591	Non-Essential	MAB_0336	-0.875961	0.297706	Non-Essential
MAB_0337c	-3.29745	2.74179e-26	Non-Essential	MAB_0337c	-9.57715	6.03e-117	Essential
MAB_0338c	0.981908	0.259163	Non-Essential	MAB_0338c	1.41454	0.127315	Non-Essential
MAB_0339	0.345271	0.401044	Non-Essential	MAB_0339	0.705107	0.0869546	Non-Essential
MAB_0340	-0.765263	0.0631953	Non-Essential	MAB_0340	-0.525008	0.269306	Non-Essential
MAB_0341	0.619402	0.29599	Non-Essential	MAB_0341	0.745064	0.239717	Non-Essential
MAB_0342c	2.3635	3.55106e-05	Non-Essential	MAB_0342c	2.28392	0.000682011	Non-Essential
MAB_0343	-10.9136	3.41411e-102	Essential	MAB_0343	-10.9811	2.83e-69	Essential
MAB_0344	-9.07488	9.83873e-63	Essential	MAB_0344	-9.85384	4.3e-45	Essential
MAB_0345	-0.396387	0.671599	Non-Essential	MAB_0345	-0.163849	0.858076	Non-Essential
MAB_0346	0.582644	0.134527	Non-Essential	MAB_0346	0.757982	0.0857059	Non-Essential
MAB_0347	-0.663462	0.115986	Non-Essential	MAB_0347	-0.317272	0.507775	Non-Essential
MAB_0348	-1.16921	0.000603055	Non-Essential	MAB_0348	-1.07643	0.011409	Non-Essential
MAB_0349c	0.4656	0.514781	Non-Essential	MAB_0349c	0.854632	0.224886	Non-Essential
MAB_0350	-1.6006	0.00609634	Non-Essential	MAB_0350	-1.98414	0.00331621	Non-Essential
MAB_0351	-0.934041	0.00410613	Non-Essential	MAB_0351	-0.843314	0.0252989	Non-Essential
MAB_0352	-0.708572	0.123487	Non-Essential	MAB_0352	-0.800887	0.117698	Non-Essential
MAB_0353	-0.866663	0.0915075	Non-Essential	MAB_0353	-0.90205	0.10058	Non-Essential
MAB_0354c	0.715481	0.186446	Non-Essential	MAB_0354c	0.657158	0.265355	Non-Essential
MAB_0355	-1.41524	5.09093e-05	Non-Essential	MAB_0355	-1.33526	0.00134463	Non-Essential
MAB_0356c	-0.379968	0.475227	Non-Essential	MAB_0356c	0.116901	0.831362	Non-Essential
MAB_0357c	-1.26067	0.0274962	Non-Essential	MAB_0357c	-0.973084	0.118191	Non-Essential
MAB_0358	0.270958	0.622746	Non-Essential	MAB_0358	0.332515	0.549767	Non-Essential
MAB_0359	-0.512657	0.237087	Non-Essential	MAB_0359	-0.312815	0.503958	Non-Essential
MAB_0360	-1.11086	0.106257	Non-Essential	MAB_0360	-2.05996	0.00493761	Non-Essential
MAB_0361	0.780074	0.156608	Non-Essential	MAB_0361	0.591408	0.322838	Non-Essential
MAB_0362c	-1.72345	0.00029697	Non-Essential	MAB_0362c	-2.16648	0.000102387	Non-Essential
MAB_0363c	-1.11137	0.00354158	Non-Essential	MAB_0363c	-0.659949	0.146776	Non-Essential
MAB_0364c	-2.84947	5.88414e-14	Non-Essential	MAB_0364c	-2.64934	3.51e-09	Non-Essential
MAB_0365c	-0.324594	0.405212	Non-Essential	MAB_0365c	0.0902387	0.820477	Non-Essential
MAB_0366	-0.038894	0.937148	Non-Essential	MAB_0366	0.241818	0.594792	Non-Essential
MAB_0367c	0.793216	0.130897	Non-Essential	MAB_0367c	0.827817	0.160274	Non-Essential
MAB_0368	-0.603416	0.309222	Non-Essential	MAB_0368	-0.89622	0.172048	Non-Essential
MAB_0369	-0.737337	0.0808571	Non-Essential	MAB_0369	-0.699253	0.129628	Non-Essential
MAB_0370	-1.14484	0.00135021	Non-Essential	MAB_0370	-0.706825	0.0938056	Non-Essential
MAB_0371	-2.94692	2.252e-09	Non-Essential	MAB_0371	-3.402	2.28e-09	Non-Essential
MAB_0372	-3.62935	9.72076e-23	Non-Essential	MAB_0372	-3.91125	9.25e-17	Non-Essential
MAB_0373	0.155765	0.768014	Non-Essential	MAB_0373	0.800024	0.105555	Non-Essential
MAB_0374c	-0.087361	0.847988	Non-Essential	MAB_0374c	0.477942	0.26667	Non-Essential
MAB_0375	-3.34291	8.04872e-06	Non-Essential	MAB_0375	-2.88338	0.00163861	Non-Essential
MAB_0376	-0.84458	0.12679	Non-Essential	MAB_0376	-0.423839	0.470907	Non-Essential
MAB_0377	0.0761055	0.927122	Non-Essential	MAB_0377	-0.360213	0.632696	Non-Essential
MAB_0378	0.981167	0.0136473	Non-Essential	MAB_0378	1.4207	0.0014456	Non-Essential
MAB_0379	-2.59764	2.53155e-09	Non-Essential	MAB_0379	-2.3506	2.54e-05	Non-Essential
MAB_0380	-0.880062	0.0734412	Non-Essential	MAB_0380	-0.353538	0.50239	Non-Essential
MAB_0381	-4.05739	3.62356e-27	Non-Essential	MAB_0381	-3.93786	1.75e-15	Non-Essential
MAB_0382	-4.14957	6.77029e-30	Non-Essential	MAB_0382	-3.54858	8.28e-15	Non-Essential
MAB_0383c	-0.235596	0.777291	Non-Essential	MAB_0383c	0.357916	0.659922	Non-Essential
MAB_0384	-0.632606	0.283113	Non-Essential	MAB_0384	-0.249553	0.679752	Non-Essential
MAB_0385	-2.34253	4.44132e-08	Non-Essential	MAB_0385	-2.68321	3.26e-07	Non-Essential
MAB_0386c	-1.60218	0.00356048	Non-Essential	MAB_0386c	-1.12799	0.0851141	Non-Essential
MAB_0387	-1.2984	0.0213678	Non-Essential	MAB_0387	-1.2739	0.0406234	Non-Essential
MAB_0388c	-0.126695	0.790954	Non-Essential	MAB_0388c	0.126138	0.781073	Non-Essential
MAB_0389c	0.242365	0.683037	Non-Essential	MAB_0389c	0.286558	0.618886	Non-Essential
MAB_0390c	-0.632108	0.0864576	Non-Essential	MAB_0390c	-0.569005	0.191046	Non-Essential
MAB_0391c	-1.56115	0.00164505	Non-Essential	MAB_0391c	-1.1271	0.0599972	Non-Essential
MAB_0392c	0.381982	0.381141	Non-Essential	MAB_0392c	0.930558	0.0395858	Non-Essential
MAB_0393	-1.06533	0.023133	Non-Essential	MAB_0393	-0.645246	0.220992	Non-Essential
MAB_0394c	-1.62626	2.50361e-06	Non-Essential	MAB_0394c	-1.42157	0.00140929	Non-Essential
MAB_0395c	-2.16115	2.10454e-05	Non-Essential	MAB_0395c	-1.9509	0.00135282	Non-Essential
MAB_0396c	-0.498773	0.502785	Non-Essential	MAB_0396c	0.207654	0.769771	Non-Essential
MAB_0397c	-0.552986	0.104937	Non-Essential	MAB_0397c	-0.111277	0.765672	Non-Essential
MAB_0398c	-1.59475	0.000701294	Non-Essential	MAB_0398c	-2.04439	0.00022528	Non-Essential
MAB_0399c	-1.87643	6.13503e-16	Non-Essential	MAB_0399c	-1.75278	4.36e-09	Non-Essential
MAB_0400c	-1.75548	1.41481e-13	Non-Essential	MAB_0400c	-1.82083	1.01e-09	Non-Essential
MAB_0401	2.14663	1.38491e-08	Non-Essential	MAB_0401	2.46875	5.7e-07	Non-Essential
MAB_0402	0.226372	0.722112	Non-Essential	MAB_0402	0.238427	0.707623	Non-Essential
MAB_0403	-1.07985	0.131718	Non-Essential	MAB_0403	-1.66018	0.0401639	Non-Essential
MAB_0404c	-0.165597	0.77712	Non-Essential	MAB_0404c	-0.346004	0.542211	Non-Essential
MAB_0405c	0.633776	0.447042	Non-Essential	MAB_0405c	0.805733	0.343641	Non-Essential
MAB_0406c	-1.0221	0.00619076	Non-Essential	MAB_0406c	-1.10282	0.010041	Non-Essential
MAB_0407c	-3.18485	2.64802e-11	Non-Essential	MAB_0407c	-4.10414	7.08e-13	Non-Essential
MAB_0408c	1.82973	1.65901e-12	Non-Essential	MAB_0408c	2.07196	1.13e-10	Non-Essential
MAB_0409	-2.81433	2.19385e-05	Non-Essential	MAB_0409	-3.50476	1.67e-05	Non-Essential
MAB_0410c	-2.9172	5.75875e-13	Non-Essential	MAB_0410c	-3.76276	2.9e-15	Non-Essential
MAB_0411c	-1.20129	0.0212888	Non-Essential	MAB_0411c	-1.81056	0.00175124	Non-Essential
MAB_0412	0.333656	0.72366	Non-Essential	MAB_0412	0.358802	0.694339	Non-Essential
MAB_0413	0.659607	0.335539	Non-Essential	MAB_0413	0.995842	0.153202	Non-Essential
MAB_0414	-0.338702	0.589907	Non-Essential	MAB_0414	-0.280625	0.658294	Non-Essential
MAB_0415	0.793538	0.0623781	Non-Essential	MAB_0415	1.04048	0.0338669	Non-Essential
MAB_0416c	-1.82316	0.00773947	Non-Essential	MAB_0416c	-2.8629	0.000257377	Non-Essential
MAB_0417c	1.17046	0.135869	Non-Essential	MAB_0417c	1.24118	0.140951	Non-Essential
MAB_0418	-2.00848	7.0928e-05	Non-Essential	MAB_0418	-1.69523	0.005773	Non-Essential
MAB_0419	-7.1905	4.44397e-46	Non-Essential	MAB_0419	-8.30045	5.89e-39	Essential
MAB_0420	-1.29491	0.0128183	Non-Essential	MAB_0420	-1.29079	0.0332068	Non-Essential
MAB_0421	0.940383	0.0185285	Non-Essential	MAB_0421	0.76076	0.105946	Non-Essential
MAB_0422c	-5.38723	4.2465e-32	Non-Essential	MAB_0422c	-5.83721	6.64e-26	Non-Essential
MAB_0423c	-8.50614	1.42376e-33	Non-Essential	MAB_0423c	-8.41794	1.42e-22	Essential
MAB_0424	0.41232	0.44942	Non-Essential	MAB_0424	0.232835	0.674458	Non-Essential
MAB_0425c	0.343738	0.304076	Non-Essential	MAB_0425c	0.228036	0.54552	Non-Essential
MAB_0426	-0.585895	0.0513674	Non-Essential	MAB_0426	-0.820113	0.018445	Non-Essential
MAB_0427	-1.02767	0.00662757	Non-Essential	MAB_0427	-1.5282	0.000447557	Non-Essential
MAB_0428	-1.49134	0.000263869	Non-Essential	MAB_0428	-1.59814	0.00114816	Non-Essential
MAB_0429	-2.47511	8.47787e-16	Non-Essential	MAB_0429	-2.17021	1.41e-08	Non-Essential
MAB_0430	-2.18476	0.000100041	Non-Essential	MAB_0430	-3.07724	4.3e-06	Non-Essential
MAB_0431c	0.0158922	0.980137	Non-Essential	MAB_0431c	0.406771	0.439944	Non-Essential
MAB_0432	0.699459	0.0635178	Non-Essential	MAB_0432	0.898508	0.0377694	Non-Essential
MAB_0433	1.1683	0.018401	Non-Essential	MAB_0433	1.4788	0.0100221	Non-Essential
MAB_0434c	0.362118	0.281825	Non-Essential	MAB_0434c	0.927642	0.0105177	Non-Essential
MAB_0435c	-0.145403	0.876861	Non-Essential	MAB_0435c	-0.206555	0.808807	Non-Essential
MAB_0436	-1.29921	0.00737672	Non-Essential	MAB_0436	-0.845919	0.126227	Non-Essential
MAB_0437c	-0.112939	0.877921	Non-Essential	MAB_0437c	0.279325	0.667294	Non-Essential
MAB_0438c	0.596425	0.142448	Non-Essential	MAB_0438c	0.971258	0.0325396	Non-Essential
MAB_0439	-0.334342	0.637516	Non-Essential	MAB_0439	0.282855	0.679167	Non-Essential
MAB_0440	1.80753	0.00562582	Non-Essential	MAB_0440	1.69734	0.0259338	Non-Essential
MAB_0441	-9.9183	1.18909e-85	Essential	MAB_0441	-10.6753	1.53e-60	Essential
MAB_0442	0.383069	0.225435	Non-Essential	MAB_0442	0.593526	0.0798473	Non-Essential
MAB_0443	0.337706	0.21737	Non-Essential	MAB_0443	0.602017	0.0395859	Non-Essential
MAB_0444	-0.457166	0.465348	Non-Essential	MAB_0444	0.126159	0.843783	Non-Essential
MAB_0445	-0.276692	0.49112	Non-Essential	MAB_0445	-0.121546	0.76923	Non-Essential
MAB_0446c	1.36513	0.0943774	Non-Essential	MAB_0446c	1.32179	0.143501	Non-Essential
MAB_0447c	-0.0522566	0.937127	Non-Essential	MAB_0447c	0.237546	0.694153	Non-Essential
MAB_0448c	2.28934	0.00236291	Non-Essential	MAB_0448c	3.06541	0.000282958	Non-Essential
MAB_0449	0.516406	0.130638	Non-Essential	MAB_0449	0.693561	0.0607792	Non-Essential
MAB_0450c	-0.242826	0.577212	Non-Essential	MAB_0450c	-0.355758	0.418154	Non-Essential
MAB_0451c	-0.114742	0.796278	Non-Essential	MAB_0451c	0.33894	0.413747	Non-Essential
MAB_0452c	-1.63266	0.00098637	Non-Essential	MAB_0452c	-1.33678	0.0217149	Non-Essential
MAB_0453c	0.915523	0.114033	Non-Essential	MAB_0453c	0.729075	0.264162	Non-Essential
MAB_0454c	-1.16651	0.128544	Non-Essential	MAB_0454c	-1.51492	0.0891741	Non-Essential
MAB_0455	0.123236	0.895746	Non-Essential	MAB_0455	0.490385	0.564121	Non-Essential
MAB_0456	-1.55599	0.056844	Non-Essential	MAB_0456	-1.75193	0.056362	Non-Essential
MAB_0457	-0.915368	0.159829	Non-Essential	MAB_0457	-1.64585	0.021312	Non-Essential
MAB_0458	0.0102019	0.9885	Non-Essential	MAB_0458	0.245005	0.684358	Non-Essential
MAB_0459c	-0.361361	0.432869	Non-Essential	MAB_0459c	-0.169377	0.714794	Non-Essential
MAB_0460	-1.96808	0.0169985	Non-Essential	MAB_0460	-1.3828	0.151354	Non-Essential
MAB_0461	-1.63653	0.023854	Non-Essential	MAB_0461	-1.02112	0.200555	Non-Essential
MAB_0462c	0.0171857	0.981425	Non-Essential	MAB_0462c	0.352351	0.586275	Non-Essential
MAB_0463c	0.539899	0.184883	Non-Essential	MAB_0463c	0.875699	0.0431242	Non-Essential
MAB_0464	-0.594122	0.509699	Non-Essential	MAB_0464	-1.14236	0.211971	Non-Essential
MAB_0465	-0.38257	0.574007	Non-Essential	MAB_0465	0.432146	0.51919	Non-Essential
MAB_0466	1.32887	0.0641978	Non-Essential	MAB_0466	1.7829	0.0241431	Non-Essential
MAB_0467	-2.44233	2.27596e-05	Non-Essential	MAB_0467	-2.81404	8.73e-05	Non-Essential
MAB_0468	0.420618	0.475564	Non-Essential	MAB_0468	0.423233	0.493659	Non-Essential
MAB_0469c	-0.918178	0.0960641	Non-Essential	MAB_0469c	-1.16307	0.0555541	Non-Essential
MAB_0470c	1.15509	0.020536	Non-Essential	MAB_0470c	1.31199	0.0274937	Non-Essential
MAB_0471	1.0899	0.0598578	Non-Essential	MAB_0471	1.30235	0.0402492	Non-Essential
MAB_0472	-3.84879	1.34789e-06	Non-Essential	MAB_0472	-3.91721	7.74e-05	Non-Essential
MAB_0473	0.0249482	0.974854	Non-Essential	MAB_0473	-0.211364	0.765585	Non-Essential
MAB_0474	-0.239694	0.807461	Non-Essential	MAB_0474	0.189604	0.835454	Non-Essential
MAB_0475	-0.423426	0.669357	Non-Essential	MAB_0475	0.604087	0.533805	Non-Essential
MAB_0476c	1.0598	0.0716045	Non-Essential	MAB_0476c	1.25846	0.0550884	Non-Essential
MAB_0477	0.347041	0.623758	Non-Essential	MAB_0477	0.91228	0.194001	Non-Essential
MAB_0478	-0.216652	0.425855	Non-Essential	MAB_0478	-0.0936994	0.742858	Non-Essential
MAB_0479	-0.260009	0.761252	Non-Essential	MAB_0479	0.115869	0.884959	Non-Essential
MAB_0480	-1.01808	0.000805732	Non-Essential	MAB_0480	-0.708745	0.0631416	Non-Essential
MAB_0481c	-0.133427	0.856709	Non-Essential	MAB_0481c	0.567072	0.399878	Non-Essential
MAB_0482c	-0.870567	0.061635	Non-Essential	MAB_0482c	-0.420739	0.412885	Non-Essential
MAB_0483c	0.587612	0.25485	Non-Essential	MAB_0483c	1.05297	0.0556288	Non-Essential
MAB_0484	-1.47585	4.6201e-05	Non-Essential	MAB_0484	-1.25852	0.0051111	Non-Essential
MAB_0485	-2.07812	2.54914e-07	Non-Essential	MAB_0485	-2.27166	1.05e-06	Non-Essential
MAB_0486c	-0.952646	3.02237e-05	Non-Essential	MAB_0486c	-0.625768	0.0294004	Non-Essential
MAB_0487	-8.71045	3.82844e-35	Essential	MAB_0487	-8.47569	1.22e-22	Essential
MAB_0488	-0.160713	0.79676	Non-Essential	MAB_0488	0.412324	0.488053	Non-Essential
MAB_0489	-11.0063	2.48136e-275	Essential	MAB_0489	-10.7345	8.97e-183	Essential
MAB_0490c	0.0961308	0.83116	Non-Essential	MAB_0490c	0.375539	0.392508	Non-Essential
MAB_0491	-9.7098	3.33514e-62	Essential	MAB_0491	-9.8605	3.24e-40	Essential
MAB_0492	1.92316	0.00304366	Non-Essential	MAB_0492	2.06351	0.00613759	Non-Essential
MAB_0493	1.63375	3.13531e-06	Non-Essential	MAB_0493	2.19692	3.47e-07	Non-Essential
MAB_0494	-0.698905	0.0512183	Non-Essential	MAB_0494	-1.04507	0.0103787	Non-Essential
MAB_0495c	-0.45115	0.378416	Non-Essential	MAB_0495c	-0.54268	0.323853	Non-Essential
MAB_0496c	-1.15587	0.0249702	Non-Essential	MAB_0496c	-0.781562	0.160287	Non-Essential
MAB_0497	1.11892	0.0110683	Non-Essential	MAB_0497	1.48374	0.00301646	Non-Essential
MAB_0498c	1.0036	0.170493	Non-Essential	MAB_0498c	1.36689	0.0819237	Non-Essential
MAB_0499	-0.266339	0.731545	Non-Essential	MAB_0499	0.0739519	0.921126	Non-Essential
MAB_0500c	-1.98691	3.00766e-05	Non-Essential	MAB_0500c	-2.16185	0.00014626	Non-Essential
MAB_0501c	-0.636341	0.0276282	Non-Essential	MAB_0501c	-0.256738	0.467897	Non-Essential
MAB_0502c	-10.7684	3.95565e-188	Essential	MAB_0502c	-10.8902	5.78e-122	Essential
MAB_0503	-10.2485	3.37362e-98	Essential	MAB_0503	-10.4299	1.21e-68	Essential
MAB_0504c	-1.41785	0.00344613	Non-Essential	MAB_0504c	-4.82394	1.55e-17	Non-Essential
MAB_0505c	-4.20379	1.50074e-19	Non-Essential	MAB_0505c	-8.20918	2.2e-44	Essential
MAB_0506	0.607521	0.403938	Non-Essential	MAB_0506	0.552478	0.466536	Non-Essential
MAB_0507	0.182464	0.616944	Non-Essential	MAB_0507	0.551911	0.130553	Non-Essential
MAB_0508c	1.86799	4.94951e-06	Non-Essential	MAB_0508c	2.45546	2.56e-06	Non-Essential
MAB_0509c	-4.87049	8.90431e-58	Non-Essential	MAB_0509c	-8.34333	1.36e-104	Essential
MAB_0510c	-0.549031	0.0243356	Non-Essential	MAB_0510c	-0.202203	0.473422	Non-Essential
MAB_0511c	0.593625	0.123595	Non-Essential	MAB_0511c	0.792127	0.0706805	Non-Essential
MAB_0512	-2.06984	1.16934e-12	Non-Essential	MAB_0512	-1.78991	4.08e-07	Non-Essential
MAB_0513	-1.92924	7.63157e-15	Non-Essential	MAB_0513	-1.80607	5.46e-09	Non-Essential
MAB_0514	-2.01301	9.15829e-07	Non-Essential	MAB_0514	-1.79032	0.000394521	Non-Essential
MAB_0515	1.9461	0.00246449	Non-Essential	MAB_0515	2.17616	0.00353647	Non-Essential
MAB_0516c	2.21442	8.10528e-05	Non-Essential	MAB_0516c	2.2988	0.000523084	Non-Essential
MAB_0517	0.204131	0.715038	Non-Essential	MAB_0517	0.0818056	0.878154	Non-Essential
MAB_0518c	-9.57672	1.4459e-52	Essential	MAB_0518c	-9.57355	8.11e-35	Essential
MAB_0519	-2.57734	2.94196e-08	Non-Essential	MAB_0519	-2.71645	9.8e-07	Non-Essential
MAB_0520	-0.288167	0.616315	Non-Essential	MAB_0520	0.0823851	0.8792	Non-Essential
MAB_0521	-9.95903	7.04522e-64	Essential	MAB_0521	-10.0953	7.92e-45	Essential
MAB_0522c	-0.884961	0.00171761	Non-Essential	MAB_0522c	-0.266818	0.444993	Non-Essential
MAB_0523	-0.632561	0.309407	Non-Essential	MAB_0523	-0.568996	0.409398	Non-Essential
MAB_0524c	0.957298	0.206926	Non-Essential	MAB_0524c	0.717208	0.371556	Non-Essential
MAB_0525c	0.708084	0.125889	Non-Essential	MAB_0525c	0.767307	0.139512	Non-Essential
MAB_0526c	-1.34433	0.00444288	Non-Essential	MAB_0526c	-1.29982	0.0196432	Non-Essential
MAB_0527c	-2.4415	1.02588e-17	Non-Essential	MAB_0527c	-2.50901	7.69e-12	Non-Essential
MAB_0528c	-1.01597	0.0132373	Non-Essential	MAB_0528c	-0.567155	0.223216	Non-Essential
MAB_0529c	-0.370437	0.381912	Non-Essential	MAB_0529c	0.175878	0.693909	Non-Essential
MAB_0530	-1.06824	0.016188	Non-Essential	MAB_0530	-0.977666	0.0528461	Non-Essential
MAB_0531c	0.0796473	0.898256	Non-Essential	MAB_0531c	-0.220461	0.694873	Non-Essential
MAB_0532	0.689299	0.250576	Non-Essential	MAB_0532	1.01355	0.112747	Non-Essential
MAB_0533	-3.74147	8.3766e-35	Non-Essential	MAB_0533	-6.20507	2.41e-57	Non-Essential
MAB_0534	-7.33731	6.5801e-70	Non-Essential	MAB_0534	-10.7424	1.22e-60	Essential
MAB_0535	-8.91692	2.42128e-45	Essential	MAB_0535	-9.29872	5.53e-33	Essential
MAB_0536	-8.27965	3.37893e-42	Essential	MAB_0536	-9.38184	3.96e-32	Essential
MAB_0537	-7.46206	2.29203e-21	Non-Essential	MAB_0537	-7.33854	1.3e-14	Non-Essential
MAB_0538	-0.0522753	0.950063	Non-Essential	MAB_0538	-0.397719	0.604343	Non-Essential
MAB_0539	-2.5485	2.42584e-14	Non-Essential	MAB_0539	-2.6247	4.94e-10	Non-Essential
MAB_0540	-0.624552	0.230053	Non-Essential	MAB_0540	-0.568673	0.294721	Non-Essential
MAB_0541	-10.4842	5.33319e-91	Essential	MAB_0541	-10.8109	3.14e-64	Essential
MAB_0542	-0.874012	0.133916	Non-Essential	MAB_0542	-1.30486	0.0392205	Non-Essential
MAB_0543	0.136113	0.819707	Non-Essential	MAB_0543	-0.0619312	0.913054	Non-Essential
MAB_0544	-11.7957	2.08567e-166	Essential	MAB_0544	-12.0957	2.1e-104	Essential
MAB_0545	-6.55122	2.53849e-30	Non-Essential	MAB_0545	-6.02766	8.67e-17	Non-Essential
MAB_0546	-11.0671	7.32398e-124	Essential	MAB_0546	-11.4131	5.77e-82	Essential
MAB_0547c	0.599072	0.142275	Non-Essential	MAB_0547c	0.936295	0.0374695	Non-Essential
MAB_0548c	-1.25128	0.00610897	Non-Essential	MAB_0548c	-1.17497	0.0241771	Non-Essential
MAB_0549c	-0.828679	0.0707173	Non-Essential	MAB_0549c	-0.566658	0.266003	Non-Essential
MAB_0550	0.446779	0.528469	Non-Essential	MAB_0550	0.733491	0.300481	Non-Essential
MAB_0551	0.893443	0.0812931	Non-Essential	MAB_0551	1.22864	0.0318814	Non-Essential
MAB_0552c	0.221549	0.585158	Non-Essential	MAB_0552c	-0.189278	0.653211	Non-Essential
MAB_0553c	0.880898	0.296516	Non-Essential	MAB_0553c	0.971379	0.299554	Non-Essential
MAB_0554	-0.145764	0.804825	Non-Essential	MAB_0554	-0.626114	0.281273	Non-Essential
MAB_0555	-0.356646	0.322218	Non-Essential	MAB_0555	-0.272764	0.489344	Non-Essential
MAB_0557	-1.12837	0.03561	Non-Essential	MAB_0557	-1.19757	0.0443613	Non-Essential
MAB_0558c	-0.807222	0.038614	Non-Essential	MAB_0558c	-1.29268	0.00436107	Non-Essential
MAB_0559	-0.511108	0.316924	Non-Essential	MAB_0559	-1.04957	0.0592155	Non-Essential
MAB_0560	0.777326	0.0158236	Non-Essential	MAB_0560	0.91112	0.0123091	Non-Essential
MAB_0561	-9.36394	2.7592e-47	Essential	MAB_0561	-9.30767	1.11e-31	Essential
MAB_0562c	0.611656	0.138851	Non-Essential	MAB_0562c	0.734303	0.120633	Non-Essential
MAB_0563	-0.582982	0.324263	Non-Essential	MAB_0563	-0.246687	0.686307	Non-Essential
MAB_0564c	-1.27248	0.000282821	Non-Essential	MAB_0564c	-1.26838	0.00197281	Non-Essential
MAB_0565c	2.0006	0.000975829	Non-Essential	MAB_0565c	2.23082	0.00153744	Non-Essential
MAB_0566c	0.621152	0.362532	Non-Essential	MAB_0566c	0.780134	0.26584	Non-Essential
MAB_0567c	-0.874657	0.236527	Non-Essential	MAB_0567c	-0.726852	0.360463	Non-Essential
MAB_0568	-8.89198	9.80353e-39	Essential	MAB_0568	-8.85346	3.8e-27	Essential
MAB_0569	-9.34882	3.83603e-47	Essential	MAB_0569	-9.25519	9.56e-33	Essential
MAB_0570	-8.47562	3.00455e-33	Non-Essential	MAB_0570	-8.60391	3.96e-24	Essential
MAB_0571	-11.6354	1.5973e-159	Essential	MAB_0571	-11.9454	6.55e-96	Essential
MAB_0572	-7.5275	1.10073e-58	Non-Essential	MAB_0572	-9.2002	1.48e-51	Essential
MAB_0573	-0.429617	0.360159	Non-Essential	MAB_0573	-0.0928387	0.853796	Non-Essential
MAB_0574c	-0.746235	0.159829	Non-Essential	MAB_0574c	-0.193742	0.740172	Non-Essential
MAB_0575c	-1.99292	5.80376e-05	Non-Essential	MAB_0575c	-2.05119	0.000483822	Non-Essential
MAB_0576c	-0.851085	0.11413	Non-Essential	MAB_0576c	-0.697273	0.249328	Non-Essential
MAB_0577c	-1.73109	8.10528e-05	Non-Essential	MAB_0577c	-1.40326	0.00774352	Non-Essential
MAB_0578c	-0.387287	0.205133	Non-Essential	MAB_0578c	-0.0161997	0.962907	Non-Essential
MAB_0579c	-2.60122	9.67409e-06	Non-Essential	MAB_0579c	-5.04741	2.74e-12	Non-Essential
MAB_0580	-0.543214	0.0887867	Non-Essential	MAB_0580	-0.252866	0.51789	Non-Essential
MAB_0581c	0.364554	0.561386	Non-Essential	MAB_0581c	0.179916	0.774998	Non-Essential
MAB_0582c	1.00161	0.059506	Non-Essential	MAB_0582c	1.00739	0.0874359	Non-Essential
MAB_0583c	0.0394744	0.951144	Non-Essential	MAB_0583c	0.327239	0.566823	Non-Essential
MAB_0584	-0.479546	0.230292	Non-Essential	MAB_0584	-0.426819	0.322971	Non-Essential
MAB_0585	-1.73864	8.73957e-05	Non-Essential	MAB_0585	-2.3538	1.65e-05	Non-Essential
MAB_0586	-0.943726	0.0545855	Non-Essential	MAB_0586	-0.530432	0.350379	Non-Essential
MAB_0587	-1.69861	4.32762e-06	Non-Essential	MAB_0587	-1.14788	0.0103505	Non-Essential
MAB_0588c	-1.72694	6.30208e-05	Non-Essential	MAB_0588c	-1.40458	0.00629828	Non-Essential
MAB_0589	-2.46239	5.47783e-08	Non-Essential	MAB_0589	-2.95592	1.25e-07	Non-Essential
MAB_0590c	-0.461456	0.155922	Non-Essential	MAB_0590c	-0.365037	0.306834	Non-Essential
MAB_0591	0.108535	0.877599	Non-Essential	MAB_0591	0.2092	0.741881	Non-Essential
MAB_0592c	0.587777	0.4186	Non-Essential	MAB_0592c	0.848628	0.26669	Non-Essential
MAB_0593c	-1.00662	0.0746864	Non-Essential	MAB_0593c	-0.888206	0.159927	Non-Essential
MAB_0594c	-3.21471	3.1045e-15	Non-Essential	MAB_0594c	-3.01374	1.22e-08	Non-Essential
MAB_0595c	-1.6699	0.00058532	Non-Essential	MAB_0595c	-1.31704	0.0263771	Non-Essential
MAB_0596c	-0.852034	0.027516	Non-Essential	MAB_0596c	-0.968191	0.0315751	Non-Essential
MAB_0597	-0.722007	0.0640061	Non-Essential	MAB_0597	-0.269611	0.520138	Non-Essential
MAB_0598	-1.73032	0.00136176	Non-Essential	MAB_0598	-1.36218	0.0304907	Non-Essential
MAB_0599	-0.67678	0.199076	Non-Essential	MAB_0599	-0.418241	0.486612	Non-Essential
MAB_0600	-1.06031	0.0312893	Non-Essential	MAB_0600	-1.05423	0.0651634	Non-Essential
MAB_0601	0.591566	0.351817	Non-Essential	MAB_0601	0.626731	0.358828	Non-Essential
MAB_0602c	-0.0493884	0.95086	Non-Essential	MAB_0602c	0.503635	0.484733	Non-Essential
MAB_0603c	-3.07043	3.49118e-08	Non-Essential	MAB_0603c	-2.42306	0.000296956	Non-Essential
MAB_0604c	-3.18683	4.2546e-13	Non-Essential	MAB_0604c	-3.46079	1.59e-10	Non-Essential
MAB_0605c	-1.99564	1.72519e-05	Non-Essential	MAB_0605c	-2.18216	0.000104541	Non-Essential
MAB_0606c	-2.10881	0.000230481	Non-Essential	MAB_0606c	-2.36113	0.00049981	Non-Essential
MAB_0607	-0.67345	0.163898	Non-Essential	MAB_0607	-0.374425	0.499837	Non-Essential
MAB_0608	-3.55554	8.45064e-15	Non-Essential	MAB_0608	-4.5942	9.04e-17	Non-Essential
MAB_0609c	-1.36659	0.00334485	Non-Essential	MAB_0609c	-0.947007	0.0726298	Non-Essential
MAB_0610	-2.70883	7.98244e-05	Non-Essential	MAB_0610	-3.1546	6.89e-05	Non-Essential
MAB_0611	-2.00463	5.49001e-08	Non-Essential	MAB_0611	-2.34006	1.73e-07	Non-Essential
MAB_0612c	-1.31165	0.0021384	Non-Essential	MAB_0612c	-0.914071	0.0730705	Non-Essential
MAB_0613	-2.02568	1.81884e-07	Non-Essential	MAB_0613	-1.89384	0.00012226	Non-Essential
MAB_0614	-2.76809	2.67217e-09	Non-Essential	MAB_0614	-2.7086	1.16e-06	Non-Essential
MAB_0615	-0.97869	0.00902481	Non-Essential	MAB_0615	-0.62037	0.159511	Non-Essential
MAB_0616	-1.2096	0.00612281	Non-Essential	MAB_0616	-0.966606	0.0577552	Non-Essential
MAB_0617	-3.0661	2.10365e-05	Non-Essential	MAB_0617	-4.24692	8.79e-07	Non-Essential
MAB_0618	-3.03074	4.49804e-24	Non-Essential	MAB_0618	-4.02767	2.05e-23	Non-Essential
MAB_0619	-0.989773	0.00308994	Non-Essential	MAB_0619	-0.878323	0.0266995	Non-Essential
MAB_0620c	-1.69602	0.00139318	Non-Essential	MAB_0620c	-1.66135	0.00710706	Non-Essential
MAB_0621c	-0.519906	0.310088	Non-Essential	MAB_0621c	-0.0511787	0.922089	Non-Essential
MAB_0622c	0.139166	0.673505	Non-Essential	MAB_0622c	0.571099	0.0857438	Non-Essential
MAB_0623	-0.301916	0.371311	Non-Essential	MAB_0623	0.291604	0.421416	Non-Essential
MAB_0624	-1.33129	0.00396701	Non-Essential	MAB_0624	-1.1838	0.0242211	Non-Essential
MAB_0625	-1.54182	0.00338003	Non-Essential	MAB_0625	-1.48278	0.0147592	Non-Essential
MAB_0626	-2.01028	2.32216e-07	Non-Essential	MAB_0626	-1.99451	1.86e-05	Non-Essential
MAB_0627c	-1.06374	0.0935008	Non-Essential	MAB_0627c	-1.14587	0.0974348	Non-Essential
MAB_0628	-0.615348	0.0365746	Non-Essential	MAB_0628	-0.390402	0.264774	Non-Essential
MAB_0629	-4.57676	1.32642e-11	Non-Essential	MAB_0629	-5.06623	1.48e-09	Non-Essential
MAB_0630	-2.44141	5.54145e-18	Non-Essential	MAB_0630	-2.47045	9.09e-13	Non-Essential
MAB_0631c	-1.03481	0.217726	Non-Essential	MAB_0631c	-0.462081	0.610181	Non-Essential
MAB_0632c	-1.41608	0.0131586	Non-Essential	MAB_0632c	-2.29212	0.000309072	Non-Essential
MAB_0633c	-0.366357	0.51879	Non-Essential	MAB_0633c	-0.0192005	0.974208	Non-Essential
MAB_0634c	-0.990566	0.000429146	Non-Essential	MAB_0634c	-0.642976	0.0678912	Non-Essential
MAB_0635c	-2.63473	1.86115e-06	Non-Essential	MAB_0635c	-2.77071	2.44e-05	Non-Essential
MAB_0636c	-0.51658	0.0573839	Non-Essential	MAB_0636c	0.0814865	0.785582	Non-Essential
MAB_0637c	-3.35238	4.25306e-28	Non-Essential	MAB_0637c	-3.51358	1.59e-20	Non-Essential
MAB_0638c	-4.74451	5.50671e-45	Non-Essential	MAB_0638c	-5.66843	1.38e-37	Non-Essential
MAB_0639c	-3.50794	1.83335e-08	Non-Essential	MAB_0639c	-5.1389	4.83e-12	Non-Essential
MAB_0640c	-0.845964	0.0910217	Non-Essential	MAB_0640c	-0.735398	0.16928	Non-Essential
MAB_0641	0.844755	0.124874	Non-Essential	MAB_0641	1.31685	0.0298637	Non-Essential
MAB_0642	0.00425889	0.995981	Non-Essential	MAB_0642	0.574775	0.416747	Non-Essential
MAB_0643	-0.805718	0.0668692	Non-Essential	MAB_0643	-0.374614	0.449038	Non-Essential
MAB_0644c	-2.26263	9.73066e-09	Non-Essential	MAB_0644c	-1.91524	7.55e-05	Non-Essential
MAB_0645c	0.156456	0.685347	Non-Essential	MAB_0645c	0.412652	0.291125	Non-Essential
MAB_0646c	0.373879	0.428649	Non-Essential	MAB_0646c	0.755815	0.106223	Non-Essential
MAB_0647	-0.483986	0.422141	Non-Essential	MAB_0647	-0.834755	0.179548	Non-Essential
MAB_0648	0.908966	0.0121641	Non-Essential	MAB_0648	1.10749	0.00995539	Non-Essential
MAB_0649c	0.311122	0.554321	Non-Essential	MAB_0649c	0.1546	0.768686	Non-Essential
MAB_0650	-10.1992	3.00174e-89	Essential	MAB_0650	-10.5237	9.58e-62	Essential
MAB_0651c	-0.79031	0.0214934	Non-Essential	MAB_0651c	-0.629698	0.0961595	Non-Essential
MAB_0652	-0.972962	0.00621496	Non-Essential	MAB_0652	-0.676029	0.0840298	Non-Essential
MAB_0653	-1.41447	0.00104642	Non-Essential	MAB_0653	-1.38818	0.00498553	Non-Essential
MAB_0654	-1.21227	0.000965449	Non-Essential	MAB_0654	-1.091	0.0147772	Non-Essential
MAB_0655	0.749688	0.12127	Non-Essential	MAB_0655	1.0636	0.0458694	Non-Essential
MAB_0656	-2.56152	4.47096e-18	Non-Essential	MAB_0656	-2.47266	5.68e-12	Non-Essential
MAB_0657	-1.97605	4.89167e-09	Non-Essential	MAB_0657	-1.50181	0.000161463	Non-Essential
MAB_0658	-2.6035	9.12549e-12	Non-Essential	MAB_0658	-3.03936	8.14e-11	Non-Essential
MAB_0659	-0.690843	0.0557985	Non-Essential	MAB_0659	-0.255567	0.536037	Non-Essential
MAB_0660	-1.64961	0.000245303	Non-Essential	MAB_0660	-1.57917	0.00207219	Non-Essential
MAB_0661	-1.50739	2.52563e-07	Non-Essential	MAB_0661	-1.26963	0.000716718	Non-Essential
MAB_0662	0.508033	0.598527	Non-Essential	MAB_0662	0.762053	0.434997	Non-Essential
MAB_0663	-0.825688	0.000352112	Non-Essential	MAB_0663	-0.567855	0.0422594	Non-Essential
MAB_0664	-1.87857	0.00342335	Non-Essential	MAB_0664	-1.79753	0.0137879	Non-Essential
MAB_0665	0.0185249	0.983366	Non-Essential	MAB_0665	0.219	0.784653	Non-Essential
MAB_0666	0.636937	0.377591	Non-Essential	MAB_0666	1.43446	0.0578641	Non-Essential
MAB_0667	-2.53347	0.00217647	Non-Essential	MAB_0667	-3.94027	5.62e-05	Non-Essential
MAB_0668c	-3.00561	4.91561e-19	Non-Essential	MAB_0668c	-2.97587	1.07e-12	Non-Essential
MAB_0669	-1.26972	4.63402e-05	Non-Essential	MAB_0669	-1.08196	0.0025453	Non-Essential
MAB_0670	-1.28073	0.00108865	Non-Essential	MAB_0670	-1.15334	0.00821783	Non-Essential
MAB_0671	1.14322	0.0722688	Non-Essential	MAB_0671	1.69697	0.018737	Non-Essential
MAB_0672c	-1.67126	0.00637912	Non-Essential	MAB_0672c	-1.1784	0.097815	Non-Essential
MAB_0673	1.38778	0.00749081	Non-Essential	MAB_0673	1.64219	0.00567578	Non-Essential
MAB_0674	-0.357324	0.403938	Non-Essential	MAB_0674	-0.317658	0.494189	Non-Essential
MAB_0676c	2.01716	0.00191982	Non-Essential	MAB_0676c	2.23318	0.00299954	Non-Essential
MAB_0677c	0.962995	0.09936	Non-Essential	MAB_0677c	0.968223	0.131552	Non-Essential
MAB_0678	-0.372623	0.51005	Non-Essential	MAB_0678	-1.27293	0.0298835	Non-Essential
MAB_0679c	-0.511853	0.357074	Non-Essential	MAB_0679c	-0.585157	0.323995	Non-Essential
MAB_0680c	-0.722324	0.0428387	Non-Essential	MAB_0680c	-0.713109	0.0806575	Non-Essential
MAB_0681	-0.564568	0.354436	Non-Essential	MAB_0681	-0.506749	0.430149	Non-Essential
MAB_0682	-10.32	1.22776e-88	Essential	MAB_0682	-10.6934	1.47e-58	Essential
MAB_0683c	0.348441	0.47063	Non-Essential	MAB_0683c	0.863312	0.0871801	Non-Essential
MAB_0684c	-0.826218	0.167311	Non-Essential	MAB_0684c	-0.531695	0.404426	Non-Essential
MAB_0685	-1.54384	5.84057e-07	Non-Essential	MAB_0685	-1.37804	0.000218745	Non-Essential
MAB_0686	-1.15069	0.00707667	Non-Essential	MAB_0686	-1.14632	0.0178421	Non-Essential
MAB_0687	-10.4902	4.769e-100	Essential	MAB_0687	-10.5242	6.27e-69	Essential
MAB_0688c	-1.58637	0.0113346	Non-Essential	MAB_0688c	-1.68563	0.0182516	Non-Essential
MAB_0689	-10.2903	3.96586e-107	Essential	MAB_0689	-10.9988	1.34e-68	Essential
MAB_0690	-2.88973	5.89975e-34	Non-Essential	MAB_0690	-2.70508	4.97e-19	Non-Essential
MAB_0691	-0.971953	0.123595	Non-Essential	MAB_0691	-5.66042	2.87e-17	Non-Essential
MAB_0692c	-1.732	1.59693e-05	Non-Essential	MAB_0692c	-2.01598	1.11e-05	Non-Essential
MAB_0693	-1.99898	0.000214082	Non-Essential	MAB_0693	-2.27191	0.000276465	Non-Essential
MAB_0694	-2.42104	8.63917e-09	Non-Essential	MAB_0694	-2.70313	3.19e-07	Non-Essential
MAB_0695	-1.65345	1.06402e-06	Non-Essential	MAB_0695	-1.14343	0.00371781	Non-Essential
MAB_0696c	-0.862853	0.173476	Non-Essential	MAB_0696c	-0.483039	0.471251	Non-Essential
MAB_0697	-7.3632	3.85158e-21	Non-Essential	MAB_0697	-7.43324	7.41e-15	Non-Essential
MAB_0698	-9.71452	4.29227e-59	Essential	MAB_0698	-9.96763	2.13e-42	Essential
MAB_0699c	-1.46483	0.00139288	Non-Essential	MAB_0699c	-1.6479	0.00238464	Non-Essential
MAB_0700c	0.235065	0.65623	Non-Essential	MAB_0700c	0.826253	0.108824	Non-Essential
MAB_0701	-1.84905	5.37275e-06	Non-Essential	MAB_0701	-2.1898	1.44e-05	Non-Essential
MAB_0703c	-0.719437	0.172307	Non-Essential	MAB_0703c	-0.534791	0.36234	Non-Essential
MAB_0704c	1.21199	0.0152677	Non-Essential	MAB_0704c	1.55908	0.00497839	Non-Essential
MAB_0705	-1.01409	0.193273	Non-Essential	MAB_0705	-0.921632	0.284755	Non-Essential
MAB_0706c	0.611349	0.171653	Non-Essential	MAB_0706c	1.03252	0.0363159	Non-Essential
MAB_0707	-11.6102	1.94956e-189	Essential	MAB_0707	-12.1914	1.24e-122	Essential
MAB_0708	0.264925	0.482769	Non-Essential	MAB_0708	0.619265	0.10838	Non-Essential
MAB_0709	0.249231	0.746066	Non-Essential	MAB_0709	0.0128145	0.985389	Non-Essential
MAB_0710	1.09734	0.00830969	Non-Essential	MAB_0710	1.32148	0.00766199	Non-Essential
MAB_0711	-0.241079	0.791795	Non-Essential	MAB_0711	0.286897	0.740225	Non-Essential
MAB_0712c	-0.067227	0.867591	Non-Essential	MAB_0712c	0.305337	0.41581	Non-Essential
MAB_0713	-10.7159	4.03639e-146	Essential	MAB_0713	-11.5497	2.87e-87	Essential
MAB_0714c	-1.51065	0.00735497	Non-Essential	MAB_0714c	-1.23193	0.0513952	Non-Essential
MAB_0715c	-0.0747355	0.898986	Non-Essential	MAB_0715c	0.526814	0.324392	Non-Essential
MAB_0716c	-0.880991	0.114553	Non-Essential	MAB_0716c	-0.603838	0.314683	Non-Essential
MAB_0717	0.780786	0.0948266	Non-Essential	MAB_0717	1.25716	0.0153109	Non-Essential
MAB_0718c	0.153346	0.757662	Non-Essential	MAB_0718c	0.306188	0.518377	Non-Essential
MAB_0719	-1.85233	1.55591e-11	Non-Essential	MAB_0719	-1.61066	2.72e-06	Non-Essential
MAB_0720	-1.71443	6.91015e-07	Non-Essential	MAB_0720	-1.1447	0.00513872	Non-Essential
MAB_0721	-1.70424	8.59609e-07	Non-Essential	MAB_0721	-1.69931	8.28e-05	Non-Essential
MAB_0722	-0.958752	0.00877653	Non-Essential	MAB_0722	-0.472721	0.261576	Non-Essential
MAB_0723c	-2.13482	7.09894e-10	Non-Essential	MAB_0723c	-1.66662	5.08e-05	Non-Essential
MAB_0724c	-0.448057	0.249417	Non-Essential	MAB_0724c	-0.434128	0.301266	Non-Essential
MAB_0725c	-0.33858	0.641816	Non-Essential	MAB_0725c	0.0481135	0.946818	Non-Essential
MAB_0726	0.0751413	0.882982	Non-Essential	MAB_0726	0.306165	0.522365	Non-Essential
MAB_0727	1.39276	0.0010778	Non-Essential	MAB_0727	1.75091	0.000323396	Non-Essential
MAB_0728	-4.14499	4.98359e-18	Non-Essential	MAB_0728	-3.23797	6.45e-09	Non-Essential
MAB_0729c	-7.49509	1.79629e-21	Non-Essential	MAB_0729c	-7.11164	5.21e-14	Non-Essential
MAB_0730c	-8.35478	4.15454e-62	Essential	MAB_0730c	-10.2688	4.57e-51	Essential
MAB_0731	-1.80872	9.72735e-06	Non-Essential	MAB_0731	-1.43103	0.0035299	Non-Essential
MAB_0732c	0.692656	0.2505	Non-Essential	MAB_0732c	0.79888	0.239018	Non-Essential
MAB_0733	0.272338	0.666875	Non-Essential	MAB_0733	0.795522	0.17657	Non-Essential
MAB_0734	0.766514	0.138701	Non-Essential	MAB_0734	1.34012	0.0179582	Non-Essential
MAB_0735	1.96873	0.00012886	Non-Essential	MAB_0735	2.08279	0.00040995	Non-Essential
MAB_0736	-1.59367	0.00388449	Non-Essential	MAB_0736	-1.50172	0.0212689	Non-Essential
MAB_0737c	-2.36287	1.8593e-06	Non-Essential	MAB_0737c	-2.52004	1.61e-05	Non-Essential
MAB_0738	1.42716	0.00350306	Non-Essential	MAB_0738	1.37117	0.0180629	Non-Essential
MAB_0739c	2.9569	0.000229137	Non-Essential	MAB_0739c	2.86628	0.00333068	Non-Essential
MAB_0740c	0.642902	0.2266	Non-Essential	MAB_0740c	0.816424	0.142659	Non-Essential
MAB_0741c	-0.232065	0.815703	Non-Essential	MAB_0741c	0.405668	0.662639	Non-Essential
MAB_0742c	1.30878	0.0364597	Non-Essential	MAB_0742c	1.34878	0.0582347	Non-Essential
MAB_0743c	1.6036	0.0271714	Non-Essential	MAB_0743c	1.94801	0.014533	Non-Essential
MAB_0744	0.10831	0.845824	Non-Essential	MAB_0744	0.39556	0.455035	Non-Essential
MAB_0745	-0.292445	0.640483	Non-Essential	MAB_0745	-0.408637	0.483526	Non-Essential
MAB_0746	1.34659	0.000654268	Non-Essential	MAB_0746	1.82103	4.45e-05	Non-Essential
MAB_0747	1.87727	9.59685e-07	Non-Essential	MAB_0747	2.69449	1.5e-09	Non-Essential
MAB_0748	1.92996	7.8711e-07	Non-Essential	MAB_0748	2.46395	1.45e-07	Non-Essential
MAB_0749	1.27113	0.0204489	Non-Essential	MAB_0749	1.91099	0.00187518	Non-Essential
MAB_0750	-0.120731	0.840633	Non-Essential	MAB_0750	0.0165755	0.976999	Non-Essential
MAB_0751c	-0.335873	0.574605	Non-Essential	MAB_0751c	0.0133004	0.982632	Non-Essential
MAB_0752c	0.37193	0.307091	Non-Essential	MAB_0752c	0.0821232	0.83578	Non-Essential
MAB_0753c	1.14824	0.0104567	Non-Essential	MAB_0753c	1.43092	0.00613078	Non-Essential
MAB_0754c	-0.68585	0.190259	Non-Essential	MAB_0754c	-0.426748	0.448476	Non-Essential
MAB_0755c	-0.30197	0.708949	Non-Essential	MAB_0755c	-0.31389	0.686882	Non-Essential
MAB_0756c	0.0296687	0.957871	Non-Essential	MAB_0756c	-0.0765827	0.884901	Non-Essential
MAB_0757	-0.574692	0.184484	Non-Essential	MAB_0757	-0.396267	0.398785	Non-Essential
MAB_0758	-0.452601	0.559319	Non-Essential	MAB_0758	-0.525507	0.477974	Non-Essential
MAB_0759c	0.446874	0.278366	Non-Essential	MAB_0759c	0.639787	0.173728	Non-Essential
MAB_0760c	-0.308427	0.487687	Non-Essential	MAB_0760c	-0.152022	0.744602	Non-Essential
MAB_0761c	-0.637629	0.110333	Non-Essential	MAB_0761c	-0.535474	0.244137	Non-Essential
MAB_0762	-0.999012	0.00311721	Non-Essential	MAB_0762	-1.16591	0.00259174	Non-Essential
MAB_0763c	-0.095856	0.868654	Non-Essential	MAB_0763c	0.130546	0.796742	Non-Essential
MAB_0764c	1.21672	0.0115427	Non-Essential	MAB_0764c	1.36166	0.0116713	Non-Essential
MAB_0765	0.837027	0.305318	Non-Essential	MAB_0765	1.1703	0.171488	Non-Essential
MAB_0766	0.590272	0.21897	Non-Essential	MAB_0766	0.59354	0.231278	Non-Essential
MAB_0767c	0.562606	0.20535	Non-Essential	MAB_0767c	0.579053	0.247029	Non-Essential
MAB_0768	0.671312	0.29512	Non-Essential	MAB_0768	0.89039	0.179485	Non-Essential
MAB_0769c	-0.662096	0.299108	Non-Essential	MAB_0769c	-0.459976	0.487721	Non-Essential
MAB_0770	0.331284	0.685531	Non-Essential	MAB_0770	0.488618	0.53783	Non-Essential
MAB_0771c	0.158181	0.625794	Non-Essential	MAB_0771c	0.377758	0.258143	Non-Essential
MAB_0772c	1.76363	0.0273254	Non-Essential	MAB_0772c	1.83158	0.0472282	Non-Essential
MAB_0773	1.51847	0.000267605	Non-Essential	MAB_0773	2.15036	1.03e-05	Non-Essential
MAB_0774c	1.21055	0.0259491	Non-Essential	MAB_0774c	1.55552	0.0145104	Non-Essential
MAB_0775	0.0623451	0.880963	Non-Essential	MAB_0775	0.632926	0.102562	Non-Essential
MAB_0776	1.37604	0.00209345	Non-Essential	MAB_0776	1.79305	0.000367795	Non-Essential
MAB_0777	-1.65809	0.00445924	Non-Essential	MAB_0777	-1.02528	0.126794	Non-Essential
MAB_0778	0.453446	0.324681	Non-Essential	MAB_0778	0.867754	0.0712452	Non-Essential
MAB_0779	0.22717	0.707491	Non-Essential	MAB_0779	0.468619	0.434127	Non-Essential
MAB_0780	1.62608	0.0150732	Non-Essential	MAB_0780	1.5717	0.0332207	Non-Essential
MAB_0781	0.0994097	0.830521	Non-Essential	MAB_0781	0.515744	0.246214	Non-Essential
MAB_0782	0.065833	0.897495	Non-Essential	MAB_0782	0.408129	0.411038	Non-Essential
MAB_0783c	-0.045836	0.951527	Non-Essential	MAB_0783c	-0.055912	0.933399	Non-Essential
MAB_0785	2.48625	6.3348e-07	Non-Essential	MAB_0785	2.45391	4.25e-05	Non-Essential
MAB_0786	1.73308	0.000879792	Non-Essential	MAB_0786	1.90899	0.00117235	Non-Essential
MAB_0787	-0.335737	0.642926	Non-Essential	MAB_0787	0.0991904	0.886506	Non-Essential
MAB_0788	0.549739	0.352949	Non-Essential	MAB_0788	0.906975	0.163385	Non-Essential
MAB_0789	0.376165	0.652004	Non-Essential	MAB_0789	0.331371	0.677048	Non-Essential
MAB_0790	1.52137	0.00205622	Non-Essential	MAB_0790	1.72703	0.00294398	Non-Essential
MAB_0791	1.52923	0.041346	Non-Essential	MAB_0791	1.87016	0.02914	Non-Essential
MAB_0792	1.23235	0.0885658	Non-Essential	MAB_0792	1.14101	0.158946	Non-Essential
MAB_0793	0.764565	0.251459	Non-Essential	MAB_0793	0.875553	0.222555	Non-Essential
MAB_0794	-0.282925	0.736498	Non-Essential	MAB_0794	-0.704627	0.393331	Non-Essential
MAB_0795	1.14045	0.0176884	Non-Essential	MAB_0795	1.34404	0.0120272	Non-Essential
MAB_0796c	1.36986	0.025185	Non-Essential	MAB_0796c	1.29447	0.0544171	Non-Essential
MAB_0797c	1.01519	0.125253	Non-Essential	MAB_0797c	1.07835	0.130052	Non-Essential
MAB_0798c	0.564245	0.446283	Non-Essential	MAB_0798c	0.712165	0.33847	Non-Essential
MAB_0799c	0.227941	0.825502	Non-Essential	MAB_0799c	0.0137455	0.988565	Non-Essential
MAB_0800	-1.08366	0.138332	Non-Essential	MAB_0800	-1.43822	0.0734338	Non-Essential
MAB_0801	-1.7691	2.56744e-05	Non-Essential	MAB_0801	-1.44461	0.00339858	Non-Essential
MAB_0802	0.29522	0.495487	Non-Essential	MAB_0802	0.671517	0.129715	Non-Essential
MAB_0803	0.313609	0.38332	Non-Essential	MAB_0803	0.828992	0.0277894	Non-Essential
MAB_0804	1.62278e-05	0.999969	Non-Essential	MAB_0804	0.42872	0.421709	Non-Essential
MAB_0805	1.03408	0.0452518	Non-Essential	MAB_0805	1.13033	0.0520026	Non-Essential
MAB_0806	-0.0122098	0.981836	Non-Essential	MAB_0806	0.271924	0.568059	Non-Essential
MAB_0807	-3.31147	5.17006e-30	Non-Essential	MAB_0807	-3.346	1.94e-19	Non-Essential
MAB_0808c	-1.06443	0.0372234	Non-Essential	MAB_0808c	-0.515748	0.360894	Non-Essential
MAB_0809c	0.0454975	0.933327	Non-Essential	MAB_0809c	0.206897	0.687714	Non-Essential
MAB_0810c	-1.27173	0.00325704	Non-Essential	MAB_0810c	-1.38896	0.00510157	Non-Essential
MAB_0811	-1.4951	0.000400173	Non-Essential	MAB_0811	-1.6111	0.00156918	Non-Essential
MAB_0812	-1.91952	2.49374e-06	Non-Essential	MAB_0812	-1.56781	0.00159998	Non-Essential
MAB_0813c	-2.38651	1.18987e-07	Non-Essential	MAB_0813c	-2.65421	1e-06	Non-Essential
MAB_0815	-0.815566	0.00608994	Non-Essential	MAB_0815	-0.494801	0.172622	Non-Essential
MAB_0816	-2.65683	2.11575e-19	Non-Essential	MAB_0816	-2.86271	1.6e-15	Non-Essential
MAB_0817	-0.822806	0.0235908	Non-Essential	MAB_0817	-0.639309	0.136323	Non-Essential
MAB_0818	-2.30499	1.19877e-15	Non-Essential	MAB_0818	-2.53668	4.1e-12	Non-Essential
MAB_0819	0.03885	0.940877	Non-Essential	MAB_0819	0.411073	0.383122	Non-Essential
MAB_0820c	-0.581405	0.00667328	Non-Essential	MAB_0820c	-0.537081	0.0426152	Non-Essential
MAB_0821	-0.723932	0.0849771	Non-Essential	MAB_0821	-0.102914	0.813999	Non-Essential
MAB_0822	-2.77117	6.96839e-16	Non-Essential	MAB_0822	-2.70842	5.78e-10	Non-Essential
MAB_0823	-0.781098	0.0393721	Non-Essential	MAB_0823	-0.369569	0.392313	Non-Essential
MAB_0824	-2.36732	2.533e-12	Non-Essential	MAB_0824	-2.19593	5.96e-08	Non-Essential
MAB_0825	-1.13651	0.00124546	Non-Essential	MAB_0825	-0.765139	0.071268	Non-Essential
MAB_0826c	-0.895988	0.0277341	Non-Essential	MAB_0826c	-0.981633	0.0274096	Non-Essential
MAB_0827	0.873011	0.0421313	Non-Essential	MAB_0827	1.46467	0.00235893	Non-Essential
MAB_0828	-3.54961	1.88348e-37	Non-Essential	MAB_0828	-2.85619	2e-14	Non-Essential
MAB_0829	-2.63569	3.28505e-16	Non-Essential	MAB_0829	-2.04329	1.23e-06	Non-Essential
MAB_0830	0.35225	0.237645	Non-Essential	MAB_0830	0.751509	0.0265168	Non-Essential
MAB_0831	1.06249	0.147829	Non-Essential	MAB_0831	1.44982	0.0689678	Non-Essential
MAB_0832	-1.48512	0.000470661	Non-Essential	MAB_0832	-1.40902	0.00278174	Non-Essential
MAB_0833	-2.68768	2.34202e-09	Non-Essential	MAB_0833	-2.38304	1.38e-05	Non-Essential
MAB_0834	-3.09791	1.02677e-12	Non-Essential	MAB_0834	-2.95542	2.47e-08	Non-Essential
MAB_0835c	-2.12681	9.64279e-05	Non-Essential	MAB_0835c	-2.63607	3.13e-05	Non-Essential
MAB_0836c	-1.07794	0.0272077	Non-Essential	MAB_0836c	-0.745989	0.184299	Non-Essential
MAB_0837c	-0.218588	0.627909	Non-Essential	MAB_0837c	-0.0357777	0.936776	Non-Essential
MAB_0838c	0.190014	0.671688	Non-Essential	MAB_0838c	0.266377	0.551601	Non-Essential
MAB_0839c	1.0486	0.100665	Non-Essential	MAB_0839c	1.42938	0.0392696	Non-Essential
MAB_0840c	-0.287463	0.767828	Non-Essential	MAB_0840c	0.689849	0.450864	Non-Essential
MAB_0841	-1.91445	4.62707e-07	Non-Essential	MAB_0841	-1.8271	7.36e-05	Non-Essential
MAB_0842	-1.75541	1.98147e-05	Non-Essential	MAB_0842	-1.95705	5.07e-05	Non-Essential
MAB_0843	-0.58616	0.422141	Non-Essential	MAB_0843	-0.288293	0.695905	Non-Essential
MAB_0844	0.0157585	0.979561	Non-Essential	MAB_0844	0.147214	0.779096	Non-Essential
MAB_0845	1.261	0.00827106	Non-Essential	MAB_0845	1.20586	0.0233106	Non-Essential
MAB_0846	0.523727	0.34788	Non-Essential	MAB_0846	0.618868	0.266761	Non-Essential
MAB_0847c	-0.512677	0.177191	Non-Essential	MAB_0847c	-0.113884	0.780431	Non-Essential
MAB_0848c	0.576739	0.375499	Non-Essential	MAB_0848c	0.801164	0.228199	Non-Essential
MAB_0849c	0.494138	0.436714	Non-Essential	MAB_0849c	0.507688	0.410565	Non-Essential
MAB_0850	0.805911	0.125538	Non-Essential	MAB_0850	1.20688	0.0358868	Non-Essential
MAB_0851	0.0253921	0.960924	Non-Essential	MAB_0851	0.54172	0.236185	Non-Essential
MAB_0852	0.606276	0.123555	Non-Essential	MAB_0852	0.996279	0.0221884	Non-Essential
MAB_0853	0.453154	0.316924	Non-Essential	MAB_0853	1.01444	0.0304031	Non-Essential
MAB_0854	-0.821502	0.0321613	Non-Essential	MAB_0854	-0.764228	0.0960723	Non-Essential
MAB_0855	-1.06118	2.63879e-05	Non-Essential	MAB_0855	-0.901117	0.0043358	Non-Essential
MAB_0856c	-1.46898	0.00178877	Non-Essential	MAB_0856c	-1.276	0.0162304	Non-Essential
MAB_0857	0.227868	0.589907	Non-Essential	MAB_0857	0.437471	0.310621	Non-Essential
MAB_0858	-1.27497	0.000615309	Non-Essential	MAB_0858	-1.84228	4.11e-05	Non-Essential
MAB_0859	1.07191	0.126822	Non-Essential	MAB_0859	1.27633	0.0883029	Non-Essential
MAB_0860c	0.408843	0.316593	Non-Essential	MAB_0860c	0.311385	0.473102	Non-Essential
MAB_0861	-0.664818	0.18688	Non-Essential	MAB_0861	-0.636046	0.242879	Non-Essential
MAB_0862c	0.380692	0.404413	Non-Essential	MAB_0862c	0.814354	0.087888	Non-Essential
MAB_0863	2.13182	0.0062075	Non-Essential	MAB_0863	2.12237	0.0201804	Non-Essential
MAB_0864	-0.61952	0.392683	Non-Essential	MAB_0864	-0.795892	0.292263	Non-Essential
MAB_0865	-1.51778	0.0230008	Non-Essential	MAB_0865	-1.56133	0.0352004	Non-Essential
MAB_0866	-0.339643	0.720759	Non-Essential	MAB_0866	-1.71364	0.0672436	Non-Essential
MAB_0867c	-1.6502	0.000145798	Non-Essential	MAB_0867c	-1.81149	0.000301542	Non-Essential
MAB_0868c	-0.421334	0.337568	Non-Essential	MAB_0868c	-0.333526	0.453927	Non-Essential
MAB_0869c	0.531845	0.386148	Non-Essential	MAB_0869c	-0.692004	0.279483	Non-Essential
MAB_0870c	0.654119	0.45977	Non-Essential	MAB_0870c	0.85261	0.352945	Non-Essential
MAB_0871c	2.26583	5.1613e-07	Non-Essential	MAB_0871c	2.29804	3.03e-05	Non-Essential
MAB_0872	0.438995	0.588561	Non-Essential	MAB_0872	0.606205	0.446335	Non-Essential
MAB_0873	0.696609	0.196946	Non-Essential	MAB_0873	0.913722	0.11409	Non-Essential
MAB_0874c	-1.08826	0.0570479	Non-Essential	MAB_0874c	-0.691945	0.279654	Non-Essential
MAB_0875c	0.270373	0.50184	Non-Essential	MAB_0875c	0.473597	0.252313	Non-Essential
MAB_0876	1.53621	0.000255015	Non-Essential	MAB_0876	1.60128	0.00106068	Non-Essential
MAB_0877c	0.56232	0.426082	Non-Essential	MAB_0877c	0.255443	0.712412	Non-Essential
MAB_0878c	-8.34715	2.71436e-33	Non-Essential	MAB_0878c	-8.51926	2.74e-23	Essential
MAB_0879	-0.426765	0.617751	Non-Essential	MAB_0879	-0.626075	0.467378	Non-Essential
MAB_0880	-0.164764	0.721429	Non-Essential	MAB_0880	-0.0441673	0.91879	Non-Essential
MAB_0881	-0.753933	0.0945295	Non-Essential	MAB_0881	-0.58374	0.257455	Non-Essential
MAB_0882	-8.15942	3.60433e-28	Non-Essential	MAB_0882	-7.98303	1.51e-18	Non-Essential
MAB_0883c	-6.46309	4.3168e-24	Non-Essential	MAB_0883c	-6.9824	1.23e-19	Non-Essential
MAB_0884c	1.13746	0.0477995	Non-Essential	MAB_0884c	1.25371	0.0414254	Non-Essential
MAB_0885c	-1.6608	0.0183621	Non-Essential	MAB_0885c	-1.26542	0.114207	Non-Essential
MAB_0886c	1.16496	0.193273	Non-Essential	MAB_0886c	1.1595	0.231815	Non-Essential
MAB_0887c	-1.11014	0.0278047	Non-Essential	MAB_0887c	-1.64517	0.00417371	Non-Essential
MAB_0888c	-1.22516	0.00104315	Non-Essential	MAB_0888c	-1.19686	0.00573477	Non-Essential
MAB_0889c	-2.08026	1.735e-06	Non-Essential	MAB_0889c	-1.63026	0.00162161	Non-Essential
MAB_0890c	0.213356	0.518066	Non-Essential	MAB_0890c	0.653467	0.0576865	Non-Essential
MAB_0891c	-0.10168	0.90876	Non-Essential	MAB_0891c	0.0397461	0.960455	Non-Essential
MAB_0892c	-0.410788	0.588775	Non-Essential	MAB_0892c	-0.739834	0.309781	Non-Essential
MAB_0893	-1.6297	4.68967e-06	Non-Essential	MAB_0893	-2.08359	1.18e-06	Non-Essential
MAB_0894c	-2.88101	2.57883e-23	Non-Essential	MAB_0894c	-2.99738	2.48e-16	Non-Essential
MAB_0895c	-2.23879	6.7824e-09	Non-Essential	MAB_0895c	-2.03772	1.38e-05	Non-Essential
MAB_0896c	-2.71776	2.86984e-14	Non-Essential	MAB_0896c	-2.72857	1.15e-09	Non-Essential
MAB_0897c	-1.36384	0.000201171	Non-Essential	MAB_0897c	-1.23404	0.00747968	Non-Essential
MAB_0898	-4.75966	4.77573e-16	Non-Essential	MAB_0898	-5.07723	6.72e-13	Non-Essential
MAB_0899c	0.640447	0.33628	Non-Essential	MAB_0899c	1.38693	0.0413181	Non-Essential
MAB_0900c	-1.49472	4.47309e-06	Non-Essential	MAB_0900c	-1.14136	0.00590748	Non-Essential
MAB_0901c	-3.31928	7.88082e-12	Non-Essential	MAB_0901c	-2.99794	5.3e-07	Non-Essential
MAB_0902	-3.26616	5.76611e-14	Non-Essential	MAB_0902	-3.22501	1.09e-09	Non-Essential
MAB_0903	-3.60477	9.61473e-10	Non-Essential	MAB_0903	-3.47047	2.21e-06	Non-Essential
MAB_0904	-1.98552	0.000136524	Non-Essential	MAB_0904	-1.95069	0.00247204	Non-Essential
MAB_0905	-3.97935	9.62837e-19	Non-Essential	MAB_0905	-4.3842	1.26e-14	Non-Essential
MAB_0906	-3.88248	2.31968e-25	Non-Essential	MAB_0906	-3.84507	3.53e-16	Non-Essential
MAB_0907	-2.43358	6.90156e-05	Non-Essential	MAB_0907	-2.19647	0.00168467	Non-Essential
MAB_0908	-1.40671	0.00480754	Non-Essential	MAB_0908	-1.51053	0.0105375	Non-Essential
MAB_0909	-3.44025	3.63722e-08	Non-Essential	MAB_0909	-3.92389	2.07e-07	Non-Essential
MAB_0910	-2.44374	2.45954e-08	Non-Essential	MAB_0910	-2.81792	6.74e-07	Non-Essential
MAB_0911	-2.1739	1.9498e-11	Non-Essential	MAB_0911	-1.88249	6.65e-06	Non-Essential
MAB_0912	-1.66653	1.46089e-05	Non-Essential	MAB_0912	-1.7668	0.000311159	Non-Essential
MAB_0913c	-2.89805	6.61518e-20	Non-Essential	MAB_0913c	-2.32599	1.01e-08	Non-Essential
MAB_0914c	-0.555238	0.345888	Non-Essential	MAB_0914c	-0.284948	0.629375	Non-Essential
MAB_0915c	-1.75318	4.94089e-05	Non-Essential	MAB_0915c	-1.3882	0.00387455	Non-Essential
MAB_0916c	-1.68698	0.000114357	Non-Essential	MAB_0916c	-1.29816	0.0137249	Non-Essential
MAB_0917c	-0.169073	0.693057	Non-Essential	MAB_0917c	0.0345415	0.934598	Non-Essential
MAB_0918c	-0.0976683	0.776302	Non-Essential	MAB_0918c	0.277264	0.428416	Non-Essential
MAB_0919	-1.61863	2.04009e-06	Non-Essential	MAB_0919	-1.65726	6.8e-05	Non-Essential
MAB_0920	-0.304093	0.562147	Non-Essential	MAB_0920	-0.465369	0.378405	Non-Essential
MAB_0923c	-1.4396	7.73964e-06	Non-Essential	MAB_0923c	-1.03631	0.00689472	Non-Essential
MAB_0924c	0.757645	0.359712	Non-Essential	MAB_0924c	1.30435	0.129242	Non-Essential
MAB_0925c	-0.609959	0.375417	Non-Essential	MAB_0925c	-0.430585	0.536456	Non-Essential
MAB_0926	-0.577858	0.251045	Non-Essential	MAB_0926	-0.862203	0.106558	Non-Essential
MAB_0927	-2.02463	1.32912e-11	Non-Essential	MAB_0927	-2.02263	8.89e-08	Non-Essential
MAB_0928c	-10.2896	8.7829e-79	Essential	MAB_0928c	-10.4664	3.07e-54	Essential
MAB_0929	1.18831	0.031199	Non-Essential	MAB_0929	1.24043	0.0568442	Non-Essential
MAB_0930	0.188068	0.692745	Non-Essential	MAB_0930	0.0980167	0.835548	Non-Essential
MAB_0931c	0.300847	0.693057	Non-Essential	MAB_0931c	0.588311	0.421558	Non-Essential
MAB_0932c	0.866316	0.0805125	Non-Essential	MAB_0932c	0.849849	0.107108	Non-Essential
MAB_0933	0.13624	0.855976	Non-Essential	MAB_0933	0.337489	0.619136	Non-Essential
MAB_0934	-0.306153	0.71054	Non-Essential	MAB_0934	-0.559668	0.475855	Non-Essential
MAB_0935c	1.75086	3.15877e-06	Non-Essential	MAB_0935c	2.03544	1.08e-05	Non-Essential
MAB_0936c	1.09075	0.0113097	Non-Essential	MAB_0936c	1.44324	0.00196088	Non-Essential
MAB_0937c	1.16202	1.16502e-05	Non-Essential	MAB_0937c	1.08521	0.000976047	Non-Essential
MAB_0938c	1.1117	0.000214051	Non-Essential	MAB_0938c	1.48996	6.69e-05	Non-Essential
MAB_0939	-0.486784	0.00162804	Non-Essential	MAB_0939	-0.248509	0.174438	Non-Essential
MAB_0940	0.746231	0.138162	Non-Essential	MAB_0940	0.930623	0.100454	Non-Essential
MAB_0941	0.421315	0.410765	Non-Essential	MAB_0941	0.629364	0.211261	Non-Essential
MAB_0942	-0.286985	0.674909	Non-Essential	MAB_0942	-0.545206	0.408262	Non-Essential
MAB_0943	-1.0229	0.0527213	Non-Essential	MAB_0943	-0.888681	0.130199	Non-Essential
MAB_0944	-1.237	0.00010713	Non-Essential	MAB_0944	-1.71807	1.26e-05	Non-Essential
MAB_0945	0.109838	0.813811	Non-Essential	MAB_0945	0.364368	0.398994	Non-Essential
MAB_0946	-0.889977	0.158373	Non-Essential	MAB_0946	-1.37112	0.0592209	Non-Essential
MAB_0947c	0.147115	0.794901	Non-Essential	MAB_0947c	0.211137	0.691023	Non-Essential
MAB_0948c	-1.15426	0.000814253	Non-Essential	MAB_0948c	-1.10957	0.007124	Non-Essential
MAB_0949c	-0.976779	0.00259393	Non-Essential	MAB_0949c	-0.585483	0.0967961	Non-Essential
MAB_0950c	-0.568686	0.0982466	Non-Essential	MAB_0950c	-0.359836	0.332787	Non-Essential
MAB_0951	-2.73538	1.0549e-08	Non-Essential	MAB_0951	-2.24971	0.000105827	Non-Essential
MAB_0952	-0.383111	0.572548	Non-Essential	MAB_0952	-0.293761	0.660848	Non-Essential
MAB_0953	-1.26781	0.00293398	Non-Essential	MAB_0953	-0.741805	0.149021	Non-Essential
MAB_0954	0.326056	0.706344	Non-Essential	MAB_0954	0.393258	0.65036	Non-Essential
MAB_0955c	-4.74299	2.95566e-32	Non-Essential	MAB_0955c	-5.36185	2.16e-25	Non-Essential
MAB_0956c	-5.94207	1.76773e-35	Non-Essential	MAB_0956c	-10.1925	5.4e-48	Essential
MAB_0957	0.138941	0.876861	Non-Essential	MAB_0957	0.342687	0.669462	Non-Essential
MAB_0958c	0.808988	0.0929817	Non-Essential	MAB_0958c	0.859333	0.1238	Non-Essential
MAB_0959	-0.508992	0.424886	Non-Essential	MAB_0959	-0.0376994	0.953639	Non-Essential
MAB_0960	-0.302382	0.590611	Non-Essential	MAB_0960	0.181857	0.732504	Non-Essential
MAB_0961c	0.0150954	0.981116	Non-Essential	MAB_0961c	-0.390418	0.45345	Non-Essential
MAB_0962	-0.528654	0.135587	Non-Essential	MAB_0962	-0.361366	0.344708	Non-Essential
MAB_0963c	-0.509538	0.299108	Non-Essential	MAB_0963c	-0.470685	0.361701	Non-Essential
MAB_0964	-1.35222	0.127764	Non-Essential	MAB_0964	-1.30622	0.185606	Non-Essential
MAB_0965	-0.522851	0.259984	Non-Essential	MAB_0965	-0.126497	0.792558	Non-Essential
MAB_0966	1.06018	0.180684	Non-Essential	MAB_0966	1.25957	0.143317	Non-Essential
MAB_0967	0.889594	0.264819	Non-Essential	MAB_0967	0.723466	0.40062	Non-Essential
MAB_0968c	-0.712028	0.148306	Non-Essential	MAB_0968c	-0.807574	0.128978	Non-Essential
MAB_0969	0.3928	0.452173	Non-Essential	MAB_0969	0.721033	0.183048	Non-Essential
MAB_0970c	0.030594	0.937127	Non-Essential	MAB_0970c	-0.0333533	0.927491	Non-Essential
MAB_0971	-1.22432	0.106271	Non-Essential	MAB_0971	-1.48496	0.0857471	Non-Essential
MAB_0972	-1.47296	1.14292e-06	Non-Essential	MAB_0972	-1.1466	0.00174007	Non-Essential
MAB_0973	-2.08757	0.000165893	Non-Essential	MAB_0973	-1.64783	0.0150448	Non-Essential
MAB_0974	-1.7214	5.84057e-07	Non-Essential	MAB_0974	-1.8225	1.56e-05	Non-Essential
MAB_0975c	-1.32535	0.0281775	Non-Essential	MAB_0975c	-2.27206	0.000726279	Non-Essential
MAB_0976	-1.0874	0.00545012	Non-Essential	MAB_0976	-1.07758	0.0128814	Non-Essential
MAB_0977c	-0.290823	0.553271	Non-Essential	MAB_0977c	0.0715567	0.888341	Non-Essential
MAB_0978	0.503578	0.28532	Non-Essential	MAB_0978	0.504013	0.317527	Non-Essential
MAB_0979	-1.36431	0.0204913	Non-Essential	MAB_0979	-1.91617	0.00361407	Non-Essential
MAB_0980	0.00443535	0.995981	Non-Essential	MAB_0980	-0.669722	0.408765	Non-Essential
MAB_0981c	0.100169	0.864006	Non-Essential	MAB_0981c	0.271501	0.626233	Non-Essential
MAB_0982c	0.782237	0.197032	Non-Essential	MAB_0982c	0.967278	0.108799	Non-Essential
MAB_0983c	-0.0832891	0.864006	Non-Essential	MAB_0983c	-0.435439	0.325312	Non-Essential
MAB_0984c	-0.16894	0.790817	Non-Essential	MAB_0984c	0.380409	0.520682	Non-Essential
MAB_0985	1.43805	3.31415e-05	Non-Essential	MAB_0985	1.67137	7.98e-05	Non-Essential
MAB_0986	-0.501286	0.335539	Non-Essential	MAB_0986	-0.324055	0.563568	Non-Essential
MAB_0987c	-0.831709	0.0004833	Non-Essential	MAB_0987c	-0.638239	0.0289025	Non-Essential
MAB_0988c	0.197978	0.827737	Non-Essential	MAB_0988c	-0.147622	0.864108	Non-Essential
MAB_0989	-1.48378	0.00428852	Non-Essential	MAB_0989	-1.2581	0.0415102	Non-Essential
MAB_0990c	-0.35444	0.378416	Non-Essential	MAB_0990c	-0.0615055	0.885595	Non-Essential
MAB_0992	-0.805304	0.227264	Non-Essential	MAB_0992	-0.516491	0.465801	Non-Essential
MAB_0993c	-1.04212	0.0150983	Non-Essential	MAB_0993c	-0.518706	0.271051	Non-Essential
MAB_0994	-0.438586	0.418042	Non-Essential	MAB_0994	-0.360204	0.491205	Non-Essential
MAB_0995	-0.735241	0.0895028	Non-Essential	MAB_0995	-0.370926	0.446156	Non-Essential
MAB_0997c	-0.849879	0.0438183	Non-Essential	MAB_0997c	-0.631648	0.194837	Non-Essential
MAB_0998	0.523334	0.391187	Non-Essential	MAB_0998	0.812567	0.20398	Non-Essential
MAB_0999	-0.119042	0.773695	Non-Essential	MAB_0999	-0.0484051	0.905749	Non-Essential
MAB_1000	1.54455	0.0212674	Non-Essential	MAB_1000	1.7726	0.016282	Non-Essential
MAB_1001	-0.949644	0.0834683	Non-Essential	MAB_1001	-0.58409	0.326089	Non-Essential
MAB_1002	-2.5083	1.70114e-05	Non-Essential	MAB_1002	-2.1247	0.00169089	Non-Essential
MAB_1003c	-1.74377	2.69819e-07	Non-Essential	MAB_1003c	-1.36704	0.00128415	Non-Essential
MAB_1004c	-1.79752	0.00182148	Non-Essential	MAB_1004c	-1.02002	0.123955	Non-Essential
MAB_1005c	0.275843	0.532499	Non-Essential	MAB_1005c	0.48391	0.298582	Non-Essential
MAB_1006c	0.222501	0.671628	Non-Essential	MAB_1006c	0.572476	0.24541	Non-Essential
MAB_1007c	-0.849238	0.102818	Non-Essential	MAB_1007c	-0.783822	0.177003	Non-Essential
MAB_1008c	-0.0632196	0.916383	Non-Essential	MAB_1008c	0.222442	0.682454	Non-Essential
MAB_1009c	-1.21045	0.00778874	Non-Essential	MAB_1009c	-1.36895	0.00810719	Non-Essential
MAB_1010c	-0.0761055	0.876861	Non-Essential	MAB_1010c	0.425346	0.367643	Non-Essential
MAB_1011c	1.19637	0.00251182	Non-Essential	MAB_1011c	1.43532	0.00149053	Non-Essential
MAB_1012c	1.48666	0.0180756	Non-Essential	MAB_1012c	1.73928	0.0165813	Non-Essential
MAB_1013	-0.872885	0.00209019	Non-Essential	MAB_1013	-0.808057	0.0213971	Non-Essential
MAB_1014c	0.483346	0.372921	Non-Essential	MAB_1014c	0.750776	0.177825	Non-Essential
MAB_1015c	-1.91946	8.38333e-05	Non-Essential	MAB_1015c	-2.48617	1.56e-05	Non-Essential
MAB_1016c	-1.45351	0.00112882	Non-Essential	MAB_1016c	-1.36557	0.00810695	Non-Essential
MAB_1017c	-1.05502	0.00103787	Non-Essential	MAB_1017c	-1.02189	0.00964894	Non-Essential
MAB_1018c	-0.538728	0.219344	Non-Essential	MAB_1018c	-0.495153	0.286159	Non-Essential
MAB_1019c	-0.187444	0.694475	Non-Essential	MAB_1019c	0.10828	0.809134	Non-Essential
MAB_1020	-0.205787	0.642591	Non-Essential	MAB_1020	-0.366558	0.407172	Non-Essential
MAB_1021	0.125568	0.895007	Non-Essential	MAB_1021	0.187689	0.82567	Non-Essential
MAB_1022	-1.06639	0.0037936	Non-Essential	MAB_1022	-0.931868	0.0343733	Non-Essential
MAB_1023c	0.098384	0.806146	Non-Essential	MAB_1023c	-0.0506686	0.896138	Non-Essential
MAB_1024	0.577036	0.21737	Non-Essential	MAB_1024	1.14218	0.0189175	Non-Essential
MAB_1025	-2.03708	2.32031e-05	Non-Essential	MAB_1025	-1.69775	0.00194356	Non-Essential
MAB_1026c	0.446754	0.422141	Non-Essential	MAB_1026c	0.568982	0.353095	Non-Essential
MAB_1027	1.09803	0.0167523	Non-Essential	MAB_1027	1.40974	0.00562745	Non-Essential
MAB_1028c	-0.0703495	0.927122	Non-Essential	MAB_1028c	0.290487	0.682743	Non-Essential
MAB_1029c	-0.523142	0.489005	Non-Essential	MAB_1029c	-0.333049	0.655989	Non-Essential
MAB_1030	1.74003	0.00253443	Non-Essential	MAB_1030	1.91883	0.00305393	Non-Essential
MAB_1031c	-0.307254	0.445585	Non-Essential	MAB_1031c	-0.399925	0.343772	Non-Essential
MAB_1032c	0.72735	0.107203	Non-Essential	MAB_1032c	0.98947	0.0589658	Non-Essential
MAB_1033	-1.34123	3.89208e-07	Non-Essential	MAB_1033	-1.25566	4.08e-05	Non-Essential
MAB_1034c	-3.54679	2.82443e-06	Non-Essential	MAB_1034c	-3.33479	0.00028803	Non-Essential
MAB_1035c	0.942427	0.013337	Non-Essential	MAB_1035c	1.38306	0.00380805	Non-Essential
MAB_1036	-1.08403	0.059506	Non-Essential	MAB_1036	-1.19829	0.0599566	Non-Essential
MAB_1037	0.492519	0.2861	Non-Essential	MAB_1037	0.790788	0.128067	Non-Essential
MAB_1038	0.605045	0.233075	Non-Essential	MAB_1038	0.98189	0.0669861	Non-Essential
MAB_1039	-0.151906	0.815703	Non-Essential	MAB_1039	0.323924	0.586983	Non-Essential
MAB_1040	-0.958039	0.0142672	Non-Essential	MAB_1040	-1.09177	0.0228662	Non-Essential
MAB_1041	-0.0413203	0.954565	Non-Essential	MAB_1041	0.331682	0.595113	Non-Essential
MAB_1042c	0.744774	0.058125	Non-Essential	MAB_1042c	1.12908	0.00582145	Non-Essential
MAB_1043c	0.668278	0.181771	Non-Essential	MAB_1043c	0.741614	0.180001	Non-Essential
MAB_1044c	0.356479	0.578362	Non-Essential	MAB_1044c	0.387869	0.54209	Non-Essential
MAB_1045	0.655555	0.28456	Non-Essential	MAB_1045	0.930899	0.138096	Non-Essential
MAB_1046c	0.627924	0.256729	Non-Essential	MAB_1046c	1.0071	0.0848803	Non-Essential
MAB_1047c	0.791377	0.0549492	Non-Essential	MAB_1047c	1.08344	0.0186217	Non-Essential
MAB_1048c	-0.47226	0.502326	Non-Essential	MAB_1048c	-0.317198	0.662124	Non-Essential
MAB_1049	-0.837102	0.0781424	Non-Essential	MAB_1049	-0.870379	0.127485	Non-Essential
MAB_1050c	0.274861	0.671968	Non-Essential	MAB_1050c	0.528369	0.410703	Non-Essential
MAB_1051c	-0.3713	0.349361	Non-Essential	MAB_1051c	0.185326	0.664815	Non-Essential
MAB_1052c	0.17867	0.789771	Non-Essential	MAB_1052c	0.0327814	0.95863	Non-Essential
MAB_1053c	-9.37171	3.12218e-47	Essential	MAB_1053c	-9.30464	1.39e-32	Essential
MAB_1054	-3.18128	7.00518e-37	Non-Essential	MAB_1054	-2.57484	7.14e-16	Non-Essential
MAB_1055c	0.993884	0.0177841	Non-Essential	MAB_1055c	0.911587	0.0551864	Non-Essential
MAB_1056	-4.68927	1.85353e-35	Non-Essential	MAB_1056	-5.6651	2.72e-31	Non-Essential
MAB_1057	-5.17701	4.1866e-38	Non-Essential	MAB_1057	-4.95553	4.46e-22	Non-Essential
MAB_1058	-1.3613	0.00281446	Non-Essential	MAB_1058	-1.23093	0.0326435	Non-Essential
MAB_1059c	0.292392	0.620008	Non-Essential	MAB_1059c	0.412272	0.501367	Non-Essential
MAB_1060	-0.0294445	0.953368	Non-Essential	MAB_1060	0.0837879	0.849272	Non-Essential
MAB_1061	-0.48064	0.233882	Non-Essential	MAB_1061	-0.117419	0.793436	Non-Essential
MAB_1062	-9.84409	1.44119e-93	Essential	MAB_1062	-9.46582	1.31e-64	Essential
MAB_1063	-3.41686	3.98066e-12	Non-Essential	MAB_1063	-2.82546	1.15e-06	Non-Essential
MAB_1064	-8.50274	7.13025e-107	Essential	MAB_1064	-9.01895	1.67e-70	Essential
MAB_1065	-0.308683	0.427563	Non-Essential	MAB_1065	-0.595438	0.168011	Non-Essential
MAB_1066	0.494584	0.379319	Non-Essential	MAB_1066	1.14737	0.0524536	Non-Essential
MAB_1067	-0.719793	0.105423	Non-Essential	MAB_1067	-0.257844	0.597604	Non-Essential
MAB_1068c	-0.277391	0.703873	Non-Essential	MAB_1068c	-0.77725	0.267553	Non-Essential
MAB_1069c	-1.91722	0.00184946	Non-Essential	MAB_1069c	-2.9788	2.42e-05	Non-Essential
MAB_1070c	-1.11989	0.0121979	Non-Essential	MAB_1070c	-0.626663	0.211134	Non-Essential
MAB_1071c	-1.85945	1.03443e-07	Non-Essential	MAB_1071c	-1.50766	0.000347557	Non-Essential
MAB_1072c	-0.910932	0.013655	Non-Essential	MAB_1072c	-0.933037	0.0281249	Non-Essential
MAB_1073c	0.560632	0.283609	Non-Essential	MAB_1073c	0.568102	0.315688	Non-Essential
MAB_1074c	0.842159	0.0272077	Non-Essential	MAB_1074c	1.18511	0.00540958	Non-Essential
MAB_1075	-3.50031	1.10078e-05	Non-Essential	MAB_1075	-2.61002	0.007669	Non-Essential
MAB_1076	0.430498	0.452337	Non-Essential	MAB_1076	0.452195	0.416122	Non-Essential
MAB_1077	-2.7069	1.12707e-14	Non-Essential	MAB_1077	-2.64973	5.03e-10	Non-Essential
MAB_1078	-1.23647	0.00562135	Non-Essential	MAB_1078	-1.25611	0.0177157	Non-Essential
MAB_1079	-0.522001	0.545263	Non-Essential	MAB_1079	0.0211557	0.979978	Non-Essential
MAB_1080	-1.53343	0.000185614	Non-Essential	MAB_1080	-2.04044	3.34e-05	Non-Essential
MAB_1081	-0.727487	0.0967022	Non-Essential	MAB_1081	-1.33336	0.0067407	Non-Essential
MAB_1082c	0.0648565	0.937127	Non-Essential	MAB_1082c	-0.086936	0.908056	Non-Essential
MAB_1083c	-0.759521	0.172152	Non-Essential	MAB_1083c	-0.633149	0.2976	Non-Essential
MAB_1084c	2.40672	0.000849138	Non-Essential	MAB_1084c	2.5322	0.00309624	Non-Essential
MAB_1085c	0.977567	0.0749902	Non-Essential	MAB_1085c	1.40756	0.0204426	Non-Essential
MAB_1086	-9.01935	3.70903e-43	Essential	MAB_1086	-8.63842	6.39e-26	Essential
MAB_1087	1.57345	4.28753e-05	Non-Essential	MAB_1087	1.51608	0.00119375	Non-Essential
MAB_1088	-2.05554	0.00555615	Non-Essential	MAB_1088	-2.23216	0.00762001	Non-Essential
MAB_1089	-5.05471	6.06455e-30	Non-Essential	MAB_1089	-4.50329	1.68e-15	Non-Essential
MAB_1091	1.37076	0.0400495	Non-Essential	MAB_1091	1.19039	0.116587	Non-Essential
MAB_1092	1.6281	0.0132373	Non-Essential	MAB_1092	1.79007	0.0215167	Non-Essential
MAB_1093c	-2.94312	1.62491e-17	Non-Essential	MAB_1093c	-4.79815	5.13e-26	Non-Essential
MAB_1094	0.500769	0.212165	Non-Essential	MAB_1094	0.938326	0.030809	Non-Essential
MAB_1095	-7.64378	1.39422e-142	Non-Essential	MAB_1095	-10.7811	2.37e-121	Essential
MAB_1096	-6.32098	1.52481e-97	Non-Essential	MAB_1096	-8.68277	8.27e-102	Essential
MAB_1097	-6.75997	8.18432e-28	Non-Essential	MAB_1097	-8.92501	1.82e-28	Essential
MAB_1098	0.749095	0.00456483	Non-Essential	MAB_1098	1.16425	0.000288007	Non-Essential
MAB_1099c	0.338665	0.110374	Non-Essential	MAB_1099c	0.76365	0.00168897	Non-Essential
MAB_1100c	2.10908	7.88126e-07	Non-Essential	MAB_1100c	2.44276	3.42e-06	Non-Essential
MAB_1101	1.07221	7.92728e-06	Non-Essential	MAB_1101	1.33644	6.96e-06	Non-Essential
MAB_1102	-0.783178	0.00737672	Non-Essential	MAB_1102	-0.205741	0.533228	Non-Essential
MAB_1103	1.05629	0.00283706	Non-Essential	MAB_1103	1.42892	0.000729703	Non-Essential
MAB_1104c	0.0386346	0.940525	Non-Essential	MAB_1104c	0.628717	0.185235	Non-Essential
MAB_1105c	0.411383	0.446369	Non-Essential	MAB_1105c	0.58296	0.30103	Non-Essential
MAB_1106c	-2.01454	0.000768685	Non-Essential	MAB_1106c	-2.20053	0.00176698	Non-Essential
MAB_1107c	1.22562	0.0392426	Non-Essential	MAB_1107c	1.49726	0.0268604	Non-Essential
MAB_1108c	-1.70011	0.00578109	Non-Essential	MAB_1108c	-1.42588	0.0433372	Non-Essential
MAB_1109c	1.07933	0.0257339	Non-Essential	MAB_1109c	0.960672	0.0677737	Non-Essential
MAB_1110	-1.13198	0.031993	Non-Essential	MAB_1110	-1.18046	0.0420197	Non-Essential
MAB_1112c	-0.280525	0.56996	Non-Essential	MAB_1112c	0.171268	0.727802	Non-Essential
MAB_1113c	0.301648	0.635127	Non-Essential	MAB_1113c	0.166066	0.795895	Non-Essential
MAB_1114	0.193201	0.781243	Non-Essential	MAB_1114	0.545685	0.39687	Non-Essential
MAB_1115	0.0411925	0.951144	Non-Essential	MAB_1115	-0.251189	0.677559	Non-Essential
MAB_1116	0.927192	0.0623748	Non-Essential	MAB_1116	1.10092	0.0533861	Non-Essential
MAB_1117c	-0.273495	0.761252	Non-Essential	MAB_1117c	-0.173499	0.837468	Non-Essential
MAB_1118c	-0.92676	0.221917	Non-Essential	MAB_1118c	-0.93847	0.234118	Non-Essential
MAB_1119	1.42436	0.0114317	Non-Essential	MAB_1119	1.49259	0.0180205	Non-Essential
MAB_1120c	0.309002	0.650993	Non-Essential	MAB_1120c	0.142758	0.833214	Non-Essential
MAB_1121	-1.82307	5.41386e-05	Non-Essential	MAB_1121	-1.9431	0.00024812	Non-Essential
MAB_1122c	-0.901589	0.0063445	Non-Essential	MAB_1122c	-1.09014	0.00554981	Non-Essential
MAB_1123	-2.31749	2.70963e-05	Non-Essential	MAB_1123	-2.70702	2.2e-05	Non-Essential
MAB_1124c	-0.633905	0.146257	Non-Essential	MAB_1124c	-0.529633	0.25597	Non-Essential
MAB_1125c	0.376845	0.64408	Non-Essential	MAB_1125c	0.396953	0.622618	Non-Essential
MAB_1126c	-1.97555	7.808e-07	Non-Essential	MAB_1126c	-2.39212	9.86e-07	Non-Essential
MAB_1127c	-1.05519	0.00630423	Non-Essential	MAB_1127c	-1.04709	0.0160063	Non-Essential
MAB_1128c	-11.8183	1.14443e-152	Essential	MAB_1128c	-11.9309	3.71e-102	Essential
MAB_1129	0.101577	0.867591	Non-Essential	MAB_1129	0.386708	0.491706	Non-Essential
MAB_1130	-0.493206	0.30302	Non-Essential	MAB_1130	-0.681491	0.179138	Non-Essential
MAB_1131	-2.45027	1.24287e-09	Non-Essential	MAB_1131	-2.56478	2.97e-07	Non-Essential
MAB_1132c	-0.917147	0.00308206	Non-Essential	MAB_1132c	-0.790529	0.0276824	Non-Essential
MAB_1133c	0.121018	0.844624	Non-Essential	MAB_1133c	0.145063	0.792399	Non-Essential
MAB_1134c	0.236178	0.466358	Non-Essential	MAB_1134c	0.395593	0.253658	Non-Essential
MAB_1135c	0.872107	0.15568	Non-Essential	MAB_1135c	0.825446	0.208082	Non-Essential
MAB_1136	0.969718	0.096853	Non-Essential	MAB_1136	1.22481	0.0662739	Non-Essential
MAB_1137c	0.859663	7.81e-05	Non-Essential	MAB_1137c	0.872014	0.0016561	Non-Essential
MAB_1138c	-0.699716	0.190577	Non-Essential	MAB_1138c	-0.821205	0.171607	Non-Essential
MAB_1139	-5.40258	8.38919e-29	Non-Essential	MAB_1139	-4.71382	1.19e-15	Non-Essential
MAB_1140	-0.766271	0.0370755	Non-Essential	MAB_1140	-3.13312	1.35e-13	Non-Essential
MAB_1141c	-0.715294	0.0946579	Non-Essential	MAB_1141c	-0.429575	0.357089	Non-Essential
MAB_1142c	-7.78124	7.85532e-53	Non-Essential	MAB_1142c	-7.34204	1.02e-31	Non-Essential
MAB_1143c	-3.12288	4.81827e-06	Non-Essential	MAB_1143c	-3.62281	6.26e-06	Non-Essential
MAB_1144c	1.19522	0.0155909	Non-Essential	MAB_1144c	1.46897	0.0103212	Non-Essential
MAB_1145c	0.325068	0.560949	Non-Essential	MAB_1145c	0.526576	0.363615	Non-Essential
MAB_1146	-1.57578	0.026909	Non-Essential	MAB_1146	-1.26112	0.118021	Non-Essential
MAB_1147c	-9.56258	2.26947e-54	Essential	MAB_1147c	-9.77262	2.94e-39	Essential
MAB_1148c	-10.9176	2.05342e-107	Essential	MAB_1148c	-10.953	1.43e-72	Essential
MAB_1149	1.19957	0.0106018	Non-Essential	MAB_1149	1.71841	0.00111472	Non-Essential
MAB_1150	-2.09169	0.0114536	Non-Essential	MAB_1150	-2.21453	0.0264538	Non-Essential
MAB_1151	1.23057	0.16132	Non-Essential	MAB_1151	1.66914	0.0805057	Non-Essential
MAB_1152	-1.58247	0.0517991	Non-Essential	MAB_1152	-1.36916	0.139716	Non-Essential
MAB_1153	0.243866	0.811453	Non-Essential	MAB_1153	-0.19077	0.846022	Non-Essential
MAB_1154	-1.91024	0.0250842	Non-Essential	MAB_1154	-1.87449	0.0598424	Non-Essential
MAB_1155	0.707914	0.345988	Non-Essential	MAB_1155	0.594975	0.452221	Non-Essential
MAB_1156c	-0.449869	0.304076	Non-Essential	MAB_1156c	-0.423598	0.361111	Non-Essential
MAB_1157	-1.01652	4.78707e-06	Non-Essential	MAB_1157	-1.06225	0.000219158	Non-Essential
MAB_1158	1.2517	0.00563566	Non-Essential	MAB_1158	1.68799	0.00142036	Non-Essential
MAB_1159	-1.55153	1.04118e-06	Non-Essential	MAB_1159	-1.87117	4.46e-06	Non-Essential
MAB_1160	-0.122096	0.794024	Non-Essential	MAB_1160	0.33803	0.437037	Non-Essential
MAB_1161c	-2.2325	8.87893e-05	Non-Essential	MAB_1161c	-2.47982	0.000225973	Non-Essential
MAB_1162c	-0.569533	0.26174	Non-Essential	MAB_1162c	-0.240754	0.653599	Non-Essential
MAB_1163c	0.0266028	0.960894	Non-Essential	MAB_1163c	0.276879	0.581206	Non-Essential
MAB_1164	1.16687	0.045246	Non-Essential	MAB_1164	0.743191	0.276265	Non-Essential
MAB_1165	-10.1294	2.00618e-79	Essential	MAB_1165	-10.3972	1.77e-53	Essential
MAB_1166	-10.1257	4.39404e-71	Essential	MAB_1166	-10.1362	5.12e-46	Essential
MAB_1167	-7.5179	3.43074e-41	Non-Essential	MAB_1167	-9.44587	7.1e-36	Essential
MAB_1168	-0.028525	0.963154	Non-Essential	MAB_1168	-0.0703053	0.901794	Non-Essential
MAB_1169	-0.730132	0.155313	Non-Essential	MAB_1169	-0.666961	0.224636	Non-Essential
MAB_1170	-1.33707	0.0305112	Non-Essential	MAB_1170	-1.7053	0.0135032	Non-Essential
MAB_1171c	-0.89826	0.0213832	Non-Essential	MAB_1171c	-0.986735	0.0202898	Non-Essential
MAB_1172c	0.224737	0.770833	Non-Essential	MAB_1172c	-0.228414	0.744285	Non-Essential
MAB_1173c	0.826406	0.278974	Non-Essential	MAB_1173c	0.627992	0.436982	Non-Essential
MAB_1174c	0.776081	0.0134351	Non-Essential	MAB_1174c	0.83245	0.0299633	Non-Essential
MAB_1175	-0.624402	0.232215	Non-Essential	MAB_1175	-0.90774	0.110216	Non-Essential
MAB_1176c	0.213284	0.731166	Non-Essential	MAB_1176c	0.443416	0.439162	Non-Essential
MAB_1177	1.43397	0.0299781	Non-Essential	MAB_1177	1.75025	0.022553	Non-Essential
MAB_1178c	0.745324	0.30733	Non-Essential	MAB_1178c	0.388631	0.604027	Non-Essential
MAB_1179c	0.161358	0.839591	Non-Essential	MAB_1179c	-0.101382	0.890344	Non-Essential
MAB_1180c	0.217296	0.811322	Non-Essential	MAB_1180c	0.379887	0.655576	Non-Essential
MAB_1181c	2.20328	2.58286e-05	Non-Essential	MAB_1181c	2.52891	4.92e-05	Non-Essential
MAB_1182	-1.26565	0.0551939	Non-Essential	MAB_1182	-0.738134	0.331565	Non-Essential
MAB_1183	0.162622	0.871162	Non-Essential	MAB_1183	-0.773043	0.405325	Non-Essential
MAB_1184c	-1.48726	0.0376329	Non-Essential	MAB_1184c	-1.51792	0.0593914	Non-Essential
MAB_1185c	-3.48438	3.59638e-08	Non-Essential	MAB_1185c	-3.65749	6.72e-07	Non-Essential
MAB_1186c	-3.26771	6.28251e-10	Non-Essential	MAB_1186c	-2.92816	5.32e-06	Non-Essential
MAB_1187c	-1.14328	0.00492668	Non-Essential	MAB_1187c	-1.54736	0.00124736	Non-Essential
MAB_1188c	-0.434485	0.359304	Non-Essential	MAB_1188c	0.234842	0.624876	Non-Essential
MAB_1189c	-0.453396	0.250777	Non-Essential	MAB_1189c	-0.427648	0.285329	Non-Essential
MAB_1190	0.340958	0.572404	Non-Essential	MAB_1190	0.306359	0.616144	Non-Essential
MAB_1191c	-1.8813	3.87402e-06	Non-Essential	MAB_1191c	-2.22341	2.61e-06	Non-Essential
MAB_1192c	-0.62081	0.283485	Non-Essential	MAB_1192c	-1.08831	0.0731838	Non-Essential
MAB_1193c	-1.12321	0.014121	Non-Essential	MAB_1193c	-2.01895	0.000118598	Non-Essential
MAB_1194	-0.902678	0.0560965	Non-Essential	MAB_1194	-1.19953	0.0240959	Non-Essential
MAB_1195	-1.25294	0.000385356	Non-Essential	MAB_1195	-0.935663	0.0212219	Non-Essential
MAB_1196	1.00311	0.064119	Non-Essential	MAB_1196	1.24535	0.0416786	Non-Essential
MAB_1197	-2.02392	6.84552e-07	Non-Essential	MAB_1197	-2.37076	1.46e-06	Non-Essential
MAB_1198c	-0.740423	0.239547	Non-Essential	MAB_1198c	-0.625757	0.344375	Non-Essential
MAB_1199	-1.72044	0.00042643	Non-Essential	MAB_1199	-1.83514	0.00125463	Non-Essential
MAB_1200	0.853995	0.0211247	Non-Essential	MAB_1200	0.584794	0.187921	Non-Essential
MAB_1201c	-1.03647	0.130897	Non-Essential	MAB_1201c	-1.84789	0.0149908	Non-Essential
MAB_1202c	-0.79676	0.268446	Non-Essential	MAB_1202c	-0.233463	0.753446	Non-Essential
MAB_1203	0.395599	0.515626	Non-Essential	MAB_1203	0.877037	0.158285	Non-Essential
MAB_1204	-4.40669	3.93062e-10	Non-Essential	MAB_1204	-5.22343	1.82e-09	Non-Essential
MAB_1205	-0.463037	0.162827	Non-Essential	MAB_1205	-0.248842	0.515174	Non-Essential
MAB_1206	0.684259	0.303976	Non-Essential	MAB_1206	-0.00723657	0.991946	Non-Essential
MAB_1207	-0.511966	0.378416	Non-Essential	MAB_1207	-0.502859	0.399289	Non-Essential
MAB_1208c	0.712594	0.161964	Non-Essential	MAB_1208c	0.581895	0.306406	Non-Essential
MAB_1209	-0.606957	0.231798	Non-Essential	MAB_1209	-0.318457	0.548223	Non-Essential
MAB_1210c	-1.29123	0.00643974	Non-Essential	MAB_1210c	-1.71575	0.00163887	Non-Essential
MAB_1211c	-1.84678	1.34778e-07	Non-Essential	MAB_1211c	-1.45482	0.000747399	Non-Essential
MAB_1212c	-2.62145	5.85781e-08	Non-Essential	MAB_1212c	-2.92362	6.05e-07	Non-Essential
MAB_1213c	-2.28792	0.00321069	Non-Essential	MAB_1213c	-1.87801	0.043072	Non-Essential
MAB_1214c	-2.327	1.46498e-09	Non-Essential	MAB_1214c	-2.82374	2.77e-09	Non-Essential
MAB_1215c	-1.88693	1.83561e-05	Non-Essential	MAB_1215c	-1.8349	0.000490723	Non-Essential
MAB_1216c	-3.10294	8.43468e-23	Non-Essential	MAB_1216c	-2.98669	1.72e-13	Non-Essential
MAB_1217c	-1.84029	0.00277554	Non-Essential	MAB_1217c	-1.63344	0.019349	Non-Essential
MAB_1218	-3.57753	4.16838e-20	Non-Essential	MAB_1218	-3.71297	3.39e-14	Non-Essential
MAB_1219	-2.35796	6.80391e-08	Non-Essential	MAB_1219	-2.68296	1.97e-06	Non-Essential
MAB_1220	-2.40216	1.26815e-06	Non-Essential	MAB_1220	-2.02772	0.000851331	Non-Essential
MAB_1221	-0.0320848	0.96972	Non-Essential	MAB_1221	0.484841	0.526956	Non-Essential
MAB_1222	-2.13426	1.08466e-09	Non-Essential	MAB_1222	-1.96652	3.68e-06	Non-Essential
MAB_1223	-1.5119	4.55832e-07	Non-Essential	MAB_1223	-1.40426	0.000124426	Non-Essential
MAB_1224	-1.56529	0.00210661	Non-Essential	MAB_1224	-1.51866	0.0111853	Non-Essential
MAB_1225	-1.5114	0.00180935	Non-Essential	MAB_1225	-1.55708	0.00883757	Non-Essential
MAB_1226	-1.3257	0.00506997	Non-Essential	MAB_1226	-1.79603	0.001544	Non-Essential
MAB_1227	-1.04444	0.0524001	Non-Essential	MAB_1227	-0.405487	0.493763	Non-Essential
MAB_1228	-0.524543	0.22911	Non-Essential	MAB_1228	-0.6164	0.184114	Non-Essential
MAB_1229	-0.833025	0.0254879	Non-Essential	MAB_1229	-0.919206	0.0316381	Non-Essential
MAB_1230c	-0.267054	0.503899	Non-Essential	MAB_1230c	0.161588	0.683607	Non-Essential
MAB_1231	-0.454255	0.44055	Non-Essential	MAB_1231	-0.58119	0.310419	Non-Essential
MAB_1232c	0.846707	0.00209499	Non-Essential	MAB_1232c	1.12716	0.00110262	Non-Essential
MAB_1233c	1.89314	0.000782187	Non-Essential	MAB_1233c	2.30941	0.000466239	Non-Essential
MAB_1234c	-10.529	1.76207e-87	Essential	MAB_1234c	-10.6782	2.84e-60	Essential
MAB_1235	0.459142	0.211486	Non-Essential	MAB_1235	0.693294	0.100273	Non-Essential
MAB_1236	-8.88807	1.07437e-125	Essential	MAB_1236	-8.46088	1.18e-78	Essential
MAB_1237	-10.0042	2.14732e-80	Essential	MAB_1237	-10.4711	4.67e-54	Essential
MAB_1238	-0.155978	0.851495	Non-Essential	MAB_1238	-0.240878	0.74769	Non-Essential
MAB_1239	0.463533	0.33675	Non-Essential	MAB_1239	0.652501	0.205177	Non-Essential
MAB_1240	-1.48837	0.0119525	Non-Essential	MAB_1240	-1.2676	0.0578541	Non-Essential
MAB_1241c	-2.18925	0.00491667	Non-Essential	MAB_1241c	-1.66741	0.0743745	Non-Essential
MAB_1242c	-1.49824	0.0114929	Non-Essential	MAB_1242c	-2.62495	9.23e-05	Non-Essential
MAB_1243c	0.36885	0.456896	Non-Essential	MAB_1243c	0.65639	0.19525	Non-Essential
MAB_1244c	-1.52657	0.0571234	Non-Essential	MAB_1244c	-1.15048	0.211051	Non-Essential
MAB_1245c	-2.57429	0.00157915	Non-Essential	MAB_1245c	-3.71947	0.000108751	Non-Essential
MAB_1246c	0.265321	0.772176	Non-Essential	MAB_1246c	0.623577	0.460127	Non-Essential
MAB_1247c	1.1119	0.109499	Non-Essential	MAB_1247c	1.74275	0.0223567	Non-Essential
MAB_1248	-0.272265	0.621129	Non-Essential	MAB_1248	-0.395765	0.478136	Non-Essential
MAB_1249	1.70384	0.012817	Non-Essential	MAB_1249	1.18829	0.143898	Non-Essential
MAB_1250c	-8.07338	8.10302e-90	Essential	MAB_1250c	-10.9842	1.39e-66	Essential
MAB_1251c	-0.147091	0.83124	Non-Essential	MAB_1251c	-0.151161	0.817046	Non-Essential
MAB_1252	0.649463	0.279232	Non-Essential	MAB_1252	0.465177	0.481234	Non-Essential
MAB_1253c	-1.34904	0.00232565	Non-Essential	MAB_1253c	-1.51519	0.0038214	Non-Essential
MAB_1254c	-3.89344	4.77431e-08	Non-Essential	MAB_1254c	-3.84494	6.87e-06	Non-Essential
MAB_1255c	-1.2671	0.0116251	Non-Essential	MAB_1255c	-1.84597	0.00152065	Non-Essential
MAB_1256c	-0.00595912	0.993906	Non-Essential	MAB_1256c	0.148573	0.815736	Non-Essential
MAB_1257	-9.41375	1.11786e-66	Essential	MAB_1257	-10.1286	1.44e-47	Essential
MAB_1258c	-0.747953	0.125051	Non-Essential	MAB_1258c	-0.467486	0.380428	Non-Essential
MAB_1259c	-0.0123758	0.9902	Non-Essential	MAB_1259c	-0.331912	0.701696	Non-Essential
MAB_1260c	0.206621	0.583949	Non-Essential	MAB_1260c	-0.171995	0.641987	Non-Essential
MAB_1261	-1.03266	0.0879093	Non-Essential	MAB_1261	-0.835158	0.220147	Non-Essential
MAB_1262	0.596816	0.437405	Non-Essential	MAB_1262	0.889745	0.268447	Non-Essential
MAB_1263	-2.43099	0.000113346	Non-Essential	MAB_1263	-2.59455	0.00057151	Non-Essential
MAB_1264	1.19943	0.0623043	Non-Essential	MAB_1264	1.05815	0.142257	Non-Essential
MAB_1265c	0.0986972	0.894312	Non-Essential	MAB_1265c	0.0521004	0.938515	Non-Essential
MAB_1266	-0.233161	0.708235	Non-Essential	MAB_1266	-0.0524837	0.930293	Non-Essential
MAB_1267	0.0728697	0.935319	Non-Essential	MAB_1267	0.243204	0.763194	Non-Essential
MAB_1268c	-0.433052	0.615711	Non-Essential	MAB_1268c	-0.444663	0.607315	Non-Essential
MAB_1269	-2.10547	1.78399e-05	Non-Essential	MAB_1269	-2.92339	3.61e-07	Non-Essential
MAB_1270	-0.458559	0.227662	Non-Essential	MAB_1270	-0.0832905	0.838468	Non-Essential
MAB_1271c	-0.366681	0.277371	Non-Essential	MAB_1271c	-0.154257	0.65958	Non-Essential
MAB_1272	-0.950592	0.174211	Non-Essential	MAB_1272	-0.525342	0.482029	Non-Essential
MAB_1273	-0.309647	0.417938	Non-Essential	MAB_1273	0.19915	0.607549	Non-Essential
MAB_1274	0.325414	0.433979	Non-Essential	MAB_1274	0.653187	0.146429	Non-Essential
MAB_1275	-0.405797	0.382088	Non-Essential	MAB_1275	-0.243659	0.621023	Non-Essential
MAB_1276c	0.908042	0.0887034	Non-Essential	MAB_1276c	0.763719	0.20774	Non-Essential
MAB_1277	0.39922	0.216362	Non-Essential	MAB_1277	0.613018	0.081997	Non-Essential
MAB_1278	-0.732494	0.117192	Non-Essential	MAB_1278	-0.171982	0.730719	Non-Essential
MAB_1279	-0.423405	0.452373	Non-Essential	MAB_1279	-0.256703	0.6661	Non-Essential
MAB_1280c	-0.0377252	0.95392	Non-Essential	MAB_1280c	0.664137	0.260061	Non-Essential
MAB_1281c	-0.999911	0.0983345	Non-Essential	MAB_1281c	-3.33783	3.97e-07	Non-Essential
MAB_1282	0.935182	0.205078	Non-Essential	MAB_1282	0.280662	0.727779	Non-Essential
MAB_1283c	1.62246	0.00092659	Non-Essential	MAB_1283c	2.04189	0.000620663	Non-Essential
MAB_1284c	1.63289	5.4981e-08	Non-Essential	MAB_1284c	1.98027	3.7e-07	Non-Essential
MAB_1285c	0.690158	0.00309194	Non-Essential	MAB_1285c	1.05787	0.000234451	Non-Essential
MAB_1286c	-1.62605	6.19689e-05	Non-Essential	MAB_1286c	-1.21706	0.0134283	Non-Essential
MAB_1287	-1.14073	8.47722e-05	Non-Essential	MAB_1287	-1.06927	0.00158433	Non-Essential
MAB_1288	-1.29463	0.00583603	Non-Essential	MAB_1288	-1.63472	0.00287475	Non-Essential
MAB_1289c	-0.896862	0.0299781	Non-Essential	MAB_1289c	-0.848141	0.0803029	Non-Essential
MAB_1290c	-1.51174	0.0127067	Non-Essential	MAB_1290c	-2.24151	0.00190627	Non-Essential
MAB_1291	0.540857	0.522924	Non-Essential	MAB_1291	1.35749	0.111178	Non-Essential
MAB_1292c	0.271554	0.571218	Non-Essential	MAB_1292c	0.277557	0.56679	Non-Essential
MAB_1293c	0.280088	0.627234	Non-Essential	MAB_1293c	0.705048	0.204343	Non-Essential
MAB_1294c	-2.18265	9.39355e-05	Non-Essential	MAB_1294c	-2.23879	0.000511645	Non-Essential
MAB_1295c	-1.27444	0.00338003	Non-Essential	MAB_1295c	-1.06965	0.0318248	Non-Essential
MAB_1296	-1.62605	6.19689e-05	Non-Essential	MAB_1296	-1.21706	0.0134283	Non-Essential
MAB_1297c	-0.00158738	0.997787	Non-Essential	MAB_1297c	0.118285	0.793522	Non-Essential
MAB_1298c	0.406931	0.572461	Non-Essential	MAB_1298c	0.301319	0.679906	Non-Essential
MAB_1299c	0.00129478	0.998018	Non-Essential	MAB_1299c	0.207575	0.683884	Non-Essential
MAB_1300c	-0.297031	0.556186	Non-Essential	MAB_1300c	-0.400681	0.413585	Non-Essential
MAB_1301c	-1.43491	0.0625018	Non-Essential	MAB_1301c	-0.811163	0.352253	Non-Essential
MAB_1302	0.24964	0.672107	Non-Essential	MAB_1302	0.381116	0.516998	Non-Essential
MAB_1303c	0.287687	0.76886	Non-Essential	MAB_1303c	0.733479	0.423765	Non-Essential
MAB_1304	0.133337	0.758227	Non-Essential	MAB_1304	0.424934	0.304869	Non-Essential
MAB_1305	-1.81038	0.000240247	Non-Essential	MAB_1305	-2.35327	2.6e-05	Non-Essential
MAB_1306	-0.819368	0.147581	Non-Essential	MAB_1306	-0.844515	0.165453	Non-Essential
MAB_1307c	-0.562135	0.448043	Non-Essential	MAB_1307c	-0.540941	0.457653	Non-Essential
MAB_1308	0.20122	0.813811	Non-Essential	MAB_1308	0.22199	0.78	Non-Essential
MAB_1309c	2.43592	0.0030762	Non-Essential	MAB_1309c	2.71983	0.00495898	Non-Essential
MAB_1310	0.322961	0.581137	Non-Essential	MAB_1310	-0.975964	0.0930514	Non-Essential
MAB_1311	-0.566647	0.47063	Non-Essential	MAB_1311	-1.08912	0.17143	Non-Essential
MAB_1312	-1.51248	7.69335e-10	Non-Essential	MAB_1312	-1.7974	2.83e-08	Non-Essential
MAB_1313	-1.48484	0.000235268	Non-Essential	MAB_1313	-1.4436	0.00431239	Non-Essential
MAB_1314	1.66916	0.0003581	Non-Essential	MAB_1314	1.27744	0.0291274	Non-Essential
MAB_1315	-10.6043	2.60636e-121	Essential	MAB_1315	-11.335	2.25e-79	Essential
MAB_1316	-0.226881	0.737085	Non-Essential	MAB_1316	-0.315105	0.616946	Non-Essential
MAB_1317	-0.136452	0.876861	Non-Essential	MAB_1317	-0.0821381	0.919359	Non-Essential
MAB_1318c	0.00414709	0.994638	Non-Essential	MAB_1318c	0.16837	0.745048	Non-Essential
MAB_1319	-0.369975	0.234811	Non-Essential	MAB_1319	-0.485268	0.163346	Non-Essential
MAB_1320c	-0.353613	0.692745	Non-Essential	MAB_1320c	0.410568	0.629502	Non-Essential
MAB_1321	-2.64018	7.21494e-06	Non-Essential	MAB_1321	-2.6217	0.000242663	Non-Essential
MAB_1322	-3.29472	1.74622e-08	Non-Essential	MAB_1322	-3.46184	2.02e-06	Non-Essential
MAB_1323	-1.39447	0.0739484	Non-Essential	MAB_1323	-0.940534	0.269815	Non-Essential
MAB_1324	-2.83186	8.69211e-05	Non-Essential	MAB_1324	-2.49798	0.00309957	Non-Essential
MAB_1325c	-2.39905	1.34525e-17	Non-Essential	MAB_1325c	-2.19781	6.32e-10	Non-Essential
MAB_1326c	1.02139	0.0410584	Non-Essential	MAB_1326c	1.34592	0.0154599	Non-Essential
MAB_1327	-1.7929	4.55865e-05	Non-Essential	MAB_1327	-2.81167	5.28e-08	Non-Essential
MAB_1328	-0.413449	0.336021	Non-Essential	MAB_1328	-0.00411307	0.992597	Non-Essential
MAB_1329	-1.41563	1.04631e-05	Non-Essential	MAB_1329	-1.48668	0.000171427	Non-Essential
MAB_1330	-1.88209	1.20623e-11	Non-Essential	MAB_1330	-1.65345	1.57e-06	Non-Essential
MAB_1331	-0.870038	0.0250937	Non-Essential	MAB_1331	-0.963333	0.0339325	Non-Essential
MAB_1332	-1.20853	0.000145817	Non-Essential	MAB_1332	-1.31918	0.000902383	Non-Essential
MAB_1333	-0.491383	0.387075	Non-Essential	MAB_1333	-0.505602	0.418769	Non-Essential
MAB_1334c	-0.431324	0.344872	Non-Essential	MAB_1334c	-0.149442	0.757212	Non-Essential
MAB_1335c	-10.8303	2.52198e-114	Essential	MAB_1335c	-11.1678	1.22e-75	Essential
MAB_1336	-11.0924	1.66181e-116	Essential	MAB_1336	-11.3758	1.29e-78	Essential
MAB_1337c	0.560097	0.272795	Non-Essential	MAB_1337c	0.950736	0.0928143	Non-Essential
MAB_1338	-0.568268	0.142722	Non-Essential	MAB_1338	-0.599695	0.152671	Non-Essential
MAB_1339	-0.799436	0.0914153	Non-Essential	MAB_1339	-0.94541	0.0747251	Non-Essential
MAB_1340	-1.07582	0.0366744	Non-Essential	MAB_1340	-0.820408	0.167787	Non-Essential
MAB_1341	1.36992	0.0214314	Non-Essential	MAB_1341	1.74265	0.00759974	Non-Essential
MAB_1342	-0.453191	0.198585	Non-Essential	MAB_1342	-0.440375	0.25266	Non-Essential
MAB_1343	0.756349	0.283229	Non-Essential	MAB_1343	0.658924	0.379114	Non-Essential
MAB_1344c	1.0676	0.00350402	Non-Essential	MAB_1344c	1.33051	0.00202362	Non-Essential
MAB_1345	-0.142832	0.802417	Non-Essential	MAB_1345	0.326332	0.556478	Non-Essential
MAB_1346	-3.56495	1.86223e-13	Non-Essential	MAB_1346	-5.44238	2.86e-20	Non-Essential
MAB_1347c	1.45218	0.0132746	Non-Essential	MAB_1347c	1.75723	0.00888425	Non-Essential
MAB_1348	2.2189	0.00398736	Non-Essential	MAB_1348	1.27907	0.164561	Non-Essential
MAB_1349	0.414079	0.506126	Non-Essential	MAB_1349	-0.10457	0.858432	Non-Essential
MAB_1350	-2.10869	0.0134182	Non-Essential	MAB_1350	-5.52481	1.72e-08	Non-Essential
MAB_1351c	0.279008	0.580685	Non-Essential	MAB_1351c	0.598532	0.234332	Non-Essential
MAB_1352	0.858893	0.0305371	Non-Essential	MAB_1352	1.26876	0.00536319	Non-Essential
MAB_1353c	-2.19853	8.53348e-17	Non-Essential	MAB_1353c	-2.60325	9.51e-15	Non-Essential
MAB_1356	-2.65524	2.00531e-11	Non-Essential	MAB_1356	-2.92487	8.37e-11	Non-Essential
MAB_1357c	-1.86662	0.000121104	Non-Essential	MAB_1357c	-2.27467	8.61e-05	Non-Essential
MAB_1358c	-1.39975	2.91295e-05	Non-Essential	MAB_1358c	-1.83703	5.66e-06	Non-Essential
MAB_1359c	-2.22591	2.01794e-08	Non-Essential	MAB_1359c	-2.00284	2.12e-05	Non-Essential
MAB_1360c	-0.378933	0.523847	Non-Essential	MAB_1360c	-0.610737	0.32172	Non-Essential
MAB_1361c	-0.0477698	0.954244	Non-Essential	MAB_1361c	-0.543379	0.473071	Non-Essential
MAB_1362	-0.421732	0.344029	Non-Essential	MAB_1362	-0.19311	0.679036	Non-Essential
MAB_1363	-4.03387	1.2771e-07	Non-Essential	MAB_1363	-4.26414	4.57e-06	Non-Essential
MAB_1364	-4.3998	5.27896e-30	Non-Essential	MAB_1364	-4.38526	3.16e-19	Non-Essential
MAB_1365	-7.49173	2.71377e-25	Non-Essential	MAB_1365	-8.03845	2.2e-18	Non-Essential
MAB_1366c	-9.92171	6.45351e-73	Essential	MAB_1366c	-10.3408	2.12e-51	Essential
MAB_1367c	0.683825	0.145558	Non-Essential	MAB_1367c	0.885233	0.0778822	Non-Essential
MAB_1368	0.398355	0.376141	Non-Essential	MAB_1368	0.294049	0.548765	Non-Essential
MAB_1369	1.00649	0.0288571	Non-Essential	MAB_1369	1.20099	0.020968	Non-Essential
MAB_1370c	-0.242212	0.545263	Non-Essential	MAB_1370c	0.43805	0.280334	Non-Essential
MAB_1371	-1.38483	0.0139763	Non-Essential	MAB_1371	-1.5668	0.0121698	Non-Essential
MAB_1372	-0.898386	0.0294272	Non-Essential	MAB_1372	-1.68741	0.000393522	Non-Essential
MAB_1373	-0.560607	0.229836	Non-Essential	MAB_1373	-1.65225	0.000894415	Non-Essential
MAB_1374	-1.03722	0.0772807	Non-Essential	MAB_1374	-1.27974	0.0597881	Non-Essential
MAB_1375	-1.80918	4.94265e-06	Non-Essential	MAB_1375	-3.78026	9.81e-15	Non-Essential
MAB_1376	-5.41655	2.03692e-21	Non-Essential	MAB_1376	-8.66621	1.75e-30	Essential
MAB_1377c	-0.684703	0.26913	Non-Essential	MAB_1377c	-0.521552	0.414751	Non-Essential
MAB_1378c	1.10537	0.00676272	Non-Essential	MAB_1378c	1.00651	0.0360774	Non-Essential
MAB_1379c	0.463306	0.280866	Non-Essential	MAB_1379c	0.219935	0.627599	Non-Essential
MAB_1380	-2.10425	0.000327776	Non-Essential	MAB_1380	-2.32401	0.0011762	Non-Essential
MAB_1381	-0.454816	0.250159	Non-Essential	MAB_1381	-0.487831	0.261129	Non-Essential
MAB_1382	-0.0540165	0.897272	Non-Essential	MAB_1382	0.140285	0.726606	Non-Essential
MAB_1383	1.57542	0.00514192	Non-Essential	MAB_1383	1.81888	0.00475106	Non-Essential
MAB_1384	0.055025	0.925885	Non-Essential	MAB_1384	0.391998	0.434245	Non-Essential
MAB_1385	-2.50064	5.57897e-13	Non-Essential	MAB_1385	-4.02607	1.05e-20	Non-Essential
MAB_1386	1.09575	0.00161944	Non-Essential	MAB_1386	1.24764	0.00293596	Non-Essential
MAB_1387	-0.258836	0.475596	Non-Essential	MAB_1387	-0.456497	0.220371	Non-Essential
MAB_1388c	1.09097	0.0184095	Non-Essential	MAB_1388c	1.54729	0.00336132	Non-Essential
MAB_1389c	-0.603924	0.37507	Non-Essential	MAB_1389c	-1.07248	0.129679	Non-Essential
MAB_1390c	-0.291404	0.611881	Non-Essential	MAB_1390c	-0.0778071	0.890326	Non-Essential
MAB_1391	0.677976	0.0827109	Non-Essential	MAB_1391	0.908688	0.0361855	Non-Essential
MAB_1392c	0.696018	0.107769	Non-Essential	MAB_1392c	0.608097	0.177255	Non-Essential
MAB_1393c	-7.65006	4.95852e-242	Non-Essential	MAB_1393c	-9.57155	4.38e-207	Essential
MAB_1394c	-0.252785	0.687116	Non-Essential	MAB_1394c	-0.735723	0.221997	Non-Essential
MAB_1395	0.969227	0.0272077	Non-Essential	MAB_1395	1.2215	0.01706	Non-Essential
MAB_1396	-1.01219	0.00306833	Non-Essential	MAB_1396	-0.902957	0.0200746	Non-Essential
MAB_1397c	-0.62036	0.45939	Non-Essential	MAB_1397c	-0.699263	0.414937	Non-Essential
MAB_1398c	-0.345989	0.415705	Non-Essential	MAB_1398c	-0.000220919	0.999598	Non-Essential
MAB_1399	-0.697854	0.0739675	Non-Essential	MAB_1399	-0.414731	0.350773	Non-Essential
MAB_1400	-2.07256	0.000158378	Non-Essential	MAB_1400	-1.83137	0.00375729	Non-Essential
MAB_1401c	-1.5184	1.97499e-12	Non-Essential	MAB_1401c	-1.67572	2.45e-10	Non-Essential
MAB_1402c	1.09208	0.0669245	Non-Essential	MAB_1402c	1.6987	0.00855796	Non-Essential
MAB_1403	0.153653	0.72366	Non-Essential	MAB_1403	-0.478322	0.271077	Non-Essential
MAB_1404	-3.28898	2.66995e-32	Non-Essential	MAB_1404	-3.78021	1.55e-25	Non-Essential
MAB_1405	-0.753683	0.287825	Non-Essential	MAB_1405	-1.06529	0.159077	Non-Essential
MAB_1406c	0.461302	0.233113	Non-Essential	MAB_1406c	0.717031	0.0913644	Non-Essential
MAB_1407c	-1.67552	8.17368e-08	Non-Essential	MAB_1407c	-1.89544	3.93e-06	Non-Essential
MAB_1408c	-0.817693	0.0794806	Non-Essential	MAB_1408c	-0.810298	0.124025	Non-Essential
MAB_1409c	-0.381425	0.363923	Non-Essential	MAB_1409c	-0.430528	0.326477	Non-Essential
MAB_1410c	0.243914	0.787775	Non-Essential	MAB_1410c	0.218148	0.801372	Non-Essential
MAB_1411	-0.13323	0.81135	Non-Essential	MAB_1411	-0.195449	0.718368	Non-Essential
MAB_1412	-2.88919	0.000285602	Non-Essential	MAB_1412	-3.29687	0.000777819	Non-Essential
MAB_1413	-1.10048	0.157902	Non-Essential	MAB_1413	-1.49243	0.0795879	Non-Essential
MAB_1414c	-1.43564	8.85021e-07	Non-Essential	MAB_1414c	-1.31168	0.000199542	Non-Essential
MAB_1415c	0.87373	0.00272958	Non-Essential	MAB_1415c	1.4202	3.95e-05	Non-Essential
MAB_1416	-0.969081	0.190577	Non-Essential	MAB_1416	-1.47976	0.0660824	Non-Essential
MAB_1417	-0.286821	0.71443	Non-Essential	MAB_1417	-1.05489	0.159705	Non-Essential
MAB_1418	0.321555	0.640483	Non-Essential	MAB_1418	0.00214933	0.99747	Non-Essential
MAB_1419c	-0.117363	0.888318	Non-Essential	MAB_1419c	-0.530031	0.4944	Non-Essential
MAB_1420	0.131045	0.792981	Non-Essential	MAB_1420	0.187875	0.693979	Non-Essential
MAB_1421	-1.57742	1.78421e-07	Non-Essential	MAB_1421	-1.28	0.000442927	Non-Essential
MAB_1422c	-0.236925	0.588561	Non-Essential	MAB_1422c	0.104265	0.814754	Non-Essential
MAB_1423	-1.3422	0.107998	Non-Essential	MAB_1423	-0.706442	0.442001	Non-Essential
MAB_1424c	-0.274685	0.634944	Non-Essential	MAB_1424c	0.271778	0.633651	Non-Essential
MAB_1425	-3.26459	5.78086e-05	Non-Essential	MAB_1425	-2.45705	0.0113905	Non-Essential
MAB_1426	-1.32917	5.75474e-05	Non-Essential	MAB_1426	-1.22746	0.00136483	Non-Essential
MAB_1427c	-1.2956	0.000400173	Non-Essential	MAB_1427c	-1.14968	0.0101301	Non-Essential
MAB_1428	-0.762499	0.159407	Non-Essential	MAB_1428	-0.639686	0.267965	Non-Essential
MAB_1429	-0.47548	0.34925	Non-Essential	MAB_1429	-0.398493	0.462631	Non-Essential
MAB_1430c	1.09672	0.0300028	Non-Essential	MAB_1430c	1.22687	0.0325683	Non-Essential
MAB_1431	0.63789	0.118164	Non-Essential	MAB_1431	1.1713	0.00486135	Non-Essential
MAB_1432	-0.919498	0.0618228	Non-Essential	MAB_1432	-0.83196	0.131228	Non-Essential
MAB_1433	-11.3418	8.98351e-162	Essential	MAB_1433	-11.6632	6.81e-110	Essential
MAB_1434	-4.57074	1.98378e-44	Non-Essential	MAB_1434	-5.94162	8.11e-43	Non-Essential
MAB_1435	-11.4239	8.68539e-132	Essential	MAB_1435	-11.69	1.91e-88	Essential
MAB_1436	-10.6783	1.24639e-107	Essential	MAB_1436	-11.0953	2.02e-70	Essential
MAB_1437	-10.8184	6.53084e-106	Essential	MAB_1437	-10.9928	6.75e-70	Essential
MAB_1438	-10.6159	1.43161e-120	Essential	MAB_1438	-11.2782	2.79e-77	Essential
MAB_1439c	-0.408649	0.618397	Non-Essential	MAB_1439c	-1.04577	0.196604	Non-Essential
MAB_1440c	-0.900471	0.267704	Non-Essential	MAB_1440c	-0.615919	0.477408	Non-Essential
MAB_1441	-4.48464	9.47997e-12	Non-Essential	MAB_1441	-5.60507	6.83e-12	Non-Essential
MAB_1442	-10.2997	4.30297e-82	Essential	MAB_1442	-10.5583	3.32e-57	Essential
MAB_1443	-1.74423	0.000104457	Non-Essential	MAB_1443	-2.27879	2.27e-05	Non-Essential
MAB_1444	-3.61156	1.24262e-08	Non-Essential	MAB_1444	-4.22084	7.54e-09	Non-Essential
MAB_1445	-7.50624	2.62181e-86	Non-Essential	MAB_1445	-10.0121	2.14e-75	Essential
MAB_1446	-7.5286	3.44803e-22	Non-Essential	MAB_1446	-7.37734	8.79e-15	Non-Essential
MAB_1447	-9.34639	1.06741e-72	Essential	MAB_1447	-9.01686	2.73e-45	Essential
MAB_1448	-8.5401	2.49012e-34	Essential	MAB_1448	-8.54183	7e-23	Essential
MAB_1449	-6.95118	6.51444e-19	Non-Essential	MAB_1449	-6.526	4.89e-12	Non-Essential
MAB_1450	-10.0168	1.55522e-78	Essential	MAB_1450	-10.4594	3.62e-53	Essential
MAB_1451	-10.4992	9.56085e-103	Essential	MAB_1451	-11.0584	1.61e-71	Essential
MAB_1452	-10.3828	9.93448e-116	Essential	MAB_1452	-11.2767	7.09e-76	Essential
MAB_1453	-10.7525	2.22717e-115	Essential	MAB_1453	-11.2086	2.2e-75	Essential
MAB_1454	-7.78948	1.48189e-25	Non-Essential	MAB_1454	-7.59203	1.3e-17	Non-Essential
MAB_1455	-0.448222	0.453855	Non-Essential	MAB_1455	0.0435506	0.941648	Non-Essential
MAB_1456c	1.10102	0.00893739	Non-Essential	MAB_1456c	1.66328	0.000351465	Non-Essential
MAB_1457	-10.779	5.83242e-114	Essential	MAB_1457	-11.1621	2e-74	Essential
MAB_1458	0.342436	0.533427	Non-Essential	MAB_1458	0.440348	0.417474	Non-Essential
MAB_1459c	1.55918	1.05753e-06	Non-Essential	MAB_1459c	1.62384	1.06e-05	Non-Essential
MAB_1460	0.849575	0.118854	Non-Essential	MAB_1460	0.826128	0.180179	Non-Essential
MAB_1461	0.853962	0.255413	Non-Essential	MAB_1461	0.483668	0.542236	Non-Essential
MAB_1462c	0.0100016	0.9885	Non-Essential	MAB_1462c	0.447199	0.459336	Non-Essential
MAB_1463	0.879469	0.138851	Non-Essential	MAB_1463	1.04572	0.088396	Non-Essential
MAB_1464	0.910444	0.164387	Non-Essential	MAB_1464	0.839018	0.231538	Non-Essential
MAB_1465	-1.37694	0.00634213	Non-Essential	MAB_1465	-1.94997	0.00107791	Non-Essential
MAB_1466c	-0.503351	0.227662	Non-Essential	MAB_1466c	-0.742575	0.090416	Non-Essential
MAB_1467c	-4.20778	2.3415e-65	Non-Essential	MAB_1467c	-4.20764	3.79e-38	Non-Essential
MAB_1468c	-5.87072	5.77644e-103	Non-Essential	MAB_1468c	-5.62182	2.53e-52	Non-Essential
MAB_1469	0.226096	0.401451	Non-Essential	MAB_1469	0.473565	0.119462	Non-Essential
MAB_1470c	-0.700403	0.0658025	Non-Essential	MAB_1470c	-0.48869	0.259188	Non-Essential
MAB_1471c	-2.03907	8.15946e-09	Non-Essential	MAB_1471c	-2.61275	2.42e-09	Non-Essential
MAB_1472c	-0.802211	0.121107	Non-Essential	MAB_1472c	-0.931361	0.122594	Non-Essential
MAB_1473c	-1.06052	0.043702	Non-Essential	MAB_1473c	-0.789335	0.170176	Non-Essential
MAB_1474c	-0.0734256	0.837632	Non-Essential	MAB_1474c	0.30196	0.404573	Non-Essential
MAB_1475	0.710037	0.307422	Non-Essential	MAB_1475	0.572389	0.444394	Non-Essential
MAB_1476	0.940188	0.127289	Non-Essential	MAB_1476	0.899675	0.18481	Non-Essential
MAB_1477	-0.430887	0.441614	Non-Essential	MAB_1477	-0.584018	0.301101	Non-Essential
MAB_1478	-0.484484	0.404166	Non-Essential	MAB_1478	-0.902972	0.149727	Non-Essential
MAB_1479	-0.690709	0.378416	Non-Essential	MAB_1479	-1.78168	0.0268322	Non-Essential
MAB_1480	-1.27858	0.00643164	Non-Essential	MAB_1480	-1.55047	0.00383112	Non-Essential
MAB_1481	0.0834182	0.906157	Non-Essential	MAB_1481	0.475548	0.447118	Non-Essential
MAB_1482	-1.70567	6.23999e-05	Non-Essential	MAB_1482	-1.03029	0.0378522	Non-Essential
MAB_1483	2.25297	7.07339e-05	Non-Essential	MAB_1483	2.61314	7.54e-05	Non-Essential
MAB_1484	-4.75628	2.44436e-21	Non-Essential	MAB_1484	-6.77949	5.2e-29	Non-Essential
MAB_1485	-1.46289	0.00758748	Non-Essential	MAB_1485	-1.09282	0.078986	Non-Essential
MAB_1486c	-0.0248274	0.96972	Non-Essential	MAB_1486c	-0.0478633	0.934765	Non-Essential
MAB_1487c	-4.17129	2.10103e-16	Non-Essential	MAB_1487c	-6.39225	3.3e-24	Non-Essential
MAB_1488c	-1.61013	0.00457655	Non-Essential	MAB_1488c	-1.65672	0.0152685	Non-Essential
MAB_1489	-1.96175	5.68517e-12	Non-Essential	MAB_1489	-2.35157	4.62e-11	Non-Essential
MAB_1490	-2.18824	4.00522e-09	Non-Essential	MAB_1490	-2.18218	1.56e-06	Non-Essential
MAB_1491	0.0161517	0.981836	Non-Essential	MAB_1491	-0.398391	0.514906	Non-Essential
MAB_1492	-0.719686	0.000756437	Non-Essential	MAB_1492	-0.500252	0.0619756	Non-Essential
MAB_1493c	-1.32776	0.0139059	Non-Essential	MAB_1493c	-1.39619	0.0276373	Non-Essential
MAB_1494	-4.27665	2.16391e-18	Non-Essential	MAB_1494	-5.30729	8.39e-18	Non-Essential
MAB_1495	-2.46863	2.41842e-25	Non-Essential	MAB_1495	-2.78227	9.52e-20	Non-Essential
MAB_1496c	-2.91389	7.21714e-17	Non-Essential	MAB_1496c	-2.66537	2.07e-10	Non-Essential
MAB_1497c	-1.60351	0.000757059	Non-Essential	MAB_1497c	-1.40612	0.0119696	Non-Essential
MAB_1498c	-1.57303	0.000187139	Non-Essential	MAB_1498c	-1.38267	0.00485268	Non-Essential
MAB_1499	-1.62206	2.44844e-05	Non-Essential	MAB_1499	-1.29088	0.00364517	Non-Essential
MAB_1500	-0.85038	0.0817352	Non-Essential	MAB_1500	-0.529236	0.324884	Non-Essential
MAB_1501	-0.210961	0.65974	Non-Essential	MAB_1501	0.126556	0.786454	Non-Essential
MAB_1502	-0.806542	0.0331644	Non-Essential	MAB_1502	-0.691436	0.105464	Non-Essential
MAB_1503	0.140765	0.836924	Non-Essential	MAB_1503	0.0127882	0.984009	Non-Essential
MAB_1504	-1.76832	0.000561504	Non-Essential	MAB_1504	-1.78633	0.00382996	Non-Essential
MAB_1505	-3.96638	7.2986e-07	Non-Essential	MAB_1505	-6.29264	4e-10	Non-Essential
MAB_1506c	-0.343825	0.615711	Non-Essential	MAB_1506c	-0.669554	0.317312	Non-Essential
MAB_1507	-0.499246	0.499458	Non-Essential	MAB_1507	-2.0906	0.00587962	Non-Essential
MAB_1508c	0.480814	0.338094	Non-Essential	MAB_1508c	0.790978	0.135502	Non-Essential
MAB_1509	0.527935	0.175616	Non-Essential	MAB_1509	0.393006	0.336228	Non-Essential
MAB_1510	1.39757	0.00502597	Non-Essential	MAB_1510	1.16636	0.0446675	Non-Essential
MAB_1511	1.2904	0.000797804	Non-Essential	MAB_1511	1.41938	0.00161674	Non-Essential
MAB_1512	-11.8643	0	Essential	MAB_1512	-12.0128	2.88e-250	Essential
MAB_1513	-9.78895	9.51364e-61	Essential	MAB_1513	-9.8429	3.16e-42	Essential
MAB_1514	-3.06622	9.93139e-07	Non-Essential	MAB_1514	-4.12731	2.93e-08	Non-Essential
MAB_1515c	1.23581	0.0433777	Non-Essential	MAB_1515c	1.59645	0.0249735	Non-Essential
MAB_1516	-6.65885	5.62787e-16	Non-Essential	MAB_1516	-6.32379	2.86e-10	Non-Essential
MAB_1517c	0.583783	0.173927	Non-Essential	MAB_1517c	0.816587	0.0837052	Non-Essential
MAB_1518	-1.8584	8.29799e-05	Non-Essential	MAB_1518	-2.6649	1.39e-06	Non-Essential
MAB_1519	-1.34733	0.0331778	Non-Essential	MAB_1519	-1.05784	0.145163	Non-Essential
MAB_1520c	-1.76632	1.88316e-14	Non-Essential	MAB_1520c	-1.98267	2.47e-11	Non-Essential
MAB_1521	-0.44214	0.285811	Non-Essential	MAB_1521	-0.478672	0.283944	Non-Essential
MAB_1522	-0.928948	0.13888	Non-Essential	MAB_1522	-0.878375	0.203044	Non-Essential
MAB_1523c	-2.1517	0.000190865	Non-Essential	MAB_1523c	-2.89883	2.14e-05	Non-Essential
MAB_1524c	-1.50787	0.00121619	Non-Essential	MAB_1524c	-1.67451	0.0022016	Non-Essential
MAB_1525c	0.0364243	0.95083	Non-Essential	MAB_1525c	-0.335373	0.505843	Non-Essential
MAB_1526	0.203462	0.789428	Non-Essential	MAB_1526	0.373106	0.597961	Non-Essential
MAB_1527	-0.308584	0.459419	Non-Essential	MAB_1527	-0.654854	0.14693	Non-Essential
MAB_1528c	0.277331	0.571591	Non-Essential	MAB_1528c	-0.0958973	0.844137	Non-Essential
MAB_1529c	2.42045	5.12195e-06	Non-Essential	MAB_1529c	2.82204	1.18e-05	Non-Essential
MAB_1530	0.863614	0.00890007	Non-Essential	MAB_1530	0.96841	0.0128106	Non-Essential
MAB_1531c	1.03181	0.156993	Non-Essential	MAB_1531c	1.20231	0.134625	Non-Essential
MAB_1533c	-9.44272	8.8671e-60	Essential	MAB_1533c	-9.8327	1.42e-41	Essential
MAB_1534	0.162711	0.813021	Non-Essential	MAB_1534	0.194352	0.763338	Non-Essential
MAB_1535c	0.727409	0.106271	Non-Essential	MAB_1535c	0.813501	0.105851	Non-Essential
MAB_1536	-1.38367	0.0248754	Non-Essential	MAB_1536	-1.16243	0.0981412	Non-Essential
MAB_1537c	-3.82401	1.06975e-11	Non-Essential	MAB_1537c	-8.58765	2.68e-32	Essential
MAB_1538	0.183698	0.65623	Non-Essential	MAB_1538	0.476006	0.239824	Non-Essential
MAB_1539c	0.0400101	0.941606	Non-Essential	MAB_1539c	0.316417	0.545062	Non-Essential
MAB_1540	-0.537897	0.199076	Non-Essential	MAB_1540	-0.67466	0.119913	Non-Essential
MAB_1541	-1.95034	4.23748e-08	Non-Essential	MAB_1541	-1.95532	1.08e-05	Non-Essential
MAB_1542c	-1.35269	0.000102139	Non-Essential	MAB_1542c	-1.41117	0.0011332	Non-Essential
MAB_1543	0.71761	0.268838	Non-Essential	MAB_1543	-0.342863	0.611536	Non-Essential
MAB_1544c	-0.993004	0.00325772	Non-Essential	MAB_1544c	-0.892951	0.0276179	Non-Essential
MAB_1545c	-0.689156	0.12217	Non-Essential	MAB_1545c	-0.729452	0.139951	Non-Essential
MAB_1546c	-0.611501	0.164017	Non-Essential	MAB_1546c	-0.751551	0.154448	Non-Essential
MAB_1547c	-1.05719	6.31014e-05	Non-Essential	MAB_1547c	-0.576123	0.0778699	Non-Essential
MAB_1548c	-1.22746	0.00315894	Non-Essential	MAB_1548c	-1.37669	0.0046709	Non-Essential
MAB_1549c	-1.25611	6.18114e-05	Non-Essential	MAB_1549c	-1.3249	0.000528635	Non-Essential
MAB_1550	-0.929673	0.119462	Non-Essential	MAB_1550	-0.458606	0.472233	Non-Essential
MAB_1551c	-1.48934	9.56428e-05	Non-Essential	MAB_1551c	-1.7044	0.000362409	Non-Essential
MAB_1552	-0.907951	0.0360414	Non-Essential	MAB_1552	-0.811078	0.10794	Non-Essential
MAB_1553c	0.951161	0.152188	Non-Essential	MAB_1553c	1.17962	0.0977285	Non-Essential
MAB_1554	0.154477	0.760539	Non-Essential	MAB_1554	0.182807	0.703617	Non-Essential
MAB_1555	0.10194	0.708003	Non-Essential	MAB_1555	0.1013	0.711565	Non-Essential
MAB_1556	-11.1672	5.60491e-175	Essential	MAB_1556	-12.1067	1.41e-106	Essential
MAB_1557	-6.57611	1.53452e-115	Non-Essential	MAB_1557	-8.42904	2.02e-100	Essential
MAB_1558c	-0.518168	0.145937	Non-Essential	MAB_1558c	-0.308871	0.418897	Non-Essential
MAB_1559	-0.286936	0.755034	Non-Essential	MAB_1559	0.325812	0.701884	Non-Essential
MAB_1560	-7.45725	1.33892e-90	Non-Essential	MAB_1560	-7.29006	1.31e-53	Non-Essential
MAB_1561	-1.53092	2.91914e-13	Non-Essential	MAB_1561	-2.43208	4.64e-22	Non-Essential
MAB_1562	-1.18225	0.0276751	Non-Essential	MAB_1562	-1.11313	0.0691071	Non-Essential
MAB_1563	-1.99538	6.16386e-06	Non-Essential	MAB_1563	-1.82127	0.000492529	Non-Essential
MAB_1564c	-1.99744	8.88889e-08	Non-Essential	MAB_1564c	-3.89373	7.01e-17	Non-Essential
MAB_1565c	-1.3749	1.77523e-06	Non-Essential	MAB_1565c	-1.47647	4.56e-05	Non-Essential
MAB_1566c	0.689639	0.125573	Non-Essential	MAB_1566c	0.763846	0.117595	Non-Essential
MAB_1567	1.44717	0.0120719	Non-Essential	MAB_1567	1.23298	0.060251	Non-Essential
MAB_1568	1.67388	0.015605	Non-Essential	MAB_1568	1.52651	0.0592996	Non-Essential
MAB_1569	0.163303	0.804574	Non-Essential	MAB_1569	0.181074	0.765694	Non-Essential
MAB_1570	1.09268	0.0173445	Non-Essential	MAB_1570	1.31222	0.0149868	Non-Essential
MAB_1571c	-0.0801748	0.822915	Non-Essential	MAB_1571c	-0.676846	0.0522108	Non-Essential
MAB_1572	0.280157	0.672513	Non-Essential	MAB_1572	0.632675	0.332159	Non-Essential
MAB_1573c	1.61592	1.95405e-05	Non-Essential	MAB_1573c	1.8744	2.34e-05	Non-Essential
MAB_1574	-7.81334	4.48687e-27	Non-Essential	MAB_1574	-7.55329	5.45e-17	Non-Essential
MAB_1575	0.317325	0.542466	Non-Essential	MAB_1575	0.164792	0.753732	Non-Essential
MAB_1576	-0.901574	0.16685	Non-Essential	MAB_1576	-1.2008	0.0944984	Non-Essential
MAB_1577c	0.632357	0.20885	Non-Essential	MAB_1577c	-0.00307386	0.995514	Non-Essential
MAB_1578c	-0.330213	0.589807	Non-Essential	MAB_1578c	-0.330013	0.588423	Non-Essential
MAB_1579	1.67006	8.01994e-07	Non-Essential	MAB_1579	1.87628	1.74e-05	Non-Essential
MAB_1580	-0.0381952	0.959997	Non-Essential	MAB_1580	-0.939051	0.18448	Non-Essential
MAB_1581	-8.79542	8.37792e-47	Essential	MAB_1581	-8.41015	5.35e-29	Essential
MAB_1582	-9.00524	2.01849e-41	Essential	MAB_1582	-8.83065	1.53e-26	Essential
MAB_1583	-10.5017	8.47507e-94	Essential	MAB_1583	-10.73	6.2e-60	Essential
MAB_1584	0.103951	0.913238	Non-Essential	MAB_1584	0.0545711	0.951069	Non-Essential
MAB_1585	-0.655067	0.276347	Non-Essential	MAB_1585	-0.536813	0.402471	Non-Essential
MAB_1586c	-1.62605	6.19689e-05	Non-Essential	MAB_1586c	-1.21706	0.0134283	Non-Essential
MAB_1587c	1.19062	0.000686947	Non-Essential	MAB_1587c	1.20206	0.00434335	Non-Essential
MAB_1588c	0.179674	0.693537	Non-Essential	MAB_1588c	0.148589	0.731109	Non-Essential
MAB_1589	0.676164	0.344297	Non-Essential	MAB_1589	0.769257	0.310293	Non-Essential
MAB_1590c	1.48024	0.0675463	Non-Essential	MAB_1590c	0.027922	0.975866	Non-Essential
MAB_1591	1.10556	0.0909373	Non-Essential	MAB_1591	1.52669	0.0301976	Non-Essential
MAB_1592c	-0.088601	0.916977	Non-Essential	MAB_1592c	-0.117896	0.875799	Non-Essential
MAB_1593c	-1.21598	7.11723e-06	Non-Essential	MAB_1593c	-0.916783	0.0064019	Non-Essential
MAB_1594	-5.77183	1.56773e-87	Non-Essential	MAB_1594	-9.25297	1.02e-122	Essential
MAB_1595	-6.29614	5.8666e-48	Non-Essential	MAB_1595	-8.37411	1.84e-47	Essential
MAB_1596	-0.0460763	0.957774	Non-Essential	MAB_1596	0.188663	0.814742	Non-Essential
MAB_1597	0.978161	0.223211	Non-Essential	MAB_1597	0.0194238	0.982321	Non-Essential
MAB_1598	0.30003	0.673711	Non-Essential	MAB_1598	0.358989	0.609608	Non-Essential
MAB_1599	1.15264	0.00098637	Non-Essential	MAB_1599	1.21623	0.00238728	Non-Essential
MAB_1600c	0.0711276	0.923518	Non-Essential	MAB_1600c	-0.683457	0.304584	Non-Essential
MAB_1601c	-1.36796	4.32035e-05	Non-Essential	MAB_1601c	-1.29857	0.00157167	Non-Essential
MAB_1602	0.597419	0.42034	Non-Essential	MAB_1602	1.08498	0.150884	Non-Essential
MAB_1603	-11.6717	1.0335e-169	Essential	MAB_1603	-12.0494	1.6e-102	Essential
MAB_1604	-9.11184	4.57702e-100	Essential	MAB_1604	-8.8208	4e-56	Essential
MAB_1605	1.27963	0.055887	Non-Essential	MAB_1605	1.50119	0.0469302	Non-Essential
MAB_1606	-5.17295	2.70981e-12	Non-Essential	MAB_1606	-7.58779	1.84e-15	Non-Essential
MAB_1607	-5.86461	1.75799e-87	Non-Essential	MAB_1607	-7.26613	1.91e-71	Non-Essential
MAB_1608c	0.590711	0.404716	Non-Essential	MAB_1608c	0.51429	0.493994	Non-Essential
MAB_1609c	0.84575	0.274384	Non-Essential	MAB_1609c	0.0888105	0.912121	Non-Essential
MAB_1610	-8.1826	1.72696e-28	Non-Essential	MAB_1610	-8.015	1.73e-18	Non-Essential
MAB_1611	-1.62605	6.19689e-05	Non-Essential	MAB_1611	-1.21706	0.0134283	Non-Essential
MAB_1612	-10.7224	4.19543e-112	Essential	MAB_1612	-11.2003	1.61e-74	Essential
MAB_1613	-5.79411	4.64094e-32	Non-Essential	MAB_1613	-6.98611	5.49e-29	Non-Essential
MAB_1614	0.0926394	0.904402	Non-Essential	MAB_1614	0.520377	0.44211	Non-Essential
MAB_1615	0.0482573	0.954565	Non-Essential	MAB_1615	-0.344827	0.656982	Non-Essential
MAB_1616	0.443336	0.539754	Non-Essential	MAB_1616	-0.41409	0.566682	Non-Essential
MAB_1617c	-2.32624	2.14655e-05	Non-Essential	MAB_1617c	-2.40232	0.000331796	Non-Essential
MAB_1618	0.5475	0.364402	Non-Essential	MAB_1618	-0.0722096	0.907569	Non-Essential
MAB_1619	-0.854218	0.148533	Non-Essential	MAB_1619	-1.3016	0.0438851	Non-Essential
MAB_1620	-1.28795	0.000683866	Non-Essential	MAB_1620	-1.87076	4.28e-05	Non-Essential
MAB_1621	-9.67393	3.12531e-59	Essential	MAB_1621	-9.79431	7.67e-41	Essential
MAB_1622	-2.45997	3.25665e-05	Non-Essential	MAB_1622	-3.24251	5.94e-06	Non-Essential
MAB_1623	-1.01297	0.204807	Non-Essential	MAB_1623	-0.725411	0.400968	Non-Essential
MAB_1624	-3.74664	1.43712e-18	Non-Essential	MAB_1624	-3.68615	1.48e-11	Non-Essential
MAB_1625	-0.479814	0.439295	Non-Essential	MAB_1625	-0.356133	0.567706	Non-Essential
MAB_1626	-1.11031	0.0706335	Non-Essential	MAB_1626	-0.44466	0.509182	Non-Essential
MAB_1627	-1.64339	4.29119e-06	Non-Essential	MAB_1627	-2.17808	8.34e-07	Non-Essential
MAB_1628c	-1.69295	8.11195e-07	Non-Essential	MAB_1628c	-1.62603	7.47e-05	Non-Essential
MAB_1629c	0.573119	0.100733	Non-Essential	MAB_1629c	0.727395	0.0585835	Non-Essential
MAB_1630c	-0.0972052	0.917575	Non-Essential	MAB_1630c	-0.147992	0.862262	Non-Essential
MAB_1631c	-0.496757	0.560949	Non-Essential	MAB_1631c	-0.359538	0.682913	Non-Essential
MAB_1632c	0.00832028	0.982982	Non-Essential	MAB_1632c	0.199219	0.569429	Non-Essential
MAB_1633	-10.3609	6.42013e-91	Essential	MAB_1633	-10.5877	3.06e-58	Essential
MAB_1634c	-7.58789	1.20179e-25	Non-Essential	MAB_1634c	-7.72624	1.84e-17	Non-Essential
MAB_1635	2.09686	2.78619e-10	Non-Essential	MAB_1635	1.97834	1.04e-06	Non-Essential
MAB_1636	0.43077	0.49656	Non-Essential	MAB_1636	0.0348628	0.956542	Non-Essential
MAB_1637	2.09326	5.43264e-09	Non-Essential	MAB_1637	1.92911	2.16e-05	Non-Essential
MAB_1638	2.37107	2.23135e-07	Non-Essential	MAB_1638	2.79342	1.28e-06	Non-Essential
MAB_1639c	0.332798	0.670228	Non-Essential	MAB_1639c	0.428309	0.575038	Non-Essential
MAB_1640	0.169135	0.642256	Non-Essential	MAB_1640	0.0317204	0.934189	Non-Essential
MAB_1641	-0.293181	0.527079	Non-Essential	MAB_1641	-0.0353079	0.942069	Non-Essential
MAB_1642	0.198988	0.830245	Non-Essential	MAB_1642	0.172224	0.840443	Non-Essential
MAB_1643	-0.632908	0.0365209	Non-Essential	MAB_1643	-0.780909	0.0296404	Non-Essential
MAB_1644	-0.105932	0.845142	Non-Essential	MAB_1644	-0.563849	0.270575	Non-Essential
MAB_1645	-1.38599	0.0014757	Non-Essential	MAB_1645	-1.208	0.0220634	Non-Essential
MAB_1646c	-2.74059	1.60643e-14	Non-Essential	MAB_1646c	-3.36341	1.1e-13	Non-Essential
MAB_1647c	-2.67158	0.000128002	Non-Essential	MAB_1647c	-2.70874	0.00100559	Non-Essential
MAB_1648c	-0.903818	0.0132572	Non-Essential	MAB_1648c	-0.593178	0.149874	Non-Essential
MAB_1649c	-0.75266	0.210139	Non-Essential	MAB_1649c	-2.81879	1.27e-05	Non-Essential
MAB_1650c	0.106902	0.828061	Non-Essential	MAB_1650c	-0.0720923	0.874644	Non-Essential
MAB_1651	-2.52052	0.000173532	Non-Essential	MAB_1651	-1.69149	0.0346355	Non-Essential
MAB_1652	-0.663179	0.212399	Non-Essential	MAB_1652	-0.525916	0.372761	Non-Essential
MAB_1653	-1.66455	0.0142175	Non-Essential	MAB_1653	-1.85626	0.0145178	Non-Essential
MAB_1654	-0.494047	0.335862	Non-Essential	MAB_1654	-1.00781	0.0647926	Non-Essential
MAB_1655	-0.472188	0.354929	Non-Essential	MAB_1655	-0.349304	0.513118	Non-Essential
MAB_1656	0.524437	0.395831	Non-Essential	MAB_1656	0.22837	0.727136	Non-Essential
MAB_1657c	0.952671	0.280866	Non-Essential	MAB_1657c	0.94908	0.319018	Non-Essential
MAB_1658c	-3.03939	3.32955e-07	Non-Essential	MAB_1658c	-4.77803	3.42e-11	Non-Essential
MAB_1659c	-1.8655	2.26001e-05	Non-Essential	MAB_1659c	-5.30856	6.51e-23	Non-Essential
MAB_1660c	-1.7734	0.00121102	Non-Essential	MAB_1660c	-8.24092	1.75e-34	Essential
MAB_1661c	-3.2353	1.11839e-09	Non-Essential	MAB_1661c	-9.88706	8.15e-41	Essential
MAB_1662c	-1.45898	0.000373032	Non-Essential	MAB_1662c	-7.10026	6.44e-48	Non-Essential
MAB_1663	-0.365505	0.448201	Non-Essential	MAB_1663	-0.149344	0.749682	Non-Essential
MAB_1664c	-0.193389	0.789771	Non-Essential	MAB_1664c	0.0958807	0.885945	Non-Essential
MAB_1665	-0.735589	0.154331	Non-Essential	MAB_1665	-0.841645	0.132379	Non-Essential
MAB_1666	-6.60579	2.29414e-37	Non-Essential	MAB_1666	-8.75753	1.74e-37	Essential
MAB_1667	0.122757	0.880596	Non-Essential	MAB_1667	-0.461016	0.537354	Non-Essential
MAB_1668	-1.14056	0.0216051	Non-Essential	MAB_1668	-1.27482	0.0193008	Non-Essential
MAB_1669	-8.13623	9.11444e-37	Essential	MAB_1669	-9.00975	2.39e-27	Essential
MAB_1670	-1.13268	0.0215046	Non-Essential	MAB_1670	-1.20765	0.0191644	Non-Essential
MAB_1671	-2.60878	0.000130251	Non-Essential	MAB_1671	-3.03516	0.00010982	Non-Essential
MAB_1672	-9.87102	1.03185e-79	Essential	MAB_1672	-10.4437	7.99e-55	Essential
MAB_1673	-0.713139	0.143197	Non-Essential	MAB_1673	-1.26671	0.0164408	Non-Essential
MAB_1674c	-2.1361	3.51296e-06	Non-Essential	MAB_1674c	-2.31404	2.33e-05	Non-Essential
MAB_1675	-1.98337	0.000144068	Non-Essential	MAB_1675	-1.95466	0.00119927	Non-Essential
MAB_1676	-10.8221	1.29614e-98	Essential	MAB_1676	-10.8076	6.14e-64	Essential
MAB_1677	-1.54412	0.0129809	Non-Essential	MAB_1677	-1.74554	0.0137481	Non-Essential
MAB_1678c	-2.14598	0.00154742	Non-Essential	MAB_1678c	-1.9477	0.0150345	Non-Essential
MAB_1679c	-0.672322	0.385517	Non-Essential	MAB_1679c	-0.480136	0.542473	Non-Essential
MAB_1680	-0.174995	0.696145	Non-Essential	MAB_1680	-0.0476606	0.915245	Non-Essential
MAB_1681	-1.54201	2.18195e-06	Non-Essential	MAB_1681	-1.95509	4.89e-07	Non-Essential
MAB_1682	-3.79842	3.24264e-21	Non-Essential	MAB_1682	-4.24107	7.79e-17	Non-Essential
MAB_1683	-2.21393	5.94538e-10	Non-Essential	MAB_1683	-2.05154	3.76e-06	Non-Essential
MAB_1684	-2.99697	2.10288e-09	Non-Essential	MAB_1684	-4.99152	6.96e-16	Non-Essential
MAB_1685	-3.61746	5.39332e-27	Non-Essential	MAB_1685	-3.75275	1.63e-18	Non-Essential
MAB_1686	-1.61352	0.000284749	Non-Essential	MAB_1686	-1.3291	0.0117865	Non-Essential
MAB_1687	-3.37809	4.51809e-08	Non-Essential	MAB_1687	-3.90015	4.02e-07	Non-Essential
MAB_1688	-2.29167	2.09781e-06	Non-Essential	MAB_1688	-3.20154	4.21e-08	Non-Essential
MAB_1689	-1.50825	0.00301925	Non-Essential	MAB_1689	-1.09253	0.0683113	Non-Essential
MAB_1690	-2.35954	3.33053e-08	Non-Essential	MAB_1690	-2.67425	3.21e-07	Non-Essential
MAB_1691	-1.62605	6.19689e-05	Non-Essential	MAB_1691	-1.21706	0.0134283	Non-Essential
MAB_1692	-3.77307	2.82931e-35	Non-Essential	MAB_1692	-3.99908	1.88e-23	Non-Essential
MAB_1693	-1.32452	0.0189698	Non-Essential	MAB_1693	-0.906869	0.155275	Non-Essential
MAB_1694	-1.16055	0.00218421	Non-Essential	MAB_1694	-1.12403	0.0137089	Non-Essential
MAB_1695	-2.3475	9.16954e-12	Non-Essential	MAB_1695	-2.82844	2.95e-11	Non-Essential
MAB_1696	-0.919562	0.0260111	Non-Essential	MAB_1696	-0.599291	0.22478	Non-Essential
MAB_1697	-1.85324	0.000805094	Non-Essential	MAB_1697	-2.11338	0.000968759	Non-Essential
MAB_1698	-2.75072	1.66665e-10	Non-Essential	MAB_1698	-3.56949	5e-12	Non-Essential
MAB_1699	-1.23641	0.0121538	Non-Essential	MAB_1699	-0.868735	0.130853	Non-Essential
MAB_1700	-0.214969	0.622116	Non-Essential	MAB_1700	-0.350914	0.437258	Non-Essential
MAB_1701	-0.321465	0.589882	Non-Essential	MAB_1701	0.17244	0.760857	Non-Essential
MAB_1702	-11.4256	1.21825e-146	Essential	MAB_1702	-11.4186	3.84e-102	Essential
MAB_1703	-1.87046	3.65634e-05	Non-Essential	MAB_1703	-2.47234	3.62e-06	Non-Essential
MAB_1704c	-2.49664	3.59562e-11	Non-Essential	MAB_1704c	-3.03276	1.38e-09	Non-Essential
MAB_1705c	-0.820158	0.181491	Non-Essential	MAB_1705c	-1.24196	0.0599646	Non-Essential
MAB_1706c	-0.504905	0.250179	Non-Essential	MAB_1706c	-0.918509	0.0466368	Non-Essential
MAB_1707	-1.81744	0.000130156	Non-Essential	MAB_1707	-2.10642	0.000244028	Non-Essential
MAB_1708	-7.80845	1.09592e-112	Non-Essential	MAB_1708	-7.13707	6.4e-58	Non-Essential
MAB_1709c	-1.68138	0.0148797	Non-Essential	MAB_1709c	-4.1604	3.61e-07	Non-Essential
MAB_1710c	1.00525	0.129168	Non-Essential	MAB_1710c	1.40512	0.0479626	Non-Essential
MAB_1711c	0.129587	0.88315	Non-Essential	MAB_1711c	-0.0802812	0.919449	Non-Essential
MAB_1712	-0.634333	0.366154	Non-Essential	MAB_1712	-0.280057	0.685856	Non-Essential
MAB_1713	-1.46698	1.89599e-05	Non-Essential	MAB_1713	-1.36919	0.000877507	Non-Essential
MAB_1714	-1.85227	0.00137301	Non-Essential	MAB_1714	-1.51601	0.021751	Non-Essential
MAB_1715c	-1.48039	2.1855e-05	Non-Essential	MAB_1715c	-2.13071	5.67e-07	Non-Essential
MAB_1716c	-1.03093	0.02966	Non-Essential	MAB_1716c	-1.1409	0.0445538	Non-Essential
MAB_1717c	-1.17471	0.0549525	Non-Essential	MAB_1717c	-2.42204	0.000356322	Non-Essential
MAB_1718	-2.19458	4.21531e-10	Non-Essential	MAB_1718	-2.86589	2.8e-11	Non-Essential
MAB_1719	-0.195685	0.689344	Non-Essential	MAB_1719	-0.478846	0.315257	Non-Essential
MAB_1720	-0.0180736	0.981116	Non-Essential	MAB_1720	-0.722975	0.265345	Non-Essential
MAB_1721	-3.68303	7.40704e-15	Non-Essential	MAB_1721	-3.97601	2.35e-12	Non-Essential
MAB_1722	0.547684	0.208183	Non-Essential	MAB_1722	0.386634	0.426212	Non-Essential
MAB_1723	0.835694	0.0207894	Non-Essential	MAB_1723	0.941423	0.0245569	Non-Essential
MAB_1724c	0.298705	0.474441	Non-Essential	MAB_1724c	0.543334	0.198899	Non-Essential
MAB_1725c	0.197745	0.584852	Non-Essential	MAB_1725c	0.482797	0.169349	Non-Essential
MAB_1726	0.890378	0.00663075	Non-Essential	MAB_1726	1.24519	0.00183814	Non-Essential
MAB_1727c	-7.38347	3.63422e-21	Non-Essential	MAB_1727c	-7.39986	1.74e-14	Non-Essential
MAB_1728	0.107859	0.896297	Non-Essential	MAB_1728	0.164364	0.828431	Non-Essential
MAB_1729	0.578384	0.177355	Non-Essential	MAB_1729	0.714414	0.12519	Non-Essential
MAB_1730	-2.03401	6.22218e-05	Non-Essential	MAB_1730	-1.67151	0.00512637	Non-Essential
MAB_1731	-3.13394	3.16634e-05	Non-Essential	MAB_1731	-4.44781	1.56e-06	Non-Essential
MAB_1732	-2.17142	5.06892e-13	Non-Essential	MAB_1732	-1.85388	1.51e-06	Non-Essential
MAB_1733	-5.08253	6.42068e-12	Non-Essential	MAB_1733	-4.51725	7.95e-07	Non-Essential
MAB_1734	-3.55506	3.1184e-14	Non-Essential	MAB_1734	-3.45894	8.88e-09	Non-Essential
MAB_1735	-4.87649	9.54646e-21	Non-Essential	MAB_1735	-7.71564	5.8e-31	Non-Essential
MAB_1736	-3.46002	3.66311e-09	Non-Essential	MAB_1736	-2.96257	3.3e-05	Non-Essential
MAB_1737	-5.1314	5.24838e-17	Non-Essential	MAB_1737	-7.17395	7.79e-21	Non-Essential
MAB_1738	-4.25954	9.23316e-17	Non-Essential	MAB_1738	-3.74386	3.53e-09	Non-Essential
MAB_1739	-5.96651	2.32283e-27	Non-Essential	MAB_1739	-9.3493	8.79e-36	Essential
MAB_1740	-3.97614	1.9842e-12	Non-Essential	MAB_1740	-3.93756	2.5e-08	Non-Essential
MAB_1741	-7.89303	1.46698e-27	Non-Essential	MAB_1741	-8.06773	8.46e-19	Non-Essential
MAB_1742	-3.64833	5.11992e-40	Non-Essential	MAB_1742	-3.65674	4.44e-25	Non-Essential
MAB_1743	-3.35156	1.13131e-11	Non-Essential	MAB_1743	-3.98084	6.63e-11	Non-Essential
MAB_1744	-3.52508	1.37921e-18	Non-Essential	MAB_1744	-6.64464	1.49e-39	Non-Essential
MAB_1745	-4.25134	1.97498e-23	Non-Essential	MAB_1745	-6.20685	2.31e-32	Non-Essential
MAB_1746	-3.98145	1.47381e-15	Non-Essential	MAB_1746	-4.46831	2.67e-13	Non-Essential
MAB_1747	-3.00428	1.09116e-08	Non-Essential	MAB_1747	-3.34186	1.27e-07	Non-Essential
MAB_1748	-1.7852	3.42518e-10	Non-Essential	MAB_1748	-1.55619	9.59e-06	Non-Essential
MAB_1749	-4.45555	7.01967e-14	Non-Essential	MAB_1749	-5.19249	1.56e-12	Non-Essential
MAB_1750	-2.16856	5.73267e-08	Non-Essential	MAB_1750	-2.16996	1.54e-05	Non-Essential
MAB_1751	-1.75266	0.0188325	Non-Essential	MAB_1751	-2.17629	0.0104446	Non-Essential
MAB_1752	-2.23889	0.000597749	Non-Essential	MAB_1752	-2.55633	0.000530943	Non-Essential
MAB_1753	-0.896438	0.0567583	Non-Essential	MAB_1753	-1.13754	0.0262151	Non-Essential
MAB_1754	-2.64573	1.21736e-09	Non-Essential	MAB_1754	-3.30242	8.82e-10	Non-Essential
MAB_1755	-1.8187	0.000304779	Non-Essential	MAB_1755	-2.62711	2.35e-05	Non-Essential
MAB_1756	-1.59047	0.000926434	Non-Essential	MAB_1756	-2.01954	0.000165209	Non-Essential
MAB_1757	-0.62529	0.129428	Non-Essential	MAB_1757	-0.271402	0.557923	Non-Essential
MAB_1758	-0.427731	0.433753	Non-Essential	MAB_1758	-0.133525	0.812306	Non-Essential
MAB_1759	-1.08942	0.0289217	Non-Essential	MAB_1759	-1.76668	0.00184941	Non-Essential
MAB_1760	0.117084	0.804703	Non-Essential	MAB_1760	0.127319	0.775982	Non-Essential
MAB_1761	0.218023	0.775582	Non-Essential	MAB_1761	-0.0168807	0.981258	Non-Essential
MAB_1762	0.525734	0.260685	Non-Essential	MAB_1762	0.772577	0.141041	Non-Essential
MAB_1763	-5.35607	1.38175e-11	Non-Essential	MAB_1763	-4.34356	7.55e-06	Non-Essential
MAB_1764	0.61211	0.367289	Non-Essential	MAB_1764	0.666556	0.335964	Non-Essential
MAB_1765	0.167307	0.794024	Non-Essential	MAB_1765	0.66422	0.277383	Non-Essential
MAB_1766	-0.899084	0.316653	Non-Essential	MAB_1766	-3.14549	0.00124919	Non-Essential
MAB_1767	0.161697	0.821652	Non-Essential	MAB_1767	0.188278	0.766077	Non-Essential
MAB_1768	0.182863	0.842461	Non-Essential	MAB_1768	0.372932	0.663859	Non-Essential
MAB_1769	0.0813371	0.896297	Non-Essential	MAB_1769	0.344027	0.537377	Non-Essential
MAB_1770	-0.134938	0.82628	Non-Essential	MAB_1770	-0.865022	0.151546	Non-Essential
MAB_1771	0.219046	0.796878	Non-Essential	MAB_1771	-0.13336	0.866945	Non-Essential
MAB_1773c	-1.46748	0.0200674	Non-Essential	MAB_1773c	-1.33525	0.0643134	Non-Essential
MAB_1774	-0.234455	0.49636	Non-Essential	MAB_1774	0.0474513	0.894578	Non-Essential
MAB_1775	-0.87358	0.0257339	Non-Essential	MAB_1775	-1.33215	0.00243476	Non-Essential
MAB_1776	-0.496828	0.221256	Non-Essential	MAB_1776	-0.560318	0.195278	Non-Essential
MAB_1777	-0.421536	0.597101	Non-Essential	MAB_1777	-1.57774	0.0500445	Non-Essential
MAB_1778	-1.37864	0.0250482	Non-Essential	MAB_1778	-1.63594	0.0181052	Non-Essential
MAB_1779	-2.11545	0.000246771	Non-Essential	MAB_1779	-2.49188	0.000162913	Non-Essential
MAB_1780	-1.07506	0.0470714	Non-Essential	MAB_1780	-0.872335	0.163265	Non-Essential
MAB_1781	-3.51694	1.70232e-08	Non-Essential	MAB_1781	-3.87304	2.11e-07	Non-Essential
MAB_1782	-1.32298	1.37118e-05	Non-Essential	MAB_1782	-1.43932	6.97e-05	Non-Essential
MAB_1783	0.151587	0.834323	Non-Essential	MAB_1783	-0.000333366	0.999594	Non-Essential
MAB_1784	-2.12612	0.00034055	Non-Essential	MAB_1784	-2.85326	2.98e-05	Non-Essential
MAB_1785	-2.0833	1.98724e-13	Non-Essential	MAB_1785	-2.27395	1.47e-09	Non-Essential
MAB_1786	-2.72583	1.02824e-18	Non-Essential	MAB_1786	-3.5229	2.47e-20	Non-Essential
MAB_1787	-4.53126	1.75042e-11	Non-Essential	MAB_1787	-7.76915	1e-21	Non-Essential
MAB_1788	-2.39988	3.8121e-06	Non-Essential	MAB_1788	-2.35895	9.2e-05	Non-Essential
MAB_1789	-1.64778	0.0011834	Non-Essential	MAB_1789	-1.14527	0.0519823	Non-Essential
MAB_1790	-2.2176	2.3862e-05	Non-Essential	MAB_1790	-2.4369	0.000115133	Non-Essential
MAB_1791	-3.86868	3.36477e-11	Non-Essential	MAB_1791	-6.6526	1.06e-19	Non-Essential
MAB_1792	-4.37813	5.8095e-16	Non-Essential	MAB_1792	-4.4241	2.96e-10	Non-Essential
MAB_1793	-1.90311	0.000402113	Non-Essential	MAB_1793	-1.36469	0.0262659	Non-Essential
MAB_1794	-2.62575	0.00024277	Non-Essential	MAB_1794	-2.96139	0.000711036	Non-Essential
MAB_1795	-4.37674	8.19986e-18	Non-Essential	MAB_1795	-5.31081	3.46e-16	Non-Essential
MAB_1796	-1.80269	3.98409e-21	Non-Essential	MAB_1796	-1.4852	3.88e-09	Non-Essential
MAB_1797	-3.56683	8.19536e-23	Non-Essential	MAB_1797	-3.74667	4.33e-18	Non-Essential
MAB_1798	-4.067	8.69911e-57	Non-Essential	MAB_1798	-4.44785	6.12e-42	Non-Essential
MAB_1799	-4.75737	5.49492e-32	Non-Essential	MAB_1799	-6.78441	3.18e-37	Non-Essential
MAB_1800	-3.10131	5.84042e-23	Non-Essential	MAB_1800	-3.06352	3.03e-15	Non-Essential
MAB_1801	-2.67127	2.42568e-52	Non-Essential	MAB_1801	-2.67373	3.39e-31	Non-Essential
MAB_1802	-1.38087	0.00236866	Non-Essential	MAB_1802	-0.83699	0.102411	Non-Essential
MAB_1803	-1.74814	1.40445e-09	Non-Essential	MAB_1803	-1.49268	8.55e-05	Non-Essential
MAB_1804	-1.76379	0.00187828	Non-Essential	MAB_1804	-1.67519	0.014526	Non-Essential
MAB_1805	-2.62498	5.77563e-22	Non-Essential	MAB_1805	-3.08232	2.05e-17	Non-Essential
MAB_1806	-1.3656	0.0384485	Non-Essential	MAB_1806	-1.92723	0.0114109	Non-Essential
MAB_1807	-2.69784	2.05377e-13	Non-Essential	MAB_1807	-2.47404	6.71e-08	Non-Essential
MAB_1808	-1.77387	0.013882	Non-Essential	MAB_1808	-1.11356	0.164505	Non-Essential
MAB_1809	-1.87139	9.24558e-09	Non-Essential	MAB_1809	-1.63829	7.24e-05	Non-Essential
MAB_1810	-1.68652	1.50843e-07	Non-Essential	MAB_1810	-1.70959	1.61e-05	Non-Essential
MAB_1811	-1.89053	0.000187548	Non-Essential	MAB_1811	-2.17515	0.000212801	Non-Essential
MAB_1812c	0.561204	0.371311	Non-Essential	MAB_1812c	0.957213	0.139128	Non-Essential
MAB_1813	-0.307076	0.630227	Non-Essential	MAB_1813	-0.498192	0.435947	Non-Essential
MAB_1814	0.295725	0.663251	Non-Essential	MAB_1814	0.551712	0.399242	Non-Essential
MAB_1815	-0.301252	0.63612	Non-Essential	MAB_1815	-0.161581	0.799138	Non-Essential
MAB_1816c	-0.319584	0.454926	Non-Essential	MAB_1816c	-0.447282	0.339733	Non-Essential
MAB_1817c	-2.39438	0.00127763	Non-Essential	MAB_1817c	-2.73275	0.00147262	Non-Essential
MAB_1818	-2.19983	7.73736e-06	Non-Essential	MAB_1818	-2.50022	2.88e-05	Non-Essential
MAB_1819c	-0.126385	0.839591	Non-Essential	MAB_1819c	-0.0467882	0.936792	Non-Essential
MAB_1820c	0.931361	0.0679325	Non-Essential	MAB_1820c	0.881459	0.107865	Non-Essential
MAB_1821	-0.868382	9.39292e-05	Non-Essential	MAB_1821	-1.03956	4.73e-05	Non-Essential
MAB_1822	1.54516	6.51103e-05	Non-Essential	MAB_1822	1.9335	3.15e-05	Non-Essential
MAB_1823c	1.38823	9.02096e-06	Non-Essential	MAB_1823c	1.77529	1.36e-06	Non-Essential
MAB_1825c	1.45182	0.00570476	Non-Essential	MAB_1825c	1.87054	0.0024832	Non-Essential
MAB_1826	1.32618	3.42932e-05	Non-Essential	MAB_1826	1.34872	0.000396723	Non-Essential
MAB_1827c	0.292849	0.574604	Non-Essential	MAB_1827c	0.251675	0.629792	Non-Essential
MAB_1828	0.36908	0.532499	Non-Essential	MAB_1828	0.449934	0.460961	Non-Essential
MAB_1829	0.66689	0.20808	Non-Essential	MAB_1829	0.589649	0.310094	Non-Essential
MAB_1830	0.283109	0.530411	Non-Essential	MAB_1830	0.487224	0.298216	Non-Essential
MAB_1831	-0.748584	0.318282	Non-Essential	MAB_1831	-0.184733	0.816743	Non-Essential
MAB_1832	-1.26496	3.59487e-05	Non-Essential	MAB_1832	-1.113	0.00345967	Non-Essential
MAB_1833	0.208807	0.679851	Non-Essential	MAB_1833	0.432906	0.36661	Non-Essential
MAB_1834	-0.452695	0.381575	Non-Essential	MAB_1834	-0.537156	0.315914	Non-Essential
MAB_1835c	0.174561	0.690039	Non-Essential	MAB_1835c	0.308514	0.468087	Non-Essential
MAB_1836	-2.81768	1.45557e-05	Non-Essential	MAB_1836	-2.64214	0.000521352	Non-Essential
MAB_1837c	0.156019	0.868472	Non-Essential	MAB_1837c	-0.495352	0.558505	Non-Essential
MAB_1838	-0.483955	0.289104	Non-Essential	MAB_1838	-0.637695	0.185689	Non-Essential
MAB_1839	0.576247	0.126968	Non-Essential	MAB_1839	0.811959	0.0391422	Non-Essential
MAB_1840c	-0.119299	0.862332	Non-Essential	MAB_1840c	-0.422208	0.503014	Non-Essential
MAB_1841c	0.485022	0.443523	Non-Essential	MAB_1841c	0.320256	0.615583	Non-Essential
MAB_1842c	-0.893656	0.125051	Non-Essential	MAB_1842c	-0.89998	0.158608	Non-Essential
MAB_1843	-1.68787	0.00319116	Non-Essential	MAB_1843	-1.95115	0.00256632	Non-Essential
MAB_1844	-0.644326	0.260697	Non-Essential	MAB_1844	-0.739311	0.21323	Non-Essential
MAB_1845c	-1.30955	0.000786796	Non-Essential	MAB_1845c	-1.82331	9.46e-05	Non-Essential
MAB_1846	-1.17452	0.0101204	Non-Essential	MAB_1846	-1.17324	0.023965	Non-Essential
MAB_1847	-0.850792	0.0270536	Non-Essential	MAB_1847	-1.16364	0.00821338	Non-Essential
MAB_1848	-0.980433	0.180677	Non-Essential	MAB_1848	-2.26068	0.00502474	Non-Essential
MAB_1849	-0.64446	0.148306	Non-Essential	MAB_1849	-0.367979	0.442539	Non-Essential
MAB_1850c	-1.072	0.0477771	Non-Essential	MAB_1850c	-1.52482	0.0151779	Non-Essential
MAB_1851	0.215735	0.644928	Non-Essential	MAB_1851	0.104552	0.821777	Non-Essential
MAB_1852c	-0.198042	0.787387	Non-Essential	MAB_1852c	-0.630565	0.356238	Non-Essential
MAB_1853c	-3.01151	0.000114688	Non-Essential	MAB_1853c	-3.28404	0.000365501	Non-Essential
MAB_1854c	-0.726461	0.0152039	Non-Essential	MAB_1854c	-0.463169	0.184609	Non-Essential
MAB_1855c	-3.68583	1.57216e-14	Non-Essential	MAB_1855c	-4.03652	9.01e-13	Non-Essential
MAB_1856	-2.73566	1.29639e-06	Non-Essential	MAB_1856	-2.6233	8.94e-05	Non-Essential
MAB_1857c	0.217975	0.761252	Non-Essential	MAB_1857c	0.735732	0.273183	Non-Essential
MAB_1858	0.109932	0.88157	Non-Essential	MAB_1858	0.591698	0.37703	Non-Essential
MAB_1859	-0.729145	0.125538	Non-Essential	MAB_1859	-0.535877	0.319556	Non-Essential
MAB_1860	-2.86593	8.25402e-12	Non-Essential	MAB_1860	-3.54651	2.65e-11	Non-Essential
MAB_1861c	-1.48501	0.011746	Non-Essential	MAB_1861c	-2.12964	0.0014696	Non-Essential
MAB_1862	-1.71085	0.00121102	Non-Essential	MAB_1862	-1.74678	0.00326168	Non-Essential
MAB_1863	-0.708887	0.157148	Non-Essential	MAB_1863	-0.328909	0.5668	Non-Essential
MAB_1864	-2.51139	1.93415e-10	Non-Essential	MAB_1864	-2.62584	1.87e-07	Non-Essential
MAB_1865	-1.70313	9.14624e-08	Non-Essential	MAB_1865	-2.33537	3.35e-09	Non-Essential
MAB_1866c	-2.30375	2.31074e-12	Non-Essential	MAB_1866c	-3.93604	7.02e-23	Non-Essential
MAB_1867	-1.02699	0.0260621	Non-Essential	MAB_1867	-0.659518	0.210954	Non-Essential
MAB_1868c	-1.81253	3.44176e-08	Non-Essential	MAB_1868c	-2.03994	5.51e-07	Non-Essential
MAB_1869c	0.597883	0.237315	Non-Essential	MAB_1869c	0.691535	0.213614	Non-Essential
MAB_1870	0.0786719	0.900718	Non-Essential	MAB_1870	0.0326971	0.9545	Non-Essential
MAB_1871	-4.432	2.50479e-17	Non-Essential	MAB_1871	-5.10093	1.55e-15	Non-Essential
MAB_1872c	1.46042	0.0753975	Non-Essential	MAB_1872c	1.69894	0.0630927	Non-Essential
MAB_1873c	1.0494	0.0822236	Non-Essential	MAB_1873c	0.948889	0.162209	Non-Essential
MAB_1874	-3.05669	7.70881e-09	Non-Essential	MAB_1874	-3.61646	2.25e-08	Non-Essential
MAB_1875c	-0.958577	0.0610855	Non-Essential	MAB_1875c	-1.16924	0.0374382	Non-Essential
MAB_1876c	0.0899718	0.879288	Non-Essential	MAB_1876c	-1.50893	0.00479743	Non-Essential
MAB_1877c	-10.4182	1.85039e-90	Essential	MAB_1877c	-10.3128	2.51e-61	Essential
MAB_1878c	-7.97546	6.9208e-28	Non-Essential	MAB_1878c	-8.00791	1.49e-18	Non-Essential
MAB_1879c	-8.53827	2.42128e-45	Essential	MAB_1879c	-9.21392	4.06e-31	Essential
MAB_1880c	-4.70825	3.00611e-29	Non-Essential	MAB_1880c	-6.38964	1.14e-36	Non-Essential
MAB_1881c	1.2073	0.0300001	Non-Essential	MAB_1881c	1.34008	0.0324697	Non-Essential
MAB_1882c	-0.650973	0.241108	Non-Essential	MAB_1882c	-0.868613	0.146367	Non-Essential
MAB_1883c	0.444337	0.546805	Non-Essential	MAB_1883c	-0.218873	0.773463	Non-Essential
MAB_1884c	-2.83401	1.19673e-27	Non-Essential	MAB_1884c	-10.8283	1.23e-174	Essential
MAB_1885	0.535424	0.443982	Non-Essential	MAB_1885	0.533367	0.43935	Non-Essential
MAB_1886	1.16684	0.182926	Non-Essential	MAB_1886	0.214669	0.825299	Non-Essential
MAB_1887	-0.549519	0.489463	Non-Essential	MAB_1887	-0.78895	0.332448	Non-Essential
MAB_1888	-0.860136	0.138616	Non-Essential	MAB_1888	-0.892686	0.160541	Non-Essential
MAB_1889	0.310555	0.414903	Non-Essential	MAB_1889	0.842407	0.0270087	Non-Essential
MAB_1890c	0.296548	0.706344	Non-Essential	MAB_1890c	0.658678	0.377981	Non-Essential
MAB_1891	0.223812	0.728147	Non-Essential	MAB_1891	0.806556	0.204235	Non-Essential
MAB_1892	-0.925915	0.0105895	Non-Essential	MAB_1892	-1.05695	0.0168286	Non-Essential
MAB_1893	-1.0155	0.0441363	Non-Essential	MAB_1893	-1.30437	0.021458	Non-Essential
MAB_1894c	-1.6365	1.31017e-07	Non-Essential	MAB_1894c	-1.40383	0.000303291	Non-Essential
MAB_1895c	-0.367747	0.387589	Non-Essential	MAB_1895c	-0.0928399	0.838566	Non-Essential
MAB_1896c	0.954111	0.167171	Non-Essential	MAB_1896c	0.943867	0.207715	Non-Essential
MAB_1897c	-0.501867	0.321096	Non-Essential	MAB_1897c	-0.279848	0.606931	Non-Essential
MAB_1898	-0.489063	0.359304	Non-Essential	MAB_1898	-0.161922	0.763336	Non-Essential
MAB_1899c	-6.77919	7.33309e-58	Non-Essential	MAB_1899c	-9.60204	5.25e-62	Essential
MAB_1900c	1.19664	0.0344715	Non-Essential	MAB_1900c	1.86598	0.00183252	Non-Essential
MAB_1901c	-3.27733	3.25428e-06	Non-Essential	MAB_1901c	-3.51371	4.62e-05	Non-Essential
MAB_1902	-0.83511	0.11818	Non-Essential	MAB_1902	-0.513435	0.386979	Non-Essential
MAB_1903	-1.28366	0.00529254	Non-Essential	MAB_1903	-1.26995	0.0210195	Non-Essential
MAB_1904	-1.94265	0.000118512	Non-Essential	MAB_1904	-1.96101	0.000958269	Non-Essential
MAB_1905	-6.86308	1.19859e-58	Non-Essential	MAB_1905	-6.65437	8.26e-37	Non-Essential
MAB_1906	-1.58966	0.000398806	Non-Essential	MAB_1906	-1.15536	0.0252636	Non-Essential
MAB_1907	-1.59123	2.73258e-05	Non-Essential	MAB_1907	-1.65335	0.000318414	Non-Essential
MAB_1908c	0.0307487	0.95535	Non-Essential	MAB_1908c	-0.278116	0.571183	Non-Essential
MAB_1909c	-0.418692	0.463003	Non-Essential	MAB_1909c	-0.809	0.163157	Non-Essential
MAB_1910c	-0.566905	0.525712	Non-Essential	MAB_1910c	-0.439613	0.628861	Non-Essential
MAB_1911c	-0.632046	0.136822	Non-Essential	MAB_1911c	-1.04996	0.0232302	Non-Essential
MAB_1912c	0.0694635	0.93347	Non-Essential	MAB_1912c	0.156917	0.829793	Non-Essential
MAB_1913	-0.0739764	0.86721	Non-Essential	MAB_1913	-0.665616	0.108886	Non-Essential
MAB_1914c	-0.608238	0.182789	Non-Essential	MAB_1914c	-0.726696	0.147178	Non-Essential
MAB_1915	-0.238637	0.526548	Non-Essential	MAB_1915	-0.809698	0.0389133	Non-Essential
MAB_1916c	-9.81537	1.41843e-74	Essential	MAB_1916c	-10.4288	2.92e-54	Essential
MAB_1917	0.180917	0.739079	Non-Essential	MAB_1917	0.227244	0.67436	Non-Essential
MAB_1918	1.14608	0.00131042	Non-Essential	MAB_1918	0.903563	0.0295319	Non-Essential
MAB_1919	-0.36335	0.321678	Non-Essential	MAB_1919	-0.849687	0.0216732	Non-Essential
MAB_1920	-10.1658	3.37668e-110	Essential	MAB_1920	-11.0856	2.05e-75	Essential
MAB_1921	-2.24995	2.5356e-17	Non-Essential	MAB_1921	-3.26237	3.81e-22	Non-Essential
MAB_1922	0.668311	0.418042	Non-Essential	MAB_1922	-1.98098	0.0242756	Non-Essential
MAB_1923c	-1.21674	0.0926297	Non-Essential	MAB_1923c	-2.56876	0.00105856	Non-Essential
MAB_1924	-0.871056	0.250275	Non-Essential	MAB_1924	-0.85055	0.288884	Non-Essential
MAB_1925	0.469573	0.542764	Non-Essential	MAB_1925	0.432527	0.595949	Non-Essential
MAB_1926	-0.487218	0.412073	Non-Essential	MAB_1926	-0.505023	0.390375	Non-Essential
MAB_1927	-2.01915	5.31374e-06	Non-Essential	MAB_1927	-2.17563	6.19e-05	Non-Essential
MAB_1928c	-0.414977	0.475589	Non-Essential	MAB_1928c	-0.812079	0.175571	Non-Essential
MAB_1929	-2.09957	8.66809e-08	Non-Essential	MAB_1929	-2.97115	6.76e-10	Non-Essential
MAB_1930c	-2.18544	0.00125828	Non-Essential	MAB_1930c	-2.28127	0.00563715	Non-Essential
MAB_1931c	-0.229046	0.776122	Non-Essential	MAB_1931c	-0.264138	0.726149	Non-Essential
MAB_1932c	-0.31394	0.473901	Non-Essential	MAB_1932c	-0.530294	0.234189	Non-Essential
MAB_1933c	-10.5881	1.06926e-167	Essential	MAB_1933c	-11.693	2.79e-98	Essential
MAB_1934	-0.689355	0.372196	Non-Essential	MAB_1934	-1.26465	0.110731	Non-Essential
MAB_1935	0.250643	0.588561	Non-Essential	MAB_1935	0.557473	0.247998	Non-Essential
MAB_1936	-1.61246	0.00019836	Non-Essential	MAB_1936	-1.53248	0.00184173	Non-Essential
MAB_1937	-0.308876	0.376141	Non-Essential	MAB_1937	0.0604589	0.867377	Non-Essential
MAB_1938c	0.0792033	0.923512	Non-Essential	MAB_1938c	0.394978	0.597273	Non-Essential
MAB_1939	-0.0405887	0.940513	Non-Essential	MAB_1939	0.09571	0.848094	Non-Essential
MAB_1940c	-5.86059	2.17259e-28	Non-Essential	MAB_1940c	-7.70818	5.97e-31	Non-Essential
MAB_1942c	-6.34603	2.92531e-52	Non-Essential	MAB_1942c	-7.40434	4.02e-42	Non-Essential
MAB_1943c	-6.81222	2.39923e-50	Non-Essential	MAB_1943c	-10.206	8.83e-50	Essential
MAB_1944c	0.339452	0.591956	Non-Essential	MAB_1944c	-0.0636089	0.92225	Non-Essential
MAB_1945c	-7.11545	1.41786e-32	Non-Essential	MAB_1945c	-6.60856	1.38e-19	Non-Essential
MAB_1946	-1.47154	0.0631208	Non-Essential	MAB_1946	-1.26454	0.135082	Non-Essential
MAB_1947	0.967245	0.132142	Non-Essential	MAB_1947	-0.770871	0.276702	Non-Essential
MAB_1948c	0.33147	0.535355	Non-Essential	MAB_1948c	-0.171563	0.741887	Non-Essential
MAB_1949	-0.221574	0.611245	Non-Essential	MAB_1949	-1.21491	0.00511587	Non-Essential
MAB_1950	-4.50219	2.84845e-28	Non-Essential	MAB_1950	-9.68837	2.19e-65	Essential
MAB_1951c	-0.49691	0.084659	Non-Essential	MAB_1951c	-0.294278	0.378819	Non-Essential
MAB_1952c	-0.384359	0.519101	Non-Essential	MAB_1952c	-0.387218	0.516012	Non-Essential
MAB_1953c	-0.986369	0.026284	Non-Essential	MAB_1953c	-1.1283	0.0278264	Non-Essential
MAB_1954c	-2.55041	1.84185e-07	Non-Essential	MAB_1954c	-2.67907	5.94e-06	Non-Essential
MAB_1955c	-0.131593	0.864006	Non-Essential	MAB_1955c	-1.40547	0.0507608	Non-Essential
MAB_1956	0.305864	0.595851	Non-Essential	MAB_1956	0.656295	0.236752	Non-Essential
MAB_1957	-3.88315	6.77271e-09	Non-Essential	MAB_1957	-3.03365	0.00011723	Non-Essential
MAB_1958c	0.256028	0.652004	Non-Essential	MAB_1958c	0.0624827	0.912567	Non-Essential
MAB_1959	-0.830123	0.276347	Non-Essential	MAB_1959	-0.718883	0.366243	Non-Essential
MAB_1960c	-11.8561	7.42762e-175	Essential	MAB_1960c	-12.0822	6.22e-113	Essential
MAB_1961	-6.50997	2.43456e-44	Non-Essential	MAB_1961	-10.1209	4.58e-48	Essential
MAB_1962	-6.18269	1.26763e-25	Non-Essential	MAB_1962	-7.97183	3.67e-29	Non-Essential
MAB_1963	1.38203	0.00650176	Non-Essential	MAB_1963	1.32801	0.0273104	Non-Essential
MAB_1964	0.723459	0.227662	Non-Essential	MAB_1964	0.115361	0.857006	Non-Essential
MAB_1965c	1.40553	0.0386934	Non-Essential	MAB_1965c	1.70948	0.0213752	Non-Essential
MAB_1966c	-2.04131	4.65012e-11	Non-Essential	MAB_1966c	-2.40295	1.96e-10	Non-Essential
MAB_1967c	-7.23488	7.65533e-77	Non-Essential	MAB_1967c	-8.89224	1.18e-66	Essential
MAB_1968c	-6.78457	2.55216e-49	Non-Essential	MAB_1968c	-7.72308	3.78e-41	Non-Essential
MAB_1969c	-7.88641	3.68155e-76	Non-Essential	MAB_1969c	-10.7649	6.39e-62	Essential
MAB_1970	-8.89823	5.22332e-40	Essential	MAB_1970	-8.74357	1.83e-26	Essential
MAB_1971c	1.11567	0.0010879	Non-Essential	MAB_1971c	1.06247	0.0126399	Non-Essential
MAB_1972c	0.677993	0.240036	Non-Essential	MAB_1972c	0.970751	0.108005	Non-Essential
MAB_1973	0.998899	0.178272	Non-Essential	MAB_1973	0.490797	0.544792	Non-Essential
MAB_1974	0.981023	0.014666	Non-Essential	MAB_1974	-0.0573162	0.8976	Non-Essential
MAB_1975	0.104513	0.807239	Non-Essential	MAB_1975	-0.244406	0.561872	Non-Essential
MAB_1976	-10.2466	9.78302e-94	Essential	MAB_1976	-10.4298	8.26e-68	Essential
MAB_1977	0.0961294	0.896297	Non-Essential	MAB_1977	-0.35715	0.597702	Non-Essential
MAB_1978c	-0.776574	0.0176884	Non-Essential	MAB_1978c	-0.872513	0.023172	Non-Essential
MAB_1979	-8.20412	1.83398e-28	Non-Essential	MAB_1979	-8.02888	1.27e-18	Non-Essential
MAB_1980c	-1.51238	0.00204814	Non-Essential	MAB_1980c	-1.66998	0.00312979	Non-Essential
MAB_1981	0.161061	0.826338	Non-Essential	MAB_1981	-0.157578	0.815567	Non-Essential
MAB_1982	-1.95499	1.29334e-07	Non-Essential	MAB_1982	-2.33765	5.82e-07	Non-Essential
MAB_1983	1.60144	0.0370755	Non-Essential	MAB_1983	2.08844	0.0128683	Non-Essential
MAB_1984	-1.77807	0.000174594	Non-Essential	MAB_1984	-1.57637	0.00698014	Non-Essential
MAB_1985	1.8396	3.01895e-07	Non-Essential	MAB_1985	1.44219	0.0006826	Non-Essential
MAB_1986	1.33461	0.0314734	Non-Essential	MAB_1986	1.32735	0.0606475	Non-Essential
MAB_1987	-10.3913	7.29952e-93	Essential	MAB_1987	-10.7588	2.94e-61	Essential
MAB_1988c	-1.20932	0.000377042	Non-Essential	MAB_1988c	-0.837647	0.0393627	Non-Essential
MAB_1989c	1.27012	0.0515378	Non-Essential	MAB_1989c	1.11989	0.110933	Non-Essential
MAB_1990	0.15705	0.859798	Non-Essential	MAB_1990	-0.28237	0.721504	Non-Essential
MAB_1991c	-3.36049	1.78094e-15	Non-Essential	MAB_1991c	-3.59738	3.57e-12	Non-Essential
MAB_1992c	-2.67502	7.42808e-09	Non-Essential	MAB_1992c	-4.45719	1.27e-15	Non-Essential
MAB_1993	0.416894	0.422141	Non-Essential	MAB_1993	0.489863	0.371305	Non-Essential
MAB_1994c	0.301142	0.614978	Non-Essential	MAB_1994c	0.317384	0.605132	Non-Essential
MAB_1995c	0.455713	0.382298	Non-Essential	MAB_1995c	0.787699	0.147861	Non-Essential
MAB_1996	-2.43743	0.00105882	Non-Essential	MAB_1996	-2.9588	0.000447029	Non-Essential
MAB_1997	-4.60924	2.81591e-25	Non-Essential	MAB_1997	-4.42913	3.12e-15	Non-Essential
MAB_1998	-7.34108	3.27956e-90	Non-Essential	MAB_1998	-7.42335	7.72e-59	Non-Essential
MAB_1999	-6.46029	3.23313e-58	Non-Essential	MAB_1999	-6.09652	5.53e-34	Non-Essential
MAB_2000	-10.7731	9.2212e-136	Essential	MAB_2000	-11.5572	1.18e-87	Essential
MAB_2001	-11.2047	2.43964e-129	Essential	MAB_2001	-11.4944	4.53e-83	Essential
MAB_2002	-10.3695	1.85833e-82	Essential	MAB_2002	-10.6438	3.26e-59	Essential
MAB_2003	-9.82293	7.27535e-76	Essential	MAB_2003	-10.2543	1.37e-48	Essential
MAB_2004	-10.58	2.98794e-119	Essential	MAB_2004	-10.4268	8.59e-79	Essential
MAB_2005	-8.3267	2.99721e-104	Essential	MAB_2005	-7.6973	4.57e-56	Non-Essential
MAB_2006	-11.1098	5.57599e-116	Essential	MAB_2006	-11.3205	6.25e-78	Essential
MAB_2007	-11.4552	7.49876e-148	Essential	MAB_2007	-11.668	7.55e-96	Essential
MAB_2008	-5.31095	3.39311e-21	Non-Essential	MAB_2008	-4.60178	1.37e-11	Non-Essential
MAB_2009	-7.02874	3.36265e-26	Non-Essential	MAB_2009	-6.34804	2.12e-14	Non-Essential
MAB_2010	-1.27983	0.0128471	Non-Essential	MAB_2010	-1.18932	0.0468047	Non-Essential
MAB_2011	-0.556458	0.365552	Non-Essential	MAB_2011	-0.767836	0.220927	Non-Essential
MAB_2012	-10.3899	9.28383e-82	Essential	MAB_2012	-10.5138	6.38e-57	Essential
MAB_2013c	0.994449	0.0329202	Non-Essential	MAB_2013c	1.09711	0.0339187	Non-Essential
MAB_2014c	-2.27443	0.00206909	Non-Essential	MAB_2014c	-1.76835	0.0401949	Non-Essential
MAB_2015c	1.01722	0.172343	Non-Essential	MAB_2015c	1.43762	0.0724514	Non-Essential
MAB_2016	-2.18451	0.000786796	Non-Essential	MAB_2016	-3.94233	1.48e-07	Non-Essential
MAB_2017	-9.88292	2.57098e-85	Essential	MAB_2017	-10.5186	7.53e-59	Essential
MAB_2018	1.12154	0.180684	Non-Essential	MAB_2018	-0.0947211	0.918588	Non-Essential
[truncated: 2,945 more rows]
