# Supplementary material for: The role of colony morphotype in shaping gene essentiality in Mycobacteroides abscessus
Source: Proc Natl Acad Sci U S A. 2025 Sep 30;122(40):e2500719122. doi: 10.1073/pnas.2500719122 (PMC12519085; doi:10.1073/pnas.2500719122)
Supplement: Supplementary file 5 — Dataset S04 (XLSX) [file pnas.2500719122.sd04.xlsx]

## Sheet: Dataset S4A
Dataset S4A: Determination of Morphotype Gene Essentiality Thresholds for MABS and MABR Tn-seq Data
Smooth + Rifat et al	Gene	Locus	Log2 Fold Change	Adjusted P-value
1	dnaA	MAB_0001	-10.6181	4.93295e-116
2	pheS	MAB_2334	-10.1041	9.06633e-74
3	rplB	MAB_3817c	-9.8881	4.75872e-75
4	hisS	MAB_2872c	-10.9586	1.35975e-93
5	secY	MAB_3784c	-11.2584	3.91511e-104
6	rplC	MAB_3820c	-9.6966	4.35097e-56
7	aspS	MAB_2865c	-10.6154	2.94217e-106
8	gyrB	MAB_0006	-10.3534	3.43343e-159
9	dnaE	MAB_2696c	-11.7759	1.17405e-210
10	rpoA	MAB_3770c	-9.77146	1.9618e-53
11	rpoB	MAB_3869c	-11.4548	2.3198e-136
12	rpsC	MAB_3814c	-9.93811	5.77012e-68
13	rplF	MAB_3797c	-8.93709	3.15033e-36
14	alaS	MAB_2851c	-11.346	1.93889e-127
15	leuS	MAB_4923c	-11.87	1.07294e-180
16	serS	MAB_0153	-10.4127	2.47388e-119
17	rplD	MAB_3819c	-8.4603	5.20669e-27
18	gyrA	MAB_0019	-11.6305	4.83064e-128
19	metK	MAB_2820c	-10.5755	9.85941e-77
20	ftsY	MAB_3241c	-9.53753	6.32305e-61
21	thrS	MAB_2898c	-10.9543	3.18934e-151
22	valS	MAB_1603	-11.0828	9.75093e-117
Rough data	Gene	Locus	Log2 Fold Change	Adjusted P-value
1	dnaA	MAB_0001	-11.5297	1.9623e-60
2	pheS	MAB_2334	-8.79921	3.69355e-39
3	rplB	MAB_3817c	-10.3506	1.6342e-43
4	hisS	MAB_2872c	-11.2707	3.13409e-56
5	secY	MAB_3784c	-11.5181	3.77522e-61
6	rplC	MAB_3820c	-9.91941	1.13055e-33
7	aspS	MAB_2865c	-11.315	6.30986e-56
8	gyrB	MAB_0006	-11.9326	3.50294e-69
9	dnaE	MAB_2696c	-12.9685	1.27036e-92
10	rpoA	MAB_3770c	-9.95298	6.5914e-33
11	rpoB	MAB_3869c	-12.1548	2.14945e-74
12	rpsC	MAB_3814c	-10.3459	1.3777e-39
13	rplF	MAB_3797c	-8.77992	1.70618e-20
14	alaS	MAB_2851c	-11.9723	1.56826e-69
15	leuS	MAB_4923c	-12.7321	2.07838e-87
16	serS	MAB_0153	-11.418	1.66713e-58
17	rplD	MAB_3819c	-7.95778	1.28228e-14
18	gyrA	MAB_0019	-11.7836	3.10268e-74
19	metK	MAB_2820c	-10.7229	4.38463e-46
20	ftsY	MAB_3241c	-9.94768	7.55828e-37
21	thrS	MAB_2898c	-12.0927	2.58637e-72
22	valS	MAB_1603	-11.7251	3.11175e-64
		Minimum	-12.9685	1.17405e-210
		Maximum	-7.95778	1.28228e-14
		Cut-off	-7	2e-14

## Sheet: Dataset S4B
Dataset S4B: Determination of MABS and MABR Unique Essential Genes from Frozen Library Stocks using Monte Carlo and Differential Frequency Analysis
Smooth Monte Carlo Analysis				Rough Monte Carlo Analysis				Smooth vs Rough Differential Frequency Analysis
Gene locus	Log2 Fold Change	Adjusted P-value	Meets Monte Carlo essentiality criteria?	Log2 Fold Change	log2FoldChange_TRUE	Adjusted P-value	Meets Monte Carlo essentiality criteria?	Gene locus	Log2 Fold Change	p-value	Differential frequency in which strain?	Final Essentiality Call
MAB_0001	-10.6181	4.93295e-116	Yes	MAB_0001	-11.5297	1.9623e-60	Yes	MAB_0001	-0.38716	0.620733	0	Essential in Both Libraries
MAB_0002	-10.04	1.80733e-65	Yes	MAB_0002	-10.2359	3.94352e-39	Yes	MAB_0002	-0.164995	0.833213	0	Essential in Both Libraries
MAB_0003	-0.488171	0.242776	0	MAB_0003	0.115078	0.889741	0	MAB_0003	0.668096	0.16889	0	Not Essential
MAB_0004	-0.614665	0.17181	0	MAB_0004	-2.31404	0.000199826	0	MAB_0004	-1.57659	0.000751581	0	Not Essential
MAB_0005	-7.84384	1.15859e-20	Yes	MAB_0005	-7.15021	2.67823e-10	0	MAB_0005	-0.032268	0.96718	0	Ambigious Essentiality
MAB_0006	-10.3534	3.43343e-159	Yes	MAB_0006	-11.9326	3.50294e-69	Yes	MAB_0006	-0.817686	0.293786	0	Essential in Both Libraries
MAB_0007	1.23921	0.000358768	0	MAB_0007	1.62588	0.00315522	0	MAB_0007	0.481172	0.205941	0	Not Essential
MAB_0008	-0.63801	0.469641	0	MAB_0008	0.514121	0.70396	0	MAB_0008	0.982884	0.071399	0	Not Essential
MAB_0009	0.852101	0.195741	0	MAB_0009	0.905088	0.394422	0	MAB_0009	0.258405	0.424567	0	Not Essential
MAB_0010c	1.18207	0.0113991	0	MAB_0010c	0.639699	0.420673	0	MAB_0010c	-0.523848	0.0391735	0	Not Essential
MAB_0011c	1.36571	0.00110139	0	MAB_0011c	0.875695	0.224036	0	MAB_0011c	-0.441163	0.113462	0	Not Essential
MAB_0012c	2.36984	3.34226e-06	0	MAB_0012c	1.78883	0.0271553	0	MAB_0012c	-0.530571	0.136419	0	Not Essential
MAB_0013c	1.83299	1.2518e-05	0	MAB_0013c	1.6573	0.0109732	0	MAB_0013c	-0.0762997	0.827604	0	Not Essential
MAB_0014	1.43877	0.0541884	0	MAB_0014	1.90082	0.0826384	0	MAB_0014	0.788413	0.00214073	0	Not Essential
MAB_0015	2.0295	0.00225874	0	MAB_0015	2.24793	0.0219818	0	MAB_0015	0.319148	0.459496	0	Not Essential
MAB_0016	1.92716	3.02793e-12	0	MAB_0016	1.55189	0.000422137	0	MAB_0016	-0.29965	0.45153	0	Not Essential
MAB_0017	2.98566	6.34968e-05	0	MAB_0017	1.85936	0.118959	0	MAB_0017	-0.835974	0.116615	0	Not Essential
MAB_0018c	2.04554	1.4294e-05	0	MAB_0018c	1.70532	0.015874	0	MAB_0018c	-0.220339	0.697593	0	Not Essential
MAB_0019	-11.6305	4.83064e-128	Yes	MAB_0019	-11.7836	3.10268e-74	Yes	MAB_0019	-0.0127135	0.987035	0	Essential in Both Libraries
MAB_0020	1.19121	0.0569992	0	MAB_0020	1.95922	0.0364632	0	MAB_0020	0.954997	0.0338695	0	Not Essential
MAB_0022c	3.10009	1.41359e-18	0	MAB_0022c	2.65842	8.68117e-07	0	MAB_0022c	-0.276525	0.265294	0	Not Essential
MAB_0023	2.37206	6.49751e-11	0	MAB_0023	2.0884	0.000175932	0	MAB_0023	-0.14944	0.592943	0	Not Essential
MAB_0024c	0.337541	0.751291	0	MAB_0024c	-0.794065	0.614435	0	MAB_0024c	-0.935802	0.130416	0	Not Essential
MAB_0025	1.80917	0.0069398	0	MAB_0025	1.07053	0.310922	0	MAB_0025	-0.772349	0.00376449	0	Not Essential
MAB_0026	2.24976	8.63046e-07	0	MAB_0026	1.43477	0.0576368	0	MAB_0026	-0.766691	0.00346171	0	Not Essential
MAB_0027c	1.52381	0.00258221	0	MAB_0027c	0.87963	0.30961	0	MAB_0027c	-0.641622	0.0341584	0	Not Essential
MAB_0028c	0.364477	0.71064	0	MAB_0028c	0.123993	0.939641	0	MAB_0028c	-0.47237	0.370867	0	Not Essential
MAB_0029c	-0.149095	0.880351	0	MAB_0029c	0.855996	0.511131	0	MAB_0029c	0.633301	0.41547	0	Not Essential
MAB_0030	-1.26953	0.0113991	0	MAB_0030	-0.598409	0.523172	0	MAB_0030	-0.032268	0.96718	0	Not Essential
MAB_0031	2.03198	0.000150184	0	MAB_0031	1.52264	0.1026	0	MAB_0031	-0.410552	0.115007	0	Not Essential
MAB_0032	-1.68184	0.00424304	0	MAB_0032	-2.5879	0.00164468	0	MAB_0032	-0.957336	0.0191308	0	Not Essential
MAB_0033c	-2.41107	2.65677e-12	Yes, Reads mapped elsewhere, confirmed to be essential	MAB_0033c	-7.20973	1.04245e-45	Yes	MAB_0033c	-3.3711	8.49873e-07	Rough	Essential in Both Libraries
MAB_0034c	-1.16219	0.0086419	0	MAB_0034c	-7.37765	2.25114e-36	Yes	MAB_0034c	-4.05414	6.3865e-09	Rough	Essential in Rough Library
MAB_0035c	0.995776	0.0059657	0	MAB_0035c	1.66535	0.00253927	0	MAB_0035c	0.639396	0.0514964	0	Not Essential
MAB_0036c	1.17869	0.00145254	0	MAB_0036c	0.750369	0.253029	0	MAB_0036c	-0.354404	0.187562	0	Not Essential
MAB_0037c	-0.351177	0.466453	0	MAB_0037c	0.331397	0.669829	0	MAB_0037c	0.668227	0.0277573	0	Not Essential
MAB_0038c	2.36648	5.32239e-08	0	MAB_0038c	2.78523	2.62204e-05	0	MAB_0038c	0.48942	0.215302	0	Not Essential
MAB_0039c	-0.113434	0.756159	0	MAB_0039c	0.591743	0.270894	0	MAB_0039c	0.699292	0.00274587	0	Not Essential
MAB_0042	0.981853	0.0326919	0	MAB_0042	0.876377	0.261096	0	MAB_0042	-0.00807698	0.976525	0	Not Essential
MAB_0043	0.994331	0.0022348	0	MAB_0043	1.19749	0.0221049	0	MAB_0043	0.198212	0.633398	0	Not Essential
MAB_0044	-0.0729766	0.9074	0	MAB_0044	1.39188	0.0836471	0	MAB_0044	1.41061	0.00114135	0	Not Essential
MAB_0045	1.78977	0.0226665	0	MAB_0045	2.02739	0.0755031	0	MAB_0045	0.281413	0.594398	0	Not Essential
MAB_0046	-0.403302	0.701601	0	MAB_0046	-1.65178	0.263147	0	MAB_0046	-0.926586	0.0581892	0	Not Essential
MAB_0047	0.0594846	0.90726	0	MAB_0047	-0.0382491	0.965257	0	MAB_0047	-0.0511372	0.898196	0	Not Essential
MAB_0048	1.21785	0.130424	0	MAB_0048	0.101277	0.948419	0	MAB_0048	-0.878305	0.016746	0	Not Essential
MAB_0049	-0.0675761	0.942114	0	MAB_0049	1.87525	0.0737797	0	MAB_0049	1.9208	0.000130624	0	Not Essential
MAB_0050c	0.0419226	0.966251	0	MAB_0050c	0.905496	0.458077	0	MAB_0050c	0.871177	0.0752826	0	Not Essential
MAB_0051	0.298609	0.574879	0	MAB_0051	0.432883	0.602792	0	MAB_0051	0.240084	0.452549	0	Not Essential
MAB_0052	-0.594819	0.325513	0	MAB_0052	-1.15395	0.207026	0	MAB_0052	-0.590948	0.195873	0	Not Essential
MAB_0053c	-0.238795	0.683936	0	MAB_0053c	-0.508869	0.555641	0	MAB_0053c	-0.164912	0.525239	0	Not Essential
MAB_0054c	0.706969	0.258339	0	MAB_0054c	0.199449	0.865679	0	MAB_0054c	-0.509168	0.319729	0	Not Essential
MAB_0055c	0.541006	0.293934	0	MAB_0055c	-0.148209	0.87828	0	MAB_0055c	-0.540314	0.273017	0	Not Essential
MAB_0056c	-0.850766	0.000143542	0	MAB_0056c	-1.02756	0.00472448	0	MAB_0056c	-0.158096	0.584782	0	Not Essential
MAB_0057	1.45494	0.0465219	0	MAB_0057	0.825713	0.499319	0	MAB_0057	-0.478801	0.226542	0	Not Essential
MAB_0058c	0.829752	0.140817	0	MAB_0058c	0.188531	0.863286	0	MAB_0058c	-0.456192	0.168794	0	Not Essential
MAB_0059c	-0.939029	0.300729	0	MAB_0059c	-2.96217	0.0152013	0	MAB_0059c	-1.91802	0.00014982	0	Not Essential
MAB_0060	0.0393188	0.965255	0	MAB_0060	0.0125157	0.992388	0	MAB_0060	0.0656418	0.877183	0	Not Essential
MAB_0061	1.20504	0.00021175	0	MAB_0061	0.131857	0.855283	0	MAB_0061	-0.96754	0.0533056	0	Not Essential
MAB_0062	1.48936	2.68522e-06	0	MAB_0062	1.00089	0.0652177	0	MAB_0062	-0.415021	0.116172	0	Not Essential
MAB_0063c	-0.179218	0.818133	0	MAB_0063c	0.0981319	0.933806	0	MAB_0063c	0.293548	0.419204	0	Not Essential
MAB_0064c	0.77325	0.0765667	0	MAB_0064c	0.212325	0.796804	0	MAB_0064c	-0.376798	0.297445	0	Not Essential
MAB_0065c	1.94557	1.14404e-06	0	MAB_0065c	1.18965	0.0811106	0	MAB_0065c	-0.645866	0.0203142	0	Not Essential
MAB_0066c	2.09396	0.000236282	0	MAB_0066c	1.29405	0.167939	0	MAB_0066c	-0.546613	0.0582685	0	Not Essential
MAB_0067	0.552147	0.287081	0	MAB_0067	0.660307	0.44644	0	MAB_0067	0.195195	0.624441	0	Not Essential
MAB_0068	0.533845	0.477822	0	MAB_0068	1.48129	0.158296	0	MAB_0068	1.09056	0.00940907	0	Not Essential
MAB_0069	0.606979	0.242016	0	MAB_0069	0.25479	0.777452	0	MAB_0069	-0.261495	0.600624	0	Not Essential
MAB_0070	1.38345	0.0208063	0	MAB_0070	1.14164	0.222841	0	MAB_0070	-0.188454	0.441268	0	Not Essential
MAB_0071c	0.223887	0.722624	0	MAB_0071c	0.146378	0.888567	0	MAB_0071c	0.103502	0.832416	0	Not Essential
MAB_0072c	0.229941	0.718244	0	MAB_0072c	-0.477816	0.6322	0	MAB_0072c	-0.612549	0.107182	0	Not Essential
MAB_0073c	0.572989	0.380108	0	MAB_0073c	-0.930049	0.351509	0	MAB_0073c	-1.46404	0.000100981	0	Not Essential
MAB_0074c	0.219328	0.57245	0	MAB_0074c	0.316445	0.630836	0	MAB_0074c	0.164288	0.619161	0	Not Essential
MAB_0075	0.742769	0.0754289	0	MAB_0075	-0.362096	0.651152	0	MAB_0075	-0.981103	0.00273744	0	Not Essential
MAB_0076	1.62618	0.000759004	0	MAB_0076	1.44838	0.0566985	0	MAB_0076	-0.0239299	0.936519	0	Not Essential
MAB_0077	0.476092	0.483087	0	MAB_0077	0.677866	0.502102	0	MAB_0077	0.0418247	0.888461	0	Not Essential
MAB_0078	0.307886	0.452421	0	MAB_0078	-0.499868	0.450723	0	MAB_0078	-0.774523	0.0434047	0	Not Essential
MAB_0079c	-1.26953	0.0113991	0	MAB_0079c	-0.598409	0.523172	0	MAB_0079c	-0.032268	0.96718	0	Not Essential
MAB_0080c	0.258284	0.492613	0	MAB_0080c	-1.70926	0.000520432	0	MAB_0080c	-1.85595	3.10757e-07	0	Not Essential
MAB_0081	0.603321	0.0827455	0	MAB_0081	-0.407607	0.511779	0	MAB_0081	-0.964634	0.00565256	0	Not Essential
MAB_0082c	-0.545598	0.311743	0	MAB_0082c	-2.72105	8.36034e-05	0	MAB_0082c	-1.98161	0.000115781	0	Not Essential
MAB_0083	0.497211	0.411775	0	MAB_0083	1.91628	0.0200042	0	MAB_0083	1.42362	0.00497713	0	Not Essential
MAB_0084	1.27338	0.000297909	0	MAB_0084	0.683447	0.273255	0	MAB_0084	-0.460182	0.12364	0	Not Essential
MAB_0085c	0.16045	0.841543	0	MAB_0085c	-0.256343	0.836529	0	MAB_0085c	-0.339922	0.539552	0	Not Essential
MAB_0086	-0.874768	0.107226	0	MAB_0086	-0.871785	0.332412	0	MAB_0086	0.12471	0.78179	0	Not Essential
MAB_0087c	0.288111	0.506739	0	MAB_0087c	-0.262153	0.716459	0	MAB_0087c	-0.551082	0.0944057	0	Not Essential
MAB_0088c	-0.365016	0.496709	0	MAB_0088c	-0.747296	0.36362	0	MAB_0088c	-0.339566	0.42597	0	Not Essential
MAB_0089c	1.04166	0.0725887	0	MAB_0089c	1.04908	0.226718	0	MAB_0089c	0.0379431	0.913991	0	Not Essential
MAB_0090c	0.88919	0.146653	0	MAB_0090c	0.314786	0.76122	0	MAB_0090c	-0.637939	0.0780744	0	Not Essential
MAB_0091	-0.144334	0.646212	0	MAB_0091	0.831835	0.0573499	0	MAB_0091	0.882926	0.099102	0	Not Essential
MAB_0092	-1.02003	0.0252461	0	MAB_0092	-0.304783	0.716207	0	MAB_0092	0.652526	0.173955	0	Not Essential
MAB_0093	1.26839	0.000564163	0	MAB_0093	0.580462	0.404511	0	MAB_0093	-0.620262	0.0586786	0	Not Essential
MAB_0094c	0.00304441	0.997027	0	MAB_0094c	-0.0901038	0.946092	0	MAB_0094c	-0.0825827	0.830949	0	Not Essential
MAB_0095	-1.26953	0.0113991	0	MAB_0095	-0.598409	0.523172	0	MAB_0095	-0.032268	0.96718	0	Not Essential
MAB_0096	1.51033	0.000382308	0	MAB_0096	0.884583	0.237542	0	MAB_0096	-0.514628	0.0522542	0	Not Essential
MAB_0097	-0.548269	0.255487	0	MAB_0097	-0.636582	0.429329	0	MAB_0097	-0.142432	0.630605	0	Not Essential
MAB_0098	1.05714	0.125502	0	MAB_0098	1.63829	0.115558	0	MAB_0098	0.751772	0.0124302	0	Not Essential
MAB_0099	0.593999	0.0480187	0	MAB_0099	0.396035	0.478687	0	MAB_0099	-0.150311	0.619502	0	Not Essential
MAB_0100	-0.0904458	0.866255	0	MAB_0100	-0.471886	0.545757	0	MAB_0100	-0.409083	0.235549	0	Not Essential
MAB_0101	-1.05993	0.0016287	0	MAB_0101	-0.508466	0.443841	0	MAB_0101	0.584481	0.106824	0	Not Essential
MAB_0102	0.597851	0.447542	0	MAB_0102	1.56936	0.156228	0	MAB_0102	1.03577	0.063923	0	Not Essential
MAB_0103	1.22153	2.52588e-05	0	MAB_0103	0.640267	0.237779	0	MAB_0103	-0.469586	0.282075	0	Not Essential
MAB_0104	0.619529	0.230897	0	MAB_0104	-1.00792	0.216775	0	MAB_0104	-1.47395	0.00318431	0	Not Essential
MAB_0105c	-0.343725	0.454925	0	MAB_0105c	-0.433768	0.554889	0	MAB_0105c	-0.137498	0.672416	0	Not Essential
MAB_0106c	0.282551	0.500605	0	MAB_0106c	0.871195	0.1784	0	MAB_0106c	0.616921	0.0789214	0	Not Essential
MAB_0107c	-2.00744	0.000139033	0	MAB_0107c	-1.36471	0.119533	0	MAB_0107c	0.621484	0.220862	0	Not Essential
MAB_0108c	-1.26953	0.0113991	0	MAB_0108c	-0.598409	0.523172	0	MAB_0108c	-0.032268	0.96718	0	Not Essential
MAB_0109c	0.216546	0.773636	0	MAB_0109c	0.52215	0.64017	0	MAB_0109c	0.313552	0.548077	0	Not Essential
MAB_0110c	0.269205	0.69142	0	MAB_0110c	-0.0900769	0.940845	0	MAB_0110c	-0.298113	0.357719	0	Not Essential
MAB_0111c	1.865	0.0011698	0	MAB_0111c	1.10567	0.260671	0	MAB_0111c	-0.502851	0.354937	0	Not Essential
MAB_0112	0.420184	0.547169	0	MAB_0112	0.24118	0.828621	0	MAB_0112	-0.118357	0.707374	0	Not Essential
MAB_0113	0.60605	0.316932	0	MAB_0113	0.320717	0.755647	0	MAB_0113	-0.207019	0.587944	0	Not Essential
MAB_0114	1.78571	8.60492e-06	0	MAB_0114	1.70659	0.00766102	0	MAB_0114	-0.0330115	0.894699	0	Not Essential
MAB_0115c	0.600817	0.340433	0	MAB_0115c	-0.588722	0.570147	0	MAB_0115c	-0.888179	0.174336	0	Not Essential
MAB_0116	0.0531027	0.959964	0	MAB_0116	0.442178	0.74807	0	MAB_0116	0.409231	0.388459	0	Not Essential
MAB_0117c	-0.0527525	0.947645	0	MAB_0117c	1.50422	0.110038	0	MAB_0117c	1.61694	0.005133	0	Not Essential
MAB_0118c	-9.34834	1.48916e-60	Yes	MAB_0118c	-10.1135	7.11052e-36	Yes	MAB_0118c	-0.387806	0.619653	0	Essential in Both Libraries
MAB_0119c	2.82358	0.00134472	0	MAB_0119c	3.21951	0.0123144	0	MAB_0119c	0.569237	0.210656	0	Not Essential
MAB_0120	2.53927	1.70963e-09	0	MAB_0120	2.26832	0.000312577	0	MAB_0120	-0.138044	0.72379	0	Not Essential
MAB_0121	3.26568	8.14508e-07	0	MAB_0121	1.59262	0.138439	0	MAB_0121	-1.33205	6.54193e-06	0	Not Essential
MAB_0122	-0.371814	0.362851	0	MAB_0122	1.13915	0.051157	0	MAB_0122	1.47983	0.000215944	0	Not Essential
MAB_0123	2.36468	9.35906e-08	0	MAB_0123	1.67484	0.0190857	0	MAB_0123	-0.533411	0.217461	0	Not Essential
MAB_0124	0.957311	0.0472538	0	MAB_0124	0.665699	0.425497	0	MAB_0124	-0.214528	0.54629	0	Not Essential
MAB_0125c	-0.219388	0.692995	0	MAB_0125c	-0.765141	0.320983	0	MAB_0125c	-0.521982	0.312688	0	Not Essential
MAB_0126c	0.971947	0.104701	0	MAB_0126c	1.25119	0.158216	0	MAB_0126c	0.294261	0.506959	0	Not Essential
MAB_0127c	1.77744	0.000305298	0	MAB_0127c	1.66482	0.03348	0	MAB_0127c	0.0562455	0.870784	0	Not Essential
MAB_0128c	0.946335	0.0182172	0	MAB_0128c	1.42613	0.0178258	0	MAB_0128c	0.501333	0.200324	0	Not Essential
MAB_0129c	0.803515	0.159378	0	MAB_0129c	0.281898	0.772752	0	MAB_0129c	-0.495872	0.069056	0	Not Essential
MAB_0130	1.65585	0.00104778	0	MAB_0130	0.649009	0.464601	0	MAB_0130	-0.883419	0.00349948	0	Not Essential
MAB_0131c	1.49765	0.00448828	0	MAB_0131c	0.923652	0.307673	0	MAB_0131c	-0.485885	0.0283459	0	Not Essential
MAB_0132	-1.04332	0.0530653	0	MAB_0132	-10.1034	3.79681e-35	Yes	MAB_0132	-2.30515	0.00321924	Rough	Essential in Rough Library
MAB_0133	1.35361	0.0499925	0	MAB_0133	0.885027	0.432779	0	MAB_0133	-0.240828	0.565237	0	Not Essential
MAB_0134c	0.70645	0.0334635	0	MAB_0134c	0.421341	0.485091	0	MAB_0134c	-0.224114	0.327998	0	Not Essential
MAB_0135	0.684785	0.463715	0	MAB_0135	-0.410926	0.787247	0	MAB_0135	-1.15557	0.00337099	0	Not Essential
MAB_0136	0.441156	0.22456	0	MAB_0136	1.59279	0.00272965	0	MAB_0136	1.22357	0.000916497	0	Not Essential
MAB_0137	0.696226	0.168283	0	MAB_0137	-0.416832	0.62936	0	MAB_0137	-0.897696	0.119496	0	Not Essential
MAB_0138	-0.607498	0.318119	0	MAB_0138	0.27963	0.79798	0	MAB_0138	0.790792	0.151402	0	Not Essential
MAB_0139c	0.447847	0.381894	0	MAB_0139c	-0.134568	0.88038	0	MAB_0139c	-0.566444	0.0976098	0	Not Essential
MAB_0140c	0.938927	0.00590376	0	MAB_0140c	0.0593754	0.937845	0	MAB_0140c	-0.729738	0.096269	0	Not Essential
MAB_0141c	0.0844045	0.873487	0	MAB_0141c	-1.8773	0.00189662	0	MAB_0141c	-1.58736	0.00942801	0	Not Essential
MAB_0142c	-0.648553	0.0491044	0	MAB_0142c	-1.249	0.0151972	0	MAB_0142c	-0.628872	0.0206839	0	Not Essential
MAB_0143c	-0.12466	0.831237	0	MAB_0143c	-0.17901	0.857352	0	MAB_0143c	-0.0562104	0.871636	0	Not Essential
MAB_0144c	-1.86286	0.00212659	0	MAB_0144c	-1.05652	0.300537	0	MAB_0144c	0.675685	0.139909	0	Not Essential
MAB_0145c	1.38447	0.0262673	0	MAB_0145c	-0.0288704	0.980148	0	MAB_0145c	-1.39108	0.0018223	0	Not Essential
MAB_0146	0.596627	0.300389	0	MAB_0146	-0.0204083	0.98507	0	MAB_0146	-0.422707	0.458533	0	Not Essential
MAB_0147c	2.70202	7.95768e-06	0	MAB_0147c	2.33211	0.00893252	0	MAB_0147c	-0.265104	0.458182	0	Not Essential
MAB_0148c	0.906022	0.0582398	0	MAB_0148c	1.17083	0.140319	0	MAB_0148c	0.476108	0.0963831	0	Not Essential
MAB_0149c	0.503954	0.529267	0	MAB_0149c	-0.235183	0.865039	0	MAB_0149c	-0.652538	0.0459469	0	Not Essential
MAB_0150c	0.875365	0.249376	0	MAB_0150c	1.08373	0.349893	0	MAB_0150c	0.328504	0.399185	0	Not Essential
MAB_0151c	1.84486	1.00054e-06	0	MAB_0151c	-1.48562	0.0120958	0	MAB_0151c	-2.84245	2.73413e-07	Rough	Not Essential
MAB_0152	-0.155984	0.871268	0	MAB_0152	0.0883986	0.954845	0	MAB_0152	0.303691	0.62716	0	Not Essential
MAB_0153	-10.4127	2.47388e-119	Yes	MAB_0153	-11.418	1.66713e-58	Yes	MAB_0153	-0.537682	0.491724	0	Essential in Both Libraries
MAB_0154	0.905985	0.0839883	0	MAB_0154	0.784669	0.351919	0	MAB_0154	-0.088653	0.74149	0	Not Essential
MAB_0155	0.00865736	0.990888	0	MAB_0155	-0.472614	0.601858	0	MAB_0155	-0.403162	0.299138	0	Not Essential
MAB_0156c	1.15543	0.000149645	0	MAB_0156c	0.977383	0.0520888	0	MAB_0156c	-0.0918099	0.759872	0	Not Essential
MAB_0157	2.34604	4.84744e-05	0	MAB_0157	1.42918	0.129847	0	MAB_0157	-0.858285	0.00144416	0	Not Essential
MAB_0158c	0.903228	0.319919	0	MAB_0158c	0.615844	0.680467	0	MAB_0158c	-0.0622048	0.9098	0	Not Essential
MAB_0159	1.62249	0.0036583	0	MAB_0159	1.19664	0.188053	0	MAB_0159	-0.29907	0.565934	0	Not Essential
MAB_0160	0.921067	0.297141	0	MAB_0160	0.406788	0.791099	0	MAB_0160	-0.201626	0.720953	0	Not Essential
MAB_0161	1.07406	0.0566873	0	MAB_0161	0.643382	0.494581	0	MAB_0161	-0.358786	0.319761	0	Not Essential
MAB_0162c	0.855253	0.144258	0	MAB_0162c	-0.579887	0.53997	0	MAB_0162c	-1.25853	0.0233246	0	Not Essential
MAB_0163c	-0.929341	0.0910456	0	MAB_0163c	-0.185791	0.863286	0	MAB_0163c	0.669212	0.0825628	0	Not Essential
MAB_0164	1.30595	0.00191836	0	MAB_0164	0.72814	0.333624	0	MAB_0164	-0.465995	0.0712684	0	Not Essential
MAB_0165	-0.770136	0.205772	0	MAB_0165	-0.448812	0.656737	0	MAB_0165	0.471558	0.226539	0	Not Essential
MAB_0166	0.656171	0.232598	0	MAB_0166	0.423843	0.659829	0	MAB_0166	-0.182849	0.598001	0	Not Essential
MAB_0167	-1.18315	0.0129808	0	MAB_0167	-0.432941	0.582359	0	MAB_0167	0.596788	0.0597115	0	Not Essential
MAB_0168c	1.77622	1.05e-06	0	MAB_0168c	2.09242	0.00014924	0	MAB_0168c	0.345253	0.312476	0	Not Essential
MAB_0169c	-0.112945	0.908483	0	MAB_0169c	1.07369	0.385203	0	MAB_0169c	1.19739	0.0205409	0	Not Essential
MAB_0170	-10.8047	5.7151e-140	Yes	MAB_0170	-11.9564	3.50294e-69	Yes	MAB_0170	-0.582419	0.454181	0	Essential in Both Libraries
MAB_0171	-9.95336	1.38669e-147	Yes	MAB_0171	-11.7487	2.97983e-65	Yes	MAB_0171	-1.00563	0.194802	0	Essential in Both Libraries
MAB_0172	-3.19329	7.3837e-05	0	MAB_0172	-3.04612	0.0098255	0	MAB_0172	0.0227431	0.975429	0	Not Essential
MAB_0173	-9.94988	6.58117e-76	Yes	MAB_0173	-10.6257	8.84229e-44	Yes	MAB_0173	-0.338731	0.664934	0	Essential in Both Libraries
MAB_0174	-7.27884	1.75687e-166	Yes	MAB_0174	-3.40954	3.18132e-16	0	MAB_0174	3.31397	1.09839e-08	Smooth	Essential in Smooth Library
MAB_0175	1.92171	1.42517e-07	0	MAB_0175	1.11317	0.0903014	0	MAB_0175	-0.621958	0.287528	0	Not Essential
MAB_0176	0.765954	0.06041	0	MAB_0176	0.690263	0.309509	0	MAB_0176	-0.0280798	0.940731	0	Not Essential
MAB_0177	1.32895	0.000518369	0	MAB_0177	1.42946	0.015904	0	MAB_0177	0.125168	0.726729	0	Not Essential
MAB_0178	-2.43419	1.46208e-08	0	MAB_0178	-4.06427	4.28483e-11	0	MAB_0178	-1.22749	0.0714879	0	Not Essential
MAB_0179	-10.554	1.30368e-92	Yes	MAB_0179	-11.1846	3.21055e-54	Yes	MAB_0179	-0.288308	0.712262	0	Essential in Both Libraries
MAB_0180	-10.6818	1.69406e-262	Yes	MAB_0180	-12.8812	3.68839e-91	Yes	MAB_0180	-1.1795	0.127397	0	Essential in Both Libraries
MAB_0181	-10.4361	1.65354e-97	Yes	MAB_0181	-11.1143	3.45876e-53	Yes	MAB_0181	-0.284308	0.716636	0	Essential in Both Libraries
MAB_0182c	1.91185	0.0125435	0	MAB_0182c	1.2771	0.285516	0	MAB_0182c	-0.449054	0.387442	0	Not Essential
MAB_0183c	1.95113	4.77025e-06	0	MAB_0183c	1.45605	0.0384264	0	MAB_0183c	-0.362508	0.189312	0	Not Essential
MAB_0184c	-1.08015	0.1439	0	MAB_0184c	-0.669104	0.588409	0	MAB_0184c	0.526334	0.182513	0	Not Essential
MAB_0185c	-6.08366	1.01914e-121	0	MAB_0185c	-10.8561	1.15921e-107	Yes	MAB_0185c	-2.73549	0.000237841	Rough	Essential in Rough Library
MAB_0186c	-4.03671	7.16503e-61	0	MAB_0186c	-4.42487	7.22407e-32	0	MAB_0186c	-0.358454	0.473764	0	Not Essential
MAB_0187	1.34038	0.0105142	0	MAB_0187	1.03055	0.21477	0	MAB_0187	-0.17633	0.695588	0	Not Essential
MAB_0188c	-0.413962	0.712963	0	MAB_0188c	0.437558	0.806564	0	MAB_0188c	0.585437	0.304029	0	Not Essential
MAB_0189c	-2.74307	2.28458e-20	0	MAB_0189c	-3.98634	8.00412e-18	0	MAB_0189c	-1.07825	0.0456838	0	Not Essential
MAB_0190c	-8.78594	3.85379e-148	Yes	MAB_0190c	-10.9372	9.24447e-76	Yes	MAB_0190c	-1.28875	0.0910359	0	Essential in Both Libraries
MAB_0191c	-9.62336	4.89404e-55	Yes	MAB_0191c	-9.92129	2.21519e-34	Yes	MAB_0191c	-0.281663	0.718809	0	Essential in Both Libraries
MAB_0192c	-3.22666	1.55655e-17	0	MAB_0192c	-5.62052	9.1809e-25	0	MAB_0192c	-2.13888	6.00062e-05	Rough	Not Essential
MAB_0193c	-7.63713	5.21556e-34	Yes	MAB_0193c	-6.61245	1.47699e-15	0	MAB_0193c	0.524184	0.49201	0	Ambigious Essentiality
MAB_0194	0.205207	0.768671	0	MAB_0194	0.0437138	0.970868	0	MAB_0194	-0.176207	0.619139	0	Not Essential
MAB_0195c	-0.527283	0.4054	0	MAB_0195c	-1.00511	0.302506	0	MAB_0195c	-0.434051	0.282006	0	Not Essential
MAB_0196c	1.0315	0.00665395	0	MAB_0196c	0.557018	0.395191	0	MAB_0196c	-0.443364	0.12275	0	Not Essential
MAB_0197	2.02101	0.000215906	0	MAB_0197	2.1056	0.0103535	0	MAB_0197	0.24212	0.463764	0	Not Essential
MAB_0198	0.797782	0.291114	0	MAB_0198	0.235291	0.866165	0	MAB_0198	-0.463869	0.177776	0	Not Essential
MAB_0199	0.568966	0.242463	0	MAB_0199	0.080718	0.933248	0	MAB_0199	-0.340343	0.58297	0	Not Essential
MAB_0200c	0.635728	0.261556	0	MAB_0200c	-0.0924622	0.931742	0	MAB_0200c	-0.572258	0.235135	0	Not Essential
MAB_0201c	-9.12891	1.86407e-62	Yes	MAB_0201c	-10.1005	4.13991e-37	Yes	MAB_0201c	-0.5419	0.48538	0	Essential in Both Libraries
MAB_0202c	-6.40446	9.75359e-47	0	MAB_0202c	-10.3023	9.2795e-40	Yes	MAB_0202c	-1.92776	0.013114	0	Ambigious Essentiality
MAB_0203c	-9.41077	2.62444e-69	Yes	MAB_0203c	-10.351	2.44712e-40	Yes	MAB_0203c	-0.527156	0.498696	0	Essential in Both Libraries
MAB_0204c	-6.54603	1.17396e-11	0	MAB_0204c	-5.22917	0.000102487	0	MAB_0204c	-0.103612	0.894831	0	Not Essential
MAB_0205c	-1.13635	7.80044e-05	0	MAB_0205c	-3.99068	1.39705e-21	0	MAB_0205c	-2.45265	3.54613e-06	Rough	Not Essential
MAB_0206	-1.22618	0.00354415	0	MAB_0206	-1.00762	0.145014	0	MAB_0206	0.252974	0.477336	0	Not Essential
MAB_0207c	-0.622573	0.177848	0	MAB_0207c	-1.68319	0.0143241	0	MAB_0207c	-0.917552	0.0337603	0	Not Essential
MAB_0208	1.08979	0.0806283	0	MAB_0208	1.26795	0.193803	0	MAB_0208	0.279876	0.627861	0	Not Essential
MAB_0209	0.827692	0.00214571	0	MAB_0209	1.37088	0.00034905	0	MAB_0209	0.537617	0.203113	0	Not Essential
MAB_0210	-10.8885	4.02624e-113	Yes	MAB_0210	-11.4769	2.71147e-60	Yes	MAB_0210	-0.28649	0.714207	0	Essential in Both Libraries
MAB_0211	0.917029	0.199648	0	MAB_0211	1.87709	0.0481889	0	MAB_0211	1.00542	0.0475711	0	Not Essential
MAB_0212	0.340444	0.525958	0	MAB_0212	1.84996	0.0111045	0	MAB_0212	1.5271	9.85077e-06	0	Not Essential
MAB_0213c	-0.0184605	0.976564	0	MAB_0213c	-0.00838161	0.992653	0	MAB_0213c	0.139248	0.572531	0	Not Essential
MAB_0214c	0.145962	0.836859	0	MAB_0214c	-0.217746	0.841838	0	MAB_0214c	-0.32881	0.421086	0	Not Essential
MAB_0215	0.938921	0.157888	0	MAB_0215	0.525404	0.641877	0	MAB_0215	-0.335898	0.276394	0	Not Essential
MAB_0216	-0.377089	0.675198	0	MAB_0216	-1.50461	0.209064	0	MAB_0216	-1.14808	0.0180086	0	Not Essential
MAB_0217c	-0.462161	0.193453	0	MAB_0217c	-0.839418	0.142244	0	MAB_0217c	-0.350203	0.219682	0	Not Essential
MAB_0218c	1.11997	0.0420905	0	MAB_0218c	1.12451	0.20598	0	MAB_0218c	0.141379	0.732178	0	Not Essential
MAB_0219	-0.0788957	0.86929	0	MAB_0219	-0.153126	0.853541	0	MAB_0219	0.0341044	0.927561	0	Not Essential
MAB_0220c	0.180455	0.693221	0	MAB_0220c	-0.454545	0.523172	0	MAB_0220c	-0.626176	0.0777156	0	Not Essential
MAB_0221c	0.640748	0.156405	0	MAB_0221c	1.0638	0.108826	0	MAB_0221c	0.374703	0.205775	0	Not Essential
MAB_0222c	-9.00082	7.70008e-47	Yes	MAB_0222c	-9.70705	4.152e-30	Yes	MAB_0222c	-0.379465	0.627676	0	Essential in Both Libraries
MAB_0223	-2.80941	0.00149015	0	MAB_0223	-2.53611	0.0621727	0	MAB_0223	0.00731034	0.992371	0	Not Essential
MAB_0224	0.0115557	0.991766	0	MAB_0224	0.389848	0.816825	0	MAB_0224	0.401432	0.464361	0	Not Essential
MAB_0225	-1.56277	0.0760592	0	MAB_0225	-3.2316	0.00636823	0	MAB_0225	-1.70891	0.00181404	0	Not Essential
MAB_0226	-1.44453	0.000513904	0	MAB_0226	-0.930134	0.200889	0	MAB_0226	0.443841	0.158933	0	Not Essential
MAB_0227	-3.57952	6.6514e-10	0	MAB_0227	-3.63082	8.69519e-06	0	MAB_0227	-0.115774	0.87594	0	Not Essential
MAB_0228	-4.41456	1.70544e-06	0	MAB_0228	0.123726	0.94946	0	MAB_0228	2.9642	0.000120614	Smooth	Not Essential
MAB_0229	-5.16761	2.08631e-15	0	MAB_0229	-8.86053	3.69868e-21	Yes	MAB_0229	-2.0619	0.00743583	Rough	Essential in Rough Library
MAB_0230	-3.16137	1.52919e-20	0	MAB_0230	-0.551313	0.40017	0	MAB_0230	2.06933	0.00164582	Smooth	Not Essential
MAB_0231	-2.02675	0.00116521	0	MAB_0231	-2.50942	0.00558493	0	MAB_0231	-0.714348	0.109325	0	Not Essential
MAB_0232	-2.54534	7.34547e-06	0	MAB_0232	-3.57347	8.74971e-06	0	MAB_0232	-0.931823	0.134466	0	Not Essential
MAB_0233	-2.10086	1.73491e-24	0	MAB_0233	-1.55621	3.93485e-06	0	MAB_0233	0.501866	0.314631	0	Not Essential
MAB_0234	-3.47051	3.59668e-10	0	MAB_0234	-4.68159	3.91107e-09	0	MAB_0234	-1.15747	0.0562587	0	Not Essential
MAB_0235	-1.82074	5.82711e-07	0	MAB_0235	-2.42524	2.47588e-05	0	MAB_0235	-0.516046	0.137153	0	Not Essential
MAB_0236	-2.2776	0.01408	0	MAB_0236	-4.99884	0.000229883	0	MAB_0236	0.143114	0.855054	0	Not Essential
MAB_0237	0.329005	0.658659	0	MAB_0237	1.55839	0.104215	0	MAB_0237	1.09842	0.0582969	0	Not Essential
MAB_0238	-0.267231	0.685042	0	MAB_0238	0.0517918	0.964683	0	MAB_0238	0.265231	0.395414	0	Not Essential
MAB_0239	-0.0278969	0.974347	0	MAB_0239	0.677074	0.525312	0	MAB_0239	0.592813	0.272429	0	Not Essential
MAB_0240	-0.673457	0.104701	0	MAB_0240	-1.39439	0.0188408	0	MAB_0240	-0.628367	0.0455571	0	Not Essential
MAB_0241	-0.166028	0.756867	0	MAB_0241	-0.314734	0.709459	0	MAB_0241	-0.0863687	0.832468	0	Not Essential
MAB_0242	-0.768745	0.412109	0	MAB_0242	-0.122457	0.940845	0	MAB_0242	0.530754	0.280932	0	Not Essential
MAB_0243	-1.0385	0.000462862	0	MAB_0243	0.16398	0.785234	0	MAB_0243	1.16103	0.00196328	0	Not Essential
MAB_0244	0.219019	0.688766	0	MAB_0244	0.78841	0.303218	0	MAB_0244	0.74484	0.0154527	0	Not Essential
MAB_0245c	2.36257	0.000255397	0	MAB_0245c	2.03394	0.0453852	0	MAB_0245c	-0.124209	0.763117	0	Not Essential
MAB_0246	2.63776	0.00333076	0	MAB_0246	2.75567	0.0376049	0	MAB_0246	0.069866	0.891455	0	Not Essential
MAB_0247c	1.2748	0.0615533	0	MAB_0247c	1.45101	0.163655	0	MAB_0247c	0.243958	0.463205	0	Not Essential
MAB_0248c	-0.0662018	0.931976	0	MAB_0248c	1.82966	0.0287197	0	MAB_0248c	1.84842	5.6871e-05	0	Not Essential
MAB_0249	2.0413	0.00332363	0	MAB_0249	1.0258	0.39034	0	MAB_0249	-0.860472	0.105099	0	Not Essential
MAB_0250	0.782173	0.0480187	0	MAB_0250	0.55952	0.430304	0	MAB_0250	-0.0733602	0.873045	0	Not Essential
MAB_0251	-0.85361	0.343671	0	MAB_0251	-2.19648	0.081285	0	MAB_0251	-1.25726	0.0156888	0	Not Essential
MAB_0252	1.22432	0.000181522	0	MAB_0252	0.630892	0.291519	0	MAB_0252	-0.634678	0.0343327	0	Not Essential
MAB_0253	-1.14386	0.118052	0	MAB_0253	-1.45606	0.196419	0	MAB_0253	-0.476905	0.335047	0	Not Essential
MAB_0254c	0.368355	0.441862	0	MAB_0254c	0.040825	0.965637	0	MAB_0254c	-0.243846	0.572332	0	Not Essential
MAB_0255	-1.52126	0.000177957	0	MAB_0255	-1.89671	0.00220214	0	MAB_0255	-0.394446	0.209008	0	Not Essential
MAB_0256c	-0.60013	0.214444	0	MAB_0256c	-1.51772	0.0285703	0	MAB_0256c	-0.796424	0.0656185	0	Not Essential
MAB_0257c	-1.2412	0.195015	0	MAB_0257c	-4.01551	0.00144001	0	MAB_0257c	-1.40737	0.0725943	0	Not Essential
MAB_0258c	0.146377	0.723379	0	MAB_0258c	-0.129673	0.854992	0	MAB_0258c	-0.287009	0.55899	0	Not Essential
MAB_0259c	1.13556	0.0795547	0	MAB_0259c	0.726191	0.497965	0	MAB_0259c	-0.42722	0.180693	0	Not Essential
MAB_0260	-2.02649	0.000123125	0	MAB_0260	-1.76943	0.0283283	0	MAB_0260	0.236594	0.561706	0	Not Essential
MAB_0261	0.300373	0.531598	0	MAB_0261	-0.901126	0.199406	0	MAB_0261	-1.07329	0.0190988	0	Not Essential
MAB_0262	-0.805362	0.0800864	0	MAB_0262	-0.857194	0.252281	0	MAB_0262	-0.0445804	0.878311	0	Not Essential
MAB_0263	-0.617561	0.255477	0	MAB_0263	-0.872031	0.288651	0	MAB_0263	-0.230168	0.471769	0	Not Essential
MAB_0264	-0.217116	0.729617	0	MAB_0264	-0.469283	0.612315	0	MAB_0264	-0.160641	0.609184	0	Not Essential
MAB_0265	0.759141	0.210774	0	MAB_0265	0.246162	0.823896	0	MAB_0265	-0.452493	0.313208	0	Not Essential
MAB_0266c	-9.65486	2.85145e-61	Yes	MAB_0266c	-10.0826	3.59678e-35	Yes	MAB_0266c	-0.289189	0.711639	0	Essential in Both Libraries
MAB_0267	-1.21568	0.0972443	0	MAB_0267	-0.6876	0.563671	0	MAB_0267	0.503156	0.204339	0	Not Essential
MAB_0268	-6.66997	2.13238e-14	0	MAB_0268	-5.03159	4.35332e-05	0	MAB_0268	0.686536	0.37544	0	Not Essential
MAB_0269c	0.381011	0.695105	0	MAB_0269c	-0.486726	0.74122	0	MAB_0269c	-0.914684	0.09369	0	Not Essential
MAB_0270c	2.21856	0.0217094	0	MAB_0270c	1.52441	0.339932	0	MAB_0270c	-0.551943	0.193298	0	Not Essential
MAB_0271	1.87706	7.60539e-06	0	MAB_0271	3.58318	3.66088e-09	0	MAB_0271	1.86494	2.6092e-06	0	Not Essential
MAB_0272	0.136351	0.757384	0	MAB_0272	0.378629	0.575933	0	MAB_0272	0.248457	0.368933	0	Not Essential
MAB_0273c	0.531992	0.483014	0	MAB_0273c	0.896687	0.411533	0	MAB_0273c	0.205335	0.743897	0	Not Essential
MAB_0274c	0.0416008	0.966691	0	MAB_0274c	-0.349263	0.790829	0	MAB_0274c	-0.314093	0.571084	0	Not Essential
MAB_0275	0.798701	0.113217	0	MAB_0275	0.350409	0.682534	0	MAB_0275	-0.39997	0.16131	0	Not Essential
MAB_0276	-0.395218	0.41738	0	MAB_0276	-0.71174	0.366179	0	MAB_0276	-0.325413	0.441801	0	Not Essential
MAB_0277c	1.2432	0.00378947	0	MAB_0277c	0.579791	0.434093	0	MAB_0277c	-0.531225	0.111488	0	Not Essential
MAB_0278c	-0.123773	0.788185	0	MAB_0278c	-1.35567	0.0300917	0	MAB_0278c	-1.16228	0.00324475	0	Not Essential
MAB_0279c	-0.452216	0.338237	0	MAB_0279c	-0.736619	0.303651	0	MAB_0279c	-0.377515	0.158495	0	Not Essential
MAB_0280	0.0169951	0.975403	0	MAB_0280	0.128637	0.879951	0	MAB_0280	0.0860015	0.852381	0	Not Essential
MAB_0281	0.280195	0.496504	0	MAB_0281	0.143965	0.853541	0	MAB_0281	-0.0616308	0.844855	0	Not Essential
MAB_0282	0.863109	0.226347	0	MAB_0282	1.20817	0.285848	0	MAB_0282	0.606655	0.19436	0	Not Essential
MAB_0283c	-0.0948784	0.903346	0	MAB_0283c	-0.852929	0.410253	0	MAB_0283c	-0.732714	0.154739	0	Not Essential
MAB_0284c	0.68164	0.113175	0	MAB_0284c	1.16799	0.0785994	0	MAB_0284c	0.501581	0.201202	0	Not Essential
MAB_0285	-2.20745	6.15398e-09	0	MAB_0285	-2.09829	0.000212027	0	MAB_0285	0.0628643	0.900649	0	Not Essential
MAB_0286	-1.05669	0.138554	0	MAB_0286	-3.57364	7.19486e-05	0	MAB_0286	-2.12465	0.00132088	Rough	Not Essential
MAB_0287	-2.10285	8.04766e-10	0	MAB_0287	-2.82341	9.8279e-08	0	MAB_0287	-0.666202	0.0697723	0	Not Essential
MAB_0288	-1.26841	0.00218388	0	MAB_0288	-1.52892	0.0228687	0	MAB_0288	-0.168143	0.67438	0	Not Essential
MAB_0289	-0.147404	0.689182	0	MAB_0289	0.364212	0.54419	0	MAB_0289	0.547526	0.0966556	0	Not Essential
MAB_0290	-0.923959	0.0256758	0	MAB_0290	-1.40744	0.0248649	0	MAB_0290	-0.529776	0.0519009	0	Not Essential
MAB_0291	-0.222418	0.533829	0	MAB_0291	0.0921896	0.891359	0	MAB_0291	0.326254	0.262962	0	Not Essential
MAB_0292c	1.61354	2.8862e-05	0	MAB_0292c	1.44842	0.0201095	0	MAB_0292c	-0.129145	0.691178	0	Not Essential
MAB_0294	-0.485009	0.156407	0	MAB_0294	0.264405	0.675573	0	MAB_0294	0.748436	0.0165589	0	Not Essential
MAB_0295	-1.69753	0.000357973	0	MAB_0295	-1.83484	0.0140525	0	MAB_0295	-0.163361	0.757402	0	Not Essential
MAB_0296	-1.60229	0.00209536	0	MAB_0296	-2.26037	0.00182094	0	MAB_0296	-0.631187	0.0921009	0	Not Essential
MAB_0297	-0.883742	0.0826361	0	MAB_0297	-1.95444	0.0085343	0	MAB_0297	-0.842004	0.113618	0	Not Essential
MAB_0298	-1.72961	6.60747e-10	0	MAB_0298	-1.53033	0.000678603	0	MAB_0298	0.155796	0.635705	0	Not Essential
MAB_0299	0.0397528	0.947237	0	MAB_0299	0.030366	0.974663	0	MAB_0299	0.0291076	0.907932	0	Not Essential
MAB_0300c	2.01156	0.00167814	0	MAB_0300c	1.54123	0.115438	0	MAB_0300c	-0.311561	0.565482	0	Not Essential
MAB_0301	1.57461	0.000342479	0	MAB_0301	1.88039	0.00328249	0	MAB_0301	0.317146	0.235515	0	Not Essential
MAB_0302	0.749474	0.0708119	0	MAB_0302	0.463186	0.522217	0	MAB_0302	-0.278443	0.334135	0	Not Essential
MAB_0303	0.453371	0.38275	0	MAB_0303	0.58166	0.489466	0	MAB_0303	0.165694	0.653401	0	Not Essential
MAB_0304	0.46958	0.562596	0	MAB_0304	0.208358	0.88137	0	MAB_0304	-0.0070023	0.988937	0	Not Essential
MAB_0305	-10.9202	1.09795e-100	Yes	MAB_0305	-8.78746	2.44881e-58	Yes	MAB_0305	1.30338	0.0930921	0	Essential in Both Libraries
MAB_0306c	0.644342	0.326662	0	MAB_0306c	-0.0456987	0.971003	0	MAB_0306c	-0.557778	0.0425626	0	Not Essential
MAB_0307c	1.20266	0.0259922	0	MAB_0307c	1.81963	0.0246499	0	MAB_0307c	0.654798	0.17302	0	Not Essential
MAB_0308c	0.607566	0.454148	0	MAB_0308c	0.150941	0.914831	0	MAB_0308c	-0.4153	0.377644	0	Not Essential
MAB_0309	-5.44611	4.87634e-57	0	MAB_0309	-5.37911	2.16943e-27	0	MAB_0309	0.0262918	0.964299	0	Not Essential
MAB_0310c	-0.0466515	0.911138	0	MAB_0310c	-0.546986	0.358258	0	MAB_0310c	-0.431804	0.0820182	0	Not Essential
MAB_0311c	-0.364486	0.206093	0	MAB_0311c	-0.43026	0.408993	0	MAB_0311c	-0.000413048	0.998687	0	Not Essential
MAB_0312c	-0.937905	0.0102952	0	MAB_0312c	-0.616885	0.344853	0	MAB_0312c	0.359506	0.357103	0	Not Essential
MAB_0313c	-0.0233091	0.964231	0	MAB_0313c	0.481921	0.485532	0	MAB_0313c	0.563186	0.109553	0	Not Essential
MAB_0314c	-0.143646	0.822402	0	MAB_0314c	0.159554	0.87262	0	MAB_0314c	0.311504	0.309898	0	Not Essential
MAB_0315	0.97931	0.00540687	0	MAB_0315	-0.230147	0.737959	0	MAB_0315	-0.999911	0.0606379	0	Not Essential
MAB_0316	-1.88103	0.00875955	0	MAB_0316	-1.3881	0.212291	0	MAB_0316	0.3195	0.536838	0	Not Essential
MAB_0317	-1.06808	0.158928	0	MAB_0317	-0.885423	0.452934	0	MAB_0317	0.0495398	0.934862	0	Not Essential
MAB_0318c	1.96953	3.23716e-06	0	MAB_0318c	1.95663	0.00237367	0	MAB_0318c	0.134786	0.640467	0	Not Essential
MAB_0319	-0.30939	0.787088	0	MAB_0319	0.226429	0.903973	0	MAB_0319	0.133336	0.82622	0	Not Essential
MAB_0320	-2.04423	0.000282456	0	MAB_0320	-3.56276	4.83273e-06	0	MAB_0320	-1.46568	0.000559294	0	Not Essential
MAB_0321c	-2.03601	0.0130084	0	MAB_0321c	-3.2469	0.00596382	0	MAB_0321c	-1.17481	0.105962	0	Not Essential
MAB_0322c	-2.41506	1.27573e-07	0	MAB_0322c	-2.07077	0.00203225	0	MAB_0322c	0.271871	0.548643	0	Not Essential
MAB_0323c	-10.0643	1.65584e-62	Yes	MAB_0323c	-10.0616	1.0627e-38	Yes	MAB_0323c	0.131463	0.866742	0	Essential in Both Libraries
MAB_0324c	-9.9627	5.30236e-64	Yes	MAB_0324c	-10.2799	2.19515e-39	Yes	MAB_0324c	-0.164995	0.833213	0	Essential in Both Libraries
MAB_0325c	-0.859686	0.300533	0	MAB_0325c	-0.290524	0.84279	0	MAB_0325c	0.622289	0.182419	0	Not Essential
MAB_0326	-2.16543	0.00473492	0	MAB_0326	-0.280761	0.851714	0	MAB_0326	1.89978	6.38927e-07	0	Not Essential
MAB_0327	0.471165	0.449096	0	MAB_0327	1.46973	0.0892616	0	MAB_0327	1.04755	0.00842063	0	Not Essential
MAB_0328	0.533764	0.365391	0	MAB_0328	-0.322422	0.749156	0	MAB_0328	-0.783534	0.0500836	0	Not Essential
MAB_0329	-0.903396	0.14029	0	MAB_0329	-1.05146	0.252281	0	MAB_0329	-0.0979269	0.837653	0	Not Essential
MAB_0330	-0.0631614	0.892768	0	MAB_0330	-0.582917	0.395032	0	MAB_0330	-0.415321	0.272904	0	Not Essential
MAB_0331c	-0.320506	0.780727	0	MAB_0331c	-1.45102	0.367226	0	MAB_0331c	-1.28645	0.0136048	0	Not Essential
MAB_0332c	1.30003	0.116582	0	MAB_0332c	-0.144268	0.924288	0	MAB_0332c	-1.45805	0.000985746	0	Not Essential
MAB_0333c	1.00868	0.232133	0	MAB_0333c	1.0528	0.412594	0	MAB_0333c	0.00940135	0.985625	0	Not Essential
MAB_0334c	1.41136	0.0630136	0	MAB_0334c	0.0570168	0.969075	0	MAB_0334c	-0.990393	0.130147	0	Not Essential
MAB_0335	-1.01896	0.0642027	0	MAB_0335	-0.859296	0.348108	0	MAB_0335	0.170079	0.724419	0	Not Essential
MAB_0336	-2.54744	0.00226685	0	MAB_0336	-0.293139	0.855283	0	MAB_0336	2.12762	9.47868e-05	Smooth	Not Essential
MAB_0337c	-2.4805	1.79945e-14	0	MAB_0337c	-8.73558	3.3415e-67	Yes	MAB_0337c	-1.99979	0.0107591	Rough	Essential in Rough Library
MAB_0338c	1.09304	0.254043	0	MAB_0338c	1.03197	0.505307	0	MAB_0338c	0.158605	0.710679	0	Not Essential
MAB_0339	0.411675	0.322746	0	MAB_0339	0.723841	0.272071	0	MAB_0339	0.414621	0.191658	0	Not Essential
MAB_0340	-0.7014	0.126255	0	MAB_0340	-0.138781	0.872261	0	MAB_0340	0.709585	0.0625285	0	Not Essential
MAB_0341	0.323741	0.642009	0	MAB_0341	1.52498	0.0900218	0	MAB_0341	1.27054	0.00289491	0	Not Essential
MAB_0342c	2.39385	0.000113513	0	MAB_0342c	2.19974	0.0200996	0	MAB_0342c	-0.000222084	0.999454	0	Not Essential
MAB_0343	-10.4233	6.41855e-74	Yes	MAB_0343	-10.6471	1.05626e-43	Yes	MAB_0343	-0.032268	0.96718	0	Essential in Both Libraries
MAB_0344	-8.5492	2.49279e-46	Yes	MAB_0344	-9.81554	1.85147e-31	Yes	MAB_0344	-0.704989	0.367893	0	Essential in Both Libraries
MAB_0345	-0.780972	0.435768	0	MAB_0345	0.132095	0.942155	0	MAB_0345	0.646181	0.272445	0	Not Essential
MAB_0346	0.822391	0.0470426	0	MAB_0346	0.906355	0.176456	0	MAB_0346	0.182324	0.556378	0	Not Essential
MAB_0347	-0.977895	0.028797	0	MAB_0347	0.3569	0.664213	0	MAB_0347	1.32224	0.00420628	0	Not Essential
MAB_0348	-1.0323	0.00918098	0	MAB_0348	-1.45035	0.0156634	0	MAB_0348	-0.406205	0.209504	0	Not Essential
MAB_0349c	0.413462	0.593209	0	MAB_0349c	1.34651	0.209886	0	MAB_0349c	0.990656	0.0502365	0	Not Essential
MAB_0350	-1.18373	0.0694656	0	MAB_0350	-1.18064	0.229916	0	MAB_0350	-0.0648046	0.904266	0	Not Essential
MAB_0351	-0.780159	0.0294966	0	MAB_0351	-0.662388	0.255271	0	MAB_0351	0.108217	0.564631	0	Not Essential
MAB_0352	-0.555886	0.256314	0	MAB_0352	-0.746266	0.355478	0	MAB_0352	-0.232019	0.365746	0	Not Essential
MAB_0353	-0.54907	0.355378	0	MAB_0353	-0.905495	0.304603	0	MAB_0353	-0.332281	0.337046	0	Not Essential
MAB_0354c	0.899319	0.118547	0	MAB_0354c	0.600786	0.50365	0	MAB_0354c	-0.335241	0.16292	0	Not Essential
MAB_0355	-1.46161	4.81812e-05	0	MAB_0355	-0.816794	0.201668	0	MAB_0355	0.653401	0.0620905	0	Not Essential
MAB_0356c	-0.180811	0.773577	0	MAB_0356c	-0.255072	0.796569	0	MAB_0356c	0.000798592	0.998742	0	Not Essential
MAB_0357c	-1.07796	0.0839176	0	MAB_0357c	-1.37147	0.149537	0	MAB_0357c	-0.259213	0.643482	0	Not Essential
MAB_0358	0.34808	0.565759	0	MAB_0358	0.66774	0.454655	0	MAB_0358	0.373893	0.203905	0	Not Essential
MAB_0359	-0.261913	0.588957	0	MAB_0359	-0.225356	0.788038	0	MAB_0359	0.212665	0.418892	0	Not Essential
MAB_0360	-0.376541	0.660069	0	MAB_0360	-1.31003	0.252137	0	MAB_0360	-0.685073	0.309732	0	Not Essential
MAB_0361	1.03122	0.0764604	0	MAB_0361	0.502947	0.610492	0	MAB_0361	-0.467465	0.0831311	0	Not Essential
MAB_0362c	-1.34162	0.0157451	0	MAB_0362c	-2.11936	0.0054706	0	MAB_0362c	-0.656929	0.130821	0	Not Essential
MAB_0363c	-0.978675	0.0201744	0	MAB_0363c	-0.683347	0.32729	0	MAB_0363c	0.405694	0.376746	0	Not Essential
MAB_0364c	-2.87857	4.87172e-14	0	MAB_0364c	-2.36082	0.000167752	0	MAB_0364c	0.579799	0.114533	0	Not Essential
MAB_0365c	-0.111516	0.813418	0	MAB_0365c	-0.38524	0.57889	0	MAB_0365c	-0.277907	0.512138	0	Not Essential
MAB_0366	0.14252	0.773665	0	MAB_0366	-0.00839751	0.992388	0	MAB_0366	-0.0867848	0.865616	0	Not Essential
MAB_0367c	1.04216	0.0564979	0	MAB_0367c	1.22914	0.133664	0	MAB_0367c	0.254417	0.355521	0	Not Essential
MAB_0368	-0.530682	0.425	0	MAB_0368	-0.148262	0.904254	0	MAB_0368	0.41221	0.494307	0	Not Essential
MAB_0369	-0.737879	0.0935014	0	MAB_0369	-0.144866	0.866941	0	MAB_0369	0.514095	0.10627	0	Not Essential
MAB_0370	-0.980179	0.00927275	0	MAB_0370	-0.922986	0.143723	0	MAB_0370	0.0582837	0.909713	0	Not Essential
MAB_0371	-2.49404	6.94509e-07	0	MAB_0371	-3.5943	8.8072e-07	0	MAB_0371	-1.19033	0.0237534	0	Not Essential
MAB_0372	-3.38161	7.29621e-17	0	MAB_0372	-3.0873	1.78588e-07	0	MAB_0372	0.219214	0.712054	0	Not Essential
MAB_0373	0.722358	0.129685	0	MAB_0373	-0.511494	0.491516	0	MAB_0373	-1.05437	0.0546334	0	Not Essential
MAB_0374c	0.274421	0.53225	0	MAB_0374c	-0.987953	0.12224	0	MAB_0374c	-1.1892	0.0383012	0	Not Essential
MAB_0375	-3.56542	5.31563e-05	0	MAB_0375	-3.02844	0.0202208	0	MAB_0375	0.0250682	0.97209	0	Not Essential
MAB_0376	-1.48408	0.00466569	0	MAB_0376	0.41068	0.686199	0	MAB_0376	1.82058	0.00279308	0	Not Essential
MAB_0377	0.25554	0.768778	0	MAB_0377	0.10194	0.942481	0	MAB_0377	-0.101397	0.807786	0	Not Essential
MAB_0378	0.881631	0.0335393	0	MAB_0378	1.52568	0.0134695	0	MAB_0378	0.610637	0.264076	0	Not Essential
MAB_0379	-2.74976	6.59441e-09	0	MAB_0379	-1.86692	0.00995603	0	MAB_0379	0.695649	0.243235	0	Not Essential
MAB_0380	-0.429896	0.432878	0	MAB_0380	-1.63656	0.0295642	0	MAB_0380	-1.05869	0.0246896	0	Not Essential
MAB_0381	-3.44704	4.37375e-17	0	MAB_0381	-5.51377	6.22658e-19	0	MAB_0381	-1.95173	8.17947e-05	0	Not Essential
MAB_0382	-4.03661	1.3278e-24	0	MAB_0382	-4.12372	1.16624e-12	0	MAB_0382	-0.157928	0.784629	0	Not Essential
MAB_0383c	0.0668611	0.947237	0	MAB_0383c	-0.690056	0.604861	0	MAB_0383c	-0.515132	0.466223	0	Not Essential
MAB_0384	-1.18165	0.0438559	0	MAB_0384	0.370048	0.719742	0	MAB_0384	1.43668	0.00271675	0	Not Essential
MAB_0385	-1.91851	1.70306e-05	0	MAB_0385	-2.36486	0.000654259	0	MAB_0385	-0.391197	0.416962	0	Not Essential
MAB_0386c	-1.38786	0.0314726	0	MAB_0386c	-1.7488	0.0734075	0	MAB_0386c	-0.372792	0.437709	0	Not Essential
MAB_0387	-1.03999	0.0981062	0	MAB_0387	-1.74874	0.051321	0	MAB_0387	-0.865278	0.00204567	0	Not Essential
MAB_0388c	0.283359	0.552239	0	MAB_0388c	-1.05065	0.110326	0	MAB_0388c	-1.10907	0.030884	0	Not Essential
MAB_0389c	0.554223	0.312952	0	MAB_0389c	0.516341	0.575904	0	MAB_0389c	0.0938146	0.776916	0	Not Essential
MAB_0390c	-0.249461	0.591007	0	MAB_0390c	-1.27386	0.0334452	0	MAB_0390c	-0.976751	0.00107215	0	Not Essential
MAB_0391c	-1.26127	0.0221414	0	MAB_0391c	-1.43763	0.0848364	0	MAB_0391c	-0.120846	0.831546	0	Not Essential
MAB_0392c	0.738129	0.0795342	0	MAB_0392c	0.194055	0.819558	0	MAB_0392c	-0.327042	0.605515	0	Not Essential
MAB_0393	-0.671729	0.189171	0	MAB_0393	-1.8421	0.00820341	0	MAB_0393	-1.01919	0.0624507	0	Not Essential
MAB_0394c	-1.24013	0.00144485	0	MAB_0394c	-1.94881	0.000926294	0	MAB_0394c	-0.645926	0.0904365	0	Not Essential
MAB_0395c	-2.68061	4.85979e-07	0	MAB_0395c	-0.952099	0.31694	0	MAB_0395c	1.54054	0.00766173	0	Not Essential
MAB_0396c	-0.534723	0.485865	0	MAB_0396c	0.22961	0.859367	0	MAB_0396c	0.78689	0.0832259	0	Not Essential
MAB_0397c	-0.501779	0.164953	0	MAB_0397c	-0.0621091	0.934836	0	MAB_0397c	0.504364	0.20345	0	Not Essential
MAB_0398c	-1.22079	0.016768	0	MAB_0398c	-2.05452	0.0044366	0	MAB_0398c	-0.875684	0.0971592	0	Not Essential
MAB_0399c	-1.64027	1.03618e-10	0	MAB_0399c	-1.95559	7.54836e-07	0	MAB_0399c	-0.235377	0.503984	0	Not Essential
MAB_0400c	-1.51326	1.16115e-09	0	MAB_0400c	-1.66029	3.69807e-05	0	MAB_0400c	-0.110455	0.765287	0	Not Essential
MAB_0401	2.32175	1.6712e-08	0	MAB_0401	2.42007	0.000138197	0	MAB_0401	0.174519	0.696582	0	Not Essential
MAB_0402	0.57797	0.352447	0	MAB_0402	0.141367	0.901866	0	MAB_0402	-0.225574	0.646761	0	Not Essential
MAB_0403	-0.714653	0.404808	0	MAB_0403	-0.7249	0.580154	0	MAB_0403	0.0763416	0.899268	0	Not Essential
MAB_0404c	-0.0672727	0.918595	0	MAB_0404c	0.219892	0.833678	0	MAB_0404c	0.269768	0.53863	0	Not Essential
MAB_0405c	0.547838	0.559929	0	MAB_0405c	1.05735	0.444268	0	MAB_0405c	0.481049	0.183493	0	Not Essential
MAB_0406c	-0.827683	0.051266	0	MAB_0406c	-1.14738	0.0761592	0	MAB_0406c	-0.27239	0.644095	0	Not Essential
MAB_0407c	-2.66255	1.05389e-07	0	MAB_0407c	-3.2721	9.78995e-06	0	MAB_0407c	-0.641085	0.307712	0	Not Essential
MAB_0408c	1.88824	1.22937e-11	0	MAB_0408c	2.2911	7.06891e-08	0	MAB_0408c	0.517139	0.0305194	0	Not Essential
MAB_0409	-1.99582	0.00993981	0	MAB_0409	-4.75571	2.27106e-06	0	MAB_0409	-2.78931	4.52059e-07	Rough	Not Essential
MAB_0410c	-2.46329	4.63693e-10	0	MAB_0410c	-3.06524	9.6339e-07	0	MAB_0410c	-0.461135	0.468047	0	Not Essential
MAB_0411c	-0.540623	0.361547	0	MAB_0411c	-2.61537	0.000519026	0	MAB_0411c	-2.00143	1.12433e-08	Rough	Not Essential
MAB_0412	0.526891	0.61166	0	MAB_0412	-1.33564	0.364189	0	MAB_0412	-1.90286	0.000472929	0	Not Essential
MAB_0413	0.942553	0.183421	0	MAB_0413	0.69998	0.545787	0	MAB_0413	-0.0744449	0.840302	0	Not Essential
MAB_0414	-0.0711959	0.925901	0	MAB_0414	-0.485293	0.645893	0	MAB_0414	-0.318467	0.406467	0	Not Essential
MAB_0415	1.06218	0.0140341	0	MAB_0415	0.599794	0.444119	0	MAB_0415	-0.39595	0.339507	0	Not Essential
MAB_0416c	-1.57371	0.0438179	0	MAB_0416c	-2.02307	0.0840482	0	MAB_0416c	-0.433795	0.485499	0	Not Essential
MAB_0417c	1.30514	0.144661	0	MAB_0417c	0.575019	0.697927	0	MAB_0417c	-0.780038	0.0738417	0	Not Essential
MAB_0418	-2.36743	1.65628e-05	0	MAB_0418	-0.93273	0.324934	0	MAB_0418	1.36063	0.000579028	0	Not Essential
MAB_0419	-6.82388	2.53486e-37	0	MAB_0419	-7.40863	1.18526e-22	Yes	MAB_0419	-0.455557	0.552218	0	Ambigious Essentiality
MAB_0420	-1.24802	0.0256813	0	MAB_0420	-0.889455	0.345223	0	MAB_0420	0.346264	0.339606	0	Not Essential
MAB_0421	0.849215	0.0518428	0	MAB_0421	1.71149	0.00720602	0	MAB_0421	0.738769	0.265733	0	Not Essential
MAB_0422c	-5.39096	1.83015e-31	0	MAB_0422c	-4.9451	2.07715e-13	0	MAB_0422c	0.170197	0.813735	0	Not Essential
MAB_0423c	-8.32274	5.60213e-25	Yes	MAB_0423c	-7.97023	3.02981e-14	0	MAB_0423c	-0.032268	0.96718	0	Ambigious Essentiality
MAB_0424	0.448944	0.429854	0	MAB_0424	0.849205	0.331669	0	MAB_0424	0.428779	0.239764	0	Not Essential
MAB_0425c	0.392563	0.268849	0	MAB_0425c	0.840713	0.117119	0	MAB_0425c	0.529123	0.0907895	0	Not Essential
MAB_0426	-0.183942	0.583793	0	MAB_0426	-0.697675	0.175481	0	MAB_0426	-0.409753	0.168195	0	Not Essential
MAB_0427	-0.587326	0.179913	0	MAB_0427	-1.55858	0.014704	0	MAB_0427	-0.822361	0.0694848	0	Not Essential
MAB_0428	-1.31212	0.00289351	0	MAB_0428	-0.996601	0.157014	0	MAB_0428	0.350652	0.43509	0	Not Essential
MAB_0429	-1.94285	6.11512e-09	0	MAB_0429	-3.70776	8.17266e-13	0	MAB_0429	-1.55281	0.000187929	0	Not Essential
MAB_0430	-1.88588	0.00273568	0	MAB_0430	-2.16466	0.0192907	0	MAB_0430	-0.299012	0.623776	0	Not Essential
MAB_0431c	0.297893	0.587383	0	MAB_0431c	0.380915	0.663942	0	MAB_0431c	0.195689	0.497935	0	Not Essential
MAB_0432	1.11902	0.00326855	0	MAB_0432	0.0911175	0.916669	0	MAB_0432	-0.82783	0.00632326	0	Not Essential
MAB_0433	1.44995	0.00490835	0	MAB_0433	1.26536	0.127383	0	MAB_0433	-0.0788828	0.802734	0	Not Essential
MAB_0434c	-0.016081	0.971814	0	MAB_0434c	1.33825	0.00650288	0	MAB_0434c	1.30177	0.0107658	0	Not Essential
MAB_0435c	0.235246	0.815717	0	MAB_0435c	-1.19467	0.37475	0	MAB_0435c	-1.20208	0.00392423	0	Not Essential
MAB_0436	-1.22639	0.0217404	0	MAB_0436	-1.02339	0.22135	0	MAB_0436	0.167318	0.69966	0	Not Essential
MAB_0437c	-0.160505	0.82971	0	MAB_0437c	0.532234	0.630534	0	MAB_0437c	0.889988	0.00419141	0	Not Essential
MAB_0438c	0.570957	0.189448	0	MAB_0438c	1.16505	0.086696	0	MAB_0438c	0.683407	0.122587	0	Not Essential
MAB_0439	-0.244621	0.762227	0	MAB_0439	0.195187	0.878871	0	MAB_0439	0.371917	0.582314	0	Not Essential
MAB_0440	2.04974	0.00417615	0	MAB_0440	1.12178	0.326233	0	MAB_0440	-0.780878	0.00461379	0	Not Essential
MAB_0441	-9.38542	5.64976e-70	Yes	MAB_0441	-10.3451	9.73608e-40	Yes	MAB_0441	-0.550844	0.481544	0	Essential in Both Libraries
MAB_0442	0.564865	0.0769984	0	MAB_0442	0.383919	0.517273	0	MAB_0442	-0.107526	0.754753	0	Not Essential
MAB_0443	0.663931	0.0140367	0	MAB_0443	0.0358273	0.953059	0	MAB_0443	-0.465005	0.146184	0	Not Essential
MAB_0444	0.0281466	0.971814	0	MAB_0444	-0.959269	0.316401	0	MAB_0444	-0.932751	0.069855	0	Not Essential
MAB_0445	-0.431723	0.288148	0	MAB_0445	0.597024	0.372478	0	MAB_0445	1.00933	0.0135666	0	Not Essential
MAB_0446c	1.43396	0.130424	0	MAB_0446c	1.62976	0.253643	0	MAB_0446c	0.176477	0.749603	0	Not Essential
MAB_0447c	-0.0433269	0.954518	0	MAB_0447c	0.422347	0.672346	0	MAB_0447c	0.492638	0.0564885	0	Not Essential
MAB_0448c	0.288953	0.779147	0	MAB_0448c	3.79167	0.000877016	0	MAB_0448c	2.2446	0.00419744	Smooth	Not Essential
MAB_0449	0.508856	0.16774	0	MAB_0449	0.875886	0.133874	0	MAB_0449	0.414096	0.199214	0	Not Essential
MAB_0450c	0.0317261	0.953441	0	MAB_0450c	-0.439354	0.56048	0	MAB_0450c	-0.396806	0.30195	0	Not Essential
MAB_0451c	0.0969152	0.834357	0	MAB_0451c	0.190195	0.799685	0	MAB_0451c	0.138863	0.776459	0	Not Essential
MAB_0452c	-1.35354	0.0125691	0	MAB_0452c	-1.70638	0.03576	0	MAB_0452c	-0.310998	0.534978	0	Not Essential
MAB_0453c	1.17291	0.0563706	0	MAB_0453c	0.863902	0.392818	0	MAB_0453c	-0.267632	0.350017	0	Not Essential
MAB_0454c	-0.86198	0.341487	0	MAB_0454c	-1.26188	0.354113	0	MAB_0454c	-0.409608	0.422189	0	Not Essential
MAB_0455	-0.213136	0.830898	0	MAB_0455	0.558083	0.70617	0	MAB_0455	0.778224	0.208267	0	Not Essential
MAB_0456	-1.43299	0.124903	0	MAB_0456	-1.28459	0.381549	0	MAB_0456	-0.0917222	0.877351	0	Not Essential
MAB_0457	-0.754912	0.309861	0	MAB_0457	-0.702262	0.539038	0	MAB_0457	-0.0234232	0.969211	0	Not Essential
MAB_0458	0.270067	0.681837	0	MAB_0458	-0.0104866	0.992388	0	MAB_0458	-0.2225	0.610893	0	Not Essential
MAB_0459c	-0.118601	0.823506	0	MAB_0459c	0.0185435	0.982898	0	MAB_0459c	0.111188	0.710382	0	Not Essential
MAB_0460	-3.6942	7.80044e-05	0	MAB_0460	-0.288626	0.876613	0	MAB_0460	2.17036	0.00481489	Smooth	Not Essential
MAB_0461	-1.31699	0.108962	0	MAB_0461	-1.66422	0.164465	0	MAB_0461	-0.316424	0.553655	0	Not Essential
MAB_0462c	0.0494798	0.948974	0	MAB_0462c	0.629492	0.559574	0	MAB_0462c	0.729347	0.013327	0	Not Essential
MAB_0463c	0.870787	0.0359444	0	MAB_0463c	0.519533	0.455848	0	MAB_0463c	-0.375077	0.342749	0	Not Essential
MAB_0464	-0.396988	0.70952	0	MAB_0464	-0.917816	0.549632	0	MAB_0464	-0.545476	0.372925	0	Not Essential
MAB_0465	-0.0414812	0.961245	0	MAB_0465	-0.967515	0.36362	0	MAB_0465	-0.686367	0.320819	0	Not Essential
MAB_0466	1.46218	0.0625209	0	MAB_0466	1.54898	0.196419	0	MAB_0466	0.311299	0.343724	0	Not Essential
MAB_0467	-2.2296	0.000623633	0	MAB_0467	-2.27641	0.0170726	0	MAB_0467	0.00947462	0.98578	0	Not Essential
MAB_0468	0.695821	0.265277	0	MAB_0468	0.368928	0.719886	0	MAB_0468	-0.207523	0.499128	0	Not Essential
MAB_0469c	-0.499355	0.424684	0	MAB_0469c	-1.37774	0.107692	0	MAB_0469c	-0.857978	0.0081774	0	Not Essential
MAB_0470c	1.32399	0.0142375	0	MAB_0470c	1.28936	0.114785	0	MAB_0470c	0.0218973	0.949492	0	Not Essential
MAB_0471	1.61395	0.0054595	0	MAB_0471	0.097415	0.936006	0	MAB_0471	-1.23737	0.010253	0	Not Essential
MAB_0472	-4.39503	1.84943e-06	0	MAB_0472	-2.50652	0.0912784	0	MAB_0472	1.05823	0.168154	0	Not Essential
MAB_0473	0.278656	0.727222	0	MAB_0473	0.180214	0.888606	0	MAB_0473	-0.0539103	0.920548	0	Not Essential
MAB_0474	0.152974	0.891535	0	MAB_0474	-0.869925	0.570147	0	MAB_0474	-1.13196	0.0321693	0	Not Essential
MAB_0475	-0.205424	0.867886	0	MAB_0475	-0.524458	0.774925	0	MAB_0475	-0.404041	0.601439	0	Not Essential
MAB_0476c	1.06548	0.116213	0	MAB_0476c	1.43992	0.154203	0	MAB_0476c	0.400406	0.287392	0	Not Essential
MAB_0477	0.455835	0.549822	0	MAB_0477	0.737225	0.523172	0	MAB_0477	0.441261	0.252821	0	Not Essential
MAB_0478	-0.0555159	0.859909	0	MAB_0478	0.00586547	0.992388	0	MAB_0478	0.139127	0.523462	0	Not Essential
MAB_0479	-0.0710244	0.946129	0	MAB_0479	-0.153574	0.92041	0	MAB_0479	-0.236309	0.660904	0	Not Essential
MAB_0480	-1.13767	0.00084337	0	MAB_0480	-0.38109	0.533482	0	MAB_0480	0.812992	0.00919835	0	Not Essential
MAB_0481c	0.399515	0.582107	0	MAB_0481c	-1.18576	0.238231	0	MAB_0481c	-1.23855	0.0572952	0	Not Essential
MAB_0482c	-1.34597	0.00422453	0	MAB_0482c	0.223944	0.799685	0	MAB_0482c	1.45555	0.00170303	0	Not Essential
MAB_0483c	0.511862	0.364664	0	MAB_0483c	1.19629	0.150233	0	MAB_0483c	0.783748	0.08435	0	Not Essential
MAB_0484	-1.32295	0.000744596	0	MAB_0484	-1.15749	0.0809892	0	MAB_0484	0.203471	0.625473	0	Not Essential
MAB_0485	-1.92889	2.41124e-06	0	MAB_0485	-1.74792	0.00708076	0	MAB_0485	0.206093	0.649962	0	Not Essential
MAB_0486c	-1.0246	2.41517e-05	0	MAB_0486c	-0.174389	0.731454	0	MAB_0486c	0.84617	0.0576729	0	Not Essential
MAB_0487	-8.31844	1.24416e-25	Yes	MAB_0487	-7.90541	2.57757e-14	0	MAB_0487	-0.032268	0.96718	0	Ambigious Essentiality
MAB_0488	0.233348	0.711504	0	MAB_0488	-0.675501	0.467323	0	MAB_0488	-0.811326	0.172821	0	Not Essential
MAB_0489	-11.5328	3.50779e-165	Yes	MAB_0489	-9.95101	4.86551e-107	Yes	MAB_0489	1.0912	0.159762	0	Essential in Both Libraries
MAB_0490c	0.412798	0.309064	0	MAB_0490c	0.0334096	0.968426	0	MAB_0490c	-0.207657	0.542197	0	Not Essential
MAB_0491	-9.34798	9.88192e-44	Yes	MAB_0491	-9.41865	6.32155e-27	Yes	MAB_0491	-0.104045	0.894395	0	Essential in Both Libraries
MAB_0492	2.03866	0.00540687	0	MAB_0492	1.68355	0.115438	0	MAB_0492	-0.217282	0.685187	0	Not Essential
MAB_0493	2.05429	3.32528e-08	0	MAB_0493	0.870544	0.179932	0	MAB_0493	-0.97826	0.077542	0	Not Essential
MAB_0494	-0.384987	0.354529	0	MAB_0494	-0.679324	0.296066	0	MAB_0494	-0.212694	0.580164	0	Not Essential
MAB_0495c	-0.113959	0.846862	0	MAB_0495c	-0.763181	0.36433	0	MAB_0495c	-0.511928	0.221329	0	Not Essential
MAB_0496c	-0.812968	0.131055	0	MAB_0496c	-0.538715	0.538532	0	MAB_0496c	0.326868	0.376028	0	Not Essential
MAB_0497	1.46416	0.00115974	0	MAB_0497	0.72719	0.345903	0	MAB_0497	-0.616519	0.161157	0	Not Essential
MAB_0498c	1.06276	0.191686	0	MAB_0498c	1.06273	0.397863	0	MAB_0498c	0.239395	0.65605	0	Not Essential
MAB_0499	-0.0958518	0.914839	0	MAB_0499	-0.272815	0.839398	0	MAB_0499	-0.24246	0.658407	0	Not Essential
MAB_0500c	-1.34845	0.00884529	0	MAB_0500c	-2.687	0.000228662	0	MAB_0500c	-1.29559	0.000467017	0	Not Essential
MAB_0501c	-0.414847	0.212269	0	MAB_0501c	-0.860406	0.0903014	0	MAB_0501c	-0.329597	0.439349	0	Not Essential
MAB_0502c	-10.7364	3.46708e-130	Yes	MAB_0502c	-10.0689	1.35803e-75	Yes	MAB_0502c	0.390182	0.614639	0	Essential in Both Libraries
MAB_0503	-9.87273	5.28631e-73	Yes	MAB_0503	-10.5474	2.87338e-41	Yes	MAB_0503	-0.338263	0.665367	0	Essential in Both Libraries
MAB_0504c	-0.713118	0.202146	0	MAB_0504c	-3.75614	2.04129e-07	0	MAB_0504c	-1.32936	0.0900958	0	Not Essential
MAB_0505c	-3.3565	2.46914e-12	0	MAB_0505c	-7.63496	1.03708e-28	Yes	MAB_0505c	-2.33396	0.00212663	Rough	Essential in Rough Library
MAB_0506	0.847213	0.26749	0	MAB_0506	0.691697	0.573095	0	MAB_0506	-0.0549228	0.879382	0	Not Essential
MAB_0507	0.479394	0.191083	0	MAB_0507	0.1142	0.873917	0	MAB_0507	-0.344189	0.415146	0	Not Essential
MAB_0508c	2.33386	1.14944e-07	0	MAB_0508c	-1.83513	0.00634012	0	MAB_0508c	-1.91361	0.0140101	0	Not Essential
MAB_0509c	-4.10397	1.15156e-41	0	MAB_0509c	-7.30323	2.0421e-53	Yes	MAB_0509c	-1.59572	0.0401594	0	Ambigious Essentiality
MAB_0510c	-0.315108	0.206905	0	MAB_0510c	-0.514343	0.240764	0	MAB_0510c	-0.137858	0.697576	0	Not Essential
MAB_0511c	0.792444	0.0576922	0	MAB_0511c	0.670604	0.311773	0	MAB_0511c	-0.170478	0.611061	0	Not Essential
MAB_0512	-2.11985	6.48464e-12	0	MAB_0512	-1.34079	0.00910936	0	MAB_0512	0.788393	0.0618649	0	Not Essential
MAB_0513	-1.67649	4.56276e-10	0	MAB_0513	-1.84179	5.91221e-06	0	MAB_0513	-0.0882712	0.757209	0	Not Essential
MAB_0514	-1.72823	6.05026e-05	0	MAB_0514	-2.28772	0.000476005	0	MAB_0514	-0.544557	0.23055	0	Not Essential
MAB_0515	2.1488	0.00192153	0	MAB_0515	1.72332	0.125227	0	MAB_0515	-0.266278	0.516522	0	Not Essential
MAB_0516c	2.62665	1.84535e-05	0	MAB_0516c	1.82996	0.0448277	0	MAB_0516c	-0.620329	0.0179941	0	Not Essential
MAB_0517	0.563542	0.288758	0	MAB_0517	-0.345398	0.708463	0	MAB_0517	-0.817763	0.00641011	0	Not Essential
MAB_0518c	-9.27292	2.62965e-40	Yes	MAB_0518c	-9.17654	2.99123e-24	Yes	MAB_0518c	-0.032268	0.96718	0	Essential in Both Libraries
MAB_0519	-2.13925	2.78532e-05	0	MAB_0519	-2.67585	0.000240065	0	MAB_0519	-0.430911	0.499472	0	Not Essential
MAB_0520	-0.41751	0.463194	0	MAB_0520	0.353328	0.702845	0	MAB_0520	0.841165	0.0834847	0	Not Essential
MAB_0521	-9.68252	1.54266e-50	Yes	MAB_0521	-9.6665	1.61732e-30	Yes	MAB_0521	-0.032268	0.96718	0	Essential in Both Libraries
MAB_0522c	-1.32997	1.35478e-05	0	MAB_0522c	0.146297	0.817011	0	MAB_0522c	1.37366	0.00516338	0	Not Essential
MAB_0523	-0.525919	0.442923	0	MAB_0523	-0.227442	0.854964	0	MAB_0523	0.295318	0.373973	0	Not Essential
MAB_0524c	1.05874	0.200536	0	MAB_0524c	1.14226	0.352315	0	MAB_0524c	0.252265	0.541735	0	Not Essential
MAB_0525c	1.14133	0.0116366	0	MAB_0525c	0.24354	0.789697	0	MAB_0525c	-0.781842	0.0282452	0	Not Essential
MAB_0526c	-0.788582	0.128204	0	MAB_0526c	-2.38993	0.000457773	0	MAB_0526c	-1.59966	5.14782e-05	0	Not Essential
MAB_0527c	-2.22857	4.00099e-13	0	MAB_0527c	-2.46448	1.80885e-07	0	MAB_0527c	-0.18832	0.550614	0	Not Essential
MAB_0528c	-0.710006	0.107316	0	MAB_0528c	-0.874793	0.224804	0	MAB_0528c	-0.154572	0.673768	0	Not Essential
MAB_0529c	0.100317	0.82683	0	MAB_0529c	-1.03164	0.0944861	0	MAB_0529c	-0.891393	0.124504	0	Not Essential
MAB_0530	-1.07743	0.0285035	0	MAB_0530	-0.396618	0.65085	0	MAB_0530	0.718407	0.0922755	0	Not Essential
MAB_0531c	0.336514	0.55953	0	MAB_0531c	-0.0321264	0.976125	0	MAB_0531c	-0.355307	0.377189	0	Not Essential
MAB_0532	0.778941	0.203356	0	MAB_0532	0.991675	0.305959	0	MAB_0532	0.396125	0.17322	0	Not Essential
MAB_0533	-3.04416	3.05192e-21	0	MAB_0533	-6.04173	6.48591e-37	0	MAB_0533	-2.22657	0.000885561	Rough	Not Essential
MAB_0534	-6.7432	2.0264e-48	0	MAB_0534	-10.363	1.20851e-40	Yes	MAB_0534	-1.79826	0.0209608	0	Ambigious Essentiality
MAB_0535	-8.60878	1.77161e-34	Yes	MAB_0535	-8.83576	1.45423e-21	Yes	MAB_0535	-0.285112	0.71587	0	Essential in Both Libraries
MAB_0536	-7.70089	2.20038e-31	Yes	MAB_0536	-9.02127	4.87421e-22	Yes	MAB_0536	-0.757194	0.333999	0	Essential in Both Libraries
MAB_0537	-7.077	1.76615e-15	Yes	MAB_0537	-6.47617	7.0758e-08	0	MAB_0537	-0.170115	0.828118	0	#N/A
MAB_0538	0.254832	0.765803	0	MAB_0538	-0.153459	0.915394	0	MAB_0538	-0.233999	0.64447	0	Not Essential
MAB_0539	-2.09924	9.09921e-09	0	MAB_0539	-2.78677	3.08195e-07	0	MAB_0539	-0.772269	0.0178122	0	Not Essential
MAB_0540	-0.320471	0.58762	0	MAB_0540	-0.612546	0.494581	0	MAB_0540	-0.139545	0.690935	0	Not Essential
MAB_0541	-10.1753	1.18409e-70	Yes	MAB_0541	-10.4668	7.43753e-42	Yes	MAB_0541	-0.104967	0.893465	0	Essential in Both Libraries
MAB_0542	-0.837211	0.178336	0	MAB_0542	-0.6193	0.551225	0	MAB_0542	0.109655	0.823925	0	Not Essential
MAB_0543	0.66917	0.207928	0	MAB_0543	-0.955955	0.249324	0	MAB_0543	-1.50777	2.13957e-07	0	Not Essential
MAB_0544	-11.3133	5.04956e-118	Yes	MAB_0544	-11.7885	1.21559e-67	Yes	MAB_0544	-0.164603	0.833602	0	Essential in Both Libraries
MAB_0545	-7.02326	4.22356e-28	Yes	MAB_0545	-5.32563	5.60583e-10	0	MAB_0545	1.22498	0.0909377	0	Ambigious Essentiality
MAB_0546	-10.605	8.32976e-94	Yes	MAB_0546	-11.1068	7.9718e-52	Yes	MAB_0546	-0.171368	0.826873	0	Essential in Both Libraries
MAB_0547c	0.228055	0.617618	0	MAB_0547c	1.38552	0.0281725	0	MAB_0547c	1.23589	0.000194607	0	Not Essential
MAB_0548c	-1.15294	0.0179806	0	MAB_0548c	-0.854288	0.301567	0	MAB_0548c	0.367452	0.224294	0	Not Essential
MAB_0549c	-0.465405	0.362789	0	MAB_0549c	-1.19963	0.116384	0	MAB_0549c	-0.593327	0.0915951	0	Not Essential
MAB_0550	0.810291	0.256929	0	MAB_0550	-0.287122	0.819772	0	MAB_0550	-1.02561	0.0332196	0	Not Essential
MAB_0551	0.744347	0.205772	0	MAB_0551	1.24443	0.12752	0	MAB_0551	0.474675	0.267508	0	Not Essential
MAB_0552c	0.460096	0.250601	0	MAB_0552c	0.382719	0.563725	0	MAB_0552c	0.0131915	0.978237	0	Not Essential
MAB_0553c	1.02862	0.280625	0	MAB_0553c	1.14841	0.446011	0	MAB_0553c	0.570681	0.205269	0	Not Essential
MAB_0554	0.113028	0.862469	0	MAB_0554	-0.0943851	0.928515	0	MAB_0554	-0.187985	0.649479	0	Not Essential
MAB_0555	-0.167759	0.665735	0	MAB_0555	-0.135956	0.853541	0	MAB_0555	0.116261	0.62254	0	Not Essential
MAB_0557	-1.03506	0.0817202	0	MAB_0557	-0.451998	0.644925	0	MAB_0557	0.598699	0.250288	0	Not Essential
MAB_0558c	-0.556521	0.230909	0	MAB_0558c	-0.882787	0.209886	0	MAB_0558c	-0.143878	0.759798	0	Not Essential
MAB_0559	-0.223803	0.711504	0	MAB_0559	-0.0874278	0.934561	0	MAB_0559	0.186201	0.743668	0	Not Essential
MAB_0560	1.11551	0.000564621	0	MAB_0560	0.618773	0.290022	0	MAB_0560	-0.41373	0.136239	0	Not Essential
MAB_0561	-8.99882	2.70696e-35	Yes	MAB_0561	-8.90647	1.36202e-21	Yes	MAB_0561	-0.032268	0.96718	0	Essential in Both Libraries
MAB_0562c	0.839102	0.068367	0	MAB_0562c	0.374176	0.646657	0	MAB_0562c	-0.442305	0.250567	0	Not Essential
MAB_0563	-0.735095	0.232133	0	MAB_0563	0.3351	0.746728	0	MAB_0563	1.12107	0.00125991	0	Not Essential
MAB_0564c	-0.978926	0.00853685	0	MAB_0564c	-0.704198	0.266241	0	MAB_0564c	0.364228	0.321648	0	Not Essential
MAB_0565c	2.48268	0.000116483	0	MAB_0565c	1.17218	0.28097	0	MAB_0565c	-0.910204	0.0224488	0	Not Essential
MAB_0566c	0.274813	0.72506	0	MAB_0566c	1.62167	0.125539	0	MAB_0566c	1.31704	1.84645e-05	0	Not Essential
MAB_0567c	-0.774873	0.343863	0	MAB_0567c	-0.766079	0.558227	0	MAB_0567c	0.00739778	0.988722	0	Not Essential
MAB_0568	-8.78121	5.95016e-32	Yes	MAB_0568	-8.42537	8.7869e-18	Yes	MAB_0568	-0.032268	0.96718	0	Essential in Both Libraries
MAB_0569	-9.00324	4.04118e-37	Yes	MAB_0569	-8.94179	2.54828e-22	Yes	MAB_0569	-0.032268	0.96718	0	Essential in Both Libraries
MAB_0570	-8.40653	3.29499e-26	Yes	MAB_0570	-8.02972	5.29695e-15	Yes	MAB_0570	-0.032268	0.96718	0	Essential in Both Libraries
MAB_0571	-11.0935	8.43807e-117	Yes	MAB_0571	-11.6526	5.81929e-63	Yes	MAB_0571	-0.169654	0.828577	0	Essential in Both Libraries
MAB_0572	-7.048	2.85595e-45	Yes	MAB_0572	-8.3746	4.42461e-31	Yes	MAB_0572	-0.925835	0.225825	0	Essential in Both Libraries
MAB_0573	-0.433715	0.406638	0	MAB_0573	0.105884	0.910065	0	MAB_0573	0.554118	0.18336	0	Not Essential
MAB_0574c	-0.0572266	0.933201	0	MAB_0574c	-3.16056	2.23272e-05	0	MAB_0574c	-2.56629	1.05417e-05	Rough	Not Essential
MAB_0575c	-1.63286	0.0018542	0	MAB_0575c	-2.05987	0.00654566	0	MAB_0575c	-0.424141	0.257539	0	Not Essential
MAB_0576c	-0.370937	0.566462	0	MAB_0576c	-1.34159	0.122406	0	MAB_0576c	-0.849679	0.0246584	0	Not Essential
MAB_0577c	-1.8668	8.18141e-05	0	MAB_0577c	-1.12793	0.164368	0	MAB_0577c	0.71243	0.0259388	0	Not Essential
MAB_0578c	-0.0932211	0.805897	0	MAB_0578c	-0.448647	0.429426	0	MAB_0578c	-0.345168	0.35652	0	Not Essential
MAB_0579c	-2.14297	0.00121173	0	MAB_0579c	-4.10284	4.08828e-06	0	MAB_0579c	-1.57062	0.0245842	0	Not Essential
MAB_0580	-0.636457	0.0602918	0	MAB_0580	0.175662	0.795612	0	MAB_0580	0.795297	0.10562	0	Not Essential
MAB_0581c	0.424155	0.510233	0	MAB_0581c	0.424061	0.685392	0	MAB_0581c	0.0713111	0.821565	0	Not Essential
MAB_0582c	1.31703	0.0195563	0	MAB_0582c	0.824302	0.395956	0	MAB_0582c	-0.403847	0.229409	0	Not Essential
MAB_0583c	0.284065	0.638225	0	MAB_0583c	-0.731907	0.426567	0	MAB_0583c	-0.784369	0.178584	0	Not Essential
MAB_0584	-0.262783	0.5758	0	MAB_0584	-0.304021	0.688684	0	MAB_0584	-0.0408577	0.914098	0	Not Essential
MAB_0585	-1.59121	0.00200462	0	MAB_0585	-1.44585	0.0690696	0	MAB_0585	0.128157	0.843846	0	Not Essential
MAB_0586	-0.573182	0.311857	0	MAB_0586	-1.52422	0.0618841	0	MAB_0586	-0.837962	0.129598	0	Not Essential
MAB_0587	-2.47802	7.41778e-11	0	MAB_0587	-0.208375	0.788417	0	MAB_0587	1.97634	0.000699017	0	Not Essential
MAB_0588c	-1.87447	1.92816e-05	0	MAB_0588c	-0.81282	0.313327	0	MAB_0588c	0.970599	0.00950806	0	Not Essential
MAB_0589	-2.10304	2.58137e-05	0	MAB_0589	-2.42514	0.000882716	0	MAB_0589	-0.270495	0.608538	0	Not Essential
MAB_0590c	-0.644204	0.0631393	0	MAB_0590c	0.246871	0.70396	0	MAB_0590c	0.923096	0.00292989	0	Not Essential
MAB_0591	0.0464829	0.951603	0	MAB_0591	0.406147	0.711051	0	MAB_0591	0.479935	0.140116	0	Not Essential
MAB_0592c	0.598578	0.449404	0	MAB_0592c	1.09242	0.344019	0	MAB_0592c	0.331718	0.434585	0	Not Essential
MAB_0593c	-1.01468	0.0971268	0	MAB_0593c	-0.523194	0.616236	0	MAB_0593c	0.48955	0.242384	0	Not Essential
MAB_0594c	-3.39674	4.68677e-15	0	MAB_0594c	-2.46349	0.000350152	0	MAB_0594c	0.883696	0.0850223	0	Not Essential
MAB_0595c	-1.12352	0.0397293	0	MAB_0595c	-2.81798	0.000154756	0	MAB_0595c	-1.45415	0.00682936	0	Not Essential
MAB_0596c	-0.692135	0.103196	0	MAB_0596c	-0.555641	0.439275	0	MAB_0596c	0.218363	0.490789	0	Not Essential
MAB_0597	-0.351955	0.430922	0	MAB_0597	-0.653708	0.337985	0	MAB_0597	-0.221492	0.588476	0	Not Essential
MAB_0598	-1.68758	0.00384308	0	MAB_0598	-1.16861	0.212413	0	MAB_0598	0.577144	0.153036	0	Not Essential
MAB_0599	-0.262256	0.670942	0	MAB_0599	-1.36477	0.108521	0	MAB_0599	-0.96386	0.0407146	0	Not Essential
MAB_0600	-1.15696	0.0198853	0	MAB_0600	-0.56705	0.523172	0	MAB_0600	0.440696	0.237875	0	Not Essential
MAB_0601	0.643299	0.358711	0	MAB_0601	0.61522	0.562639	0	MAB_0601	-0.0225582	0.95534	0	Not Essential
MAB_0602c	0.0833847	0.922645	0	MAB_0602c	-0.0761966	0.954276	0	MAB_0602c	-0.0344818	0.959413	0	Not Essential
MAB_0603c	-3.14211	1.06744e-07	0	MAB_0603c	-2.58104	0.00354732	0	MAB_0603c	0.300113	0.671685	0	Not Essential
MAB_0604c	-2.71754	1.46928e-08	0	MAB_0604c	-3.45011	6.00955e-08	0	MAB_0604c	-0.664229	0.120751	0	Not Essential
MAB_0605c	-1.86165	0.000174452	0	MAB_0605c	-1.78927	0.0200204	0	MAB_0605c	0.0361202	0.940579	0	Not Essential
MAB_0606c	-2.45403	7.67459e-05	0	MAB_0606c	-1.38111	0.149663	0	MAB_0606c	0.79923	0.100444	0	Not Essential
MAB_0607	-0.452067	0.39563	0	MAB_0607	-0.423097	0.641877	0	MAB_0607	0.163052	0.663247	0	Not Essential
MAB_0608	-3.33432	1.05167e-11	0	MAB_0608	-3.64971	1.79842e-07	0	MAB_0608	-0.237337	0.746781	0	Not Essential
MAB_0609c	-1.25126	0.0116729	0	MAB_0609c	-1.13638	0.150843	0	MAB_0609c	0.0386421	0.933601	0	Not Essential
MAB_0610	-2.69553	0.000291606	0	MAB_0610	-2.28561	0.0465456	0	MAB_0610	0.148582	0.840141	0	Not Essential
MAB_0611	-1.74413	5.55153e-06	0	MAB_0611	-1.97509	0.000926294	0	MAB_0611	-0.223376	0.558817	0	Not Essential
MAB_0612c	-1.29375	0.00487919	0	MAB_0612c	-1.22006	0.0981799	0	MAB_0612c	0.109348	0.845674	0	Not Essential
MAB_0613	-1.87059	9.50005e-06	0	MAB_0613	-1.55763	0.021825	0	MAB_0613	0.366045	0.414006	0	Not Essential
MAB_0614	-2.25589	1.0501e-06	0	MAB_0614	-3.06755	2.2858e-05	0	MAB_0614	-0.770858	0.141021	0	Not Essential
MAB_0615	-1.17228	0.00370054	0	MAB_0615	-0.0643811	0.940062	0	MAB_0615	1.06171	0.00922321	0	Not Essential
MAB_0616	-0.741167	0.126877	0	MAB_0616	-2.02347	0.00265929	0	MAB_0616	-1.04294	0.0850318	0	Not Essential
MAB_0617	-2.79385	0.000671103	0	MAB_0617	-3.11776	0.00777265	0	MAB_0617	-0.4074	0.586309	0	Not Essential
MAB_0618	-2.47906	2.94582e-13	0	MAB_0618	-4.31951	3.27785e-18	0	MAB_0618	-1.59342	0.000931971	0	Not Essential
MAB_0619	-0.685323	0.0565717	0	MAB_0619	-1.12769	0.0555964	0	MAB_0619	-0.342859	0.331606	0	Not Essential
MAB_0620c	-1.69831	0.00306599	0	MAB_0620c	-1.40352	0.0949729	0	MAB_0620c	0.192476	0.60376	0	Not Essential
MAB_0621c	-0.717049	0.174741	0	MAB_0621c	0.351029	0.700525	0	MAB_0621c	1.01795	0.00989691	0	Not Essential
MAB_0622c	-0.0885476	0.81658	0	MAB_0622c	0.992209	0.0541336	0	MAB_0622c	1.13866	0.0103723	0	Not Essential
MAB_0623	-1.2458	7.72693e-05	0	MAB_0623	1.00671	0.0536994	0	MAB_0623	2.08937	4.57502e-05	Smooth	Not Essential
MAB_0624	-1.30571	0.00848797	0	MAB_0624	-0.706573	0.434808	0	MAB_0624	0.569218	0.238262	0	Not Essential
MAB_0625	-1.3247	0.0224667	0	MAB_0625	-1.49689	0.0812722	0	MAB_0625	-0.0982748	0.860967	0	Not Essential
MAB_0626	-1.92972	4.02848e-06	0	MAB_0626	-1.57075	0.0200602	0	MAB_0626	0.470386	0.220317	0	Not Essential
MAB_0627c	-1.21388	0.0839154	0	MAB_0627c	-0.321715	0.796729	0	MAB_0627c	0.851517	0.120991	0	Not Essential
MAB_0628	-0.419651	0.211929	0	MAB_0628	-0.497129	0.368108	0	MAB_0628	-0.0550578	0.857709	0	Not Essential
MAB_0629	-3.67104	2.479e-07	0	MAB_0629	-6.09359	2.56945e-09	0	MAB_0629	-2.10278	0.00198721	Rough	Not Essential
MAB_0630	-2.19717	3.81777e-14	0	MAB_0630	-1.96222	5.94805e-05	0	MAB_0630	0.275164	0.558773	0	Not Essential
MAB_0631c	-0.466588	0.649824	0	MAB_0631c	-3.01	0.0227532	0	MAB_0631c	-2.35662	0.000150064	Rough	Not Essential
MAB_0632c	-0.931396	0.130931	0	MAB_0632c	-1.98738	0.021359	0	MAB_0632c	-0.855893	0.136046	0	Not Essential
MAB_0633c	-0.229388	0.718244	0	MAB_0633c	-0.0637855	0.954269	0	MAB_0633c	0.15511	0.70505	0	Not Essential
MAB_0634c	-1.36573	6.48074e-06	0	MAB_0634c	0.0448563	0.947469	0	MAB_0634c	1.48709	1.54559e-06	0	Not Essential
MAB_0635c	-2.15005	0.000402849	0	MAB_0635c	-2.82074	0.000957286	0	MAB_0635c	-0.56255	0.301724	0	Not Essential
MAB_0636c	-0.878937	0.000741365	0	MAB_0636c	0.430603	0.392849	0	MAB_0636c	1.19265	0.0196792	0	Not Essential
MAB_0637c	-3.10744	2.18806e-21	0	MAB_0637c	-2.98215	7.65475e-10	0	MAB_0637c	0.104368	0.815687	0	Not Essential
MAB_0638c	-4.30622	4.02789e-31	0	MAB_0638c	-5.50455	1.88353e-25	0	MAB_0638c	-0.950145	0.160224	0	Not Essential
MAB_0639c	-2.92164	2.07647e-05	0	MAB_0639c	-4.49228	1.21193e-06	0	MAB_0639c	-1.30921	0.0663259	0	Not Essential
MAB_0640c	-0.801289	0.138383	0	MAB_0640c	-0.769115	0.37487	0	MAB_0640c	0.0901354	0.813474	0	Not Essential
MAB_0641	1.16264	0.0446124	0	MAB_0641	0.462675	0.649122	0	MAB_0641	-0.614887	0.168266	0	Not Essential
MAB_0642	0.057472	0.94857	0	MAB_0642	0.391093	0.748027	0	MAB_0642	0.222884	0.723085	0	Not Essential
MAB_0643	-1.42403	0.000884783	0	MAB_0643	0.519536	0.505307	0	MAB_0643	1.80875	0.000535737	0	Not Essential
MAB_0644c	-2.06617	1.06776e-06	0	MAB_0644c	-2.14214	0.00109115	0	MAB_0644c	0.0270139	0.961842	0	Not Essential
MAB_0645c	0.210505	0.596576	0	MAB_0645c	0.438689	0.482248	0	MAB_0645c	0.208697	0.632788	0	Not Essential
MAB_0646c	0.723773	0.124024	0	MAB_0646c	0.238783	0.78338	0	MAB_0646c	-0.507007	0.214233	0	Not Essential
MAB_0647	-0.316916	0.634429	0	MAB_0647	-0.290378	0.790539	0	MAB_0647	0.151088	0.759225	0	Not Essential
MAB_0648	0.945873	0.0130084	0	MAB_0648	1.17809	0.0594594	0	MAB_0648	0.347348	0.341691	0	Not Essential
MAB_0649c	0.254276	0.642518	0	MAB_0649c	1.00889	0.192316	0	MAB_0649c	0.653193	0.183779	0	Not Essential
MAB_0650	-9.88187	6.93907e-70	Yes	MAB_0650	-10.0704	2.9418e-42	Yes	MAB_0650	-0.113711	0.884204	0	Essential in Both Libraries
MAB_0651c	-0.730786	0.0419113	0	MAB_0651c	-0.508324	0.437657	0	MAB_0651c	0.282566	0.325927	0	Not Essential
MAB_0652	-0.926382	0.00920615	0	MAB_0652	-0.198727	0.77538	0	MAB_0652	0.707871	0.055593	0	Not Essential
MAB_0653	-1.18601	0.0114383	0	MAB_0653	-0.700583	0.356749	0	MAB_0653	0.508422	0.163527	0	Not Essential
MAB_0654	-1.25297	0.0022599	0	MAB_0654	-0.616679	0.388589	0	MAB_0654	0.666928	0.101807	0	Not Essential
MAB_0655	1.20258	0.0157656	0	MAB_0655	-0.196557	0.839441	0	MAB_0655	-1.13792	0.0447439	0	Not Essential
MAB_0656	-2.38034	8.42492e-15	0	MAB_0656	-2.4583	8.73255e-07	0	MAB_0656	-0.0403968	0.88029	0	Not Essential
MAB_0657	-2.40973	5.08844e-12	0	MAB_0657	-0.773977	0.242735	0	MAB_0657	1.67243	4.07247e-05	0	Not Essential
MAB_0658	-2.56998	2.51502e-10	0	MAB_0658	-2.04214	0.000672467	0	MAB_0658	0.405801	0.468563	0	Not Essential
MAB_0659	-1.68312	1.76562e-06	0	MAB_0659	0.676379	0.30303	0	MAB_0659	2.23441	9.3585e-08	Smooth	Not Essential
MAB_0660	-1.73809	0.000153845	0	MAB_0660	-1.20613	0.116565	0	MAB_0660	0.418737	0.44424	0	Not Essential
MAB_0661	-1.22789	8.46475e-05	0	MAB_0661	-1.52771	0.00184696	0	MAB_0661	-0.316899	0.375377	0	Not Essential
MAB_0662	0.817033	0.431073	0	MAB_0662	0.712039	0.680298	0	MAB_0662	0.131593	0.815461	0	Not Essential
MAB_0663	-1.06676	6.50291e-06	0	MAB_0663	0.13615	0.78904	0	MAB_0663	1.12806	0.0127166	0	Not Essential
MAB_0664	-1.65095	0.030798	0	MAB_0664	-2.04811	0.0542489	0	MAB_0664	-0.429153	0.286369	0	Not Essential
MAB_0665	0.0883809	0.928768	0	MAB_0665	0.205983	0.889126	0	MAB_0665	0.0543607	0.848937	0	Not Essential
MAB_0666	-0.937121	0.229477	0	MAB_0666	2.20701	0.0373146	0	MAB_0666	3.08242	1.07057e-08	Smooth	Not Essential
MAB_0667	-1.53246	0.116641	0	MAB_0667	-5.26335	8.90267e-05	0	MAB_0667	-2.32561	0.00263221	Rough	Not Essential
MAB_0668c	-2.65862	2.71116e-14	0	MAB_0668c	-3.09936	4.17962e-09	0	MAB_0668c	-0.347906	0.482824	0	Not Essential
MAB_0669	-1.40017	7.3039e-06	0	MAB_0669	-0.577467	0.314453	0	MAB_0669	0.798692	0.010283	0	Not Essential
MAB_0670	-1.10777	0.00659859	0	MAB_0670	-0.702264	0.343963	0	MAB_0670	0.51072	0.128505	0	Not Essential
MAB_0671	0.67742	0.364664	0	MAB_0671	2.0285	0.0399662	0	MAB_0671	1.47554	0.00621351	0	Not Essential
MAB_0672c	-1.76878	0.00775039	0	MAB_0672c	-0.546603	0.633612	0	MAB_0672c	1.16455	0.0056	0	Not Essential
MAB_0673	1.29369	0.0248796	0	MAB_0673	1.95092	0.0222522	0	MAB_0673	0.744758	0.0881457	0	Not Essential
MAB_0674	-0.0591497	0.908483	0	MAB_0674	-0.169142	0.84175	0	MAB_0674	0.026443	0.929427	0	Not Essential
MAB_0676c	1.66975	0.0223039	0	MAB_0676c	2.67369	0.00756406	0	MAB_0676c	1.12714	0.00869996	0	Not Essential
MAB_0677c	1.03815	0.105212	0	MAB_0677c	1.4621	0.11325	0	MAB_0677c	0.456504	0.320391	0	Not Essential
MAB_0678	0.000866923	0.998808	0	MAB_0678	-1.22396	0.155184	0	MAB_0678	-1.13457	0.00723419	0	Not Essential
MAB_0679c	-0.41949	0.480478	0	MAB_0679c	-0.896266	0.301462	0	MAB_0679c	-0.53134	0.14537	0	Not Essential
MAB_0680c	-0.371396	0.386776	0	MAB_0680c	-0.885381	0.164098	0	MAB_0680c	-0.515852	0.0430691	0	Not Essential
MAB_0681	-0.504961	0.444901	0	MAB_0681	-0.0720673	0.952176	0	MAB_0681	0.444068	0.206516	0	Not Essential
MAB_0682	-9.82031	2.50185e-63	Yes	MAB_0682	-10.2963	9.40856e-38	Yes	MAB_0682	-0.171368	0.826873	0	Essential in Both Libraries
MAB_0683c	0.450083	0.372748	0	MAB_0683c	0.898421	0.225619	0	MAB_0683c	0.537925	0.293924	0	Not Essential
MAB_0684c	-0.753996	0.23658	0	MAB_0684c	-0.333652	0.759468	0	MAB_0684c	0.35761	0.491064	0	Not Essential
MAB_0685	-1.69966	1.4389e-07	0	MAB_0685	-0.686813	0.242732	0	MAB_0685	1.07459	0.000802933	0	Not Essential
MAB_0686	-1.13681	0.00846563	0	MAB_0686	-0.541628	0.490454	0	MAB_0686	0.657592	0.0417279	0	Not Essential
MAB_0687	-10.1656	1.1166e-71	Yes	MAB_0687	-10.5328	8.65325e-42	Yes	MAB_0687	-0.170159	0.828075	0	Essential in Both Libraries
MAB_0688c	-1.51837	0.0247678	0	MAB_0688c	-1.186	0.26408	0	MAB_0688c	0.248541	0.599792	0	Not Essential
MAB_0689	-9.74786	7.10611e-78	Yes	MAB_0689	-10.6622	4.78571e-44	Yes	MAB_0689	-0.474638	0.543193	0	Essential in Both Libraries
MAB_0690	-2.6352	9.51945e-26	0	MAB_0690	-2.79591	1.10245e-11	0	MAB_0690	-0.060002	0.895094	0	Not Essential
MAB_0691	-0.347386	0.629828	0	MAB_0691	-4.70622	4.24775e-08	0	MAB_0691	-1.34369	0.083949	0	Not Essential
MAB_0692c	-1.31281	0.00155795	0	MAB_0692c	-2.4271	7.11276e-05	0	MAB_0692c	-1.02118	0.0347295	0	Not Essential
MAB_0693	-1.8658	0.00149849	0	MAB_0693	-1.69515	0.0474532	0	MAB_0693	0.148994	0.769255	0	Not Essential
MAB_0694	-2.08076	7.81241e-06	0	MAB_0694	-2.97644	1.60731e-05	0	MAB_0694	-0.848312	0.0256375	0	Not Essential
MAB_0695	-1.16871	0.00134472	0	MAB_0695	-2.83564	1.69498e-07	0	MAB_0695	-1.29181	0.0302653	0	Not Essential
MAB_0696c	-0.325865	0.652624	0	MAB_0696c	-1.41211	0.150586	0	MAB_0696c	-0.971782	0.0739266	0	Not Essential
MAB_0697	-7.15372	2.5137e-15	Yes	MAB_0697	-6.52769	5.757e-08	0	MAB_0697	-0.032268	0.96718	0	Ambigious Essentiality
MAB_0698	-9.32807	4.50111e-45	Yes	MAB_0698	-9.42342	1.0561e-26	Yes	MAB_0698	-0.164603	0.833602	0	Essential in Both Libraries
MAB_0699c	-1.35031	0.00367672	0	MAB_0699c	-1.12921	0.141954	0	MAB_0699c	0.407155	0.359126	0	Not Essential
MAB_0700c	0.575424	0.25579	0	MAB_0700c	-0.00491012	0.995488	0	MAB_0700c	-0.589893	0.193524	0	Not Essential
MAB_0701	-1.94314	5.33821e-06	0	MAB_0701	-1.14465	0.105312	0	MAB_0701	0.73842	0.222106	0	Not Essential
MAB_0703c	-0.410901	0.474655	0	MAB_0703c	-0.900533	0.302621	0	MAB_0703c	-0.418229	0.278117	0	Not Essential
MAB_0704c	1.30916	0.0174317	0	MAB_0704c	1.38343	0.107419	0	MAB_0704c	0.16228	0.653401	0	Not Essential
MAB_0705	-0.846039	0.352629	0	MAB_0705	-0.624225	0.669662	0	MAB_0705	0.170514	0.721593	0	Not Essential
MAB_0706c	0.522099	0.260211	0	MAB_0706c	1.33441	0.0497806	0	MAB_0706c	0.903189	0.0269912	0	Not Essential
MAB_0707	-10.9364	2.6582e-149	Yes	MAB_0707	-12.0676	3.64667e-71	Yes	MAB_0707	-0.518217	0.50684	0	Essential in Both Libraries
MAB_0708	0.437086	0.266606	0	MAB_0708	0.514081	0.417738	0	MAB_0708	0.0770934	0.832107	0	Not Essential
MAB_0709	0.66952	0.366313	0	MAB_0709	-0.93252	0.40122	0	MAB_0709	-1.56114	1.08239e-05	0	Not Essential
MAB_0710	0.861085	0.0718852	0	MAB_0710	1.88985	0.00646002	0	MAB_0710	1.1197	0.00306549	0	Not Essential
MAB_0711	-1.17546	0.179464	0	MAB_0711	1.06568	0.447849	0	MAB_0711	2.42763	1.41892e-07	Smooth	Not Essential
MAB_0712c	-0.312757	0.386776	0	MAB_0712c	0.865869	0.128284	0	MAB_0712c	1.25036	6.66056e-05	0	Not Essential
MAB_0713	-10.2004	2.04589e-104	Yes	MAB_0713	-11.2176	3.77444e-55	Yes	MAB_0713	-0.535194	0.49138	0	Essential in Both Libraries
MAB_0714c	-1.20193	0.0474836	0	MAB_0714c	-1.63505	0.0626217	0	MAB_0714c	-0.487318	0.294618	0	Not Essential
MAB_0715c	-0.248556	0.665745	0	MAB_0715c	0.795874	0.349589	0	MAB_0715c	1.10589	0.0263892	0	Not Essential
MAB_0716c	-0.733952	0.234448	0	MAB_0716c	-0.524617	0.600064	0	MAB_0716c	0.321269	0.302761	0	Not Essential
MAB_0717	-0.110892	0.84729	0	MAB_0717	2.16087	0.00145236	0	MAB_0717	2.24524	1.16416e-07	Smooth	Not Essential
MAB_0718c	-0.0509869	0.925901	0	MAB_0718c	0.972722	0.17182	0	MAB_0718c	1.19127	0.00327837	0	Not Essential
MAB_0719	-1.5655	2.13404e-07	0	MAB_0719	-1.91694	7.3209e-05	0	MAB_0719	-0.300308	0.351546	0	Not Essential
MAB_0720	-2.57836	7.46914e-14	0	MAB_0720	-0.318294	0.656984	0	MAB_0720	2.05169	7.80553e-05	Smooth	Not Essential
MAB_0721	-1.6515	2.36125e-05	0	MAB_0721	-1.18305	0.0591691	0	MAB_0721	0.474657	0.329886	0	Not Essential
MAB_0722	-0.501392	0.208304	0	MAB_0722	-2.4446	1.35364e-05	0	MAB_0722	-1.69775	0.00323594	0	Not Essential
MAB_0723c	-1.92487	9.30369e-08	0	MAB_0723c	-1.84193	0.000854097	0	MAB_0723c	0.153183	0.746762	0	Not Essential
MAB_0724c	-0.230097	0.610973	0	MAB_0724c	-0.575343	0.397511	0	MAB_0724c	-0.222567	0.557316	0	Not Essential
MAB_0725c	-0.446914	0.559763	0	MAB_0725c	0.172373	0.895488	0	MAB_0725c	0.799852	0.0346065	0	Not Essential
MAB_0726	0.367358	0.428387	0	MAB_0726	-0.123877	0.882137	0	MAB_0726	-0.339979	0.375155	0	Not Essential
MAB_0727	1.30566	0.00440433	0	MAB_0727	1.95526	0.00426548	0	MAB_0727	0.684041	0.028039	0	Not Essential
MAB_0728	-3.54711	4.17169e-12	0	MAB_0728	-7.01426	6.44815e-23	Yes	MAB_0728	-2.2233	0.00278619	Rough	Essential in Rough Library
MAB_0729c	-7.23693	4.89719e-16	Yes	MAB_0729c	-6.42936	8.46616e-08	0	MAB_0729c	-0.104045	0.894395	0	#N/A
MAB_0730c	-7.6733	1.77042e-45	Yes	MAB_0730c	-9.88436	2.0569e-34	Yes	MAB_0730c	-1.27812	0.0989502	0	Essential in Both Libraries
MAB_0731	-1.40194	0.00131658	0	MAB_0731	-2.12089	0.00109803	0	MAB_0731	-0.602737	0.350913	0	Not Essential
MAB_0732c	0.642456	0.355378	0	MAB_0732c	1.40939	0.149537	0	MAB_0732c	0.851063	0.0823851	0	Not Essential
MAB_0733	0.205381	0.756867	0	MAB_0733	0.939926	0.329595	0	MAB_0733	0.818602	0.0819368	0	Not Essential
MAB_0734	1.07361	0.0465219	0	MAB_0734	0.778107	0.393594	0	MAB_0734	-0.280969	0.586897	0	Not Essential
MAB_0735	2.04875	0.000272494	0	MAB_0735	2.34766	0.00343681	0	MAB_0735	0.386588	0.257549	0	Not Essential
MAB_0736	-1.28541	0.0353363	0	MAB_0736	-2.04061	0.0147652	0	MAB_0736	-0.5142	0.280964	0	Not Essential
MAB_0737c	-2.38943	3.27616e-06	0	MAB_0737c	-1.8581	0.0255402	0	MAB_0737c	0.500025	0.358798	0	Not Essential
MAB_0738	1.74559	0.000602229	0	MAB_0738	1.05509	0.231233	0	MAB_0738	-0.497384	0.142171	0	Not Essential
MAB_0739c	2.72762	0.00437174	0	MAB_0739c	3.51429	0.0109483	0	MAB_0739c	0.852737	0.0231604	0	Not Essential
MAB_0740c	0.86387	0.12281	0	MAB_0740c	0.753043	0.376494	0	MAB_0740c	-0.00711232	0.979687	0	Not Essential
MAB_0741c	-0.244836	0.821758	0	MAB_0741c	0.535681	0.748938	0	MAB_0741c	0.821244	0.147	0	Not Essential
MAB_0742c	1.57032	0.0179191	0	MAB_0742c	1.54461	0.132705	0	MAB_0742c	0.0757659	0.794477	0	Not Essential
MAB_0743c	1.96988	0.0125271	0	MAB_0743c	1.32576	0.281574	0	MAB_0743c	-0.459007	0.485594	0	Not Essential
MAB_0744	0.191705	0.731945	0	MAB_0744	0.627733	0.452638	0	MAB_0744	0.378143	0.306411	0	Not Essential
MAB_0745	0.125884	0.863069	0	MAB_0745	-0.517423	0.599434	0	MAB_0745	-0.601041	0.0279182	0	Not Essential
MAB_0746	0.906407	0.0280294	0	MAB_0746	2.1342	0.000841288	0	MAB_0746	1.32463	0.0010916	0	Not Essential
MAB_0747	1.37129	0.00109289	0	MAB_0747	2.96346	3.40685e-07	0	MAB_0747	1.45227	0.00548035	0	Not Essential
MAB_0748	1.64155	9.07469e-05	0	MAB_0748	2.89221	4.536e-07	0	MAB_0748	1.1906	0.0120195	0	Not Essential
MAB_0749	1.04037	0.0767887	0	MAB_0749	2.24388	0.00587719	0	MAB_0749	1.03086	0.114249	0	Not Essential
MAB_0750	-0.0864556	0.891727	0	MAB_0750	-0.0395633	0.971003	0	MAB_0750	0.0730154	0.846766	0	Not Essential
MAB_0751c	-0.786551	0.176606	0	MAB_0751c	0.640363	0.498683	0	MAB_0751c	1.4729	4.25092e-05	0	Not Essential
MAB_0752c	0.620085	0.107294	0	MAB_0752c	0.608894	0.358029	0	MAB_0752c	0.110611	0.75119	0	Not Essential
MAB_0753c	1.09983	0.0238577	0	MAB_0753c	1.6669	0.0206383	0	MAB_0753c	0.671026	0.0669651	0	Not Essential
MAB_0754c	-0.519461	0.359558	0	MAB_0754c	-0.14175	0.893233	0	MAB_0754c	0.530216	0.11243	0	Not Essential
MAB_0755c	-0.0635371	0.951725	0	MAB_0755c	-0.236967	0.873295	0	MAB_0755c	-0.153207	0.594149	0	Not Essential
MAB_0756c	0.110668	0.84729	0	MAB_0756c	0.457388	0.591146	0	MAB_0756c	0.393165	0.166522	0	Not Essential
MAB_0757	-0.194721	0.705543	0	MAB_0757	-0.920407	0.208011	0	MAB_0757	-0.597517	0.134492	0	Not Essential
MAB_0758	-0.504267	0.534196	0	MAB_0758	0.533418	0.677369	0	MAB_0758	0.853968	0.221254	0	Not Essential
MAB_0759c	0.883292	0.0364287	0	MAB_0759c	-0.209541	0.799443	0	MAB_0759c	-0.918654	0.0144603	0	Not Essential
MAB_0760c	0.240195	0.615352	0	MAB_0760c	-1.76609	0.00524864	0	MAB_0760c	-1.78117	0.000154183	0	Not Essential
MAB_0761c	-0.428436	0.342641	0	MAB_0761c	-0.283182	0.717486	0	MAB_0761c	0.290899	0.406652	0	Not Essential
MAB_0762	-1.04576	0.00138443	0	MAB_0762	-0.49796	0.420502	0	MAB_0762	0.531976	0.146878	0	Not Essential
MAB_0763c	0.305336	0.565092	0	MAB_0763c	-0.522595	0.538417	0	MAB_0763c	-0.742515	0.0605648	0	Not Essential
MAB_0764c	1.35184	0.00718341	0	MAB_0764c	1.62125	0.0442551	0	MAB_0764c	0.448358	0.166111	0	Not Essential
MAB_0765	0.827115	0.36622	0	MAB_0765	1.11507	0.421402	0	MAB_0765	0.214068	0.662023	0	Not Essential
MAB_0766	0.873574	0.0676681	0	MAB_0766	0.607549	0.441527	0	MAB_0766	-0.209273	0.324127	0	Not Essential
MAB_0767c	0.824802	0.08762	0	MAB_0767c	0.230831	0.79788	0	MAB_0767c	-0.450371	0.168605	0	Not Essential
MAB_0768	0.398435	0.577524	0	MAB_0768	1.42709	0.156674	0	MAB_0768	1.04607	0.0562298	0	Not Essential
MAB_0769c	-0.242784	0.755796	0	MAB_0769c	-1.43781	0.133387	0	MAB_0769c	-1.19477	0.00104172	0	Not Essential
MAB_0770	0.625171	0.464878	0	MAB_0770	0.430191	0.756834	0	MAB_0770	-0.0747665	0.827169	0	Not Essential
MAB_0771c	0.212102	0.52563	0	MAB_0771c	0.471031	0.392746	0	MAB_0771c	0.322951	0.228839	0	Not Essential
MAB_0772c	0.85525	0.395573	0	MAB_0772c	2.82851	0.0324652	0	MAB_0772c	1.81425	0.0072532	0	Not Essential
MAB_0773	1.98505	4.65806e-06	0	MAB_0773	1.20141	0.0845631	0	MAB_0773	-0.507843	0.419896	0	Not Essential
MAB_0774c	1.18518	0.0503768	0	MAB_0774c	1.72334	0.0613161	0	MAB_0774c	0.692352	0.115345	0	Not Essential
MAB_0775	-0.083027	0.845487	0	MAB_0775	0.73508	0.222841	0	MAB_0775	0.841804	0.122873	0	Not Essential
MAB_0776	1.25757	0.00855386	0	MAB_0776	1.94061	0.00652974	0	MAB_0776	0.710343	0.165871	0	Not Essential
MAB_0777	-1.41719	0.0304037	0	MAB_0777	-2.27945	0.0109572	0	MAB_0777	-0.701971	0.348301	0	Not Essential
MAB_0778	0.590694	0.216462	0	MAB_0778	1.00388	0.184692	0	MAB_0778	0.469912	0.0874269	0	Not Essential
MAB_0779	-0.150534	0.82116	0	MAB_0779	1.13241	0.199129	0	MAB_0779	1.35651	0.000573049	0	Not Essential
MAB_0780	1.66588	0.0255159	0	MAB_0780	2.10308	0.0488983	0	MAB_0780	0.566788	0.194224	0	Not Essential
MAB_0781	0.131291	0.793967	0	MAB_0781	0.592312	0.386964	0	MAB_0781	0.50824	0.263437	0	Not Essential
MAB_0782	0.0266453	0.96456	0	MAB_0782	0.606873	0.447494	0	MAB_0782	0.603457	0.0838455	0	Not Essential
MAB_0783c	-0.170858	0.821889	0	MAB_0783c	0.797252	0.447054	0	MAB_0783c	0.981145	0.0346492	0	Not Essential
MAB_0785	2.93026	3.9616e-08	0	MAB_0785	2.0807	0.00905066	0	MAB_0785	-0.703551	0.00761159	0	Not Essential
MAB_0786	1.85882	0.000785715	0	MAB_0786	1.71277	0.0414896	0	MAB_0786	0.0414376	0.91191	0	Not Essential
MAB_0787	-0.0462159	0.959964	0	MAB_0787	-0.257489	0.844544	0	MAB_0787	-0.110526	0.793211	0	Not Essential
MAB_0788	0.694464	0.290339	0	MAB_0788	1.14153	0.231463	0	MAB_0788	0.471278	0.186599	0	Not Essential
MAB_0789	0.71876	0.398732	0	MAB_0789	0.960822	0.448962	0	MAB_0789	0.283287	0.629657	0	Not Essential
MAB_0790	1.51781	0.00465194	0	MAB_0790	2.08502	0.00706539	0	MAB_0790	0.68797	0.0129038	0	Not Essential
MAB_0791	1.4721	0.0873664	0	MAB_0791	1.89773	0.14316	0	MAB_0791	0.419782	0.427881	0	Not Essential
MAB_0792	1.45218	0.0739153	0	MAB_0792	1.33662	0.280126	0	MAB_0792	0.0700251	0.790126	0	Not Essential
MAB_0793	0.860522	0.223594	0	MAB_0793	0.743375	0.516503	0	MAB_0793	0.134231	0.735896	0	Not Essential
MAB_0794	0.0513825	0.959964	0	MAB_0794	-0.196851	0.889881	0	MAB_0794	-0.176372	0.624422	0	Not Essential
MAB_0795	1.40139	0.00846563	0	MAB_0795	0.890573	0.271776	0	MAB_0795	-0.519008	0.1461	0	Not Essential
MAB_0796c	1.57767	0.0143601	0	MAB_0796c	1.55277	0.11135	0	MAB_0796c	0.236854	0.465284	0	Not Essential
MAB_0797c	1.15046	0.0919112	0	MAB_0797c	1.40145	0.185087	0	MAB_0797c	0.436232	0.163513	0	Not Essential
MAB_0798c	0.923834	0.230759	0	MAB_0798c	0.206208	0.882137	0	MAB_0798c	-0.65618	0.0957687	0	Not Essential
MAB_0799c	0.403994	0.720332	0	MAB_0799c	0.276607	0.885752	0	MAB_0799c	-0.093907	0.850043	0	Not Essential
MAB_0800	-1.10966	0.168784	0	MAB_0800	-1.25972	0.304476	0	MAB_0800	-0.356308	0.469127	0	Not Essential
MAB_0801	-1.75558	6.05026e-05	0	MAB_0801	-1.15134	0.0951841	0	MAB_0801	0.522367	0.166464	0	Not Essential
MAB_0802	0.442253	0.311857	0	MAB_0802	0.324345	0.672346	0	MAB_0802	-0.0654146	0.897775	0	Not Essential
MAB_0803	0.26157	0.488503	0	MAB_0803	1.0243	0.0650065	0	MAB_0803	0.806537	0.0671397	0	Not Essential
MAB_0804	-0.496699	0.348444	0	MAB_0804	1.04468	0.186952	0	MAB_0804	1.51294	0.000841778	0	Not Essential
MAB_0805	0.970665	0.084376	0	MAB_0805	1.50029	0.0701131	0	MAB_0805	0.45568	0.154651	0	Not Essential
MAB_0806	-0.137835	0.79657	0	MAB_0806	0.939874	0.197192	0	MAB_0806	1.09899	0.00131455	0	Not Essential
MAB_0807	-3.20666	5.49219e-25	0	MAB_0807	-2.94131	1.12411e-09	0	MAB_0807	0.284944	0.452312	0	Not Essential
MAB_0808c	-2.34751	1.33189e-06	0	MAB_0808c	0.430477	0.636448	0	MAB_0808c	2.69432	2.59921e-09	Smooth	Not Essential
MAB_0809c	-0.175878	0.751291	0	MAB_0809c	0.790602	0.312036	0	MAB_0809c	0.932253	0.0159019	0	Not Essential
MAB_0810c	-1.0874	0.0173055	0	MAB_0810c	-0.995324	0.202201	0	MAB_0810c	0.174257	0.563539	0	Not Essential
MAB_0811	-1.6582	0.00023059	0	MAB_0811	-0.793164	0.305599	0	MAB_0811	0.835908	0.052087	0	Not Essential
MAB_0812	-1.60455	0.000247811	0	MAB_0812	-2.08938	0.00198324	0	MAB_0812	-0.510832	0.330049	0	Not Essential
MAB_0813c	-2.22735	9.79118e-06	0	MAB_0813c	-2.5087	0.000647172	0	MAB_0813c	-0.185592	0.667705	0	Not Essential
MAB_0815	-0.62015	0.0594597	0	MAB_0815	-0.433387	0.471555	0	MAB_0815	0.182158	0.595927	0	Not Essential
MAB_0816	-2.42809	8.42229e-16	0	MAB_0816	-2.64514	4.89951e-09	0	MAB_0816	-0.238078	0.562283	0	Not Essential
MAB_0817	-0.626502	0.119512	0	MAB_0817	-0.531957	0.458839	0	MAB_0817	0.182893	0.624129	0	Not Essential
MAB_0818	-2.47451	1.96007e-16	0	MAB_0818	-1.56583	0.00103376	0	MAB_0818	0.861755	0.123194	0	Not Essential
MAB_0819	0.207937	0.680893	0	MAB_0819	0.455902	0.565612	0	MAB_0819	0.347532	0.435215	0	Not Essential
MAB_0820c	-0.604642	0.00828734	0	MAB_0820c	-0.0794192	0.875561	0	MAB_0820c	0.589102	0.00702582	0	Not Essential
MAB_0821	-0.170062	0.717962	0	MAB_0821	-1.52868	0.0166531	0	MAB_0821	-1.04925	0.0613613	0	Not Essential
MAB_0822	-3.24248	3.02738e-19	0	MAB_0822	-1.56716	0.0109525	0	MAB_0822	1.49969	0.0162056	0	Not Essential
MAB_0823	-0.417456	0.305365	0	MAB_0823	-0.838368	0.191562	0	MAB_0823	-0.404683	0.384765	0	Not Essential
MAB_0824	-2.18038	6.38443e-11	0	MAB_0824	-2.12569	8.5966e-05	0	MAB_0824	0.0812364	0.865708	0	Not Essential
MAB_0825	-0.961181	0.00995613	0	MAB_0825	-1.2327	0.0394409	0	MAB_0825	-0.219144	0.594345	0	Not Essential
MAB_0826c	-0.715234	0.100713	0	MAB_0826c	-0.56557	0.451018	0	MAB_0826c	0.352223	0.285276	0	Not Essential
MAB_0827	1.34572	0.00220305	0	MAB_0827	0.419469	0.609044	0	MAB_0827	-0.679246	0.216442	0	Not Essential
MAB_0828	-4.99315	5.74862e-64	0	MAB_0828	-1.86138	0.00011651	0	MAB_0828	2.819	4.52839e-09	Smooth	Not Essential
MAB_0829	-3.29325	9.75588e-21	0	MAB_0829	-1.36851	0.0158622	0	MAB_0829	1.84889	9.40804e-06	0	Not Essential
MAB_0830	0.202467	0.541426	0	MAB_0830	1.11476	0.021359	0	MAB_0830	0.941238	0.00185138	0	Not Essential
MAB_0831	1.37569	0.0849106	0	MAB_0831	0.502445	0.716459	0	MAB_0831	-0.532783	0.337894	0	Not Essential
MAB_0832	-1.40922	0.00116624	0	MAB_0832	-1.16903	0.106315	0	MAB_0832	0.28785	0.406566	0	Not Essential
MAB_0833	-2.79743	6.10427e-10	0	MAB_0833	-1.82292	0.0121294	0	MAB_0833	0.878725	0.0856871	0	Not Essential
MAB_0834	-2.8934	2.23129e-10	0	MAB_0834	-2.97951	1.16517e-05	0	MAB_0834	-0.0807167	0.852974	0	Not Essential
MAB_0835c	-1.96614	0.000680682	0	MAB_0835c	-2.25744	0.00750766	0	MAB_0835c	-0.423823	0.398345	0	Not Essential
MAB_0836c	-0.797925	0.136077	0	MAB_0836c	-1.21813	0.13528	0	MAB_0836c	-0.341317	0.455639	0	Not Essential
MAB_0837c	-0.194765	0.700534	0	MAB_0837c	0.01645	0.98507	0	MAB_0837c	0.236294	0.503101	0	Not Essential
MAB_0838c	0.0164375	0.976338	0	MAB_0838c	0.748237	0.265461	0	MAB_0838c	0.839553	0.00194825	0	Not Essential
MAB_0839c	0.910439	0.21414	0	MAB_0839c	1.58972	0.134334	0	MAB_0839c	0.799325	0.128166	0	Not Essential
MAB_0840c	-2.16024	0.0156195	0	MAB_0840c	1.57234	0.274231	0	MAB_0840c	3.19851	5.5629e-06	Smooth	Not Essential
MAB_0841	-1.92246	5.8939e-07	0	MAB_0841	-1.28564	0.044246	0	MAB_0841	0.658282	0.0669683	0	Not Essential
MAB_0842	-1.7205	7.32817e-05	0	MAB_0842	-1.23361	0.0782537	0	MAB_0842	0.419188	0.363334	0	Not Essential
MAB_0843	-1.35332	0.0615201	0	MAB_0843	0.351013	0.791326	0	MAB_0843	1.64662	0.00022077	0	Not Essential
MAB_0844	0.346119	0.520187	0	MAB_0844	-0.212166	0.821889	0	MAB_0844	-0.522838	0.112101	0	Not Essential
MAB_0845	1.13885	0.0177093	0	MAB_0845	1.92808	0.00689249	0	MAB_0845	0.884278	0.00775531	0	Not Essential
MAB_0846	0.574347	0.288148	0	MAB_0846	1.26342	0.0982795	0	MAB_0846	0.74353	0.0488481	0	Not Essential
MAB_0847c	-0.49512	0.216349	0	MAB_0847c	0.096381	0.901866	0	MAB_0847c	0.664872	0.103316	0	Not Essential
MAB_0848c	0.851819	0.210456	0	MAB_0848c	0.744956	0.491062	0	MAB_0848c	0.0535057	0.883728	0	Not Essential
MAB_0849c	1.0782	0.0809681	0	MAB_0849c	0.0971182	0.935256	0	MAB_0849c	-0.810678	0.00188769	0	Not Essential
MAB_0850	0.898319	0.115851	0	MAB_0850	1.41047	0.0903044	0	MAB_0850	0.632003	0.0932762	0	Not Essential
MAB_0851	0.120217	0.817015	0	MAB_0851	0.609587	0.395355	0	MAB_0851	0.482047	0.350716	0	Not Essential
MAB_0852	0.0219039	0.965996	0	MAB_0852	1.86589	0.00132221	0	MAB_0852	1.8156	4.61083e-09	0	Not Essential
MAB_0853	1.02369	0.0167373	0	MAB_0853	-0.858534	0.224416	0	MAB_0853	-1.40909	0.0263016	0	Not Essential
MAB_0854	-0.649191	0.130664	0	MAB_0854	-0.662783	0.352212	0	MAB_0854	0.0363984	0.878227	0	Not Essential
MAB_0855	-1.06009	8.56164e-05	0	MAB_0855	-0.417203	0.410523	0	MAB_0855	0.644988	0.0297043	0	Not Essential
MAB_0856c	-1.90183	8.90973e-05	0	MAB_0856c	-0.472255	0.589675	0	MAB_0856c	1.39857	0.00301959	0	Not Essential
MAB_0857	0.454545	0.298183	0	MAB_0857	0.366333	0.607158	0	MAB_0857	0.0129745	0.969823	0	Not Essential
MAB_0858	-1.20844	0.00254349	0	MAB_0858	-1.08184	0.0987417	0	MAB_0858	0.0719652	0.875516	0	Not Essential
MAB_0859	1.12571	0.139667	0	MAB_0859	1.61979	0.137049	0	MAB_0859	0.6872	0.172145	0	Not Essential
MAB_0860c	0.746702	0.0574561	0	MAB_0860c	0.079408	0.925311	0	MAB_0860c	-0.634766	0.0648234	0	Not Essential
MAB_0861	-0.454126	0.385981	0	MAB_0861	-0.38198	0.670523	0	MAB_0861	0.203261	0.428966	0	Not Essential
MAB_0862c	0.782055	0.0876806	0	MAB_0862c	-0.0823646	0.931186	0	MAB_0862c	-0.593509	0.257948	0	Not Essential
MAB_0863	2.13629	0.0186715	0	MAB_0863	1.97449	0.167745	0	MAB_0863	0.448769	0.190553	0	Not Essential
MAB_0864	-0.791152	0.324799	0	MAB_0864	-0.116312	0.935256	0	MAB_0864	0.714674	0.213691	0	Not Essential
MAB_0865	-1.80324	0.0100766	0	MAB_0865	-0.756347	0.537328	0	MAB_0865	0.941272	0.0956839	0	Not Essential
MAB_0866	-0.15175	0.891535	0	MAB_0866	-0.912594	0.549632	0	MAB_0866	-0.662474	0.325986	0	Not Essential
MAB_0867c	-1.2225	0.00825523	0	MAB_0867c	-1.92899	0.00347563	0	MAB_0867c	-0.688565	0.0711864	0	Not Essential
MAB_0868c	-0.490301	0.278427	0	MAB_0868c	0.0905017	0.915959	0	MAB_0868c	0.62216	0.101537	0	Not Essential
MAB_0869c	0.880245	0.156958	0	MAB_0869c	0.0920503	0.939641	0	MAB_0869c	-0.52199	0.393083	0	Not Essential
MAB_0870c	0.574948	0.565092	0	MAB_0870c	1.57648	0.26408	0	MAB_0870c	1.12507	0.0104914	0	Not Essential
MAB_0871c	2.3585	5.30885e-07	0	MAB_0871c	2.69469	0.000116294	0	MAB_0871c	0.591105	0.0616102	0	Not Essential
MAB_0872	-0.0947938	0.92573	0	MAB_0872	1.66235	0.156228	0	MAB_0872	1.6014	0.00219975	0	Not Essential
MAB_0873	1.18359	0.0315423	0	MAB_0873	0.0138066	0.990368	0	MAB_0873	-1.03052	0.012437	0	Not Essential
MAB_0874c	-1.5857	0.00769229	0	MAB_0874c	-0.070501	0.954845	0	MAB_0874c	1.42023	0.00114819	0	Not Essential
MAB_0875c	0.234208	0.60209	0	MAB_0875c	0.964326	0.138894	0	MAB_0875c	0.790173	0.035938	0	Not Essential
MAB_0876	1.60643	0.000178031	0	MAB_0876	2.04663	0.00122319	0	MAB_0876	0.42166	0.158215	0	Not Essential
MAB_0877c	0.920663	0.202023	0	MAB_0877c	0.49594	0.668209	0	MAB_0877c	-0.476299	0.165323	0	Not Essential
MAB_0878c	-8.06116	2.20969e-24	Yes	MAB_0878c	-7.97497	9.40563e-15	Yes	MAB_0878c	-0.169654	0.828577	0	Essential in Both Libraries
MAB_0879	-0.562168	0.553434	0	MAB_0879	0.0782415	0.964322	0	MAB_0879	0.813364	0.175275	0	Not Essential
MAB_0880	-0.0222664	0.966691	0	MAB_0880	0.0532111	0.949278	0	MAB_0880	0.0804857	0.765147	0	Not Essential
MAB_0881	-0.919251	0.0508141	0	MAB_0881	-0.225689	0.79788	0	MAB_0881	0.689349	0.0605151	0	Not Essential
MAB_0882	-7.86379	7.36617e-21	Yes	MAB_0882	-7.2391	9.8515e-11	0	MAB_0882	-0.032268	0.96718	0	Ambigious Essentiality
MAB_0883c	-5.81037	1.8306e-17	0	MAB_0883c	-8.43107	8.81741e-18	Yes	MAB_0883c	-1.84125	0.0153726	0	Ambigious Essentiality
MAB_0884c	1.21232	0.039217	0	MAB_0884c	1.52466	0.0923502	0	MAB_0884c	0.427767	0.268114	0	Not Essential
MAB_0885c	-2.40958	0.00129225	0	MAB_0885c	-0.170926	0.910749	0	MAB_0885c	1.60145	0.0204399	0	Not Essential
MAB_0886c	1.23801	0.232291	0	MAB_0886c	1.99476	0.193175	0	MAB_0886c	0.73414	0.300391	0	Not Essential
MAB_0887c	-0.74894	0.177342	0	MAB_0887c	-1.85214	0.0189971	0	MAB_0887c	-1.14832	0.00037994	0	Not Essential
MAB_0888c	-1.19341	0.00209359	0	MAB_0888c	-0.76092	0.252452	0	MAB_0888c	0.413711	0.255193	0	Not Essential
MAB_0889c	-1.66667	0.000475279	0	MAB_0889c	-2.10052	0.00263899	0	MAB_0889c	-0.37351	0.395922	0	Not Essential
MAB_0890c	-0.0171025	0.966865	0	MAB_0890c	1.13619	0.0199415	0	MAB_0890c	1.19039	0.000975801	0	Not Essential
MAB_0891c	-0.402007	0.662299	0	MAB_0891c	0.465408	0.738477	0	MAB_0891c	0.977364	0.0428778	0	Not Essential
MAB_0892c	-0.447698	0.58712	0	MAB_0892c	-0.258056	0.848023	0	MAB_0892c	0.254604	0.584438	0	Not Essential
MAB_0893	-1.54408	3.02977e-05	0	MAB_0893	-1.28942	0.0244386	0	MAB_0893	0.27538	0.557362	0	Not Essential
MAB_0894c	-2.4481	5.27226e-16	0	MAB_0894c	-3.3625	1.37704e-12	0	MAB_0894c	-0.758156	0.0206864	0	Not Essential
MAB_0895c	-1.99022	1.89188e-06	0	MAB_0895c	-1.95033	0.00201188	0	MAB_0895c	0.0626815	0.898118	0	Not Essential
MAB_0896c	-2.45272	4.87862e-11	0	MAB_0896c	-2.49799	1.39068e-05	0	MAB_0896c	-0.0195896	0.963174	0	Not Essential
MAB_0897c	-1.76516	6.50291e-06	0	MAB_0897c	-0.301218	0.697767	0	MAB_0897c	1.27098	0.010942	0	Not Essential
MAB_0898	-4.69579	4.92344e-14	0	MAB_0898	-3.91031	1.72944e-05	0	MAB_0898	0.430831	0.567828	0	Not Essential
MAB_0899c	-3.16177	5.59886e-08	0	MAB_0899c	2.39578	0.0112839	0	MAB_0899c	4.64715	9.17513e-13	Smooth	Not Essential
MAB_0900c	-1.27889	0.000227184	0	MAB_0900c	-1.54165	0.00537871	0	MAB_0900c	-0.219853	0.631082	0	Not Essential
MAB_0901c	-3.40508	2.01535e-10	0	MAB_0901c	-2.54461	0.00149442	0	MAB_0901c	0.823928	0.115085	0	Not Essential
MAB_0902	-2.9768	2.37722e-10	0	MAB_0902	-3.56312	8.36643e-08	0	MAB_0902	-0.543746	0.261809	0	Not Essential
MAB_0903	-4.04135	2.23873e-10	0	MAB_0903	-2.40751	0.0128315	0	MAB_0903	1.29249	0.0402356	0	Not Essential
MAB_0904	-2.247	5.17159e-05	0	MAB_0904	-1.26367	0.179048	0	MAB_0904	0.834126	0.183182	0	Not Essential
MAB_0905	-3.52239	7.13812e-13	0	MAB_0905	-4.33641	5.05977e-10	0	MAB_0905	-0.838679	0.074111	0	Not Essential
MAB_0906	-3.56687	1.02643e-18	0	MAB_0906	-3.84125	5.53982e-10	0	MAB_0906	-0.160668	0.738361	0	Not Essential
MAB_0907	-1.67771	0.010508	0	MAB_0907	-4.34237	1.28602e-06	0	MAB_0907	-1.98314	0.00397433	0	Not Essential
MAB_0908	-0.849498	0.1331	0	MAB_0908	-3.12987	3.14787e-05	0	MAB_0908	-2.05343	3.18693e-06	Rough	Not Essential
MAB_0909	-2.94264	3.48425e-05	0	MAB_0909	-4.17816	1.1501e-05	0	MAB_0909	-1.45844	0.00500959	0	Not Essential
MAB_0910	-2.00174	4.3348e-05	0	MAB_0910	-3.23809	2.30107e-06	0	MAB_0910	-1.17263	0.0129692	0	Not Essential
MAB_0911	-1.98041	1.23066e-08	0	MAB_0911	-2.03892	9.92441e-05	0	MAB_0911	-0.0697684	0.879183	0	Not Essential
MAB_0912	-1.82294	1.82667e-05	0	MAB_0912	-1.19007	0.100706	0	MAB_0912	0.583482	0.23254	0	Not Essential
MAB_0913c	-2.34304	2.21384e-13	0	MAB_0913c	-3.63488	2.52359e-13	0	MAB_0913c	-1.04584	0.0736772	0	Not Essential
MAB_0914c	-0.492089	0.42948	0	MAB_0914c	-0.325	0.756208	0	MAB_0914c	0.191457	0.655173	0	Not Essential
MAB_0915c	-1.8127	3.44893e-05	0	MAB_0915c	-1.16258	0.109143	0	MAB_0915c	0.644725	0.0878978	0	Not Essential
MAB_0916c	-3.371	3.69973e-14	0	MAB_0916c	-0.179764	0.853875	0	MAB_0916c	1.99554	0.0103373	0	Not Essential
MAB_0917c	0.0246488	0.964437	0	MAB_0917c	-0.165886	0.834523	0	MAB_0917c	-0.183373	0.61168	0	Not Essential
MAB_0918c	-0.0297852	0.942114	0	MAB_0918c	0.436638	0.453513	0	MAB_0918c	0.523934	0.122955	0	Not Essential
MAB_0919	-1.93925	2.5851e-08	0	MAB_0919	-0.710512	0.263085	0	MAB_0919	1.21214	0.0126726	0	Not Essential
MAB_0920	-0.134873	0.821482	0	MAB_0920	0.0585183	0.953591	0	MAB_0920	0.277176	0.47352	0	Not Essential
MAB_0923c	-1.34903	0.000107639	0	MAB_0923c	-1.18069	0.0445605	0	MAB_0923c	0.161376	0.719265	0	Not Essential
MAB_0924c	1.19881	0.182231	0	MAB_0924c	-0.274431	0.865039	0	MAB_0924c	-1.07667	0.115108	0	Not Essential
MAB_0925c	-0.817874	0.242447	0	MAB_0925c	0.449183	0.700617	0	MAB_0925c	1.15187	0.00441917	0	Not Essential
MAB_0926	-0.273237	0.632903	0	MAB_0926	-1.15809	0.146292	0	MAB_0926	-0.846976	0.00591931	0	Not Essential
MAB_0927	-1.89156	3.23286e-09	0	MAB_0927	-1.7425	0.000765688	0	MAB_0927	0.177269	0.624292	0	Not Essential
MAB_0928c	-9.93597	3.35202e-59	Yes	MAB_0928c	-10.0537	2.55938e-35	Yes	MAB_0928c	-0.032268	0.96718	0	Essential in Both Libraries
MAB_0929	1.31434	0.026759	0	MAB_0929	1.35661	0.146774	0	MAB_0929	0.370637	0.205025	0	Not Essential
MAB_0930	0.458958	0.332598	0	MAB_0930	-0.264841	0.75073	0	MAB_0930	-0.640472	0.00936137	0	Not Essential
MAB_0931c	0.482131	0.554862	0	MAB_0931c	0.0515071	0.971158	0	MAB_0931c	-0.368596	0.447005	0	Not Essential
MAB_0932c	1.07853	0.0323261	0	MAB_0932c	1.04322	0.198549	0	MAB_0932c	0.0888767	0.723345	0	Not Essential
MAB_0933	0.283765	0.707868	0	MAB_0933	0.556263	0.596825	0	MAB_0933	0.275092	0.539801	0	Not Essential
MAB_0934	0.242587	0.793967	0	MAB_0934	-0.899475	0.475993	0	MAB_0934	-1.06731	0.00984112	0	Not Essential
MAB_0935c	1.57098	3.78355e-05	0	MAB_0935c	2.77711	6.47116e-07	0	MAB_0935c	1.31591	4.45133e-08	0	Not Essential
MAB_0936c	0.834525	0.0676881	0	MAB_0936c	2.07625	0.00120446	0	MAB_0936c	1.30668	3.0731e-06	0	Not Essential
MAB_0937c	1.16384	3.46459e-05	0	MAB_0937c	1.62076	0.000193864	0	MAB_0937c	0.595692	0.0237899	0	Not Essential
MAB_0938c	0.753831	0.0253675	0	MAB_0938c	2.06713	1.00032e-05	0	MAB_0938c	1.36429	4.37712e-07	0	Not Essential
MAB_0939	-0.589107	0.000413559	0	MAB_0939	0.21002	0.502006	0	MAB_0939	0.883607	4.57657e-06	0	Not Essential
MAB_0940	0.930168	0.0660245	0	MAB_0940	1.05857	0.197161	0	MAB_0940	0.218554	0.505772	0	Not Essential
MAB_0941	0.505201	0.313956	0	MAB_0941	0.862654	0.28815	0	MAB_0941	0.352109	0.344461	0	Not Essential
MAB_0942	-0.381151	0.589823	0	MAB_0942	0.28683	0.808187	0	MAB_0942	0.556349	0.177643	0	Not Essential
MAB_0943	-1.09154	0.0576354	0	MAB_0943	-0.299452	0.772752	0	MAB_0943	0.887772	0.0229097	0	Not Essential
MAB_0944	-1.0018	0.00526573	0	MAB_0944	-1.16389	0.0453535	0	MAB_0944	-0.0490142	0.918385	0	Not Essential
MAB_0945	0.0147829	0.977885	0	MAB_0945	0.556941	0.433088	0	MAB_0945	0.544878	0.0679332	0	Not Essential
MAB_0946	-0.584514	0.449404	0	MAB_0946	-1.13232	0.285501	0	MAB_0946	-0.518012	0.269218	0	Not Essential
MAB_0947c	0.300906	0.578523	0	MAB_0947c	0.290155	0.749156	0	MAB_0947c	0.0693824	0.871031	0	Not Essential
MAB_0948c	-1.13104	0.00202949	0	MAB_0948c	-0.522358	0.449556	0	MAB_0948c	0.649724	0.010848	0	Not Essential
MAB_0949c	-1.68239	2.00725e-07	0	MAB_0949c	0.296014	0.643865	0	MAB_0949c	1.77413	0.00137045	0	Not Essential
MAB_0950c	-0.396379	0.281719	0	MAB_0950c	-0.289409	0.645893	0	MAB_0950c	0.12878	0.693561	0	Not Essential
MAB_0951	-2.25163	1.53049e-05	0	MAB_0951	-2.78679	0.000311279	0	MAB_0951	-0.409447	0.417264	0	Not Essential
MAB_0952	-1.0728	0.103117	0	MAB_0952	0.754156	0.480952	0	MAB_0952	1.6404	0.00470146	0	Not Essential
MAB_0953	-1.17044	0.0153919	0	MAB_0953	-0.819647	0.324398	0	MAB_0953	0.399561	0.513068	0	Not Essential
MAB_0954	-0.0562879	0.959964	0	MAB_0954	1.07794	0.438322	0	MAB_0954	1.06545	0.0720781	0	Not Essential
MAB_0955c	-4.08584	2.76556e-22	0	MAB_0955c	-7.00709	2.23437e-28	Yes	MAB_0955c	-2.40161	9.64331e-05	Rough	Essential in Rough Library
MAB_0956c	-5.42502	1.40774e-25	0	MAB_0956c	-9.90456	3.43553e-34	Yes	MAB_0956c	-2.48433	0.00107392	Rough	Essential in Rough Library
MAB_0957	0.622399	0.470564	0	MAB_0957	-0.230454	0.872298	0	MAB_0957	-0.852284	0.102433	0	Not Essential
MAB_0958c	0.995183	0.0710569	0	MAB_0958c	0.270344	0.779179	0	MAB_0958c	-0.591362	0.131242	0	Not Essential
MAB_0959	-0.586254	0.360508	0	MAB_0959	0.411359	0.701161	0	MAB_0959	1.01657	0.00520716	0	Not Essential
MAB_0960	-0.381735	0.508396	0	MAB_0960	0.488158	0.572551	0	MAB_0960	0.805404	0.134316	0	Not Essential
MAB_0961c	0.0918616	0.882687	0	MAB_0961c	0.239049	0.79746	0	MAB_0961c	0.225263	0.590821	0	Not Essential
MAB_0962	-0.574864	0.110045	0	MAB_0962	0.0179161	0.981631	0	MAB_0962	0.62831	0.0634542	0	Not Essential
MAB_0963c	-0.351909	0.526353	0	MAB_0963c	-0.515162	0.560037	0	MAB_0963c	0.0626522	0.834064	0	Not Essential
MAB_0964	-0.642686	0.54465	0	MAB_0964	-1.2375	0.459457	0	MAB_0964	-0.2939	0.604988	0	Not Essential
MAB_0965	-0.226465	0.662177	0	MAB_0965	-0.510675	0.507565	0	MAB_0965	-0.126992	0.81335	0	Not Essential
MAB_0966	1.18909	0.184047	0	MAB_0966	1.82394	0.159176	0	MAB_0966	0.846881	0.05273	0	Not Essential
MAB_0967	0.497423	0.608348	0	MAB_0967	1.81594	0.161265	0	MAB_0967	1.16205	0.0294026	0	Not Essential
MAB_0968c	-0.730488	0.176463	0	MAB_0968c	-0.464528	0.581609	0	MAB_0968c	0.2736	0.387768	0	Not Essential
MAB_0969	0.581706	0.286181	0	MAB_0969	0.660184	0.450808	0	MAB_0969	0.176828	0.62724	0	Not Essential
MAB_0970c	-0.064135	0.882687	0	MAB_0970c	0.60742	0.281867	0	MAB_0970c	0.625589	0.0191216	0	Not Essential
MAB_0971	-1.61584	0.0566608	0	MAB_0971	-0.381776	0.799685	0	MAB_0971	0.76485	0.281668	0	Not Essential
MAB_0972	-1.26146	0.000173795	0	MAB_0972	-1.37317	0.0107991	0	MAB_0972	-0.0217557	0.964942	0	Not Essential
MAB_0973	-2.28073	0.000150637	0	MAB_0973	-1.38214	0.165054	0	MAB_0973	0.759828	0.181002	0	Not Essential
MAB_0974	-1.49136	3.20727e-05	0	MAB_0974	-1.62823	0.00534246	0	MAB_0974	-0.0299075	0.924274	0	Not Essential
MAB_0975c	-1.01941	0.121188	0	MAB_0975c	-1.61487	0.0973094	0	MAB_0975c	-0.452204	0.398392	0	Not Essential
MAB_0976	-0.842428	0.03151	0	MAB_0976	-0.879426	0.157014	0	MAB_0976	0.00449293	0.989622	0	Not Essential
MAB_0977c	0.0621067	0.91153	0	MAB_0977c	-0.0664703	0.942282	0	MAB_0977c	-0.0519032	0.926825	0	Not Essential
MAB_0978	0.79738	0.0981756	0	MAB_0978	0.597411	0.462154	0	MAB_0978	-0.098468	0.711043	0	Not Essential
MAB_0979	-1.22445	0.0652446	0	MAB_0979	-1.07018	0.282873	0	MAB_0979	0.0680876	0.898208	0	Not Essential
MAB_0980	0.49437	0.565092	0	MAB_0980	-0.186968	0.898697	0	MAB_0980	-0.510264	0.333362	0	Not Essential
MAB_0981c	-0.44177	0.421311	0	MAB_0981c	1.26468	0.0788683	0	MAB_0981c	1.57939	0.0021123	0	Not Essential
MAB_0982c	1.1352	0.0695649	0	MAB_0982c	0.128176	0.915394	0	MAB_0982c	-0.911873	0.025839	0	Not Essential
MAB_0983c	-0.0086122	0.987893	0	MAB_0983c	0.277234	0.723794	0	MAB_0983c	0.382416	0.386168	0	Not Essential
MAB_0984c	-0.855945	0.12528	0	MAB_0984c	1.0433	0.23192	0	MAB_0984c	1.78083	0.000343372	0	Not Essential
MAB_0985	1.67776	2.401e-06	0	MAB_0985	1.65787	0.00529662	0	MAB_0985	0.141699	0.690202	0	Not Essential
MAB_0986	-0.11913	0.851218	0	MAB_0986	-1.35229	0.0935586	0	MAB_0986	-1.09123	0.011878	0	Not Essential
MAB_0987c	-0.747466	0.00473154	0	MAB_0987c	-0.420664	0.386964	0	MAB_0987c	0.354752	0.361761	0	Not Essential
MAB_0988c	-0.0636124	0.953871	0	MAB_0988c	0.529091	0.727725	0	MAB_0988c	0.676076	0.0913321	0	Not Essential
MAB_0989	-1.94355	0.000354203	0	MAB_0989	-0.233677	0.833678	0	MAB_0989	1.54469	0.0115429	0	Not Essential
MAB_0990c	-0.074843	0.873487	0	MAB_0990c	-0.214725	0.775922	0	MAB_0990c	0.0187012	0.964042	0	Not Essential
MAB_0992	-0.614824	0.405058	0	MAB_0992	-0.350648	0.775043	0	MAB_0992	0.278155	0.482211	0	Not Essential
MAB_0993c	-0.717517	0.102759	0	MAB_0993c	-0.629843	0.403075	0	MAB_0993c	0.0650263	0.886416	0	Not Essential
MAB_0994	-0.367406	0.533379	0	MAB_0994	0.0549133	0.959963	0	MAB_0994	0.551656	0.127646	0	Not Essential
MAB_0995	-0.281128	0.58762	0	MAB_0995	-1.82553	0.00755689	0	MAB_0995	-1.27538	0.0225091	0	Not Essential
MAB_0997c	-0.592784	0.220787	0	MAB_0997c	-1.20111	0.0967649	0	MAB_0997c	-0.538044	0.235493	0	Not Essential
MAB_0998	0.284237	0.683708	0	MAB_0998	1.33271	0.146522	0	MAB_0998	1.04695	0.000482945	0	Not Essential
MAB_0999	0.140183	0.728922	0	MAB_0999	-0.0215579	0.977791	0	MAB_0999	-0.173327	0.537144	0	Not Essential
MAB_1000	1.58149	0.0323015	0	MAB_1000	1.88916	0.0835122	0	MAB_1000	0.608249	0.094265	0	Not Essential
MAB_1001	-1.39669	0.0113991	0	MAB_1001	0.164049	0.882137	0	MAB_1001	1.63071	2.65367e-06	0	Not Essential
MAB_1002	-2.97404	6.47649e-07	0	MAB_1002	-1.30021	0.202741	0	MAB_1002	1.64696	1.17523e-05	0	Not Essential
MAB_1003c	-1.60035	2.53691e-05	0	MAB_1003c	-1.82478	0.00113186	0	MAB_1003c	-0.166043	0.757118	0	Not Essential
MAB_1004c	-1.85149	0.00273594	0	MAB_1004c	-0.97164	0.371773	0	MAB_1004c	0.832852	0.118811	0	Not Essential
MAB_1005c	0.157854	0.740816	0	MAB_1005c	1.13719	0.0864655	0	MAB_1005c	1.07468	0.000979318	0	Not Essential
MAB_1006c	0.358656	0.476634	0	MAB_1006c	0.529601	0.493514	0	MAB_1006c	0.16925	0.697361	0	Not Essential
MAB_1007c	-0.846021	0.132299	0	MAB_1007c	-0.349987	0.728066	0	MAB_1007c	0.506346	0.410815	0	Not Essential
MAB_1008c	0.199968	0.727711	0	MAB_1008c	-0.57228	0.527095	0	MAB_1008c	-0.631104	0.230851	0	Not Essential
MAB_1009c	-1.58354	0.00111645	0	MAB_1009c	-0.366955	0.685392	0	MAB_1009c	1.1128	0.0365691	0	Not Essential
MAB_1010c	0.152	0.761825	0	MAB_1010c	0.234685	0.777452	0	MAB_1010c	0.121154	0.816417	0	Not Essential
MAB_1011c	1.49225	0.000291606	0	MAB_1011c	1.35332	0.0412475	0	MAB_1011c	-0.0751797	0.821487	0	Not Essential
MAB_1012c	1.63407	0.0166856	0	MAB_1012c	1.90787	0.0573499	0	MAB_1012c	0.394243	0.25704	0	Not Essential
MAB_1013	-0.890901	0.00369781	0	MAB_1013	-0.369044	0.530169	0	MAB_1013	0.584074	0.0244785	0	Not Essential
MAB_1014c	0.906229	0.0842043	0	MAB_1014c	0.375545	0.689594	0	MAB_1014c	-0.315413	0.557224	0	Not Essential
MAB_1015c	-1.5715	0.00355898	0	MAB_1015c	-2.38895	0.00172974	0	MAB_1015c	-0.851725	0.017281	0	Not Essential
MAB_1016c	-1.29612	0.00794912	0	MAB_1016c	-1.30751	0.0841144	0	MAB_1016c	0.0791241	0.827121	0	Not Essential
MAB_1017c	-0.817787	0.0164503	0	MAB_1017c	-1.16039	0.0386258	0	MAB_1017c	-0.280705	0.324335	0	Not Essential
MAB_1018c	-0.221683	0.649824	0	MAB_1018c	-0.981932	0.165792	0	MAB_1018c	-0.757947	0.0104174	0	Not Essential
MAB_1019c	-0.173726	0.719746	0	MAB_1019c	0.303931	0.703427	0	MAB_1019c	0.560643	0.173376	0	Not Essential
MAB_1020	0.102933	0.83024	0	MAB_1020	0.045089	0.959859	0	MAB_1020	0.138659	0.697571	0	Not Essential
MAB_1021	0.00991172	0.992252	0	MAB_1021	0.610611	0.672346	0	MAB_1021	0.73623	0.175549	0	Not Essential
MAB_1022	-1.15659	0.00344363	0	MAB_1022	-0.352248	0.616537	0	MAB_1022	0.813998	0.00814716	0	Not Essential
MAB_1023c	0.352496	0.360508	0	MAB_1023c	0.0549091	0.943471	0	MAB_1023c	-0.208865	0.470048	0	Not Essential
MAB_1024	0.148818	0.77122	0	MAB_1024	1.78157	0.00772547	0	MAB_1024	1.62501	0.000683171	0	Not Essential
MAB_1025	-2.33644	1.89781e-06	0	MAB_1025	-1.16082	0.157918	0	MAB_1025	1.02528	0.0370794	0	Not Essential
MAB_1026c	0.235225	0.712095	0	MAB_1026c	1.25925	0.153553	0	MAB_1026c	1.10998	0.00970892	0	Not Essential
MAB_1027	1.3173	0.0052635	0	MAB_1027	1.14518	0.14014	0	MAB_1027	-0.0226149	0.95642	0	Not Essential
MAB_1028c	0.391824	0.611018	0	MAB_1028c	-0.396678	0.744364	0	MAB_1028c	-0.603303	0.271655	0	Not Essential
MAB_1029c	-0.838937	0.274008	0	MAB_1029c	0.51455	0.679104	0	MAB_1029c	1.3252	0.00395338	0	Not Essential
MAB_1030	1.91311	0.00152433	0	MAB_1030	2.34326	0.00929573	0	MAB_1030	0.572765	0.0186106	0	Not Essential
MAB_1031c	-0.227652	0.620564	0	MAB_1031c	0.140139	0.862401	0	MAB_1031c	0.331943	0.294995	0	Not Essential
MAB_1032c	0.727571	0.131261	0	MAB_1032c	1.17408	0.124948	0	MAB_1032c	0.577212	0.136325	0	Not Essential
MAB_1033	-1.64097	1.07978e-08	0	MAB_1033	-0.392429	0.465592	0	MAB_1033	1.23945	0.00274082	0	Not Essential
MAB_1034c	-4.51135	1.10078e-07	0	MAB_1034c	-2.29716	0.0881078	0	MAB_1034c	1.20043	0.125379	0	Not Essential
MAB_1035c	1.21125	0.00344363	0	MAB_1035c	1.18694	0.080241	0	MAB_1035c	0.138845	0.783113	0	Not Essential
MAB_1036	-0.938209	0.125502	0	MAB_1036	-0.890097	0.378981	0	MAB_1036	0.116502	0.726768	0	Not Essential
MAB_1037	0.411454	0.401484	0	MAB_1037	0.766995	0.297676	0	MAB_1037	0.406029	0.436861	0	Not Essential
MAB_1038	0.6926	0.201893	0	MAB_1038	0.940464	0.234313	0	MAB_1038	0.384772	0.372282	0	Not Essential
MAB_1039	0.334629	0.61166	0	MAB_1039	-1.29844	0.143541	0	MAB_1039	-1.39276	0.0144231	0	Not Essential
MAB_1040	-0.93292	0.025546	0	MAB_1040	-0.640211	0.391803	0	MAB_1040	0.366557	0.315046	0	Not Essential
MAB_1041	0.590962	0.372121	0	MAB_1041	-1.89172	0.0291035	0	MAB_1041	-1.91652	0.00195004	0	Not Essential
MAB_1042c	0.626034	0.122905	0	MAB_1042c	1.44025	0.0172774	0	MAB_1042c	0.896278	0.0590711	0	Not Essential
MAB_1043c	0.997318	0.0561078	0	MAB_1043c	0.429646	0.641877	0	MAB_1043c	-0.424084	0.385617	0	Not Essential
MAB_1044c	0.465835	0.494055	0	MAB_1044c	0.376213	0.724468	0	MAB_1044c	0.117416	0.802537	0	Not Essential
MAB_1045	1.12408	0.0754369	0	MAB_1045	-0.655636	0.516121	0	MAB_1045	-1.34421	0.0306602	0	Not Essential
MAB_1046c	1.00292	0.0755043	0	MAB_1046c	0.545952	0.562753	0	MAB_1046c	-0.263437	0.526274	0	Not Essential
MAB_1047c	0.862095	0.0409314	0	MAB_1047c	0.988919	0.14316	0	MAB_1047c	0.2418	0.611993	0	Not Essential
MAB_1048c	-0.685615	0.349452	0	MAB_1048c	0.510418	0.669938	0	MAB_1048c	1.14677	0.00158019	0	Not Essential
MAB_1049	-0.912783	0.0835678	0	MAB_1049	-0.421467	0.658168	0	MAB_1049	0.590277	0.217942	0	Not Essential
MAB_1050c	0.272474	0.706781	0	MAB_1050c	0.640996	0.53997	0	MAB_1050c	0.440462	0.169821	0	Not Essential
MAB_1051c	-0.476807	0.254043	0	MAB_1051c	0.416324	0.555017	0	MAB_1051c	0.882367	0.0786833	0	Not Essential
MAB_1052c	0.296742	0.665991	0	MAB_1052c	0.608481	0.545107	0	MAB_1052c	0.357279	0.359707	0	Not Essential
MAB_1053c	-8.99066	3.72875e-36	Yes	MAB_1053c	-8.84112	1.13126e-20	Yes	MAB_1053c	-0.032268	0.96718	0	Essential in Both Libraries
MAB_1054	-3.76711	3.47939e-50	0	MAB_1054	-1.85213	4.43737e-06	0	MAB_1054	1.78542	0.000188235	0	Not Essential
MAB_1055c	0.819338	0.0709713	0	MAB_1055c	1.83043	0.00777693	0	MAB_1055c	1.13545	0.0256675	0	Not Essential
MAB_1056	-4.39301	1.61952e-29	0	MAB_1056	-4.63186	3.88848e-15	0	MAB_1056	-0.148554	0.840826	0	Not Essential
MAB_1057	-5.86143	4.99172e-39	0	MAB_1057	-3.87361	7.29764e-10	0	MAB_1057	1.1993	0.120291	0	Not Essential
MAB_1058	-1.91174	0.000194629	0	MAB_1058	-0.0840067	0.937728	0	MAB_1058	1.76075	0.000239346	0	Not Essential
MAB_1059c	0.360691	0.588701	0	MAB_1059c	0.664032	0.473946	0	MAB_1059c	0.302719	0.356445	0	Not Essential
MAB_1060	0.03504	0.947237	0	MAB_1060	0.294855	0.70396	0	MAB_1060	0.338292	0.336503	0	Not Essential
MAB_1061	-0.663951	0.110376	0	MAB_1061	0.275314	0.716459	0	MAB_1061	0.927519	0.0447345	0	Not Essential
MAB_1062	-10.3565	2.98487e-70	Yes	MAB_1062	-8.63243	6.13065e-40	Yes	MAB_1062	1.14962	0.139633	0	Essential in Both Libraries
MAB_1063	-2.96113	1.11361e-08	0	MAB_1063	-3.44517	1.6984e-06	0	MAB_1063	-0.479664	0.421703	0	Not Essential
MAB_1064	-8.56408	1.43053e-83	Yes	MAB_1064	-7.90357	3.7197e-41	Yes	MAB_1064	0.369876	0.631879	0	Essential in Both Libraries
MAB_1065	-0.315237	0.444825	0	MAB_1065	0.115151	0.886101	0	MAB_1065	0.562743	0.194364	0	Not Essential
MAB_1066	-0.527777	0.376365	0	MAB_1066	2.01743	0.0108456	0	MAB_1066	2.44936	3.07084e-06	Smooth	Not Essential
MAB_1067	-0.605549	0.209404	0	MAB_1067	-0.275416	0.751973	0	MAB_1067	0.372564	0.375049	0	Not Essential
MAB_1068c	-0.0935235	0.907489	0	MAB_1068c	0.21936	0.865679	0	MAB_1068c	0.37977	0.476822	0	Not Essential
MAB_1069c	-1.76968	0.0109392	0	MAB_1069c	-2.02289	0.045051	0	MAB_1069c	-0.334338	0.62582	0	Not Essential
MAB_1070c	-0.921239	0.0562513	0	MAB_1070c	-0.785331	0.320514	0	MAB_1070c	0.201304	0.679355	0	Not Essential
MAB_1071c	-1.52113	2.66559e-05	0	MAB_1071c	-2.20678	3.98733e-05	0	MAB_1071c	-0.635301	0.175192	0	Not Essential
MAB_1072c	-0.643419	0.105319	0	MAB_1072c	-1.08151	0.0824722	0	MAB_1072c	-0.36715	0.276286	0	Not Essential
MAB_1073c	0.497016	0.393758	0	MAB_1073c	0.936639	0.276845	0	MAB_1073c	0.55416	0.196008	0	Not Essential
MAB_1074c	0.92657	0.0136878	0	MAB_1074c	1.24328	0.0364335	0	MAB_1074c	0.345803	0.479304	0	Not Essential
MAB_1075	-6.49776	1.48889e-11	0	MAB_1075	-1.43877	0.369332	0	MAB_1075	3.61931	5.99725e-07	Smooth	Not Essential
MAB_1076	0.274763	0.665683	0	MAB_1076	0.956169	0.290447	0	MAB_1076	0.757519	0.0354307	0	Not Essential
MAB_1077	-2.36791	6.78021e-11	0	MAB_1077	-2.74967	4.92688e-07	0	MAB_1077	-0.230812	0.646394	0	Not Essential
MAB_1078	-0.767452	0.131725	0	MAB_1078	-2.51556	0.000247548	0	MAB_1078	-1.50388	0.00644296	0	Not Essential
MAB_1079	0.0974537	0.926848	0	MAB_1079	-0.831205	0.560084	0	MAB_1079	-0.945549	0.0640827	0	Not Essential
MAB_1080	-1.29037	0.00585506	0	MAB_1080	-1.46299	0.0340304	0	MAB_1080	-0.0528125	0.918758	0	Not Essential
MAB_1081	-0.325123	0.517545	0	MAB_1081	-1.03978	0.161637	0	MAB_1081	-0.597697	0.10731	0	Not Essential
MAB_1082c	0.511103	0.534651	0	MAB_1082c	-1.21068	0.301049	0	MAB_1082c	-1.64446	9.91137e-05	0	Not Essential
MAB_1083c	-1.12591	0.0516461	0	MAB_1083c	0.107738	0.925311	0	MAB_1083c	1.35715	0.00403515	0	Not Essential
MAB_1084c	2.46838	0.00331834	0	MAB_1084c	2.65127	0.0274411	0	MAB_1084c	0.594556	0.0624564	0	Not Essential
MAB_1085c	1.46184	0.00919883	0	MAB_1085c	1.02609	0.267462	0	MAB_1085c	-0.183348	0.691291	0	Not Essential
MAB_1086	-8.54591	9.49764e-30	Yes	MAB_1086	-8.35246	1.9175e-17	Yes	MAB_1086	-0.103612	0.894831	0	Essential in Both Libraries
MAB_1087	1.31495	0.00272787	0	MAB_1087	2.47676	1.81976e-05	0	MAB_1087	1.20438	0.00516386	0	Not Essential
MAB_1088	-1.96881	0.0204345	0	MAB_1088	-1.4193	0.282945	0	MAB_1088	0.337588	0.574676	0	Not Essential
MAB_1089	-6.10026	1.1523e-35	0	MAB_1089	-3.54842	1.01195e-06	0	MAB_1089	1.82571	0.0118648	0	Not Essential
MAB_1091	1.33327	0.0712086	0	MAB_1091	1.87777	0.074786	0	MAB_1091	0.732137	0.0942269	0	Not Essential
MAB_1092	1.75443	0.0174493	0	MAB_1092	2.20337	0.0311593	0	MAB_1092	0.598343	0.108052	0	Not Essential
MAB_1093c	-2.41043	1.17172e-10	0	MAB_1093c	-5.61366	4.14572e-25	0	MAB_1093c	-2.59598	1.053e-05	Rough	Not Essential
MAB_1094	0.713025	0.0946881	0	MAB_1094	0.548525	0.46388	0	MAB_1094	-0.0366102	0.942372	0	Not Essential
MAB_1095	-7.05206	8.94763e-114	Yes	MAB_1095	-11.7223	6.51887e-64	Yes	MAB_1095	-2.66532	0.000350895	Rough	Essential in Both Libraries
MAB_1096	-5.74669	3.52563e-73	0	MAB_1096	-9.56431	3.79482e-73	Yes	MAB_1096	-2.4946	0.000560979	Rough	Essential in Rough Library
MAB_1097	-6.21051	7.72889e-20	0	MAB_1097	-8.21993	3.95808e-17	Yes	MAB_1097	-1.33945	0.0849314	0	Ambigious Essentiality
MAB_1098	0.327697	0.266496	0	MAB_1098	1.76619	2.1896e-05	0	MAB_1098	1.4022	0.00280834	0	Not Essential
MAB_1099c	0.317977	0.160061	0	MAB_1099c	0.878709	0.0117477	0	MAB_1099c	0.679674	0.0955965	0	Not Essential
MAB_1100c	2.31764	2.40547e-07	0	MAB_1100c	2.17584	0.00140067	0	MAB_1100c	-0.0730016	0.863023	0	Not Essential
MAB_1101	0.984537	0.000157543	0	MAB_1101	1.67342	3.19985e-05	0	MAB_1101	0.791505	0.022268	0	Not Essential
MAB_1102	-0.407035	0.194999	0	MAB_1102	-0.876512	0.0831937	0	MAB_1102	-0.349043	0.493299	0	Not Essential
MAB_1103	1.08407	0.00479389	0	MAB_1103	1.35554	0.0276016	0	MAB_1103	0.434521	0.262569	0	Not Essential
MAB_1104c	-0.971605	0.0308472	0	MAB_1104c	1.43091	0.0383943	0	MAB_1104c	2.3585	3.66462e-08	Smooth	Not Essential
MAB_1105c	0.576378	0.297712	0	MAB_1105c	0.445333	0.624264	0	MAB_1105c	0.0907935	0.80014	0	Not Essential
MAB_1106c	-1.92783	0.00394383	0	MAB_1106c	-1.51088	0.131834	0	MAB_1106c	0.404461	0.373738	0	Not Essential
MAB_1107c	1.07269	0.102596	0	MAB_1107c	1.75264	0.065701	0	MAB_1107c	0.778598	0.0119838	0	Not Essential
MAB_1108c	-1.71997	0.0127435	0	MAB_1108c	-0.93005	0.40122	0	MAB_1108c	0.827692	0.0395703	0	Not Essential
MAB_1109c	1.19621	0.0167658	0	MAB_1109c	1.3841	0.0701131	0	MAB_1109c	0.223099	0.520949	0	Not Essential
MAB_1110	-1.01018	0.077782	0	MAB_1110	-0.546545	0.55993	0	MAB_1110	0.528064	0.248913	0	Not Essential
MAB_1112c	0.131554	0.80863	0	MAB_1112c	-0.522436	0.505485	0	MAB_1112c	-0.597694	0.218661	0	Not Essential
MAB_1113c	0.645732	0.327712	0	MAB_1113c	0.0585706	0.963526	0	MAB_1113c	-0.45052	0.103298	0	Not Essential
MAB_1114	0.595485	0.366842	0	MAB_1114	-0.195572	0.87046	0	MAB_1114	-0.643744	0.240037	0	Not Essential
MAB_1115	0.0806752	0.911138	0	MAB_1115	0.423349	0.68129	0	MAB_1115	0.458146	0.215123	0	Not Essential
MAB_1116	0.820933	0.120257	0	MAB_1116	1.66031	0.0285193	0	MAB_1116	1.02551	0.00583884	0	Not Essential
MAB_1117c	-0.0575242	0.959964	0	MAB_1117c	-0.0528385	0.974797	0	MAB_1117c	-0.113288	0.789662	0	Not Essential
MAB_1118c	-1.10587	0.156407	0	MAB_1118c	-0.0687235	0.964922	0	MAB_1118c	0.970817	0.0546664	0	Not Essential
MAB_1119	1.76862	0.00166629	0	MAB_1119	1.51141	0.100706	0	MAB_1119	-0.15543	0.626151	0	Not Essential
MAB_1120c	0.508881	0.471819	0	MAB_1120c	0.323176	0.788299	0	MAB_1120c	-0.058629	0.902301	0	Not Essential
MAB_1121	-1.62021	0.00101344	0	MAB_1121	-1.67377	0.0251898	0	MAB_1121	0.00609973	0.983933	0	Not Essential
MAB_1122c	-1.22448	0.000467912	0	MAB_1122c	0.0561993	0.940845	0	MAB_1122c	1.10876	0.10839	0	Not Essential
MAB_1123	-2.25606	5.96592e-05	0	MAB_1123	-1.91647	0.0262647	0	MAB_1123	0.380449	0.495354	0	Not Essential
MAB_1124c	-1.14951	0.00745544	0	MAB_1124c	0.2726	0.742257	0	MAB_1124c	1.37937	0.00969777	0	Not Essential
MAB_1125c	-0.398316	0.65381	0	MAB_1125c	1.58909	0.184708	0	MAB_1125c	1.46938	0.0589736	0	Not Essential
MAB_1126c	-1.96543	3.23564e-06	0	MAB_1126c	-1.30589	0.0580098	0	MAB_1126c	0.651556	0.270553	0	Not Essential
MAB_1127c	-0.883803	0.0352405	0	MAB_1127c	-0.861028	0.192572	0	MAB_1127c	0.0473796	0.878823	0	Not Essential
MAB_1128c	-11.3256	1.89235e-103	Yes	MAB_1128c	-11.626	3.96168e-62	Yes	MAB_1128c	-0.032268	0.96718	0	Essential in Both Libraries
MAB_1129	0.0759604	0.907038	0	MAB_1129	0.595132	0.517464	0	MAB_1129	0.696139	0.159461	0	Not Essential
MAB_1130	-0.399237	0.42931	0	MAB_1130	-0.252068	0.775763	0	MAB_1130	0.184375	0.532077	0	Not Essential
MAB_1131	-1.9716	7.96773e-06	0	MAB_1131	-3.28193	1.21818e-07	0	MAB_1131	-1.20382	0.00719286	0	Not Essential
MAB_1132c	-1.31118	1.23753e-05	0	MAB_1132c	0.12692	0.853875	0	MAB_1132c	1.33813	0.0141171	0	Not Essential
MAB_1133c	0.0257612	0.971814	0	MAB_1133c	0.808063	0.36362	0	MAB_1133c	0.847949	0.0126389	0	Not Essential
MAB_1134c	0.408693	0.195084	0	MAB_1134c	0.568618	0.313837	0	MAB_1134c	0.286675	0.355084	0	Not Essential
MAB_1135c	1.06211	0.0998767	0	MAB_1135c	1.36671	0.162239	0	MAB_1135c	0.391002	0.169837	0	Not Essential
MAB_1136	1.22684	0.0569353	0	MAB_1136	1.3077	0.185574	0	MAB_1136	0.250706	0.483414	0	Not Essential
MAB_1137c	0.875211	0.000229476	0	MAB_1137c	1.2084	0.0024784	0	MAB_1137c	0.441929	0.041476	0	Not Essential
MAB_1138c	-0.710625	0.21379	0	MAB_1138c	-0.340479	0.736517	0	MAB_1138c	0.475063	0.228978	0	Not Essential
MAB_1139	-4.84191	2.30136e-21	0	MAB_1139	-6.50978	2.74422e-20	0	MAB_1139	-1.05163	0.163839	0	Not Essential
MAB_1140	-0.280129	0.530883	0	MAB_1140	-2.95265	3.77433e-08	0	MAB_1140	-2.16065	0.000201808	Rough	Not Essential
MAB_1141c	-0.572363	0.205058	0	MAB_1141c	-0.323646	0.689597	0	MAB_1141c	0.305259	0.400225	0	Not Essential
MAB_1142c	-8.50568	4.53867e-48	Yes	MAB_1142c	-6.26286	6.81414e-17	0	MAB_1142c	1.37634	0.0759854	0	Ambigious Essentiality
MAB_1143c	-3.01672	8.70924e-05	0	MAB_1143c	-2.77074	0.0122421	0	MAB_1143c	0.0243908	0.970799	0	Not Essential
MAB_1144c	1.2166	0.019193	0	MAB_1144c	1.80311	0.0218603	0	MAB_1144c	0.882765	0.00169693	0	Not Essential
MAB_1145c	0.0511757	0.941556	0	MAB_1145c	0.964983	0.265222	0	MAB_1145c	0.989097	0.0138928	0	Not Essential
MAB_1146	-1.86723	0.0149717	0	MAB_1146	-0.619817	0.643865	0	MAB_1146	1.10883	0.0169119	0	Not Essential
MAB_1147c	-9.21678	1.20535e-42	Yes	MAB_1147c	-9.2576	4.63555e-25	Yes	MAB_1147c	-0.104293	0.894145	0	Essential in Both Libraries
MAB_1148c	-10.5628	4.90839e-77	Yes	MAB_1148c	-10.5612	2.44757e-47	Yes	MAB_1148c	0.131012	0.867194	0	Essential in Both Libraries
MAB_1149	1.46489	0.0027188	0	MAB_1149	1.38933	0.0706829	0	MAB_1149	-0.0416861	0.946849	0	Not Essential
MAB_1150	-3.24124	0.000618486	0	MAB_1150	-0.743213	0.664213	0	MAB_1150	1.3608	0.0808269	0	Not Essential
MAB_1151	1.11026	0.281487	0	MAB_1151	1.70663	0.281453	0	MAB_1151	0.80179	0.0875776	0	Not Essential
MAB_1152	-1.84109	0.0433643	0	MAB_1152	-0.335806	0.849631	0	MAB_1152	1.52176	0.00583743	0	Not Essential
MAB_1153	0.260109	0.820514	0	MAB_1153	0.85335	0.612378	0	MAB_1153	0.672159	0.284976	0	Not Essential
MAB_1154	-2.54707	0.00915061	0	MAB_1154	-0.436791	0.810489	0	MAB_1154	1.33214	0.0794844	0	Not Essential
MAB_1155	1.14559	0.155558	0	MAB_1155	-0.259324	0.86287	0	MAB_1155	-1.00791	0.0187708	0	Not Essential
MAB_1156c	-0.488799	0.297516	0	MAB_1156c	0.049154	0.958111	0	MAB_1156c	0.579025	0.0555189	0	Not Essential
MAB_1157	-0.938734	0.000163973	0	MAB_1157	-0.625769	0.14802	0	MAB_1157	0.359769	0.22673	0	Not Essential
MAB_1158	1.81931	2.65426e-05	0	MAB_1158	-0.513623	0.544502	0	MAB_1158	-1.86478	0.00251783	0	Not Essential
MAB_1159	-1.32839	0.000138918	0	MAB_1159	-1.59995	0.00368712	0	MAB_1159	-0.112865	0.716131	0	Not Essential
MAB_1160	-1.42417	0.00012262	0	MAB_1160	1.3311	0.0417125	0	MAB_1160	2.53097	4.15661e-06	Smooth	Not Essential
MAB_1161c	-2.05949	0.000968208	0	MAB_1161c	-1.87008	0.0427233	0	MAB_1161c	0.196907	0.730119	0	Not Essential
MAB_1162c	-0.45345	0.416635	0	MAB_1162c	-0.206886	0.832767	0	MAB_1162c	0.337116	0.491149	0	Not Essential
MAB_1163c	0.129683	0.820514	0	MAB_1163c	0.0833837	0.933419	0	MAB_1163c	0.0567955	0.887216	0	Not Essential
MAB_1164	1.33322	0.0379204	0	MAB_1164	0.985971	0.34888	0	MAB_1164	-0.250033	0.404881	0	Not Essential
MAB_1165	-9.69498	1.2307e-59	Yes	MAB_1165	-10.0348	2.14312e-35	Yes	MAB_1165	-0.171368	0.826873	0	Essential in Both Libraries
MAB_1166	-9.66349	1.95227e-48	Yes	MAB_1166	-9.67722	1.19736e-30	Yes	MAB_1166	-0.032268	0.96718	0	Essential in Both Libraries
MAB_1167	-6.96828	1.53083e-30	0	MAB_1167	-9.16538	2.03739e-24	Yes	MAB_1167	-1.28613	0.0994003	0	Ambigious Essentiality
MAB_1168	-0.17011	0.795829	0	MAB_1168	0.688492	0.454655	0	MAB_1168	0.96454	0.0163269	0	Not Essential
MAB_1169	-1.00906	0.055342	0	MAB_1169	0.215076	0.82338	0	MAB_1169	1.15543	0.000547245	0	Not Essential
MAB_1170	-1.05274	0.10636	0	MAB_1170	-0.990163	0.318892	0	MAB_1170	0.109668	0.798885	0	Not Essential
MAB_1171c	-0.659467	0.131333	0	MAB_1171c	-0.784587	0.248193	0	MAB_1171c	-0.0348713	0.925409	0	Not Essential
MAB_1172c	0.447032	0.557182	0	MAB_1172c	-0.365082	0.764551	0	MAB_1172c	-0.812376	0.0828124	0	Not Essential
MAB_1173c	0.880264	0.294647	0	MAB_1173c	1.34836	0.258735	0	MAB_1173c	0.627325	0.207095	0	Not Essential
MAB_1174c	1.00156	0.00316912	0	MAB_1174c	0.710195	0.213288	0	MAB_1174c	-0.235825	0.35486	0	Not Essential
MAB_1175	-0.245598	0.677838	0	MAB_1175	-0.611818	0.485476	0	MAB_1175	-0.338946	0.17013	0	Not Essential
MAB_1176c	0.609125	0.300435	0	MAB_1176c	0.386694	0.671123	0	MAB_1176c	-0.0893512	0.746126	0	Not Essential
MAB_1177	2.07278	0.00344704	0	MAB_1177	0.618008	0.617212	0	MAB_1177	-1.09335	0.0230436	0	Not Essential
MAB_1178c	0.396503	0.639905	0	MAB_1178c	1.45814	0.206053	0	MAB_1178c	1.06591	0.051156	0	Not Essential
MAB_1179c	0.207427	0.811453	0	MAB_1179c	0.419494	0.736821	0	MAB_1179c	0.18579	0.663445	0	Not Essential
MAB_1180c	0.772037	0.400398	0	MAB_1180c	0.0490522	0.976379	0	MAB_1180c	-0.608999	0.191192	0	Not Essential
MAB_1181c	1.95846	0.000594071	0	MAB_1181c	3.02533	0.000271427	0	MAB_1181c	1.1995	0.000540987	0	Not Essential
MAB_1182	-0.835787	0.286653	0	MAB_1182	-1.07432	0.358691	0	MAB_1182	-0.179536	0.711495	0	Not Essential
MAB_1183	0.622347	0.533858	0	MAB_1183	0.0515958	0.977075	0	MAB_1183	-0.246304	0.663593	0	Not Essential
MAB_1184c	-1.18098	0.143512	0	MAB_1184c	-1.35461	0.277285	0	MAB_1184c	-0.176052	0.686124	0	Not Essential
MAB_1185c	-3.88096	1.06827e-08	0	MAB_1185c	-2.53819	0.0125884	0	MAB_1185c	0.988709	0.172857	0	Not Essential
MAB_1186c	-3.02855	1.91446e-07	0	MAB_1186c	-2.82015	0.000842066	0	MAB_1186c	0.131195	0.834016	0	Not Essential
MAB_1187c	-0.906717	0.06041	0	MAB_1187c	-1.40964	0.0472399	0	MAB_1187c	-0.362715	0.243223	0	Not Essential
MAB_1188c	-0.304934	0.529267	0	MAB_1188c	0.377941	0.630534	0	MAB_1188c	0.76507	0.134638	0	Not Essential
MAB_1189c	-0.38889	0.3364	0	MAB_1189c	0.163871	0.827423	0	MAB_1189c	0.654765	0.107865	0	Not Essential
MAB_1190	0.460997	0.490985	0	MAB_1190	0.324848	0.7533	0	MAB_1190	-0.124738	0.748786	0	Not Essential
MAB_1191c	-1.80331	2.23121e-05	0	MAB_1191c	-1.43037	0.0351554	0	MAB_1191c	0.410612	0.358393	0	Not Essential
MAB_1192c	-0.559663	0.361008	0	MAB_1192c	-0.125739	0.910969	0	MAB_1192c	0.473891	0.381466	0	Not Essential
MAB_1193c	-0.953123	0.0457563	0	MAB_1193c	-1.30443	0.0746639	0	MAB_1193c	-0.268382	0.603139	0	Not Essential
MAB_1194	-0.759787	0.156531	0	MAB_1194	-0.879593	0.276845	0	MAB_1194	0.0235716	0.949297	0	Not Essential
MAB_1195	-1.06515	0.00396995	0	MAB_1195	-0.818442	0.209137	0	MAB_1195	0.260051	0.481981	0	Not Essential
MAB_1196	1.50639	0.00831063	0	MAB_1196	0.297446	0.778668	0	MAB_1196	-1.00798	0.0678709	0	Not Essential
MAB_1197	-2.01747	5.18446e-06	0	MAB_1197	-1.48291	0.032822	0	MAB_1197	0.504605	0.32479	0	Not Essential
MAB_1198c	-0.371124	0.606696	0	MAB_1198c	-1.37203	0.169722	0	MAB_1198c	-0.924843	0.0700093	0	Not Essential
MAB_1199	-1.88235	0.000665697	0	MAB_1199	-0.919283	0.312036	0	MAB_1199	0.900991	0.0819903	0	Not Essential
MAB_1200	0.687578	0.0921271	0	MAB_1200	1.34457	0.0324652	0	MAB_1200	0.724521	0.0572114	0	Not Essential
MAB_1201c	-0.822725	0.297086	0	MAB_1201c	-1.05665	0.36433	0	MAB_1201c	-0.239099	0.662788	0	Not Essential
MAB_1202c	-0.57289	0.471621	0	MAB_1202c	-0.159364	0.911982	0	MAB_1202c	0.385141	0.492495	0	Not Essential
MAB_1203	0.737163	0.214768	0	MAB_1203	0.487813	0.611752	0	MAB_1203	-0.153764	0.785282	0	Not Essential
MAB_1204	-4.18531	1.64263e-07	0	MAB_1204	-4.11848	0.000280566	0	MAB_1204	-0.167837	0.821333	0	Not Essential
MAB_1205	-0.156157	0.701601	0	MAB_1205	-0.595937	0.305782	0	MAB_1205	-0.406783	0.271907	0	Not Essential
MAB_1206	0.581672	0.436767	0	MAB_1206	0.745193	0.514606	0	MAB_1206	0.25201	0.61305	0	Not Essential
MAB_1207	-0.67983	0.281164	0	MAB_1207	0.270274	0.8042	0	MAB_1207	1.05022	0.0124427	0	Not Essential
MAB_1208c	0.361206	0.530883	0	MAB_1208c	1.23284	0.146012	0	MAB_1208c	0.971282	0.0206552	0	Not Essential
MAB_1209	-0.981629	0.0429203	0	MAB_1209	0.450069	0.602383	0	MAB_1209	1.37886	0.00229854	0	Not Essential
MAB_1210c	-1.34379	0.00812469	0	MAB_1210c	-0.880661	0.309509	0	MAB_1210c	0.518657	0.317018	0	Not Essential
MAB_1211c	-2.66682	1.89255e-14	0	MAB_1211c	-0.401856	0.562041	0	MAB_1211c	2.05847	3.7567e-05	Smooth	Not Essential
MAB_1212c	-2.30346	5.97864e-06	0	MAB_1212c	-2.04995	0.00975658	0	MAB_1212c	0.187862	0.695028	0	Not Essential
MAB_1213c	-3.85873	9.93611e-06	0	MAB_1213c	-0.556617	0.736803	0	MAB_1213c	2.50758	0.000365535	Smooth	Not Essential
MAB_1214c	-1.88604	1.31784e-05	0	MAB_1214c	-2.87814	1.51955e-06	0	MAB_1214c	-0.824814	0.076368	0	Not Essential
MAB_1215c	-2.06771	2.01732e-05	0	MAB_1215c	-1.4101	0.0733606	0	MAB_1215c	0.716014	0.0869166	0	Not Essential
MAB_1216c	-2.71896	2.59794e-17	0	MAB_1216c	-3.98312	8.79997e-16	0	MAB_1216c	-1.09691	0.0474979	0	Not Essential
MAB_1217c	-1.42603	0.0367594	0	MAB_1217c	-1.60999	0.119059	0	MAB_1217c	-0.102879	0.805676	0	Not Essential
MAB_1218	-3.16297	1.51613e-14	0	MAB_1218	-4.39258	2.72121e-13	0	MAB_1218	-1.0495	0.0331622	0	Not Essential
MAB_1219	-2.37937	3.62884e-07	0	MAB_1219	-1.69239	0.0189364	0	MAB_1219	0.596272	0.257525	0	Not Essential
MAB_1220	-1.95319	0.000447747	0	MAB_1220	-2.46173	0.00139784	0	MAB_1220	-0.329668	0.569786	0	Not Essential
MAB_1221	-0.689981	0.38912	0	MAB_1221	1.15276	0.315345	0	MAB_1221	1.66872	0.00628586	0	Not Essential
MAB_1222	-2.06257	1.53225e-08	0	MAB_1222	-1.76441	0.00166097	0	MAB_1222	0.30953	0.483514	0	Not Essential
MAB_1223	-1.61456	4.08191e-07	0	MAB_1223	-0.71998	0.21681	0	MAB_1223	0.889409	0.0426309	0	Not Essential
MAB_1224	-1.45592	0.0137904	0	MAB_1224	-1.49803	0.0807066	0	MAB_1224	-0.00631123	0.986865	0	Not Essential
MAB_1225	-1.30484	0.0125831	0	MAB_1225	-1.59489	0.0566497	0	MAB_1225	-0.142196	0.679756	0	Not Essential
MAB_1226	-1.34405	0.00585718	0	MAB_1226	-0.977734	0.24549	0	MAB_1226	0.391043	0.470919	0	Not Essential
MAB_1227	-0.401148	0.515673	0	MAB_1227	-3.64868	2.37803e-07	0	MAB_1227	-2.33212	0.000687014	Rough	Not Essential
MAB_1228	-0.516981	0.253861	0	MAB_1228	-0.22232	0.788844	0	MAB_1228	0.337646	0.305506	0	Not Essential
MAB_1229	-0.849595	0.0369175	0	MAB_1229	-0.066647	0.936468	0	MAB_1229	0.74096	0.083747	0	Not Essential
MAB_1230c	-0.301073	0.466957	0	MAB_1230c	0.409116	0.536842	0	MAB_1230c	0.729554	0.0468948	0	Not Essential
MAB_1231	-0.123114	0.855428	0	MAB_1231	-0.443365	0.651152	0	MAB_1231	-0.225354	0.469663	0	Not Essential
MAB_1232c	0.628372	0.0424529	0	MAB_1232c	1.71776	0.000193828	0	MAB_1232c	1.2009	0.00410324	0	Not Essential
MAB_1233c	2.08023	0.000618486	0	MAB_1233c	1.81107	0.0559645	0	MAB_1233c	-0.105517	0.843263	0	Not Essential
MAB_1234c	-10.0928	1.45112e-69	Yes	MAB_1234c	-10.4098	5.22052e-41	Yes	MAB_1234c	-0.104045	0.894395	0	Essential in Both Libraries
MAB_1235	0.339474	0.416258	0	MAB_1235	1.11119	0.0792273	0	MAB_1235	0.880581	0.0103587	0	Not Essential
MAB_1236	-8.29529	1.44921e-100	Yes	MAB_1236	-10.9179	4.81667e-55	Yes	MAB_1236	-1.62833	0.0303436	0	Essential in Both Libraries
MAB_1237	-9.65114	3.05132e-58	Yes	MAB_1237	-10.092	7.03642e-35	Yes	MAB_1237	-0.228587	0.770259	0	Essential in Both Libraries
MAB_1238	-0.0274352	0.976917	0	MAB_1238	-0.148907	0.9145	0	MAB_1238	-0.0783857	0.811125	0	Not Essential
MAB_1239	0.645909	0.225464	0	MAB_1239	0.748824	0.354113	0	MAB_1239	0.340747	0.427247	0	Not Essential
MAB_1240	-1.12312	0.0850895	0	MAB_1240	-2.35998	0.00972091	0	MAB_1240	-1.12116	0.0487671	0	Not Essential
MAB_1241c	-3.72538	1.1023e-05	0	MAB_1241c	-0.746805	0.643336	0	MAB_1241c	2.07315	0.00727617	Smooth	Not Essential
MAB_1242c	-1.19725	0.0623946	0	MAB_1242c	-1.8529	0.0567413	0	MAB_1242c	-0.465345	0.486699	0	Not Essential
MAB_1243c	0.420365	0.42931	0	MAB_1243c	0.490676	0.569015	0	MAB_1243c	0.189332	0.662097	0	Not Essential
MAB_1244c	-2.27372	0.0102515	0	MAB_1244c	-0.341888	0.841498	0	MAB_1244c	1.6977	0.00110796	0	Not Essential
MAB_1245c	-2.26693	0.0172865	0	MAB_1245c	-2.707	0.0641411	0	MAB_1245c	-0.50807	0.513854	0	Not Essential
MAB_1246c	0.117053	0.908981	0	MAB_1246c	1.00922	0.463455	0	MAB_1246c	0.821008	0.220934	0	Not Essential
MAB_1247c	1.18353	0.118599	0	MAB_1247c	1.63765	0.134145	0	MAB_1247c	0.378336	0.549377	0	Not Essential
MAB_1248	-0.125557	0.834715	0	MAB_1248	0.179201	0.863216	0	MAB_1248	0.474658	0.188288	0	Not Essential
MAB_1249	1.68823	0.0366456	0	MAB_1249	1.45289	0.210426	0	MAB_1249	0.143491	0.736441	0	Not Essential
MAB_1250c	-7.38371	6.34934e-70	Yes	MAB_1250c	-10.6697	5.0275e-44	Yes	MAB_1250c	-1.75507	0.0227958	0	Essential in Both Libraries
MAB_1251c	0.185645	0.798285	0	MAB_1251c	-0.485157	0.641616	0	MAB_1251c	-0.557233	0.159909	0	Not Essential
MAB_1252	1.13058	0.0594279	0	MAB_1252	-0.170697	0.883594	0	MAB_1252	-1.1899	0.000398684	0	Not Essential
MAB_1253c	-1.2121	0.0139119	0	MAB_1253c	-1.13237	0.122362	0	MAB_1253c	0.153426	0.709752	0	Not Essential
MAB_1254c	-4.37141	6.00936e-08	0	MAB_1254c	-2.83489	0.0187297	0	MAB_1254c	0.880965	0.236653	0	Not Essential
MAB_1255c	-0.774832	0.202146	0	MAB_1255c	-2.31194	0.00428631	0	MAB_1255c	-1.38252	0.0018515	0	Not Essential
MAB_1256c	0.392488	0.564768	0	MAB_1256c	-0.50126	0.620164	0	MAB_1256c	-0.830064	0.0679878	0	Not Essential
MAB_1257	-8.97297	8.46552e-50	Yes	MAB_1257	-9.81123	5.04642e-32	Yes	MAB_1257	-0.517115	0.507152	0	Essential in Both Libraries
MAB_1258c	-1.54865	0.00157525	0	MAB_1258c	0.549622	0.520024	0	MAB_1258c	1.84254	0.000386799	0	Not Essential
MAB_1259c	0.740607	0.424135	0	MAB_1259c	-0.592598	0.688031	0	MAB_1259c	-1.42482	0.000445564	0	Not Essential
MAB_1260c	0.517614	0.150832	0	MAB_1260c	-0.306406	0.658168	0	MAB_1260c	-0.745521	0.0113052	0	Not Essential
MAB_1261	-1.2773	0.0518311	0	MAB_1261	-0.111193	0.927555	0	MAB_1261	1.09173	0.0175526	0	Not Essential
MAB_1262	0.43394	0.618784	0	MAB_1262	1.33569	0.280201	0	MAB_1262	0.967254	0.0855357	0	Not Essential
MAB_1263	-2.28347	0.00081745	0	MAB_1263	-2.08944	0.0480257	0	MAB_1263	0.134214	0.796824	0	Not Essential
MAB_1264	1.3587	0.0430803	0	MAB_1264	1.57643	0.121627	0	MAB_1264	0.394757	0.343954	0	Not Essential
MAB_1265c	0.304646	0.67833	0	MAB_1265c	0.0315575	0.980148	0	MAB_1265c	-0.276757	0.482652	0	Not Essential
MAB_1266	-0.101854	0.88714	0	MAB_1266	0.440677	0.667252	0	MAB_1266	0.678345	0.0233334	0	Not Essential
MAB_1267	-0.0359057	0.972762	0	MAB_1267	0.649074	0.631045	0	MAB_1267	0.907612	0.0128923	0	Not Essential
MAB_1268c	-0.457431	0.626882	0	MAB_1268c	0.116068	0.945182	0	MAB_1268c	0.776176	0.184035	0	Not Essential
MAB_1269	-2.03973	0.000151575	0	MAB_1269	-1.73816	0.0334873	0	MAB_1269	0.232788	0.730602	0	Not Essential
MAB_1270	-0.613353	0.114798	0	MAB_1270	0.542786	0.428941	0	MAB_1270	1.23895	0.000652726	0	Not Essential
MAB_1271c	-0.355733	0.311552	0	MAB_1271c	0.123889	0.860836	0	MAB_1271c	0.654836	0.041109	0	Not Essential
MAB_1272	-0.313252	0.714242	0	MAB_1272	-2.96625	0.00277412	0	MAB_1272	-2.37531	2.8947e-05	Rough	Not Essential
MAB_1273	-0.279086	0.477157	0	MAB_1273	0.303136	0.658786	0	MAB_1273	0.608827	0.232096	0	Not Essential
MAB_1274	-0.293801	0.508396	0	MAB_1274	1.32018	0.0395169	0	MAB_1274	1.64749	0.00115726	0	Not Essential
MAB_1275	-0.620422	0.19425	0	MAB_1275	0.46468	0.560037	0	MAB_1275	1.16132	7.2795e-05	0	Not Essential
MAB_1276c	1.05654	0.0731296	0	MAB_1276c	1.26866	0.159176	0	MAB_1276c	0.341661	0.31075	0	Not Essential
MAB_1277	0.653786	0.0433286	0	MAB_1277	0.146126	0.834978	0	MAB_1277	-0.359058	0.361244	0	Not Essential
MAB_1278	-0.191383	0.726984	0	MAB_1278	-1.26586	0.0835703	0	MAB_1278	-0.879738	0.089066	0	Not Essential
MAB_1279	-0.0658408	0.923009	0	MAB_1279	-0.178986	0.867885	0	MAB_1279	0.129988	0.666854	0	Not Essential
MAB_1280c	-0.819845	0.145516	0	MAB_1280c	1.41433	0.089403	0	MAB_1280c	2.00526	0.00138249	Smooth	Not Essential
MAB_1281c	-0.468411	0.51214	0	MAB_1281c	-2.2006	0.0152604	0	MAB_1281c	-0.8714	0.260431	0	Not Essential
MAB_1282	0.913462	0.26104	0	MAB_1282	1.22323	0.330994	0	MAB_1282	0.598826	0.330148	0	Not Essential
MAB_1283c	1.46797	0.00929384	0	MAB_1283c	2.19591	0.0057324	0	MAB_1283c	0.770523	0.0852899	0	Not Essential
MAB_1284c	1.61504	1.16018e-06	0	MAB_1284c	2.20725	1.03502e-05	0	MAB_1284c	0.669366	0.0599018	0	Not Essential
MAB_1285c	0.436479	0.10459	0	MAB_1285c	1.66032	9.06523e-06	0	MAB_1285c	1.23335	0.00139575	0	Not Essential
MAB_1286c	-1.26953	0.0113991	0	MAB_1286c	-0.598409	0.523172	0	MAB_1286c	-0.032268	0.96718	0	Not Essential
MAB_1287	-1.0088	0.00119178	0	MAB_1287	-0.95954	0.0621264	0	MAB_1287	0.148912	0.638184	0	Not Essential
MAB_1288	-1.48676	0.00219331	0	MAB_1288	-0.621642	0.478687	0	MAB_1288	0.865007	0.151139	0	Not Essential
MAB_1289c	-0.728248	0.102247	0	MAB_1289c	-0.827738	0.255645	0	MAB_1289c	-0.132838	0.696633	0	Not Essential
MAB_1290c	-0.895277	0.218943	0	MAB_1290c	-3.38805	0.000175496	0	MAB_1290c	-2.53492	5.75876e-12	Rough	Not Essential
MAB_1291	1.26729	0.143052	0	MAB_1291	-2.67265	0.0262231	0	MAB_1291	-1.65798	0.0344652	0	Not Essential
MAB_1292c	0.311733	0.529802	0	MAB_1292c	0.819821	0.296568	0	MAB_1292c	0.729698	0.0590821	0	Not Essential
MAB_1293c	-1.04546	0.0413737	0	MAB_1293c	1.84023	0.0153154	0	MAB_1293c	2.49768	7.79742e-05	Smooth	Not Essential
MAB_1294c	-2.61771	3.59815e-06	0	MAB_1294c	-1.12336	0.263493	0	MAB_1294c	1.19816	0.107783	0	Not Essential
MAB_1295c	-0.768324	0.104719	0	MAB_1295c	-1.72782	0.0119597	0	MAB_1295c	-0.999454	0.00782402	0	Not Essential
MAB_1296	-1.26953	0.0113991	0	MAB_1296	-0.598409	0.523172	0	MAB_1296	-0.032268	0.96718	0	Not Essential
MAB_1297c	0.215955	0.636175	0	MAB_1297c	0.273781	0.722169	0	MAB_1297c	0.150048	0.577239	0	Not Essential
MAB_1298c	0.104584	0.901723	0	MAB_1298c	1.09458	0.316524	0	MAB_1298c	1.00761	0.014796	0	Not Essential
MAB_1299c	0.379302	0.454148	0	MAB_1299c	-0.703428	0.364139	0	MAB_1299c	-0.881958	0.122802	0	Not Essential
MAB_1300c	-0.138378	0.80438	0	MAB_1300c	-0.3556	0.697331	0	MAB_1300c	-0.0529284	0.86208	0	Not Essential
MAB_1301c	-2.38357	0.00419487	0	MAB_1301c	0.17138	0.915655	0	MAB_1301c	2.06212	0.00100468	Smooth	Not Essential
MAB_1302	0.242836	0.707268	0	MAB_1302	0.70648	0.441249	0	MAB_1302	0.55681	0.104979	0	Not Essential
MAB_1303c	0.281442	0.795939	0	MAB_1303c	0.923186	0.538244	0	MAB_1303c	0.517614	0.354761	0	Not Essential
MAB_1304	-0.0225224	0.965255	0	MAB_1304	0.778993	0.228609	0	MAB_1304	0.889239	0.0391264	0	Not Essential
MAB_1305	-1.75903	0.000452023	0	MAB_1305	-1.57402	0.0435861	0	MAB_1305	0.279873	0.596999	0	Not Essential
MAB_1306	-0.689907	0.247143	0	MAB_1306	-0.834575	0.378029	0	MAB_1306	-0.0158059	0.975306	0	Not Essential
MAB_1307c	-0.321441	0.702034	0	MAB_1307c	-0.855508	0.478386	0	MAB_1307c	-0.531817	0.235786	0	Not Essential
MAB_1308	0.499701	0.566978	0	MAB_1308	0.0701614	0.964683	0	MAB_1308	-0.307658	0.46339	0	Not Essential
MAB_1309c	2.90284	0.00187128	0	MAB_1309c	2.55462	0.0821914	0	MAB_1309c	0.241646	0.519943	0	Not Essential
MAB_1310	0.657507	0.249745	0	MAB_1310	-0.736624	0.432779	0	MAB_1310	-1.23059	0.0060682	0	Not Essential
MAB_1311	-0.146554	0.882465	0	MAB_1311	-0.656116	0.616179	0	MAB_1311	-0.462414	0.336879	0	Not Essential
MAB_1312	-1.30715	1.53817e-06	0	MAB_1312	-1.50614	0.000735858	0	MAB_1312	-0.0636116	0.819794	0	Not Essential
MAB_1313	-1.23714	0.00574591	0	MAB_1313	-1.55126	0.0202514	0	MAB_1313	-0.320439	0.452789	0	Not Essential
MAB_1314	1.97683	0.000233851	0	MAB_1314	1.27634	0.136415	0	MAB_1314	-0.584091	0.0114889	0	Not Essential
MAB_1315	-9.80457	6.69922e-90	Yes	MAB_1315	-10.9648	1.26908e-49	Yes	MAB_1315	-0.498961	0.523702	0	Essential in Both Libraries
MAB_1316	0.154238	0.830898	0	MAB_1316	-0.335073	0.761971	0	MAB_1316	-0.525293	0.0868816	0	Not Essential
MAB_1317	0.207843	0.825032	0	MAB_1317	-0.180191	0.904892	0	MAB_1317	-0.195396	0.630786	0	Not Essential
MAB_1318c	0.3115	0.554586	0	MAB_1318c	-0.0648838	0.949054	0	MAB_1318c	-0.264695	0.479142	0	Not Essential
MAB_1319	-0.353457	0.270997	0	MAB_1319	0.0370905	0.957493	0	MAB_1319	0.509059	0.0731213	0	Not Essential
MAB_1320c	0.374181	0.706303	0	MAB_1320c	-3.06969	0.00944857	0	MAB_1320c	-2.29205	0.00212436	Rough	Not Essential
MAB_1321	-2.49462	0.000171698	0	MAB_1321	-2.07173	0.034924	0	MAB_1321	0.360513	0.594414	0	Not Essential
MAB_1322	-2.73934	2.40032e-05	0	MAB_1322	-4.30866	2.14298e-06	0	MAB_1322	-1.58857	0.000315059	0	Not Essential
MAB_1323	-2.23568	0.00592492	0	MAB_1323	-0.0974035	0.954169	0	MAB_1323	2.18856	2.73438e-05	Smooth	Not Essential
MAB_1324	-2.72698	0.00081745	0	MAB_1324	-2.36237	0.0616542	0	MAB_1324	0.401998	0.509036	0	Not Essential
MAB_1325c	-2.6982	2.14227e-20	0	MAB_1325c	-1.41798	0.00372592	0	MAB_1325c	1.29198	6.3201e-05	0	Not Essential
MAB_1326c	0.907149	0.10123	0	MAB_1326c	1.56808	0.0455672	0	MAB_1326c	0.832704	0.0576518	0	Not Essential
MAB_1327	-1.68473	0.00027974	0	MAB_1327	-1.86477	0.00645829	0	MAB_1327	-0.116224	0.851628	0	Not Essential
MAB_1328	-1.51803	8.6656e-05	0	MAB_1328	0.984451	0.148559	0	MAB_1328	2.41501	1.66128e-05	Smooth	Not Essential
MAB_1329	-1.24853	0.000315814	0	MAB_1329	-1.46655	0.00792742	0	MAB_1329	-0.128762	0.666262	0	Not Essential
MAB_1330	-2.03814	9.65405e-13	0	MAB_1330	-0.945397	0.0717228	0	MAB_1330	1.04176	0.0599198	0	Not Essential
MAB_1331	-0.458408	0.298925	0	MAB_1331	-1.03479	0.117709	0	MAB_1331	-0.449653	0.103738	0	Not Essential
MAB_1332	-1.04337	0.00237038	0	MAB_1332	-1.03521	0.0710236	0	MAB_1332	0.0351856	0.898305	0	Not Essential
MAB_1333	-0.678616	0.275173	0	MAB_1333	0.204343	0.854808	0	MAB_1333	1.0402	0.00329798	0	Not Essential
MAB_1334c	-1.29029	0.00306529	0	MAB_1334c	0.89301	0.212502	0	MAB_1334c	2.00488	0.000304639	Smooth	Not Essential
MAB_1335c	-10.2988	2.39608e-84	Yes	MAB_1335c	-10.8445	3.35347e-48	Yes	MAB_1335c	-0.223572	0.775337	0	Essential in Both Libraries
MAB_1336	-10.6908	6.17201e-90	Yes	MAB_1336	-11.1033	1.07464e-52	Yes	MAB_1336	-0.164603	0.833602	0	Essential in Both Libraries
MAB_1337c	-0.32605	0.581754	0	MAB_1337c	1.90176	0.01012	0	MAB_1337c	1.96586	0.000393849	0	Not Essential
MAB_1338	-0.532291	0.195236	0	MAB_1338	-0.0771913	0.925379	0	MAB_1338	0.585961	0.0328929	0	Not Essential
MAB_1339	-0.705204	0.176704	0	MAB_1339	-0.579475	0.500266	0	MAB_1339	0.148112	0.653165	0	Not Essential
MAB_1340	-0.773005	0.158018	0	MAB_1340	-1.39572	0.094577	0	MAB_1340	-0.532887	0.337699	0	Not Essential
MAB_1341	0.559185	0.438529	0	MAB_1341	2.55834	0.00367021	0	MAB_1341	1.8891	0.000235005	0	Not Essential
MAB_1342	-0.154651	0.694143	0	MAB_1342	-0.551676	0.380591	0	MAB_1342	-0.251747	0.482718	0	Not Essential
MAB_1343	1.04534	0.185033	0	MAB_1343	0.0618726	0.966074	0	MAB_1343	-0.716276	0.144891	0	Not Essential
MAB_1344c	1.12703	0.00507912	0	MAB_1344c	1.44243	0.0145052	0	MAB_1344c	0.383406	0.329652	0	Not Essential
MAB_1345	-1.06984	0.0451272	0	MAB_1345	1.23536	0.10953	0	MAB_1345	2.20216	2.28186e-05	Smooth	Not Essential
MAB_1346	-3.18509	2.88504e-10	0	MAB_1346	-4.28059	6.25e-09	0	MAB_1346	-0.785189	0.306256	0	Not Essential
MAB_1347c	1.78968	0.00412813	0	MAB_1347c	0.807757	0.43429	0	MAB_1347c	-0.862565	0.10909	0	Not Essential
MAB_1348	1.98816	0.0319143	0	MAB_1348	2.05743	0.142491	0	MAB_1348	0.300411	0.582413	0	Not Essential
MAB_1349	0.754388	0.203997	0	MAB_1349	-0.504995	0.61099	0	MAB_1349	-1.16183	0.00210603	0	Not Essential
MAB_1350	-1.36126	0.178431	0	MAB_1350	-4.33169	0.00174551	0	MAB_1350	-2.07026	0.00712057	Rough	Not Essential
MAB_1351c	0.494121	0.323186	0	MAB_1351c	0.48077	0.55993	0	MAB_1351c	0.116688	0.809037	0	Not Essential
MAB_1352	0.869848	0.044683	0	MAB_1352	1.29948	0.0536994	0	MAB_1352	0.383652	0.443452	0	Not Essential
MAB_1353c	-2.0376	5.37415e-13	0	MAB_1353c	-2.16374	1.78118e-06	0	MAB_1353c	-0.0215116	0.955507	0	Not Essential
MAB_1356	-2.58182	1.9978e-10	0	MAB_1356	-2.1157	0.00069421	0	MAB_1356	0.502606	0.249549	0	Not Essential
MAB_1357c	-1.84652	0.000471576	0	MAB_1357c	-1.37941	0.0951722	0	MAB_1357c	0.364296	0.491802	0	Not Essential
MAB_1358c	-1.04902	0.00460926	0	MAB_1358c	-1.95537	0.000732662	0	MAB_1358c	-0.778085	0.0157245	0	Not Essential
MAB_1359c	-1.93816	3.3961e-06	0	MAB_1359c	-2.03836	0.00128113	0	MAB_1359c	-0.0855192	0.814417	0	Not Essential
MAB_1360c	-0.246681	0.718303	0	MAB_1360c	-0.327703	0.759468	0	MAB_1360c	-0.0241958	0.961026	0	Not Essential
MAB_1361c	-0.0212477	0.982413	0	MAB_1361c	0.150737	0.912238	0	MAB_1361c	0.154666	0.770964	0	Not Essential
MAB_1362	-0.46666	0.307483	0	MAB_1362	0.146401	0.866546	0	MAB_1362	0.724057	0.0892343	0	Not Essential
MAB_1363	-3.55403	4.89657e-05	0	MAB_1363	-4.34764	0.000552678	0	MAB_1363	-0.812053	0.29143	0	Not Essential
MAB_1364	-5.06789	7.2557e-33	0	MAB_1364	-3.09798	3.58791e-07	0	MAB_1364	1.45242	0.0397393	0	Not Essential
MAB_1365	-7.35765	5.71874e-20	Yes	MAB_1365	-7.24829	4.55549e-11	0	MAB_1365	-0.521844	0.503888	0	#N/A
MAB_1366c	-9.53438	7.02627e-56	Yes	MAB_1366c	-9.87536	4.29246e-33	Yes	MAB_1366c	-0.222458	0.776426	0	Essential in Both Libraries
MAB_1367c	0.796158	0.0990811	0	MAB_1367c	1.00501	0.184143	0	MAB_1367c	0.329422	0.324586	0	Not Essential
MAB_1368	0.672079	0.156263	0	MAB_1368	0.552484	0.491062	0	MAB_1368	-0.0171138	0.944821	0	Not Essential
MAB_1369	1.05991	0.0299675	0	MAB_1369	1.31216	0.0835122	0	MAB_1369	0.357912	0.319709	0	Not Essential
MAB_1370c	-0.152125	0.730554	0	MAB_1370c	0.454149	0.49339	0	MAB_1370c	0.540358	0.31826	0	Not Essential
MAB_1371	-1.44856	0.0160997	0	MAB_1371	-0.867265	0.381354	0	MAB_1371	0.503887	0.248011	0	Not Essential
MAB_1372	-0.485811	0.292006	0	MAB_1372	-1.98563	0.00223794	0	MAB_1372	-1.2274	0.0193683	0	Not Essential
MAB_1373	-0.155643	0.778955	0	MAB_1373	-0.718115	0.374117	0	MAB_1373	-0.491665	0.414815	0	Not Essential
MAB_1374	-0.810444	0.231156	0	MAB_1374	-1.17127	0.259612	0	MAB_1374	-0.466847	0.128875	0	Not Essential
MAB_1375	-1.32074	0.00189539	0	MAB_1375	-2.83753	4.26285e-06	0	MAB_1375	-1.11255	0.0828336	0	Not Essential
MAB_1376	-4.8922	2.10855e-14	0	MAB_1376	-7.90795	1.46005e-18	Yes	MAB_1376	-1.70588	0.0279198	0	Ambigious Essentiality
MAB_1377c	-0.232186	0.75338	0	MAB_1377c	-0.978996	0.310461	0	MAB_1377c	-0.737839	0.10311	0	Not Essential
MAB_1378c	1.41359	0.000921652	0	MAB_1378c	0.854582	0.22767	0	MAB_1378c	-0.505191	0.103172	0	Not Essential
MAB_1379c	0.431206	0.346146	0	MAB_1379c	0.685422	0.347502	0	MAB_1379c	0.345607	0.164687	0	Not Essential
MAB_1380	-1.92672	0.00352978	0	MAB_1380	-2.66538	0.00296001	0	MAB_1380	-0.810161	0.0208563	0	Not Essential
MAB_1381	-0.283983	0.519567	0	MAB_1381	-0.449804	0.530169	0	MAB_1381	-0.127188	0.681766	0	Not Essential
MAB_1382	0.189812	0.627267	0	MAB_1382	0.20799	0.772752	0	MAB_1382	0.116171	0.693688	0	Not Essential
MAB_1383	1.46823	0.0154391	0	MAB_1383	2.31674	0.00630092	0	MAB_1383	0.906687	0.0278925	0	Not Essential
MAB_1384	0.498628	0.320756	0	MAB_1384	-0.494169	0.573095	0	MAB_1384	-0.841124	0.0542714	0	Not Essential
MAB_1385	-2.14992	4.21712e-08	0	MAB_1385	-2.83601	7.88333e-07	0	MAB_1385	-0.447978	0.52606	0	Not Essential
MAB_1386	1.42248	0.000128504	0	MAB_1386	0.776458	0.224157	0	MAB_1386	-0.589651	0.201985	0	Not Essential
MAB_1387	-0.122637	0.760748	0	MAB_1387	-0.25817	0.693912	0	MAB_1387	-0.109791	0.637618	0	Not Essential
MAB_1388c	1.01082	0.039848	0	MAB_1388c	1.83138	0.0135051	0	MAB_1388c	0.980692	0.0174974	0	Not Essential
MAB_1389c	-0.295944	0.709413	0	MAB_1389c	-0.826281	0.478746	0	MAB_1389c	-0.422695	0.319534	0	Not Essential
MAB_1390c	-0.154574	0.80389	0	MAB_1390c	-0.0102604	0.992388	0	MAB_1390c	0.266651	0.59554	0	Not Essential
MAB_1391	0.713787	0.0903274	0	MAB_1391	1.24896	0.0519915	0	MAB_1391	0.685318	0.121973	0	Not Essential
MAB_1392c	1.00593	0.0185333	0	MAB_1392c	0.638381	0.381494	0	MAB_1392c	-0.243089	0.45556	0	Not Essential
MAB_1393c	-7.11821	2.42521e-184	Yes	MAB_1393c	-8.44531	5.52887e-108	Yes	MAB_1393c	-0.674734	0.386259	0	Essential in Both Libraries
MAB_1394c	-0.205346	0.762383	0	MAB_1394c	0.0390848	0.972841	0	MAB_1394c	0.358342	0.4761	0	Not Essential
MAB_1395	0.725304	0.146741	0	MAB_1395	1.98528	0.00295353	0	MAB_1395	1.27376	0.00745529	0	Not Essential
MAB_1396	-1.011	0.00803308	0	MAB_1396	-0.508062	0.44455	0	MAB_1396	0.587071	0.0744001	0	Not Essential
MAB_1397c	-0.756841	0.402911	0	MAB_1397c	0.222362	0.892931	0	MAB_1397c	1.09	0.0935665	0	Not Essential
MAB_1398c	0.216561	0.648571	0	MAB_1398c	-2.6806	1.00061e-06	0	MAB_1398c	-2.32801	0.000156045	Rough	Not Essential
MAB_1399	-1.19012	0.00438394	0	MAB_1399	0.400754	0.580505	0	MAB_1399	1.51262	0.00228945	0	Not Essential
MAB_1400	-2.47368	6.51447e-06	0	MAB_1400	-0.821927	0.427518	0	MAB_1400	1.45583	0.0128252	0	Not Essential
MAB_1401c	-1.30362	6.35974e-09	0	MAB_1401c	-1.43956	0.000114358	0	MAB_1401c	-0.0162764	0.962769	0	Not Essential
MAB_1402c	1.15242	0.0817905	0	MAB_1402c	1.71596	0.0750045	0	MAB_1402c	0.561019	0.315522	0	Not Essential
MAB_1403	0.343694	0.420953	0	MAB_1403	-0.139084	0.860877	0	MAB_1403	-0.403505	0.232351	0	Not Essential
MAB_1404	-2.83649	1.12801e-21	0	MAB_1404	-4.38621	1.5757e-24	0	MAB_1404	-1.42437	0.00033587	0	Not Essential
MAB_1405	-1.33723	0.0745082	0	MAB_1405	-0.2254	0.873547	0	MAB_1405	1.0059	0.144266	0	Not Essential
MAB_1406c	0.695424	0.0718852	0	MAB_1406c	0.358525	0.618516	0	MAB_1406c	-0.138635	0.741648	0	Not Essential
MAB_1407c	-1.81396	4.7358e-08	0	MAB_1407c	-0.990106	0.106872	0	MAB_1407c	0.892637	0.0575692	0	Not Essential
MAB_1408c	-0.651767	0.21355	0	MAB_1408c	-0.765638	0.337985	0	MAB_1408c	-0.0537914	0.885584	0	Not Essential
MAB_1409c	-0.547325	0.213568	0	MAB_1409c	0.465646	0.525888	0	MAB_1409c	1.0147	0.0171285	0	Not Essential
MAB_1410c	0.00932404	0.992869	0	MAB_1410c	0.508973	0.736803	0	MAB_1410c	0.379629	0.367958	0	Not Essential
MAB_1411	0.00975695	0.989097	0	MAB_1411	-0.174575	0.857352	0	MAB_1411	-0.189767	0.526796	0	Not Essential
MAB_1412	-2.88994	0.00168225	0	MAB_1412	-2.06752	0.177855	0	MAB_1412	0.450329	0.565839	0	Not Essential
MAB_1413	-1.14526	0.198591	0	MAB_1413	-0.272185	0.866546	0	MAB_1413	0.555855	0.445408	0	Not Essential
MAB_1414c	-1.0008	0.00168301	0	MAB_1414c	-1.96118	9.62488e-05	0	MAB_1414c	-0.896209	0.0116119	0	Not Essential
MAB_1415c	1.55382	6.05642e-07	0	MAB_1415c	-0.805177	0.127383	0	MAB_1415c	-1.78653	0.00487353	0	Not Essential
MAB_1416	-0.902426	0.272453	0	MAB_1416	-0.574268	0.678143	0	MAB_1416	0.380653	0.455104	0	Not Essential
MAB_1417	-0.282972	0.749508	0	MAB_1417	-0.593416	0.633951	0	MAB_1417	-0.361682	0.450338	0	Not Essential
MAB_1418	0.413962	0.565759	0	MAB_1418	0.694981	0.51964	0	MAB_1418	0.436064	0.275601	0	Not Essential
MAB_1419c	0.0793368	0.931248	0	MAB_1419c	0.0517846	0.971003	0	MAB_1419c	-0.117942	0.766403	0	Not Essential
MAB_1420	0.314021	0.515111	0	MAB_1420	0.556945	0.473388	0	MAB_1420	0.424259	0.0941095	0	Not Essential
MAB_1421	-1.54286	1.39951e-07	0	MAB_1421	-1.05965	0.0493788	0	MAB_1421	0.575189	0.112628	0	Not Essential
MAB_1422c	-1.10218	0.00684773	0	MAB_1422c	1.20704	0.0600274	0	MAB_1422c	2.124	0.000189607	Smooth	Not Essential
MAB_1423	-1.35175	0.145516	0	MAB_1423	-0.562438	0.730618	0	MAB_1423	0.824343	0.263787	0	Not Essential
MAB_1424c	0.0237176	0.974347	0	MAB_1424c	-0.201098	0.843355	0	MAB_1424c	-0.036876	0.947971	0	Not Essential
MAB_1425	-4.28478	3.06121e-06	0	MAB_1425	-1.63093	0.315065	0	MAB_1425	1.85612	0.0151788	0	Not Essential
MAB_1426	-1.22951	0.000269343	0	MAB_1426	-0.844314	0.150164	0	MAB_1426	0.480737	0.166776	0	Not Essential
MAB_1427c	-1.95153	9.29491e-07	0	MAB_1427c	-0.120587	0.888892	0	MAB_1427c	1.67744	0.00013211	0	Not Essential
MAB_1428	-0.831068	0.149107	0	MAB_1428	-0.254905	0.79788	0	MAB_1428	0.685666	0.023631	0	Not Essential
MAB_1429	0.0291401	0.964891	0	MAB_1429	-1.05215	0.196593	0	MAB_1429	-0.896688	0.0421006	0	Not Essential
MAB_1430c	0.807108	0.153786	0	MAB_1430c	1.99842	0.0123453	0	MAB_1430c	1.17536	0.0176165	0	Not Essential
MAB_1431	0.171021	0.712095	0	MAB_1431	1.77635	0.00179282	0	MAB_1431	1.60484	0.00155213	0	Not Essential
MAB_1432	-0.877613	0.110376	0	MAB_1432	-0.251684	0.797474	0	MAB_1432	0.732986	0.0433023	0	Not Essential
MAB_1433	-10.7598	2.71442e-123	Yes	MAB_1433	-11.5971	4.9495e-63	Yes	MAB_1433	-0.441017	0.571482	0	Essential in Both Libraries
MAB_1434	-4.21057	4.3404e-34	0	MAB_1434	-5.66325	2.06152e-26	0	MAB_1434	-1.13641	0.0751869	0	Not Essential
MAB_1435	-11.036	1.12402e-94	Yes	MAB_1435	-11.2809	2.78541e-54	Yes	MAB_1435	-0.032268	0.96718	0	Essential in Both Libraries
MAB_1436	-10.3504	3.30207e-81	Yes	MAB_1436	-10.7879	9.16043e-47	Yes	MAB_1436	-0.170115	0.828118	0	Essential in Both Libraries
MAB_1437	-10.4409	1.8308e-79	Yes	MAB_1437	-10.6581	1.21452e-43	Yes	MAB_1437	-0.104045	0.894395	0	Essential in Both Libraries
MAB_1438	-10.2727	2.65302e-89	Yes	MAB_1438	-10.9212	1.9613e-49	Yes	MAB_1438	-0.290905	0.710091	0	Essential in Both Libraries
MAB_1439c	-0.520128	0.559763	0	MAB_1439c	-0.174261	0.907216	0	MAB_1439c	0.47903	0.330277	0	Not Essential
MAB_1440c	-0.760441	0.396861	0	MAB_1440c	-0.0319799	0.984529	0	MAB_1440c	0.646498	0.116992	0	Not Essential
MAB_1441	-3.87249	2.64321e-07	0	MAB_1441	-5.7325	1.93056e-08	0	MAB_1441	-1.86355	0.00491505	0	Not Essential
MAB_1442	-9.98864	7.12841e-64	Yes	MAB_1442	-10.2594	6.84496e-39	Yes	MAB_1442	-0.104045	0.894395	0	Essential in Both Libraries
MAB_1443	-1.42868	0.00225392	0	MAB_1443	-2.02727	0.00609187	0	MAB_1443	-0.483978	0.275119	0	Not Essential
MAB_1444	-3.37071	6.61501e-07	0	MAB_1444	-3.98181	4.92113e-05	0	MAB_1444	-0.469202	0.481763	0	Not Essential
MAB_1445	-7.08405	1.33059e-65	Yes	MAB_1445	-9.19804	4.52499e-46	Yes	MAB_1445	-1.33168	0.0805286	0	Essential in Both Libraries
MAB_1446	-7.17992	7.74276e-16	Yes	MAB_1446	-6.30047	2.6513e-07	0	MAB_1446	-0.104967	0.893465	0	#N/A
MAB_1447	-8.94584	2.85208e-57	Yes	MAB_1447	-9.86724	3.43881e-33	Yes	MAB_1447	-0.553661	0.479313	0	Essential in Both Libraries
MAB_1448	-8.17349	1.66762e-25	Yes	MAB_1448	-8.05027	3.20829e-15	Yes	MAB_1448	-0.104967	0.893465	0	Essential in Both Libraries
MAB_1449	-7.22958	1.62504e-15	Yes	MAB_1449	-5.09632	2.11526e-05	0	MAB_1449	0.894619	0.251237	0	Ambigious Essentiality
MAB_1450	-9.57335	1.66319e-60	Yes	MAB_1450	-10.0584	4.41285e-35	Yes	MAB_1450	-0.23192	0.767192	0	Essential in Both Libraries
MAB_1451	-10.0637	4.07209e-79	Yes	MAB_1451	-10.6793	9.50584e-45	Yes	MAB_1451	-0.332538	0.670681	0	Essential in Both Libraries
MAB_1452	-10.027	2.7007e-94	Yes	MAB_1452	-10.9652	1.17577e-49	Yes	MAB_1452	-0.468754	0.549588	0	Essential in Both Libraries
MAB_1453	-10.1205	6.48439e-86	Yes	MAB_1453	-10.8815	4.39778e-48	Yes	MAB_1453	-0.379438	0.627494	0	Essential in Both Libraries
MAB_1454	-7.37946	1.41253e-19	Yes	MAB_1454	-6.62139	3.73615e-09	0	MAB_1454	0.0617244	0.937007	0	Ambigious Essentiality
MAB_1455	-0.502258	0.429854	0	MAB_1455	0.401293	0.688031	0	MAB_1455	0.855191	0.0705732	0	Not Essential
MAB_1456c	1.41477	0.000985913	0	MAB_1456c	1.06975	0.152919	0	MAB_1456c	-0.137398	0.800494	0	Not Essential
MAB_1457	-10.2221	1.13144e-84	Yes	MAB_1457	-10.865	4.07033e-48	Yes	MAB_1457	-0.276184	0.72439	0	Essential in Both Libraries
MAB_1458	0.421638	0.468974	0	MAB_1458	0.756163	0.391927	0	MAB_1458	0.354849	0.245138	0	Not Essential
MAB_1459c	1.87319	8.98633e-09	0	MAB_1459c	1.47307	0.00582749	0	MAB_1459c	-0.205219	0.492142	0	Not Essential
MAB_1460	0.909575	0.126995	0	MAB_1460	1.63385	0.0529649	0	MAB_1460	0.966863	0.00429315	0	Not Essential
MAB_1461	0.925145	0.268181	0	MAB_1461	0.962032	0.448413	0	MAB_1461	0.0600181	0.876679	0	Not Essential
MAB_1462c	0.411452	0.515673	0	MAB_1462c	-0.026661	0.981501	0	MAB_1462c	-0.234425	0.553355	0	Not Essential
MAB_1463	1.13097	0.0766895	0	MAB_1463	0.74029	0.454253	0	MAB_1463	-0.342566	0.3505	0	Not Essential
MAB_1464	1.03524	0.140385	0	MAB_1464	1.01496	0.345767	0	MAB_1464	0.108104	0.678252	0	Not Essential
MAB_1465	-1.48312	0.00606805	0	MAB_1465	-0.920506	0.277996	0	MAB_1465	0.519727	0.38233	0	Not Essential
MAB_1466c	-0.333832	0.484159	0	MAB_1466c	-0.578799	0.470388	0	MAB_1466c	-0.122654	0.713499	0	Not Essential
MAB_1467c	-3.83774	1.47298e-53	0	MAB_1467c	-4.66428	3.90973e-30	0	MAB_1467c	-0.699128	0.143613	0	Not Essential
MAB_1468c	-6.0028	8.55442e-97	0	MAB_1468c	-5.17908	3.77767e-32	0	MAB_1468c	0.797741	0.106655	0	Not Essential
MAB_1469	0.439667	0.120062	0	MAB_1469	0.664676	0.16955	0	MAB_1469	0.299998	0.453394	0	Not Essential
MAB_1470c	-0.736314	0.0874086	0	MAB_1470c	0.0618188	0.943471	0	MAB_1470c	0.874157	0.00998441	0	Not Essential
MAB_1471c	-1.73394	5.71461e-06	0	MAB_1471c	-2.4389	1.39653e-05	0	MAB_1471c	-0.71597	0.0199345	0	Not Essential
MAB_1472c	-0.611343	0.282006	0	MAB_1472c	-0.970485	0.269193	0	MAB_1472c	-0.404633	0.318389	0	Not Essential
MAB_1473c	-1.34461	0.0137563	0	MAB_1473c	-0.0645564	0.954169	0	MAB_1473c	1.22858	0.0062057	0	Not Essential
MAB_1474c	0.41381	0.225141	0	MAB_1474c	-0.602806	0.269724	0	MAB_1474c	-0.899793	0.0658936	0	Not Essential
MAB_1475	0.996725	0.174092	0	MAB_1475	0.156366	0.912333	0	MAB_1475	-0.89692	0.0209474	0	Not Essential
MAB_1476	1.16247	0.0661078	0	MAB_1476	1.24764	0.202712	0	MAB_1476	0.266799	0.431809	0	Not Essential
MAB_1477	-0.208673	0.728738	0	MAB_1477	-0.681397	0.443784	0	MAB_1477	-0.347471	0.351902	0	Not Essential
MAB_1478	-0.235543	0.725247	0	MAB_1478	-0.652139	0.494589	0	MAB_1478	-0.40676	0.263019	0	Not Essential
MAB_1479	-0.590959	0.510276	0	MAB_1479	-1.00001	0.435104	0	MAB_1479	-0.41144	0.46851	0	Not Essential
MAB_1480	-1.23765	0.0142207	0	MAB_1480	-1.0309	0.197671	0	MAB_1480	0.254729	0.616487	0	Not Essential
MAB_1481	-0.085176	0.910736	0	MAB_1481	0.785368	0.452334	0	MAB_1481	0.83456	0.0399716	0	Not Essential
MAB_1482	-2.13342	3.0681e-06	0	MAB_1482	-0.418355	0.614435	0	MAB_1482	1.60954	0.00314835	0	Not Essential
MAB_1483	2.24056	0.000296753	0	MAB_1483	2.59503	0.00268332	0	MAB_1483	0.415422	0.489011	0	Not Essential
MAB_1484	-4.30335	9.86292e-16	0	MAB_1484	-5.64746	6.98824e-14	0	MAB_1484	-0.880077	0.2536	0	Not Essential
MAB_1485	-2.14599	0.000149531	0	MAB_1485	-0.33167	0.744364	0	MAB_1485	1.65035	0.00286445	0	Not Essential
MAB_1486c	0.244564	0.683154	0	MAB_1486c	0.00413833	0.996464	0	MAB_1486c	-0.173295	0.544202	0	Not Essential
MAB_1487c	-3.68674	3.97015e-12	0	MAB_1487c	-6.25101	7.41736e-18	0	MAB_1487c	-1.87169	0.00655401	0	Not Essential
MAB_1488c	-1.64164	0.00769229	0	MAB_1488c	-0.908262	0.385513	0	MAB_1488c	0.67071	0.0999612	0	Not Essential
MAB_1489	-2.23025	4.05451e-14	0	MAB_1489	-1.22056	0.0100699	0	MAB_1489	0.936963	0.127502	0	Not Essential
MAB_1490	-2.05722	3.03762e-08	0	MAB_1490	-1.60075	0.0146797	0	MAB_1490	0.546871	0.181102	0	Not Essential
MAB_1491	0.143268	0.836202	0	MAB_1491	0.0519093	0.964922	0	MAB_1491	-0.0512214	0.890257	0	Not Essential
MAB_1492	-0.293811	0.232291	0	MAB_1492	-0.908785	0.0111203	0	MAB_1492	-0.532294	0.154488	0	Not Essential
MAB_1493c	-1.75339	0.00312814	0	MAB_1493c	-0.494898	0.64296	0	MAB_1493c	1.25436	0.0104642	0	Not Essential
MAB_1494	-4.0806	4.00238e-14	0	MAB_1494	-3.95637	1.35332e-07	0	MAB_1494	0.136207	0.855675	0	Not Essential
MAB_1495	-2.30979	1.65717e-19	0	MAB_1495	-2.16322	1.41634e-07	0	MAB_1495	0.164617	0.6426	0	Not Essential
MAB_1496c	-2.46183	7.14185e-11	0	MAB_1496c	-3.12867	4.29646e-09	0	MAB_1496c	-0.565714	0.240875	0	Not Essential
MAB_1497c	-1.55282	0.00325329	0	MAB_1497c	-1.35416	0.10205	0	MAB_1497c	0.17219	0.711656	0	Not Essential
MAB_1498c	-1.28641	0.00501114	0	MAB_1498c	-1.65033	0.015715	0	MAB_1498c	-0.375057	0.424676	0	Not Essential
MAB_1499	-2.08993	4.19322e-07	0	MAB_1499	-0.664425	0.357335	0	MAB_1499	1.42841	0.000202901	0	Not Essential
MAB_1500	-0.736752	0.16008	0	MAB_1500	-1.15327	0.156689	0	MAB_1500	-0.432249	0.411535	0	Not Essential
MAB_1501	0.163043	0.750251	0	MAB_1501	-0.0340116	0.970825	0	MAB_1501	-0.0237723	0.96177	0	Not Essential
MAB_1502	-0.389877	0.354529	0	MAB_1502	-1.26569	0.0450663	0	MAB_1502	-0.706327	0.0989131	0	Not Essential
MAB_1503	0.329936	0.626097	0	MAB_1503	0.500764	0.630293	0	MAB_1503	0.317612	0.434722	0	Not Essential
MAB_1504	-2.50176	2.04571e-06	0	MAB_1504	-0.552362	0.570553	0	MAB_1504	1.61229	0.0105609	0	Not Essential
MAB_1505	-3.38066	0.000289093	0	MAB_1505	-5.2783	8.62641e-05	0	MAB_1505	-1.42815	0.0682682	0	Not Essential
MAB_1506c	0.0168267	0.984748	0	MAB_1506c	-0.922167	0.36502	0	MAB_1506c	-0.823214	0.0458646	0	Not Essential
MAB_1507	-0.43376	0.603303	0	MAB_1507	-0.809521	0.497846	0	MAB_1507	-0.220482	0.762025	0	Not Essential
MAB_1508c	0.878309	0.0836751	0	MAB_1508c	0.264078	0.777452	0	MAB_1508c	-0.406577	0.39273	0	Not Essential
MAB_1509	0.724806	0.0549763	0	MAB_1509	0.778114	0.246275	0	MAB_1509	0.217387	0.502459	0	Not Essential
MAB_1510	1.16638	0.0316986	0	MAB_1510	1.89541	0.0182394	0	MAB_1510	0.784187	0.0804889	0	Not Essential
MAB_1511	1.41313	0.000385299	0	MAB_1511	1.70062	0.0070748	0	MAB_1511	0.461735	0.0424336	0	Not Essential
MAB_1512	-11.8067	7.68908e-249	Yes	MAB_1512	-11.3514	2.84099e-163	Yes	MAB_1512	0.372741	0.629229	0	Essential in Both Libraries
MAB_1513	-9.52501	6.20286e-45	Yes	MAB_1513	-9.47842	1.85273e-27	Yes	MAB_1513	-0.032268	0.96718	0	Essential in Both Libraries
MAB_1514	-2.61953	0.000245339	0	MAB_1514	-4.52003	1.8458e-06	0	MAB_1514	-1.77285	0.00267316	0	Not Essential
MAB_1515c	1.18329	0.094817	0	MAB_1515c	1.8798	0.0640404	0	MAB_1515c	0.861121	0.143425	0	Not Essential
MAB_1516	-6.30609	4.06719e-11	0	MAB_1516	-5.2353	9.13742e-05	0	MAB_1516	-0.032268	0.96718	0	Not Essential
MAB_1517c	0.493357	0.307244	0	MAB_1517c	1.21389	0.0876794	0	MAB_1517c	0.938456	0.00741559	0	Not Essential
MAB_1518	-1.4748	0.00420279	0	MAB_1518	-2.45826	0.000579189	0	MAB_1518	-0.85855	0.0464143	0	Not Essential
MAB_1519	-1.45555	0.033334	0	MAB_1519	-0.610946	0.601432	0	MAB_1519	0.603268	0.340971	0	Not Essential
MAB_1520c	-1.79002	6.37398e-13	0	MAB_1520c	-1.27653	0.00206096	0	MAB_1520c	0.562793	0.0886725	0	Not Essential
MAB_1521	-0.246778	0.59585	0	MAB_1521	-0.7331	0.302621	0	MAB_1521	-0.359316	0.232824	0	Not Essential
MAB_1522	-1.6363	0.0123723	0	MAB_1522	0.382841	0.739176	0	MAB_1522	1.27351	0.101783	0	Not Essential
MAB_1523c	-1.69649	0.00602068	0	MAB_1523c	-3.16772	0.000139952	0	MAB_1523c	-1.36549	0.00982367	0	Not Essential
MAB_1524c	-1.27727	0.00850705	0	MAB_1524c	-1.26988	0.102015	0	MAB_1524c	0.00593838	0.987403	0	Not Essential
MAB_1525c	0.242759	0.666469	0	MAB_1525c	0.173456	0.857352	0	MAB_1525c	0.0399166	0.916835	0	Not Essential
MAB_1526	0.0880063	0.91841	0	MAB_1526	1.00194	0.346048	0	MAB_1526	0.855295	0.085189	0	Not Essential
MAB_1527	-0.00753849	0.990287	0	MAB_1527	-0.707122	0.308561	0	MAB_1527	-0.648033	0.014985	0	Not Essential
MAB_1528c	0.48457	0.308403	0	MAB_1528c	-0.0632842	0.949054	0	MAB_1528c	-0.408262	0.187618	0	Not Essential
MAB_1529c	1.98553	0.000532008	0	MAB_1529c	3.41749	2.16616e-05	0	MAB_1529c	1.39522	0.0130581	0	Not Essential
MAB_1530	1.22435	0.000413339	0	MAB_1530	0.797611	0.176488	0	MAB_1530	-0.358462	0.40133	0	Not Essential
MAB_1531c	1.10373	0.183276	0	MAB_1531c	0.750867	0.567197	0	MAB_1531c	-0.336912	0.445111	0	Not Essential
MAB_1533c	-8.97233	2.96234e-45	Yes	MAB_1533c	-9.39454	5.7941e-27	Yes	MAB_1533c	-0.325951	0.677302	0	Essential in Both Libraries
MAB_1534	0.502579	0.452127	0	MAB_1534	0.043029	0.971756	0	MAB_1534	-0.351448	0.378211	0	Not Essential
MAB_1535c	0.975665	0.0432125	0	MAB_1535c	0.139074	0.882137	0	MAB_1535c	-0.755959	0.0355984	0	Not Essential
MAB_1536	-1.54279	0.0240761	0	MAB_1536	-0.565447	0.615634	0	MAB_1536	0.765521	0.123413	0	Not Essential
MAB_1537c	-3.40268	8.74927e-09	0	MAB_1537c	-7.58069	2.39055e-19	Yes	MAB_1537c	-2.26704	0.00318052	Rough	Essential in Rough Library
MAB_1538	0.255193	0.551993	0	MAB_1538	0.735586	0.244019	0	MAB_1538	0.619785	0.136638	0	Not Essential
MAB_1539c	0.047019	0.943221	0	MAB_1539c	0.682587	0.436426	0	MAB_1539c	0.878997	0.0399365	0	Not Essential
MAB_1540	-0.347992	0.432716	0	MAB_1540	-0.416529	0.57889	0	MAB_1540	0.0639052	0.80423	0	Not Essential
MAB_1541	-2.01873	5.10554e-08	0	MAB_1541	-1.48387	0.0133007	0	MAB_1541	0.532289	0.220229	0	Not Essential
MAB_1542c	-1.37445	0.00044764	0	MAB_1542c	-0.963455	0.133661	0	MAB_1542c	0.423224	0.200335	0	Not Essential
MAB_1543	1.14704	0.0792447	0	MAB_1543	-0.323117	0.781497	0	MAB_1543	-1.06366	0.085425	0	Not Essential
MAB_1544c	-0.845896	0.0181566	0	MAB_1544c	-0.576395	0.378589	0	MAB_1544c	0.385287	0.208564	0	Not Essential
MAB_1545c	-0.487613	0.326245	0	MAB_1545c	-0.451375	0.578599	0	MAB_1545c	0.0777309	0.811362	0	Not Essential
MAB_1546c	-0.533588	0.309584	0	MAB_1546c	-0.287886	0.750743	0	MAB_1546c	0.332146	0.295264	0	Not Essential
MAB_1547c	-1.0742	0.000169064	0	MAB_1547c	-0.300012	0.587435	0	MAB_1547c	0.860915	0.0448979	0	Not Essential
MAB_1548c	-1.59492	0.000336732	0	MAB_1548c	-0.301897	0.712389	0	MAB_1548c	1.14066	0.0432101	0	Not Essential
MAB_1549c	-1.04809	0.00137228	0	MAB_1549c	-1.08321	0.0378155	0	MAB_1549c	-0.0120741	0.962414	0	Not Essential
MAB_1550	-0.265698	0.701649	0	MAB_1550	-1.91509	0.0341997	0	MAB_1550	-1.43488	0.0122669	0	Not Essential
MAB_1551c	-1.7242	2.42881e-05	0	MAB_1551c	-0.72003	0.332654	0	MAB_1551c	0.985189	0.073988	0	Not Essential
MAB_1552	-0.615333	0.206995	0	MAB_1552	-1.11278	0.129043	0	MAB_1552	-0.487892	0.190536	0	Not Essential
MAB_1553c	1.166	0.0953894	0	MAB_1553c	1.22398	0.271281	0	MAB_1553c	0.475454	0.170114	0	Not Essential
MAB_1554	0.117129	0.830898	0	MAB_1554	0.704995	0.365439	0	MAB_1554	0.679106	0.00937658	0	Not Essential
MAB_1555	0.0328813	0.914181	0	MAB_1555	0.716858	0.0985746	0	MAB_1555	0.824135	0.0011811	0	Not Essential
MAB_1556	-10.7242	2.62644e-129	Yes	MAB_1556	-11.7247	5.37764e-65	Yes	MAB_1556	-0.511933	0.5127	0	Essential in Both Libraries
MAB_1557	-6.17775	5.47053e-90	0	MAB_1557	-7.36926	2.24182e-58	Yes	MAB_1557	-0.751002	0.318974	0	Ambigious Essentiality
MAB_1558c	0.0632681	0.886774	0	MAB_1558c	-1.53549	0.00380455	0	MAB_1558c	-1.39712	0.0026497	0	Not Essential
MAB_1559	-0.462022	0.636259	0	MAB_1559	1.00748	0.460967	0	MAB_1559	1.18642	0.0738141	0	Not Essential
MAB_1560	-7.90232	1.50187e-83	Yes	MAB_1560	-6.13685	5.33526e-26	0	MAB_1560	1.23974	0.100877	0	Ambigious Essentiality
MAB_1561	-1.19478	9.30369e-08	0	MAB_1561	-1.95648	2.59143e-08	0	MAB_1561	-0.534809	0.326106	0	Not Essential
MAB_1562	-0.971817	0.0935149	0	MAB_1562	-1.18925	0.175255	0	MAB_1562	-0.218683	0.615157	0	Not Essential
MAB_1563	-2.623	4.82231e-09	0	MAB_1563	-0.646916	0.433862	0	MAB_1563	1.51604	0.0373993	0	Not Essential
MAB_1564c	-1.63227	4.38914e-05	0	MAB_1564c	-2.84086	5.10696e-07	0	MAB_1564c	-0.806752	0.273582	0	Not Essential
MAB_1565c	-1.55089	1.3831e-06	0	MAB_1565c	-0.711069	0.224477	0	MAB_1565c	0.93744	0.00308797	0	Not Essential
MAB_1566c	0.805364	0.101824	0	MAB_1566c	1.15687	0.12153	0	MAB_1566c	0.501856	0.0470704	0	Not Essential
MAB_1567	1.77029	0.00464909	0	MAB_1567	0.710136	0.502296	0	MAB_1567	-0.77774	0.0365096	0	Not Essential
MAB_1568	2.06988	0.00678659	0	MAB_1568	1.24171	0.304089	0	MAB_1568	-0.706062	0.050683	0	Not Essential
MAB_1569	0.688102	0.264889	0	MAB_1569	-1.02292	0.261654	0	MAB_1569	-1.41087	0.000461457	0	Not Essential
MAB_1570	1.25232	0.0167559	0	MAB_1570	0.99454	0.228919	0	MAB_1570	-0.0469036	0.922103	0	Not Essential
MAB_1571c	0.169825	0.652659	0	MAB_1571c	-0.239248	0.693391	0	MAB_1571c	-0.242933	0.550656	0	Not Essential
MAB_1572	0.376073	0.608947	0	MAB_1572	0.645038	0.554885	0	MAB_1572	0.253126	0.513861	0	Not Essential
MAB_1573c	1.83058	1.50834e-06	0	MAB_1573c	1.4363	0.024022	0	MAB_1573c	-0.217873	0.698331	0	Not Essential
MAB_1574	-7.94038	6.78337e-22	Yes	MAB_1574	-6.41513	3.55962e-09	0	MAB_1574	0.538175	0.491025	0	Ambigious Essentiality
MAB_1575	0.48291	0.322481	0	MAB_1575	0.781597	0.309509	0	MAB_1575	0.410795	0.14964	0	Not Essential
MAB_1576	-0.681156	0.361733	0	MAB_1576	-0.729001	0.510912	0	MAB_1576	0.0940527	0.834967	0	Not Essential
MAB_1577c	0.76463	0.14877	0	MAB_1577c	0.594164	0.501569	0	MAB_1577c	0.0428714	0.909884	0	Not Essential
MAB_1578c	0.0608902	0.930443	0	MAB_1578c	-0.46824	0.64296	0	MAB_1578c	-0.451256	0.131391	0	Not Essential
MAB_1579	1.63077	2.52352e-05	0	MAB_1579	2.2497	9.08306e-05	0	MAB_1579	0.724312	0.0249213	0	Not Essential
MAB_1580	0.0525622	0.953871	0	MAB_1580	-0.0790484	0.953799	0	MAB_1580	0.0513849	0.919997	0	Not Essential
MAB_1581	-8.25965	6.12279e-34	Yes	MAB_1581	-8.97281	1.2647e-22	Yes	MAB_1581	-0.474805	0.544456	0	Essential in Both Libraries
MAB_1582	-8.58371	6.62753e-31	Yes	MAB_1582	-8.48811	1.66615e-18	Yes	MAB_1582	-0.104045	0.894395	0	Essential in Both Libraries
MAB_1583	-10.099	9.86688e-68	Yes	MAB_1583	-10.4327	1.15361e-41	Yes	MAB_1583	-0.1654	0.832809	0	Essential in Both Libraries
MAB_1584	0.606009	0.511144	0	MAB_1584	-0.342356	0.828624	0	MAB_1584	-0.525277	0.353864	0	Not Essential
MAB_1585	-0.973715	0.112325	0	MAB_1585	0.136666	0.907409	0	MAB_1585	1.1009	0.0334495	0	Not Essential
MAB_1586c	-1.26953	0.0113991	0	MAB_1586c	-0.598409	0.523172	0	MAB_1586c	-0.032268	0.96718	0	Not Essential
MAB_1587c	1.06213	0.00439066	0	MAB_1587c	1.7489	0.00241551	0	MAB_1587c	0.79992	0.0212087	0	Not Essential
MAB_1588c	0.174986	0.715135	0	MAB_1588c	0.619157	0.37656	0	MAB_1588c	0.538157	0.0610545	0	Not Essential
MAB_1589	0.867884	0.253513	0	MAB_1589	1.00761	0.40122	0	MAB_1589	0.295629	0.400177	0	Not Essential
MAB_1590c	1.72537	0.0551886	0	MAB_1590c	0.930391	0.537914	0	MAB_1590c	-0.646793	0.229332	0	Not Essential
MAB_1591	0.800755	0.280676	0	MAB_1591	1.91533	0.0550996	0	MAB_1591	1.05015	0.0640344	0	Not Essential
MAB_1592c	0.474145	0.567569	0	MAB_1592c	-1.05561	0.36362	0	MAB_1592c	-1.36054	4.22258e-05	0	Not Essential
MAB_1593c	-0.768063	0.00942856	0	MAB_1593c	-1.67466	0.000210561	0	MAB_1593c	-0.707718	0.0817353	0	Not Essential
MAB_1594	-5.32832	4.72199e-71	0	MAB_1594	-8.02304	2.50045e-63	Yes	MAB_1594	-1.55364	0.0417109	0	Ambigious Essentiality
MAB_1595	-6.02809	7.72895e-40	0	MAB_1595	-7.2284	1.80574e-27	Yes	MAB_1595	-0.847651	0.261957	0	Ambigious Essentiality
MAB_1596	0.215977	0.820872	0	MAB_1596	-0.467802	0.732379	0	MAB_1596	-0.525768	0.259923	0	Not Essential
MAB_1597	1.32396	0.129697	0	MAB_1597	1.01503	0.469923	0	MAB_1597	0.14032	0.841279	0	Not Essential
MAB_1598	0.433316	0.570149	0	MAB_1598	0.0918564	0.945046	0	MAB_1598	-0.164297	0.750943	0	Not Essential
MAB_1599	1.1765	0.00232101	0	MAB_1599	1.45942	0.00837444	0	MAB_1599	0.347924	0.376596	0	Not Essential
MAB_1600c	0.45671	0.526321	0	MAB_1600c	-1.19478	0.237464	0	MAB_1600c	-1.4493	2.16345e-05	0	Not Essential
MAB_1601c	-0.867387	0.0184351	0	MAB_1601c	-2.40731	6.48006e-06	0	MAB_1601c	-1.40484	0.000175143	0	Not Essential
MAB_1602	1.25692	0.0872196	0	MAB_1602	-0.300515	0.824979	0	MAB_1602	-1.16754	0.0607402	0	Not Essential
MAB_1603	-11.0828	9.75093e-117	Yes	MAB_1603	-11.7251	3.11175e-64	Yes	MAB_1603	-0.234159	0.764827	0	Essential in Both Libraries
MAB_1604	-9.49974	8.30024e-78	Yes	MAB_1604	-7.93396	7.26475e-37	Yes	MAB_1604	0.958366	0.212945	0	Essential in Both Libraries
MAB_1605	2.05854	0.00416256	0	MAB_1605	-0.566557	0.659829	0	MAB_1605	-2.25046	6.74147e-05	Rough	Not Essential
MAB_1606	-4.78313	2.76295e-08	0	MAB_1606	-6.28696	2.84861e-07	0	MAB_1606	-1.59693	0.0384984	0	Not Essential
MAB_1607	-5.35879	9.18614e-63	0	MAB_1607	-8.58901	3.11175e-64	Yes	MAB_1607	-2.53786	5.92679e-05	Rough	Essential in Rough Library
MAB_1608c	0.177702	0.838786	0	MAB_1608c	1.2166	0.29	0	MAB_1608c	1.28941	1.64188e-05	0	Not Essential
MAB_1609c	1.18213	0.125854	0	MAB_1609c	0.736109	0.565423	0	MAB_1609c	-0.331525	0.375639	0	Not Essential
MAB_1610	-7.79205	1.86549e-20	Yes	MAB_1610	-7.29652	5.60794e-11	0	MAB_1610	-0.032268	0.96718	0	Ambigious Essentiality
MAB_1611	-1.26953	0.0113991	0	MAB_1611	-0.598409	0.523172	0	MAB_1611	-0.032268	0.96718	0	Not Essential
MAB_1612	-10.1995	1.37906e-84	Yes	MAB_1612	-10.8642	2.87745e-47	Yes	MAB_1612	-0.324323	0.678822	0	Essential in Both Libraries
MAB_1613	-5.21236	1.07892e-22	0	MAB_1613	-9.12369	2.4522e-30	Yes	MAB_1613	-2.88522	3.0749e-05	Rough	Essential in Rough Library
MAB_1614	0.711547	0.28638	0	MAB_1614	-2.12248	0.0203683	0	MAB_1614	-2.11034	0.00150164	Rough	Not Essential
MAB_1615	0.244749	0.77122	0	MAB_1615	0.200638	0.888892	0	MAB_1615	0.191132	0.697983	0	Not Essential
MAB_1616	0.74082	0.31178	0	MAB_1616	-0.0612114	0.964866	0	MAB_1616	-0.565648	0.227736	0	Not Essential
MAB_1617c	-2.07947	0.000819137	0	MAB_1617c	-2.78941	0.00150354	0	MAB_1617c	-0.525986	0.324665	0	Not Essential
MAB_1618	0.615401	0.323532	0	MAB_1618	0.640841	0.513903	0	MAB_1618	0.293283	0.543436	0	Not Essential
MAB_1619	-0.673958	0.300729	0	MAB_1619	-0.963545	0.304476	0	MAB_1619	-0.281677	0.525873	0	Not Essential
MAB_1620	-1.35766	0.000493517	0	MAB_1620	-0.806855	0.264579	0	MAB_1620	0.625736	0.320338	0	Not Essential
MAB_1621	-9.44662	1.77166e-46	Yes	MAB_1621	-9.47421	1.43363e-27	Yes	MAB_1621	-0.104293	0.894145	0	Essential in Both Libraries
MAB_1622	-1.87825	0.00353258	0	MAB_1622	-6.11034	5.83271e-12	0	MAB_1622	-4.30365	2.52207e-23	Rough	Not Essential
MAB_1623	-1.85296	0.0256991	0	MAB_1623	0.556645	0.715725	0	MAB_1623	1.8908	0.0108803	0	Not Essential
MAB_1624	-3.40321	1.8191e-13	0	MAB_1624	-3.4914	1.17964e-07	0	MAB_1624	-0.0680848	0.873523	0	Not Essential
MAB_1625	-0.159642	0.822925	0	MAB_1625	-0.584479	0.568134	0	MAB_1625	-0.294182	0.48615	0	Not Essential
MAB_1626	-0.986571	0.131414	0	MAB_1626	-0.54166	0.614435	0	MAB_1626	0.421975	0.519385	0	Not Essential
MAB_1627	-1.28996	0.000680638	0	MAB_1627	-2.2553	6.75091e-05	0	MAB_1627	-0.900121	0.00304174	0	Not Essential
MAB_1628c	-1.97478	2.34351e-08	0	MAB_1628c	-0.845627	0.199428	0	MAB_1628c	1.11767	0.00733067	0	Not Essential
MAB_1629c	0.987115	0.00711715	0	MAB_1629c	0.222941	0.756208	0	MAB_1629c	-0.610193	0.0977729	0	Not Essential
MAB_1630c	-0.650204	0.475638	0	MAB_1630c	0.497246	0.744364	0	MAB_1630c	1.2287	0.00613625	0	Not Essential
MAB_1631c	-0.766038	0.398866	0	MAB_1631c	0.628642	0.664213	0	MAB_1631c	1.40268	0.0105066	0	Not Essential
MAB_1632c	0.383784	0.27395	0	MAB_1632c	-0.235093	0.703427	0	MAB_1632c	-0.442594	0.379084	0	Not Essential
MAB_1633	-9.96145	5.83643e-62	Yes	MAB_1633	-10.2568	2.82372e-37	Yes	MAB_1633	-0.164603	0.833602	0	Essential in Both Libraries
MAB_1634c	-7.30464	4.38504e-19	Yes	MAB_1634c	-6.74805	1.24878e-09	0	MAB_1634c	-0.177272	0.820132	0	#N/A
MAB_1635	2.14336	1.3177e-09	0	MAB_1635	2.34694	6.72522e-06	0	MAB_1635	0.33712	0.117003	0	Not Essential
MAB_1636	0.525461	0.429753	0	MAB_1636	1.04231	0.266437	0	MAB_1636	0.597314	0.165571	0	Not Essential
MAB_1637	2.18473	1.44292e-08	0	MAB_1637	2.31227	0.000107504	0	MAB_1637	0.33874	0.167782	0	Not Essential
MAB_1638	2.40551	8.01405e-07	0	MAB_1638	3.1813	2.75524e-06	0	MAB_1638	0.932946	0.0522657	0	Not Essential
MAB_1639c	0.724031	0.355211	0	MAB_1639c	0.716871	0.560708	0	MAB_1639c	0.136738	0.668472	0	Not Essential
MAB_1640	0.431476	0.241973	0	MAB_1640	-0.0385451	0.959963	0	MAB_1640	-0.434493	0.0857252	0	Not Essential
MAB_1641	-0.06712	0.899768	0	MAB_1641	0.00759014	0.992855	0	MAB_1641	0.20081	0.667327	0	Not Essential
MAB_1642	0.145643	0.890208	0	MAB_1642	0.776868	0.582658	0	MAB_1642	0.723871	0.118557	0	Not Essential
MAB_1643	-0.449485	0.188847	0	MAB_1643	-0.445783	0.460141	0	MAB_1643	0.122817	0.717782	0	Not Essential
MAB_1644	-0.071417	0.904396	0	MAB_1644	0.114525	0.904254	0	MAB_1644	0.399681	0.234979	0	Not Essential
MAB_1645	-1.28489	0.00975817	0	MAB_1645	-1.16662	0.140484	0	MAB_1645	0.156417	0.655688	0	Not Essential
MAB_1646c	-2.79159	2.55818e-14	0	MAB_1646c	-2.45774	3.31986e-05	0	MAB_1646c	0.448034	0.40066	0	Not Essential
MAB_1647c	-2.68133	0.000424337	0	MAB_1647c	-2.2344	0.0474464	0	MAB_1647c	0.235918	0.64763	0	Not Essential
MAB_1648c	-0.434432	0.296263	0	MAB_1648c	-1.64453	0.00342343	0	MAB_1648c	-1.13462	0.0145429	0	Not Essential
MAB_1649c	-0.408871	0.546857	0	MAB_1649c	-1.76638	0.051321	0	MAB_1649c	-0.893194	0.225101	0	Not Essential
MAB_1650c	0.432354	0.333931	0	MAB_1650c	0.0102635	0.9917	0	MAB_1650c	-0.2629	0.54936	0	Not Essential
MAB_1651	-3.06045	3.00682e-05	0	MAB_1651	-1.53067	0.222841	0	MAB_1651	1.35654	0.0597173	0	Not Essential
MAB_1652	-0.532189	0.369537	0	MAB_1652	-0.230136	0.820932	0	MAB_1652	0.388799	0.289437	0	Not Essential
MAB_1653	-1.8993	0.00820521	0	MAB_1653	-0.803947	0.50339	0	MAB_1653	1.01286	0.0593009	0	Not Essential
MAB_1654	-0.263272	0.66536	0	MAB_1654	-0.375943	0.688684	0	MAB_1654	0.124291	0.783864	0	Not Essential
MAB_1655	-0.123793	0.835433	0	MAB_1655	-0.926171	0.273964	0	MAB_1655	-0.706511	0.13027	0	Not Essential
MAB_1656	0.901149	0.161979	0	MAB_1656	-0.418386	0.701529	0	MAB_1656	-1.26005	1.52051e-06	0	Not Essential
MAB_1657c	1.16766	0.242447	0	MAB_1657c	0.739182	0.670523	0	MAB_1657c	-0.0169613	0.965999	0	Not Essential
MAB_1658c	-2.61596	4.21291e-05	0	MAB_1658c	-4.48618	6.52938e-07	0	MAB_1658c	-1.61807	0.0135766	0	Not Essential
MAB_1659c	-1.4752	0.00136287	0	MAB_1659c	-4.37203	7.91101e-12	0	MAB_1659c	-1.94498	0.00640736	0	Not Essential
MAB_1660c	-1.26047	0.0430657	0	MAB_1660c	-7.03332	7.13454e-20	Yes	MAB_1660c	-2.07399	0.00808157	Rough	Essential in Rough Library
MAB_1661c	-2.7831	6.60203e-07	0	MAB_1661c	-9.50833	1.54251e-27	Yes	MAB_1661c	-3.17771	2.58471e-05	Rough	Essential in Rough Library
MAB_1662c	-0.988071	0.030798	0	MAB_1662c	-7.2068	5.66288e-33	Yes	MAB_1662c	-2.53492	0.00105673	Rough	Essential in Rough Library
MAB_1663	-0.703905	0.124573	0	MAB_1663	0.735783	0.330994	0	MAB_1663	1.55454	0.000298885	0	Not Essential
MAB_1664c	0.381519	0.600898	0	MAB_1664c	-0.576593	0.600321	0	MAB_1664c	-0.805011	0.102082	0	Not Essential
MAB_1665	-0.347412	0.538096	0	MAB_1665	-1.30749	0.095385	0	MAB_1665	-0.853355	0.0167813	0	Not Essential
MAB_1666	-6.13354	2.17174e-27	0	MAB_1666	-9.4617	1.629e-27	Yes	MAB_1666	-2.11953	0.00457406	Rough	Essential in Rough Library
MAB_1667	0.180419	0.834428	0	MAB_1667	-0.353672	0.788038	0	MAB_1667	-0.429043	0.318667	0	Not Essential
MAB_1668	-0.633497	0.27905	0	MAB_1668	-2.48422	0.000949746	0	MAB_1668	-1.59758	0.000679785	0	Not Essential
MAB_1669	-7.83015	2.26979e-28	Yes	MAB_1669	-8.50306	4.49221e-18	Yes	MAB_1669	-0.653513	0.403819	0	Essential in Both Libraries
MAB_1670	-0.682404	0.202238	0	MAB_1670	-2.55348	0.000671277	0	MAB_1670	-1.78911	2.51837e-05	0	Not Essential
MAB_1671	-2.25027	0.00329895	0	MAB_1671	-3.46181	0.000664434	0	MAB_1671	-1.20288	0.0520562	0	Not Essential
MAB_1672	-9.44375	6.91753e-62	Yes	MAB_1672	-10.0536	6.49639e-36	Yes	MAB_1672	-0.424048	0.587591	0	Essential in Both Libraries
MAB_1673	-0.73434	0.153786	0	MAB_1673	-0.172834	0.863216	0	MAB_1673	0.515608	0.359178	0	Not Essential
MAB_1674c	-2.13637	1.30185e-05	0	MAB_1674c	-1.7252	0.0239826	0	MAB_1674c	0.441798	0.287478	0	Not Essential
MAB_1675	-1.65334	0.0034373	0	MAB_1675	-2.15122	0.0107123	0	MAB_1675	-0.277969	0.571172	0	Not Essential
MAB_1676	-10.3421	3.79386e-69	Yes	MAB_1676	-10.5823	2.77998e-43	Yes	MAB_1676	-0.032268	0.96718	0	Essential in Both Libraries
MAB_1677	-1.33495	0.0550855	0	MAB_1677	-1.77623	0.0776924	0	MAB_1677	-0.414861	0.324042	0	Not Essential
MAB_1678c	-1.55167	0.044683	0	MAB_1678c	-3.97862	0.000134851	0	MAB_1678c	-2.33354	4.53199e-05	Rough	Not Essential
MAB_1679c	-1.50529	0.0538154	0	MAB_1679c	0.523027	0.701651	0	MAB_1679c	1.98376	3.11032e-05	0	Not Essential
MAB_1680	-0.259992	0.567311	0	MAB_1680	0.457269	0.560642	0	MAB_1680	0.877663	0.00346646	0	Not Essential
MAB_1681	-1.48821	1.67389e-05	0	MAB_1681	-1.22814	0.0277094	0	MAB_1681	0.384729	0.407795	0	Not Essential
MAB_1682	-3.85326	7.34881e-19	0	MAB_1682	-3.21662	2.60864e-07	0	MAB_1682	0.477585	0.47762	0	Not Essential
MAB_1683	-3.00733	2.986e-14	0	MAB_1683	-0.918459	0.185574	0	MAB_1683	1.77814	0.00452207	0	Not Essential
MAB_1684	-2.66595	3.89742e-07	0	MAB_1684	-3.84463	5.66906e-07	0	MAB_1684	-0.685739	0.362095	0	Not Essential
MAB_1685	-3.89416	3.81799e-29	0	MAB_1685	-2.9259	1.78853e-07	0	MAB_1685	0.943278	0.0512302	0	Not Essential
MAB_1686	-1.22999	0.00932786	0	MAB_1686	-1.7676	0.0189196	0	MAB_1686	-0.44727	0.297836	0	Not Essential
MAB_1687	-3.50036	3.79935e-07	0	MAB_1687	-2.72389	0.00658155	0	MAB_1687	0.498406	0.497755	0	Not Essential
MAB_1688	-2.22312	2.85849e-05	0	MAB_1688	-2.15514	0.00492652	0	MAB_1688	0.0960513	0.880707	0	Not Essential
MAB_1689	-0.944347	0.094817	0	MAB_1689	-2.7212	0.000444554	0	MAB_1689	-1.43268	0.021819	0	Not Essential
MAB_1690	-2.49556	1.56448e-08	0	MAB_1690	-1.73472	0.0137528	0	MAB_1690	0.8057	0.127327	0	Not Essential
MAB_1691	-1.26953	0.0113991	0	MAB_1691	-0.598409	0.523172	0	MAB_1691	-0.032268	0.96718	0	Not Essential
MAB_1692	-3.37247	6.95309e-26	0	MAB_1692	-5.00625	1.61134e-25	0	MAB_1692	-1.48212	0.00325101	0	Not Essential
MAB_1693	-0.805711	0.194999	0	MAB_1693	-2.36085	0.00426661	0	MAB_1693	-1.47664	0.00463131	0	Not Essential
MAB_1694	-0.717825	0.0873546	0	MAB_1694	-2.15958	0.000355945	0	MAB_1694	-1.30809	0.00403936	0	Not Essential
MAB_1695	-2.2722	1.07861e-09	0	MAB_1695	-2.09705	0.000419258	0	MAB_1695	0.282559	0.588598	0	Not Essential
MAB_1696	-0.45427	0.362028	0	MAB_1696	-2.73721	1.39653e-05	0	MAB_1696	-1.92614	0.000767782	0	Not Essential
MAB_1697	-1.39849	0.0208395	0	MAB_1697	-3.47745	1.81259e-05	0	MAB_1697	-1.89526	0.000621248	0	Not Essential
MAB_1698	-2.81443	7.62774e-10	0	MAB_1698	-2.31782	0.000770341	0	MAB_1698	0.374525	0.586132	0	Not Essential
MAB_1699	-0.693031	0.199754	0	MAB_1699	-2.23267	0.00395071	0	MAB_1699	-1.24179	0.0190161	0	Not Essential
MAB_1700	-0.219748	0.638225	0	MAB_1700	0.0501418	0.954169	0	MAB_1700	0.3595	0.273485	0	Not Essential
MAB_1701	0.205953	0.747222	0	MAB_1701	-0.447451	0.637721	0	MAB_1701	-0.5129	0.309122	0	Not Essential
MAB_1702	-10.8579	2.69178e-108	Yes	MAB_1702	-11.4721	5.41992e-61	Yes	MAB_1702	-0.235029	0.764166	0	Essential in Both Libraries
MAB_1703	-1.86655	0.000141477	0	MAB_1703	-1.54364	0.0386258	0	MAB_1703	0.393509	0.422874	0	Not Essential
MAB_1704c	-2.29079	2.45592e-08	0	MAB_1704c	-2.55461	5.78227e-05	0	MAB_1704c	-0.145754	0.767043	0	Not Essential
MAB_1705c	-0.726206	0.287148	0	MAB_1705c	-0.583732	0.582509	0	MAB_1705c	0.171352	0.713595	0	Not Essential
MAB_1706c	-0.284301	0.559282	0	MAB_1706c	-0.543152	0.463455	0	MAB_1706c	-0.124712	0.700313	0	Not Essential
MAB_1707	-1.38025	0.00745544	0	MAB_1707	-2.50593	0.000716978	0	MAB_1707	-0.986846	0.0266444	0	Not Essential
MAB_1708	-7.08876	2.18457e-81	Yes	MAB_1708	-11.124	1.65535e-52	Yes	MAB_1708	-2.02183	0.00883074	Rough	Essential in Both Libraries
MAB_1709c	-1.37722	0.0827455	0	MAB_1709c	-3.69672	0.000518744	0	MAB_1709c	-1.83152	0.00800557	0	Not Essential
MAB_1710c	1.36156	0.0482029	0	MAB_1710c	0.905331	0.406225	0	MAB_1710c	-0.31967	0.511246	0	Not Essential
MAB_1711c	-0.0308822	0.976338	0	MAB_1711c	0.729174	0.574471	0	MAB_1711c	0.926767	0.0117268	0	Not Essential
MAB_1712	-0.800755	0.286497	0	MAB_1712	0.297873	0.814391	0	MAB_1712	1.23804	7.17208e-06	0	Not Essential
MAB_1713	-1.18254	0.000848477	0	MAB_1713	-1.44897	0.0122712	0	MAB_1713	-0.19036	0.598541	0	Not Essential
MAB_1714	-1.38841	0.0356111	0	MAB_1714	-4.35481	1.69498e-07	0	MAB_1714	-2.2528	0.00131366	Rough	Not Essential
MAB_1715c	-1.21219	0.00148039	0	MAB_1715c	-1.61007	0.00548168	0	MAB_1715c	-0.299792	0.555842	0	Not Essential
MAB_1716c	-1.22489	0.0210726	0	MAB_1716c	-0.228605	0.821044	0	MAB_1716c	0.990146	0.0203448	0	Not Essential
MAB_1717c	-1.07458	0.0923902	0	MAB_1717c	-1.54514	0.115558	0	MAB_1717c	-0.241608	0.723422	0	Not Essential
MAB_1718	-2.21946	4.64339e-09	0	MAB_1718	-1.80447	0.00227756	0	MAB_1718	0.395793	0.505779	0	Not Essential
MAB_1719	0.130815	0.807913	0	MAB_1719	-0.678374	0.392818	0	MAB_1719	-0.726264	0.0303322	0	Not Essential
MAB_1720	0.275567	0.70129	0	MAB_1720	-0.407307	0.711848	0	MAB_1720	-0.49422	0.186795	0	Not Essential
MAB_1721	-3.35509	1.76271e-10	0	MAB_1721	-3.99888	1.60166e-08	0	MAB_1721	-0.571188	0.384713	0	Not Essential
MAB_1722	0.681155	0.12464	0	MAB_1722	0.618246	0.41832	0	MAB_1722	0.152024	0.722059	0	Not Essential
MAB_1723	1.10212	0.00501835	0	MAB_1723	0.48786	0.489728	0	MAB_1723	-0.486121	0.240075	0	Not Essential
MAB_1724c	-0.260953	0.5617	0	MAB_1724c	1.36026	0.0304695	0	MAB_1724c	1.65993	2.17871e-05	0	Not Essential
MAB_1725c	0.265083	0.454064	0	MAB_1725c	0.715032	0.19938	0	MAB_1725c	0.549364	0.15768	0	Not Essential
MAB_1726	0.756979	0.0320385	0	MAB_1726	1.6503	0.00112058	0	MAB_1726	0.932495	0.0100274	0	Not Essential
MAB_1727c	-7.34857	6.47937e-16	Yes	MAB_1727c	-6.48768	5.29056e-08	0	MAB_1727c	-0.032268	0.96718	0	Ambigious Essentiality
MAB_1728	0.0101659	0.991467	0	MAB_1728	0.86346	0.467323	0	MAB_1728	1.0003	0.00490148	0	Not Essential
MAB_1729	0.781719	0.0896419	0	MAB_1729	0.668715	0.37475	0	MAB_1729	0.0847168	0.798017	0	Not Essential
MAB_1730	-1.72661	0.00166085	0	MAB_1730	-2.26503	0.00870776	0	MAB_1730	-0.38258	0.506764	0	Not Essential
MAB_1731	-2.71163	0.002298	0	MAB_1731	-3.08322	0.0155974	0	MAB_1731	-0.397591	0.605986	0	Not Essential
MAB_1732	-1.91502	2.5914e-09	0	MAB_1732	-2.07445	1.83402e-05	0	MAB_1732	-0.128265	0.779368	0	Not Essential
MAB_1733	-5.3223	3.00568e-10	0	MAB_1733	-3.669	0.00416611	0	MAB_1733	0.987014	0.19363	0	Not Essential
MAB_1734	-3.26547	9.50206e-11	0	MAB_1734	-3.93957	7.27591e-08	0	MAB_1734	-0.579776	0.314923	0	Not Essential
MAB_1735	-4.62325	1.10516e-16	0	MAB_1735	-6.60843	7.11212e-17	0	MAB_1735	-1.24004	0.106087	0	Not Essential
MAB_1736	-5.04904	2.09905e-15	0	MAB_1736	-1.73714	0.0888158	0	MAB_1736	2.30342	0.00196977	Smooth	Not Essential
MAB_1737	-4.72157	3.61946e-12	0	MAB_1737	-5.72397	1.24878e-09	0	MAB_1737	-0.728696	0.349908	0	Not Essential
MAB_1738	-6.47112	1.08031e-28	0	MAB_1738	-2.47853	0.00271892	0	MAB_1738	2.81815	0.000101578	Smooth	Not Essential
MAB_1739	-5.45742	1.25502e-19	0	MAB_1739	-8.77761	6.87561e-23	Yes	MAB_1739	-1.93744	0.0119364	0	Ambigious Essentiality
MAB_1740	-3.56342	1.68615e-08	0	MAB_1740	-5.24996	6.93901e-09	0	MAB_1740	-1.36526	0.0493709	0	Not Essential
MAB_1741	-7.38057	1.69766e-19	Yes	MAB_1741	-7.22453	1.00273e-10	0	MAB_1741	-0.370349	0.636334	0	#N/A
MAB_1742	-3.76056	1.17154e-36	0	MAB_1742	-2.8923	4.22856e-10	0	MAB_1742	0.722419	0.206723	0	Not Essential
MAB_1743	-3.28377	2.31686e-10	0	MAB_1743	-2.736	0.000639148	0	MAB_1743	0.371219	0.609516	0	Not Essential
MAB_1744	-3.14513	3.46257e-15	0	MAB_1744	-5.52691	2.05317e-18	0	MAB_1744	-1.58123	0.0315306	0	Not Essential
MAB_1745	-3.89951	8.57191e-18	0	MAB_1745	-4.8951	1.90316e-14	0	MAB_1745	-0.690877	0.355204	0	Not Essential
MAB_1746	-3.73441	4.05935e-12	0	MAB_1746	-4.5348	2.06776e-10	0	MAB_1746	-0.59437	0.3581	0	Not Essential
MAB_1747	-2.91098	1.99724e-07	0	MAB_1747	-2.52078	0.00237367	0	MAB_1747	0.285953	0.635938	0	Not Essential
MAB_1748	-1.80336	7.62774e-10	0	MAB_1748	-1.09437	0.0324164	0	MAB_1748	0.74583	0.032514	0	Not Essential
MAB_1749	-4.4329	8.96494e-13	0	MAB_1749	-3.93965	1.30541e-05	0	MAB_1749	0.298935	0.688404	0	Not Essential
MAB_1750	-2.27007	4.68054e-07	0	MAB_1750	-1.69873	0.0133606	0	MAB_1750	0.713156	0.069651	0	Not Essential
MAB_1751	-1.76126	0.0332963	0	MAB_1751	-2.00916	0.107166	0	MAB_1751	-0.359874	0.471959	0	Not Essential
MAB_1752	-1.96521	0.00585428	0	MAB_1752	-1.66128	0.136791	0	MAB_1752	0.403726	0.456969	0	Not Essential
MAB_1753	-0.780386	0.115227	0	MAB_1753	-1.05545	0.169045	0	MAB_1753	-0.137656	0.755461	0	Not Essential
MAB_1754	-2.2268	3.58916e-06	0	MAB_1754	-3.55539	1.27654e-07	0	MAB_1754	-1.12232	0.0138836	0	Not Essential
MAB_1755	-1.47673	0.0084897	0	MAB_1755	-2.55878	0.00130422	0	MAB_1755	-0.958583	0.0242389	0	Not Essential
MAB_1756	-1.16839	0.0270828	0	MAB_1756	-2.89524	7.93363e-05	0	MAB_1756	-1.67771	1.35919e-07	0	Not Essential
MAB_1757	-0.0639907	0.899768	0	MAB_1757	-1.74363	0.00596382	0	MAB_1757	-1.21582	0.0530515	0	Not Essential
MAB_1758	-0.616311	0.282326	0	MAB_1758	0.548634	0.536683	0	MAB_1758	1.15369	0.048844	0	Not Essential
MAB_1759	-0.547794	0.330995	0	MAB_1759	-2.12604	0.00577347	0	MAB_1759	-1.27366	0.000399917	0	Not Essential
MAB_1760	0.215958	0.64484	0	MAB_1760	0.243705	0.753379	0	MAB_1760	0.178443	0.669481	0	Not Essential
MAB_1761	0.567678	0.445953	0	MAB_1761	-0.568931	0.618846	0	MAB_1761	-1.03033	0.00460581	0	Not Essential
MAB_1762	0.130981	0.825262	0	MAB_1762	1.43741	0.0619386	0	MAB_1762	1.3609	0.00288047	0	Not Essential
MAB_1763	-6.22534	4.00038e-11	0	MAB_1763	-3.182	0.0280849	0	MAB_1763	1.79189	0.0203984	0	Not Essential
MAB_1764	0.795824	0.2791	0	MAB_1764	0.715971	0.530169	0	MAB_1764	-0.043567	0.924349	0	Not Essential
MAB_1765	-0.421001	0.479906	0	MAB_1765	1.24598	0.171791	0	MAB_1765	1.62342	0.00417385	0	Not Essential
MAB_1766	-1.03025	0.322983	0	MAB_1766	-2.23457	0.145687	0	MAB_1766	-1.17748	0.112632	0	Not Essential
MAB_1767	0.149099	0.834428	0	MAB_1767	0.56561	0.574446	0	MAB_1767	0.670337	0.0716399	0	Not Essential
MAB_1768	0.69397	0.453915	0	MAB_1768	-1.18397	0.386964	0	MAB_1768	-1.71033	0.000961244	0	Not Essential
MAB_1769	0.526752	0.338397	0	MAB_1769	-0.623026	0.479521	0	MAB_1769	-1.03892	0.0256147	0	Not Essential
MAB_1770	0.0798066	0.907399	0	MAB_1770	0.00981653	0.992388	0	MAB_1770	-0.00909973	0.984344	0	Not Essential
MAB_1771	-0.331498	0.712095	0	MAB_1771	1.01037	0.438015	0	MAB_1771	1.44183	0.00575604	0	Not Essential
MAB_1773c	-1.15636	0.0984254	0	MAB_1773c	-1.44916	0.165054	0	MAB_1773c	-0.215673	0.60859	0	Not Essential
MAB_1774	-0.0221897	0.961245	0	MAB_1774	-0.353846	0.560708	0	MAB_1774	-0.244436	0.585991	0	Not Essential
MAB_1775	-0.64853	0.136304	0	MAB_1775	-0.72768	0.289384	0	MAB_1775	0.0665926	0.873722	0	Not Essential
MAB_1776	-0.173628	0.706781	0	MAB_1776	-0.491492	0.500703	0	MAB_1776	-0.216324	0.440478	0	Not Essential
MAB_1777	-0.193659	0.832583	0	MAB_1777	-0.738628	0.560708	0	MAB_1777	-0.304176	0.600502	0	Not Essential
MAB_1778	-1.29056	0.0551393	0	MAB_1778	-0.827364	0.47559	0	MAB_1778	0.526386	0.345996	0	Not Essential
MAB_1779	-1.90879	0.00215104	0	MAB_1779	-2.13974	0.0206823	0	MAB_1779	-0.104768	0.829707	0	Not Essential
MAB_1780	-0.533005	0.382005	0	MAB_1780	-2.05895	0.010307	0	MAB_1780	-1.3588	0.00487508	0	Not Essential
MAB_1781	-3.89942	2.18284e-09	0	MAB_1781	-2.65561	0.00828974	0	MAB_1781	0.879382	0.203368	0	Not Essential
MAB_1782	-1.19965	0.000399562	0	MAB_1782	-1.33489	0.0139923	0	MAB_1782	-0.00425459	0.989896	0	Not Essential
MAB_1783	0.444648	0.533379	0	MAB_1783	0.235052	0.846358	0	MAB_1783	-0.0961797	0.807482	0	Not Essential
MAB_1784	-2.09827	0.00136957	0	MAB_1784	-1.66951	0.107343	0	MAB_1784	0.319932	0.671157	0	Not Essential
MAB_1785	-2.30178	1.19084e-13	0	MAB_1785	-1.36502	0.00701964	0	MAB_1785	1.00726	0.00957993	0	Not Essential
MAB_1786	-2.64227	1.84243e-17	0	MAB_1786	-2.45653	9.00588e-07	0	MAB_1786	0.155899	0.793367	0	Not Essential
MAB_1787	-4.12971	2.35977e-08	0	MAB_1787	-6.76733	3.69452e-11	0	MAB_1787	-1.86405	0.0148652	0	Not Essential
MAB_1788	-1.99461	0.000592098	0	MAB_1788	-2.02738	0.0156634	0	MAB_1788	0.0175544	0.961219	0	Not Essential
MAB_1789	-1.88628	0.000336838	0	MAB_1789	-0.582937	0.531896	0	MAB_1789	1.1542	0.0303049	0	Not Essential
MAB_1790	-2.62066	6.95115e-06	0	MAB_1790	-1.26872	0.188874	0	MAB_1790	1.17972	0.0891262	0	Not Essential
MAB_1791	-3.5595	2.56028e-08	0	MAB_1791	-5.55132	3.5136e-10	0	MAB_1791	-1.26274	0.0999319	0	Not Essential
MAB_1792	-4.84599	1.3093e-15	0	MAB_1792	-3.21965	0.000317477	0	MAB_1792	1.11555	0.129652	0	Not Essential
MAB_1793	-1.48976	0.00833608	0	MAB_1793	-2.64559	0.00110173	0	MAB_1793	-0.974518	0.164957	0	Not Essential
MAB_1794	-3.29011	6.54492e-05	0	MAB_1794	-1.67678	0.203648	0	MAB_1794	1.01405	0.175272	0	Not Essential
MAB_1795	-4.54753	4.21044e-16	0	MAB_1795	-4.16603	2.31369e-07	0	MAB_1795	0.120971	0.872402	0	Not Essential
MAB_1796	-1.8502	8.61185e-21	0	MAB_1796	-1.10908	0.00186629	0	MAB_1796	0.800341	0.0697962	0	Not Essential
MAB_1797	-3.79336	8.78022e-25	0	MAB_1797	-2.66298	8.0328e-06	0	MAB_1797	0.914591	0.187591	0	Not Essential
MAB_1798	-3.72557	8.43397e-44	0	MAB_1798	-4.59963	1.05814e-28	0	MAB_1798	-0.796673	0.0550021	0	Not Essential
MAB_1799	-4.42772	3.0157e-23	0	MAB_1799	-6.50463	2.99123e-24	0	MAB_1799	-1.63917	0.0137767	0	Not Essential
MAB_1800	-3.37023	1.21727e-25	0	MAB_1800	-2.09355	5.31549e-05	0	MAB_1800	1.31525	0.00786408	0	Not Essential
MAB_1801	-2.72582	3.84922e-53	0	MAB_1801	-2.01579	5.71613e-12	0	MAB_1801	0.827512	0.00831115	0	Not Essential
MAB_1802	-0.865273	0.0842043	0	MAB_1802	-2.63325	9.58524e-05	0	MAB_1802	-1.28064	0.064441	0	Not Essential
MAB_1803	-1.25918	6.85002e-05	0	MAB_1803	-2.91771	7.55906e-11	0	MAB_1803	-1.39311	0.0184112	0	Not Essential
MAB_1804	-1.41754	0.0259116	0	MAB_1804	-2.78246	0.00173546	0	MAB_1804	-1.50765	0.000689263	0	Not Essential
MAB_1805	-2.36268	1.31441e-15	0	MAB_1805	-2.77266	2.67627e-09	0	MAB_1805	-0.266613	0.556573	0	Not Essential
MAB_1806	-1.44134	0.0542298	0	MAB_1806	-0.789853	0.511491	0	MAB_1806	0.647823	0.269713	0	Not Essential
MAB_1807	-2.34826	1.36232e-09	0	MAB_1807	-2.92653	5.79692e-07	0	MAB_1807	-0.519799	0.325126	0	Not Essential
MAB_1808	-5.11649	2.01134e-12	0	MAB_1808	0.133185	0.929418	0	MAB_1808	4.43657	2.69061e-11	Smooth	Not Essential
MAB_1809	-1.49985	9.95173e-06	0	MAB_1809	-2.18783	3.23766e-05	0	MAB_1809	-0.52288	0.312863	0	Not Essential
MAB_1810	-1.70064	1.03786e-06	0	MAB_1810	-1.20625	0.0303984	0	MAB_1810	0.574577	0.0935743	0	Not Essential
MAB_1811	-1.95798	0.000376973	0	MAB_1811	-1.1918	0.176012	0	MAB_1811	0.713368	0.179381	0	Not Essential
MAB_1812c	-0.708193	0.275951	0	MAB_1812c	2.06692	0.0144766	0	MAB_1812c	2.56945	1.05273e-05	Smooth	Not Essential
MAB_1813	-0.416141	0.545216	0	MAB_1813	0.0544287	0.964922	0	MAB_1813	0.635072	0.0921151	0	Not Essential
MAB_1814	0.6842	0.320897	0	MAB_1814	-0.267475	0.818215	0	MAB_1814	-0.879533	0.0652527	0	Not Essential
MAB_1815	-0.137449	0.849908	0	MAB_1815	-0.226745	0.841618	0	MAB_1815	-0.0917131	0.824095	0	Not Essential
MAB_1816c	-0.742819	0.0809748	0	MAB_1816c	0.77099	0.267075	0	MAB_1816c	1.44836	0.0130818	0	Not Essential
MAB_1817c	-2.62142	0.00121431	0	MAB_1817c	-1.66706	0.207336	0	MAB_1817c	0.789625	0.293944	0	Not Essential
MAB_1818	-2.57413	2.45993e-06	0	MAB_1818	-1.21126	0.169787	0	MAB_1818	0.997455	0.16695	0	Not Essential
MAB_1819c	0.157882	0.803379	0	MAB_1819c	-0.279153	0.788417	0	MAB_1819c	-0.238783	0.591837	0	Not Essential
MAB_1820c	0.695232	0.218242	0	MAB_1820c	1.53428	0.0485433	0	MAB_1820c	0.947405	0.000520321	0	Not Essential
MAB_1821	-0.696779	0.00130644	0	MAB_1821	-0.683111	0.080241	0	MAB_1821	0.205655	0.333645	0	Not Essential
MAB_1822	2.00012	2.88075e-07	0	MAB_1822	1.25792	0.0618956	0	MAB_1822	-0.491143	0.38428	0	Not Essential
MAB_1823c	1.4264	1.32687e-05	0	MAB_1823c	1.87067	0.000373354	0	MAB_1823c	0.581005	0.172653	0	Not Essential
MAB_1825c	1.33117	0.0174493	0	MAB_1825c	2.47117	0.0012513	0	MAB_1825c	1.25188	0.00212652	0	Not Essential
MAB_1826	1.28162	0.000125258	0	MAB_1826	1.94979	0.000120263	0	MAB_1826	0.796869	0.00140755	0	Not Essential
MAB_1827c	0.658604	0.192652	0	MAB_1827c	-0.104817	0.912779	0	MAB_1827c	-0.611736	0.131566	0	Not Essential
MAB_1828	0.69366	0.242726	0	MAB_1828	0.76039	0.430271	0	MAB_1828	0.295959	0.4332	0	Not Essential
MAB_1829	1.09477	0.0528982	0	MAB_1829	-0.277215	0.788884	0	MAB_1829	-1.16178	0.00911403	0	Not Essential
MAB_1830	0.43821	0.349452	0	MAB_1830	0.234999	0.764993	0	MAB_1830	-0.174808	0.693717	0	Not Essential
MAB_1831	-0.782874	0.342275	0	MAB_1831	0.156146	0.92041	0	MAB_1831	0.964302	0.0888017	0	Not Essential
MAB_1832	-0.887939	0.0055117	0	MAB_1832	-1.63976	0.00107509	0	MAB_1832	-0.622426	0.106379	0	Not Essential
MAB_1833	0.386837	0.454909	0	MAB_1833	0.140666	0.880392	0	MAB_1833	-0.124244	0.804602	0	Not Essential
MAB_1834	0.0326407	0.961245	0	MAB_1834	-1.55179	0.0443206	0	MAB_1834	-1.28155	0.0110869	0	Not Essential
MAB_1835c	0.309906	0.469641	0	MAB_1835c	0.601945	0.384516	0	MAB_1835c	0.391023	0.232477	0	Not Essential
MAB_1836	-3.06584	8.04074e-06	0	MAB_1836	-1.77781	0.0969041	0	MAB_1836	1.06402	0.104189	0	Not Essential
MAB_1837c	0.489409	0.608564	0	MAB_1837c	-0.376546	0.805365	0	MAB_1837c	-0.589431	0.155525	0	Not Essential
MAB_1838	-0.141077	0.795123	0	MAB_1838	-0.669655	0.379646	0	MAB_1838	-0.38076	0.181485	0	Not Essential
MAB_1839	0.818358	0.0298475	0	MAB_1839	0.771107	0.213514	0	MAB_1839	0.0292205	0.919386	0	Not Essential
MAB_1840c	0.157429	0.826008	0	MAB_1840c	-0.473227	0.658435	0	MAB_1840c	-0.351771	0.361904	0	Not Essential
MAB_1841c	0.607039	0.362028	0	MAB_1841c	0.460571	0.67967	0	MAB_1841c	0.158294	0.560229	0	Not Essential
MAB_1842c	-0.650914	0.317051	0	MAB_1842c	-0.817298	0.409875	0	MAB_1842c	-0.0598439	0.895482	0	Not Essential
MAB_1843	-1.18187	0.0595661	0	MAB_1843	-2.53095	0.00255339	0	MAB_1843	-1.23633	0.00579436	0	Not Essential
MAB_1844	-0.342207	0.588957	0	MAB_1844	-0.24952	0.810384	0	MAB_1844	0.197559	0.445312	0	Not Essential
MAB_1845c	-0.915867	0.0305799	0	MAB_1845c	-2.13178	0.000293385	0	MAB_1845c	-1.08624	0.000419041	0	Not Essential
MAB_1846	-1.32121	0.00497605	0	MAB_1846	-0.453255	0.593943	0	MAB_1846	0.92586	0.0198576	0	Not Essential
MAB_1847	-0.442946	0.311183	0	MAB_1847	-1.34118	0.0337181	0	MAB_1847	-0.795985	0.0241127	0	Not Essential
MAB_1848	-0.621333	0.470929	0	MAB_1848	-2.87772	0.0078464	0	MAB_1848	-2.1401	0.000364933	Rough	Not Essential
MAB_1849	-0.075084	0.893611	0	MAB_1849	-1.25041	0.0872276	0	MAB_1849	-0.997463	0.0247127	0	Not Essential
MAB_1850c	-0.916904	0.123544	0	MAB_1850c	-1.01067	0.280117	0	MAB_1850c	-0.0740118	0.832163	0	Not Essential
MAB_1851	0.104067	0.841543	0	MAB_1851	0.702048	0.344325	0	MAB_1851	0.738279	0.0295005	0	Not Essential
MAB_1852c	0.0220253	0.979527	0	MAB_1852c	-0.198364	0.871462	0	MAB_1852c	-0.104632	0.80634	0	Not Essential
MAB_1853c	-3.14657	0.000414462	0	MAB_1853c	-2.06231	0.144176	0	MAB_1853c	0.5305	0.486727	0	Not Essential
MAB_1854c	-0.395564	0.239033	0	MAB_1854c	-0.920739	0.0820175	0	MAB_1854c	-0.372349	0.41679	0	Not Essential
MAB_1855c	-3.51219	1.50224e-11	0	MAB_1855c	-3.23882	6.15584e-06	0	MAB_1855c	0.230622	0.692676	0	Not Essential
MAB_1856	-3.74892	2.43654e-10	0	MAB_1856	-1.40038	0.160057	0	MAB_1856	1.77531	0.0165434	0	Not Essential
MAB_1857c	0.761905	0.263673	0	MAB_1857c	-0.41067	0.719426	0	MAB_1857c	-0.936707	0.09634	0	Not Essential
MAB_1858	-0.74695	0.269715	0	MAB_1858	1.43012	0.145633	0	MAB_1858	2.08646	0.000155793	Smooth	Not Essential
MAB_1859	-1.0586	0.0416169	0	MAB_1859	0.170942	0.864238	0	MAB_1859	1.26093	0.00330746	0	Not Essential
MAB_1860	-2.93752	4.9087e-12	0	MAB_1860	-2.35785	0.000860468	0	MAB_1860	0.429788	0.546029	0	Not Essential
MAB_1861c	-1.123	0.0873504	0	MAB_1861c	-2.10658	0.0224944	0	MAB_1861c	-0.832216	0.00849994	0	Not Essential
MAB_1862	-1.98091	0.000459696	0	MAB_1862	-0.780323	0.410943	0	MAB_1862	1.13975	0.039671	0	Not Essential
MAB_1863	-1.5013	0.00278564	0	MAB_1863	0.628889	0.480224	0	MAB_1863	2.01934	0.000498491	Smooth	Not Essential
MAB_1864	-2.14424	1.67159e-07	0	MAB_1864	-3.22305	1.8825e-08	0	MAB_1864	-0.927767	0.027238	0	Not Essential
MAB_1865	-1.45636	2.59014e-05	0	MAB_1865	-2.10159	3.87074e-05	0	MAB_1865	-0.493324	0.15312	0	Not Essential
MAB_1866c	-2.00841	6.04969e-09	0	MAB_1866c	-3.83175	5.74753e-14	0	MAB_1866c	-1.60692	0.0017321	0	Not Essential
MAB_1867	-0.768404	0.12281	0	MAB_1867	-1.12678	0.141255	0	MAB_1867	-0.298123	0.556962	0	Not Essential
MAB_1868c	-1.56834	1.10673e-05	0	MAB_1868c	-1.86935	0.000760923	0	MAB_1868c	-0.248626	0.489149	0	Not Essential
MAB_1869c	0.99765	0.0614667	0	MAB_1869c	0.185433	0.85786	0	MAB_1869c	-0.702304	0.0370634	0	Not Essential
MAB_1870	0.0818247	0.905814	0	MAB_1870	0.410319	0.67514	0	MAB_1870	0.492032	0.17686	0	Not Essential
MAB_1871	-4.29445	4.76089e-15	0	MAB_1871	-3.92561	1.60373e-06	0	MAB_1871	0.205481	0.783564	0	Not Essential
MAB_1872c	1.66902	0.071546	0	MAB_1872c	1.14731	0.450374	0	MAB_1872c	-0.599212	0.291543	0	Not Essential
MAB_1873c	1.32222	0.0379866	0	MAB_1873c	1.07881	0.296699	0	MAB_1873c	-0.0109791	0.964045	0	Not Essential
MAB_1874	-2.93045	4.07928e-07	0	MAB_1874	-2.78803	0.000890818	0	MAB_1874	0.131723	0.846372	0	Not Essential
MAB_1875c	-0.795112	0.144306	0	MAB_1875c	-0.788307	0.368461	0	MAB_1875c	0.0795549	0.836465	0	Not Essential
MAB_1876c	0.316378	0.577476	0	MAB_1876c	-0.545074	0.523172	0	MAB_1876c	-0.6313	0.304853	0	Not Essential
MAB_1877c	-10.029	2.67917e-69	Yes	MAB_1877c	-10.3882	1.42282e-39	Yes	MAB_1877c	-0.170159	0.828075	0	Essential in Both Libraries
MAB_1878c	-7.78707	4.5947e-21	Yes	MAB_1878c	-7.36984	1.66633e-11	0	MAB_1878c	-0.164603	0.833602	0	#N/A
MAB_1879c	-8.21088	5.87212e-35	Yes	MAB_1879c	-8.87625	1.37114e-21	Yes	MAB_1879c	-0.501406	0.522148	0	Essential in Both Libraries
MAB_1880c	-4.53131	1.39917e-23	0	MAB_1880c	-5.28187	1.99001e-15	0	MAB_1880c	-0.5519	0.467232	0	Not Essential
MAB_1881c	1.45826	0.014295	0	MAB_1881c	0.715038	0.470607	0	MAB_1881c	-0.638997	0.18706	0	Not Essential
MAB_1882c	-0.722346	0.23323	0	MAB_1882c	-0.221423	0.846358	0	MAB_1882c	0.421035	0.262371	0	Not Essential
MAB_1883c	0.716459	0.36886	0	MAB_1883c	0.420615	0.745701	0	MAB_1883c	-0.12794	0.763328	0	Not Essential
MAB_1884c	-2.32119	3.36628e-19	0	MAB_1884c	-9.88777	5.59447e-105	Yes	MAB_1884c	-1.94424	0.0131965	0	Ambigious Essentiality
MAB_1885	0.63134	0.404077	0	MAB_1885	0.314459	0.800366	0	MAB_1885	-0.299478	0.351346	0	Not Essential
MAB_1886	1.53808	0.125535	0	MAB_1886	-0.316457	0.86908	0	MAB_1886	-1.77322	0.000150449	0	Not Essential
MAB_1887	-0.470581	0.59585	0	MAB_1887	-0.414854	0.772752	0	MAB_1887	0.246466	0.560126	0	Not Essential
MAB_1888	-0.441009	0.513249	0	MAB_1888	-1.20618	0.208709	0	MAB_1888	-0.563338	0.235919	0	Not Essential
MAB_1889	-0.795806	0.031401	0	MAB_1889	1.8098	0.00126154	0	MAB_1889	2.38384	1.77036e-05	Smooth	Not Essential
MAB_1890c	0.837046	0.274106	0	MAB_1890c	0.0640969	0.965662	0	MAB_1890c	-0.518812	0.36661	0	Not Essential
MAB_1891	-1.39704	0.013075	0	MAB_1891	1.91611	0.0191514	0	MAB_1891	2.89161	1.22203e-05	Smooth	Not Essential
MAB_1892	-0.986177	0.0119443	0	MAB_1892	-0.541404	0.446363	0	MAB_1892	0.495981	0.101349	0	Not Essential
MAB_1893	-1.05785	0.064128	0	MAB_1893	-0.362372	0.714154	0	MAB_1893	0.678051	0.172786	0	Not Essential
MAB_1894c	-1.26488	0.000233891	0	MAB_1894c	-1.76351	0.000819118	0	MAB_1894c	-0.330578	0.514944	0	Not Essential
MAB_1895c	-0.100157	0.843323	0	MAB_1895c	-0.321269	0.680607	0	MAB_1895c	-0.133317	0.750187	0	Not Essential
MAB_1896c	0.780981	0.311857	0	MAB_1896c	1.47838	0.184324	0	MAB_1896c	0.860971	0.0247318	0	Not Essential
MAB_1897c	-0.553259	0.307592	0	MAB_1897c	0.0325144	0.975954	0	MAB_1897c	0.593615	0.0411366	0	Not Essential
MAB_1898	-0.112301	0.855572	0	MAB_1898	-0.731357	0.393594	0	MAB_1898	-0.442146	0.381451	0	Not Essential
MAB_1899c	-6.18203	2.0294e-44	0	MAB_1899c	-10.5295	4.59659e-43	Yes	MAB_1899c	-2.55707	0.000589056	Rough	Essential in Rough Library
MAB_1900c	1.81673	0.00121874	0	MAB_1900c	-1.49743	0.081228	0	MAB_1900c	-2.28241	0.00130948	Rough	Not Essential
MAB_1901c	-3.66988	4.70509e-06	0	MAB_1901c	-2.2512	0.0667415	0	MAB_1901c	0.850024	0.242399	0	Not Essential
MAB_1902	-1.96395	0.000173547	0	MAB_1902	0.66522	0.483716	0	MAB_1902	2.30282	0.000122698	Smooth	Not Essential
MAB_1903	-1.73477	0.000420966	0	MAB_1903	-0.31092	0.730412	0	MAB_1903	1.31905	0.0166425	0	Not Essential
MAB_1904	-1.4	0.0122654	0	MAB_1904	-2.54324	0.0013447	0	MAB_1904	-0.738878	0.200908	0	Not Essential
MAB_1905	-6.31409	1.39789e-47	0	MAB_1905	-9.06185	7.73367e-38	Yes	MAB_1905	-2.02632	0.00520475	Rough	Essential in Rough Library
MAB_1906	-0.98544	0.0419681	0	MAB_1906	-3.92775	4.97547e-09	0	MAB_1906	-2.25613	0.000318484	Rough	Not Essential
MAB_1907	-1.31344	0.00210503	0	MAB_1907	-1.85883	0.00347801	0	MAB_1907	-0.501021	0.229041	0	Not Essential
MAB_1908c	0.0405472	0.947237	0	MAB_1908c	0.345934	0.685392	0	MAB_1908c	0.515167	0.246608	0	Not Essential
MAB_1909c	-0.368714	0.551993	0	MAB_1909c	-0.726685	0.437657	0	MAB_1909c	-0.380643	0.196015	0	Not Essential
MAB_1910c	-0.372912	0.721838	0	MAB_1910c	-0.535398	0.744482	0	MAB_1910c	-0.0606191	0.919529	0	Not Essential
MAB_1911c	-0.551621	0.241973	0	MAB_1911c	-0.45341	0.543471	0	MAB_1911c	0.0711171	0.855809	0	Not Essential
MAB_1912c	-0.0660606	0.943331	0	MAB_1912c	0.809895	0.491866	0	MAB_1912c	1.11368	0.00575242	0	Not Essential
MAB_1913	0.18419	0.686087	0	MAB_1913	-0.559492	0.400479	0	MAB_1913	-0.577711	0.061491	0	Not Essential
MAB_1914c	-0.676439	0.158394	0	MAB_1914c	-0.100844	0.915655	0	MAB_1914c	0.732424	0.00901056	0	Not Essential
MAB_1915	-0.363849	0.361547	0	MAB_1915	0.417435	0.513903	0	MAB_1915	0.738276	0.226216	0	Not Essential
MAB_1916c	-9.31958	3.14041e-59	Yes	MAB_1916c	-10.0786	1.32208e-34	Yes	MAB_1916c	-0.388249	0.619038	0	Essential in Both Libraries
MAB_1917	0.311297	0.567569	0	MAB_1917	0.523506	0.524926	0	MAB_1917	0.372686	0.314379	0	Not Essential
MAB_1918	1.3404	0.000254472	0	MAB_1918	1.05189	0.0832201	0	MAB_1918	-0.134594	0.593298	0	Not Essential
MAB_1919	-0.0885199	0.827058	0	MAB_1919	-0.643717	0.286765	0	MAB_1919	-0.413528	0.225954	0	Not Essential
MAB_1920	-9.82289	1.05251e-87	Yes	MAB_1920	-10.6803	5.38067e-44	Yes	MAB_1920	-0.528522	0.498081	0	Essential in Both Libraries
MAB_1921	-1.7671	2.88994e-10	0	MAB_1921	-4.03177	3.45097e-23	0	MAB_1921	-2.00433	3.25453e-06	Rough	Not Essential
MAB_1922	1.01955	0.252284	0	MAB_1922	-2.2597	0.0701131	0	MAB_1922	-2.59161	0.000124524	Rough	Not Essential
MAB_1923c	-1.02003	0.21414	0	MAB_1923c	-1.9758	0.0888141	0	MAB_1923c	-0.904971	0.16141	0	Not Essential
MAB_1924	-0.516748	0.554862	0	MAB_1924	-0.488554	0.729884	0	MAB_1924	0.14737	0.763828	0	Not Essential
MAB_1925	0.952766	0.246897	0	MAB_1925	-0.709783	0.58325	0	MAB_1925	-1.43273	0.00642272	0	Not Essential
MAB_1926	0.00814256	0.991467	0	MAB_1926	-1.12664	0.203218	0	MAB_1926	-0.922374	0.0578062	0	Not Essential
MAB_1927	-2.27442	1.37367e-06	0	MAB_1927	-1.19396	0.124215	0	MAB_1927	0.973286	0.0465387	0	Not Essential
MAB_1928c	-0.204715	0.754775	0	MAB_1928c	-0.774736	0.404075	0	MAB_1928c	-0.561235	0.253176	0	Not Essential
MAB_1929	-1.77239	2.10403e-05	0	MAB_1929	-3.17315	2.79808e-07	0	MAB_1929	-1.29643	0.00275967	0	Not Essential
MAB_1930c	-1.79573	0.0204913	0	MAB_1930c	-4.23181	6.2963e-05	0	MAB_1930c	-2.1086	0.000875	Rough	Not Essential
MAB_1931c	-0.758109	0.344402	0	MAB_1931c	0.504575	0.690742	0	MAB_1931c	1.39426	0.00124356	0	Not Essential
MAB_1932c	-0.139005	0.772342	0	MAB_1932c	-0.29318	0.709773	0	MAB_1932c	-0.0753589	0.786369	0	Not Essential
MAB_1933c	-9.97392	4.82694e-130	Yes	MAB_1933c	-11.5485	5.41992e-61	Yes	MAB_1933c	-0.863263	0.265855	0	Essential in Both Libraries
MAB_1934	-0.375552	0.678833	0	MAB_1934	-1.45888	0.225289	0	MAB_1934	-1.03073	0.00119954	0	Not Essential
MAB_1935	0.0873098	0.86872	0	MAB_1935	1.07389	0.149537	0	MAB_1935	1.10047	0.0538498	0	Not Essential
MAB_1936	-1.25522	0.0067272	0	MAB_1936	-2.36598	0.000244384	0	MAB_1936	-1.08614	0.0210229	0	Not Essential
MAB_1937	-0.185847	0.624203	0	MAB_1937	0.0626066	0.93123	0	MAB_1937	0.258598	0.627026	0	Not Essential
MAB_1938c	-0.239689	0.786948	0	MAB_1938c	1.08817	0.344929	0	MAB_1938c	1.48406	0.00449821	0	Not Essential
MAB_1939	0.293155	0.561925	0	MAB_1939	-0.505679	0.525888	0	MAB_1939	-0.680253	0.104636	0	Not Essential
MAB_1940c	-5.48084	7.91029e-22	0	MAB_1940c	-7.21331	1.58781e-19	Yes	MAB_1940c	-1.14795	0.132337	0	Ambigious Essentiality
MAB_1942c	-5.9318	2.20379e-40	0	MAB_1942c	-7.44744	4.92462e-30	Yes	MAB_1942c	-0.93854	0.213566	0	Ambigious Essentiality
MAB_1943c	-6.28924	8.67113e-35	0	MAB_1943c	-9.9033	1.88559e-33	Yes	MAB_1943c	-2.10959	0.00527947	Rough	Essential in Rough Library
MAB_1944c	0.542995	0.410548	0	MAB_1944c	0.650541	0.512259	0	MAB_1944c	0.446186	0.268079	0	Not Essential
MAB_1945c	-7.72681	1.12121e-30	Yes	MAB_1945c	-5.56794	6.28825e-10	0	MAB_1945c	1.31562	0.0871135	0	Ambigious Essentiality
MAB_1946	-1.43542	0.0945017	0	MAB_1946	-0.694215	0.634481	0	MAB_1946	0.61098	0.281843	0	Not Essential
MAB_1947	1.42119	0.0390874	0	MAB_1947	-0.140418	0.913246	0	MAB_1947	-1.20457	0.0460624	0	Not Essential
MAB_1948c	0.592103	0.281674	0	MAB_1948c	-0.055414	0.959044	0	MAB_1948c	-0.557077	0.090208	0	Not Essential
MAB_1949	0.133688	0.780162	0	MAB_1949	-0.927798	0.151216	0	MAB_1949	-0.913091	0.0275663	0	Not Essential
MAB_1950	-4.07949	8.4471e-21	0	MAB_1950	-8.62719	2.12397e-39	Yes	MAB_1950	-2.40937	0.00158905	Rough	Essential in Rough Library
MAB_1951c	-0.84403	0.00356943	0	MAB_1951c	0.476804	0.36078	0	MAB_1951c	1.35407	0.00151771	0	Not Essential
MAB_1952c	0.14428	0.836582	0	MAB_1952c	-0.87036	0.362758	0	MAB_1952c	-0.838474	0.0485156	0	Not Essential
MAB_1953c	-0.580002	0.246719	0	MAB_1953c	-1.74528	0.0124822	0	MAB_1953c	-0.988327	0.0159728	0	Not Essential
MAB_1954c	-2.62681	2.18364e-07	0	MAB_1954c	-1.85945	0.0180279	0	MAB_1954c	0.833708	0.120414	0	Not Essential
MAB_1955c	-0.010572	0.991467	0	MAB_1955c	-0.895431	0.414084	0	MAB_1955c	-0.846763	0.0743567	0	Not Essential
MAB_1956	0.640462	0.285858	0	MAB_1956	0.431797	0.651152	0	MAB_1956	-0.100686	0.813149	0	Not Essential
MAB_1957	-6.2232	3.4659e-16	0	MAB_1957	-1.99317	0.0900218	0	MAB_1957	2.73033	0.000350671	Smooth	Not Essential
MAB_1958c	0.542442	0.365803	0	MAB_1958c	-0.435523	0.654706	0	MAB_1958c	-0.933106	0.00397569	0	Not Essential
MAB_1959	-0.814227	0.327712	0	MAB_1959	-0.255781	0.861839	0	MAB_1959	0.577836	0.162937	0	Not Essential
MAB_1960c	-11.3522	1.68477e-123	Yes	MAB_1960c	-11.8675	2.60016e-67	Yes	MAB_1960c	-0.172343	0.825816	0	Essential in Both Libraries
MAB_1961	-6.0372	6.86274e-33	0	MAB_1961	-9.92746	1.13736e-33	Yes	MAB_1961	-2.29703	0.00225779	Rough	Essential in Rough Library
MAB_1962	-5.89495	1.94384e-20	0	MAB_1962	-7.00278	2.80677e-15	Yes	MAB_1962	-0.814725	0.286621	0	Ambigious Essentiality
MAB_1963	0.968128	0.0812975	0	MAB_1963	2.31646	0.00174551	0	MAB_1963	1.31305	0.000730757	0	Not Essential
MAB_1964	0.754861	0.230551	0	MAB_1964	1.06556	0.25955	0	MAB_1964	0.345707	0.465735	0	Not Essential
MAB_1965c	1.48026	0.0446124	0	MAB_1965c	2.0863	0.0483976	0	MAB_1965c	0.79905	0.162237	0	Not Essential
MAB_1966c	-1.89639	3.43398e-09	0	MAB_1966c	-1.72911	0.000906067	0	MAB_1966c	0.182669	0.650784	0	Not Essential
MAB_1967c	-6.96515	2.07105e-57	0	MAB_1967c	-7.79402	8.03282e-33	Yes	MAB_1967c	-0.492082	0.520612	0	Ambigious Essentiality
MAB_1968c	-6.52544	1.06613e-42	0	MAB_1968c	-7.59378	1.28389e-27	Yes	MAB_1968c	-0.811294	0.266041	0	Ambigious Essentiality
MAB_1969c	-7.26092	1.21153e-57	Yes	MAB_1969c	-10.3866	1.26585e-41	Yes	MAB_1969c	-1.79276	0.0187198	0	Essential in Both Libraries
MAB_1970	-8.75859	3.29137e-31	Yes	MAB_1970	-8.33258	3.24395e-18	Yes	MAB_1970	0.131012	0.867194	0	Essential in Both Libraries
MAB_1971c	1.14888	0.00233785	0	MAB_1971c	1.46195	0.0119304	0	MAB_1971c	0.351469	0.361872	0	Not Essential
MAB_1972c	0.892813	0.12928	0	MAB_1972c	0.942753	0.340721	0	MAB_1972c	0.267374	0.598994	0	Not Essential
MAB_1973	1.24034	0.12724	0	MAB_1973	1.02179	0.412505	0	MAB_1973	0.115235	0.800525	0	Not Essential
MAB_1974	1.21293	0.00396995	0	MAB_1974	0.621254	0.410318	0	MAB_1974	-0.356987	0.504105	0	Not Essential
MAB_1975	0.328158	0.442647	0	MAB_1975	0.25243	0.714372	0	MAB_1975	0.110269	0.701253	0	Not Essential
MAB_1976	-9.93181	6.9358e-76	Yes	MAB_1976	-10.4262	1.72227e-40	Yes	MAB_1976	-0.345263	0.658506	0	Essential in Both Libraries
MAB_1977	0.479116	0.492293	0	MAB_1977	-0.385802	0.733619	0	MAB_1977	-0.764311	0.0103003	0	Not Essential
MAB_1978c	-1.0097	0.00383579	0	MAB_1978c	0.00391581	0.995369	0	MAB_1978c	1.04034	0.00252179	0	Not Essential
MAB_1979	-8.03071	1.16207e-21	Yes	MAB_1979	-7.27502	4.30804e-11	0	MAB_1979	-0.032268	0.96718	0	Ambigious Essentiality
MAB_1980c	-1.26809	0.0153987	0	MAB_1980c	-1.32902	0.101172	0	MAB_1980c	0.054459	0.909392	0	Not Essential
MAB_1981	0.428553	0.546857	0	MAB_1981	-0.0699496	0.95745	0	MAB_1981	-0.451539	0.178838	0	Not Essential
MAB_1982	-2.46701	4.11954e-10	0	MAB_1982	-1.11463	0.10398	0	MAB_1982	1.17552	0.073584	0	Not Essential
MAB_1983	2.12512	0.0119459	0	MAB_1983	1.784	0.177616	0	MAB_1983	-0.0647214	0.910203	0	Not Essential
MAB_1984	-1.64354	0.00253793	0	MAB_1984	-1.75662	0.029528	0	MAB_1984	-0.0265419	0.961778	0	Not Essential
MAB_1985	1.71856	4.88941e-06	0	MAB_1985	2.25277	5.85212e-05	0	MAB_1985	0.693827	0.0839286	0	Not Essential
MAB_1986	1.14371	0.108823	0	MAB_1986	1.73469	0.0893523	0	MAB_1986	0.725186	0.0736418	0	Not Essential
MAB_1987	-9.91485	7.27215e-71	Yes	MAB_1987	-10.3168	1.09565e-39	Yes	MAB_1987	-0.234159	0.764827	0	Essential in Both Libraries
MAB_1988c	-1.09434	0.00317301	0	MAB_1988c	-0.682225	0.294448	0	MAB_1988c	0.483607	0.193988	0	Not Essential
MAB_1989c	1.56243	0.0215661	0	MAB_1989c	1.7507	0.0797304	0	MAB_1989c	0.226836	0.576853	0	Not Essential
MAB_1990	0.409499	0.636987	0	MAB_1990	0.224417	0.88001	0	MAB_1990	0.0892969	0.836154	0	Not Essential
MAB_1991c	-3.2749	1.33787e-12	0	MAB_1991c	-2.99227	1.0423e-05	0	MAB_1991c	0.186377	0.736227	0	Not Essential
MAB_1992c	-2.21994	1.08958e-05	0	MAB_1992c	-3.52905	7.46524e-07	0	MAB_1992c	-0.848921	0.256204	0	Not Essential
MAB_1993	0.542817	0.323178	0	MAB_1993	0.558506	0.544502	0	MAB_1993	0.159771	0.606241	0	Not Essential
MAB_1994c	0.104326	0.882687	0	MAB_1994c	1.09676	0.228608	0	MAB_1994c	1.03884	0.033328	0	Not Essential
MAB_1995c	0.571984	0.290786	0	MAB_1995c	0.842219	0.30961	0	MAB_1995c	0.389717	0.383301	0	Not Essential
MAB_1996	-1.93781	0.0201583	0	MAB_1996	-5.68477	2.66187e-07	0	MAB_1996	-3.70806	1.20115e-10	Rough	Not Essential
MAB_1997	-5.34573	9.84549e-30	0	MAB_1997	-3.31662	6.30299e-06	0	MAB_1997	1.6175	0.017186	0	Not Essential
MAB_1998	-7.06068	1.37258e-77	Yes	MAB_1998	-7.75029	4.20334e-42	Yes	MAB_1998	-0.471403	0.532397	0	Essential in Both Libraries
MAB_1999	-6.94776	6.08663e-59	0	MAB_1999	-5.32164	4.48379e-19	0	MAB_1999	1.48282	0.00955232	0	Not Essential
MAB_2000	-10.3673	1.82126e-105	Yes	MAB_2000	-11.1984	6.06347e-55	Yes	MAB_2000	-0.425223	0.587239	0	Essential in Both Libraries
MAB_2001	-10.7177	4.14631e-96	Yes	MAB_2001	-11.1599	3.59474e-53	Yes	MAB_2001	-0.164995	0.833213	0	Essential in Both Libraries
MAB_2002	-9.98918	2.47608e-60	Yes	MAB_2002	-10.2467	5.74774e-39	Yes	MAB_2002	-0.032268	0.96718	0	Essential in Both Libraries
MAB_2003	-9.5172	1.30633e-54	Yes	MAB_2003	-9.89614	7.0545e-33	Yes	MAB_2003	-0.228209	0.770628	0	Essential in Both Libraries
MAB_2004	-10.6021	1.45383e-79	Yes	MAB_2004	-9.57874	1.60622e-49	Yes	MAB_2004	0.640676	0.412003	0	Essential in Both Libraries
MAB_2005	-9.98719	1.38827e-89	Yes	MAB_2005	-6.472	1.33606e-30	0	MAB_2005	2.53274	0.000644246	Smooth	Essential in Smooth Library
MAB_2006	-10.7364	6.86498e-82	Yes	MAB_2006	-10.9948	1.68959e-50	Yes	MAB_2006	-0.032268	0.96718	0	Essential in Both Libraries
MAB_2007	-10.974	7.64685e-103	Yes	MAB_2007	-11.1782	6.2123e-60	Yes	MAB_2007	0.0587131	0.940205	0	Essential in Both Libraries
MAB_2008	-8.31354	3.02451e-38	Yes	MAB_2008	-3.3852	0.00013806	0	MAB_2008	3.45987	4.36103e-06	Smooth	Essential in Smooth Library
MAB_2009	-6.60706	1.34558e-18	0	MAB_2009	-8.02042	1.71159e-14	Yes	MAB_2009	-1.01472	0.19566	0	Ambigious Essentiality
MAB_2010	-1.49382	0.0120927	0	MAB_2010	-0.685394	0.474217	0	MAB_2010	0.844173	0.0200125	0	Not Essential
MAB_2011	-0.816812	0.205022	0	MAB_2011	0.370455	0.729032	0	MAB_2011	1.08343	0.0571785	0	Not Essential
MAB_2012	-10.1106	8.36717e-62	Yes	MAB_2012	-10.3042	1.16443e-38	Yes	MAB_2012	-0.032268	0.96718	0	Essential in Both Libraries
MAB_2013c	1.19075	0.017543	0	MAB_2013c	1.4934	0.0470643	0	MAB_2013c	0.561052	0.0434182	0	Not Essential
MAB_2014c	-2.45412	0.00351117	0	MAB_2014c	-1.32429	0.33702	0	MAB_2014c	0.925053	0.103677	0	Not Essential
MAB_2015c	1.24729	0.119277	0	MAB_2015c	1.26674	0.312036	0	MAB_2015c	0.137254	0.79423	0	Not Essential
MAB_2016	-1.81463	0.0142619	0	MAB_2016	-3.416	0.000639148	0	MAB_2016	-1.34144	0.0464574	0	Not Essential
MAB_2017	-9.47962	1.23609e-64	Yes	MAB_2017	-10.3061	2.33248e-39	Yes	MAB_2017	-0.420618	0.590855	0	Essential in Both Libraries
MAB_2018	1.24201	0.194146	0	MAB_2018	1.11256	0.459457	0	MAB_2018	0.190372	0.80638	0	Not Essential
[truncated: 2,995 more rows]
