# Supplementary material for: The role of colony morphotype in shaping gene essentiality in Mycobacteroides abscessus
Source: Proc Natl Acad Sci U S A. 2025 Sep 30;122(40):e2500719122. doi: 10.1073/pnas.2500719122 (PMC12519085; doi:10.1073/pnas.2500719122)
Supplement: Supplementary file 6 — Dataset S05 (XLSX) [file pnas.2500719122.sd05.xlsx]

## Sheet: Dataset S5A
Dataset S5A: Determination of Morphotype Gene Essentiality Statistical Thresholds Following Additional Growth
Rough @ Log phase	Gene	Locus	Log2 Fold Change	Adjusted P-value
1	dnaA	MAB_0001	-8.63326	3.81e-33
2	pheS	MAB_2334	-9.83454	1.4e-23
3	rplB	MAB_3817c	-9.93164	5.38e-24
4	hisS	MAB_2872c	-10.6861	1.62e-32
5	secY	MAB_3784c	-10.9768	4.01e-37
6	rplC	MAB_3820c	-9.38219	8.83e-19
7	aspS	MAB_2865c	-10.7301	2.61e-33
8	gyrB	MAB_0006	-11.3583	7.67e-43
9	rpoA	MAB_3770c	-9.46686	8.62e-19
10	rpoB	MAB_3869c	-11.4851	7.71e-45
11	pheT	MAB_2335	-11.4453	2.39e-45
12	infA	MAB_3774c	-8.32161	3.38e-11
13	rpsC	MAB_3814c	-9.93311	7.39e-24
14	rplF	MAB_3797c	-8.63908	1.36e-12
15	alaS	MAB_2851c	-11.3507	4.28e-44
16	leuS	MAB_4923c	-12.0971	9.47e-57
17	serS	MAB_0153	-10.8253	2.51e-34
18	rplD	MAB_3819c	-8.04826	8.67e-10
19	gyrA	MAB_0019	-11.4263	2.44e-45
20	metK	MAB_2820c	-10.1552	1.85e-26
21	ftsY	MAB_3241c	-9.62626	1.21e-20
22	thrS	MAB_2898c	-11.3402	2.23e-43
Smooth @ Log Phase	Gene	Locus	Log2 Fold Change	Adjusted P-value
1	dnaA	MAB_0001	-11.159	7.63e-44
2	pheS	MAB_2334	-10.2843	6.26e-30
3	rplB	MAB_3817c	-10.2987	6.26e-30
4	hisS	MAB_2872c	-11.0109	5.29e-42
5	secY	MAB_3784c	-11.2716	8.55e-47
6	rplC	MAB_3820c	-9.72357	3.23e-23
7	aspS	MAB_2865c	-11.011	6.58e-42
8	gyrB	MAB_0006	-11.6884	3.37e-54
9	rpoA	MAB_3770c	-9.61806	2.33e-22
10	rpoB	MAB_3869c	-11.8216	6.58e-56
11	pheT	MAB_2335	-11.8219	4.35e-57
12	infA	MAB_3774c	-8.43198	7.82e-13
13	rpsC	MAB_3814c	-10.1874	6.41e-27
14	rplF	MAB_3797c	-8.77402	1.29e-14
15	alaS	MAB_2851c	-11.6843	2.49e-54
16	leuS	MAB_4923c	-12.4449	1.54e-69
17	serS	MAB_0153	-11.1903	1.73e-45
18	rplD	MAB_3819c	-8.20163	2.92e-11
19	gyrA	MAB_0019	-11.7652	8.32e-56
20	metK	MAB_2820c	-10.4013	4.2e-31
21	ftsY	MAB_3241c	-9.78044	1.14e-23
22	thrS	MAB_2898c	-11.7666	5.78e-57
		Minimum	-12.4449	1.54e-69
		Maximum	-8.04826	8.67e-10
		Cut-off	-8	9e-10

## Sheet: Dataset S5B
Dataset S5B: Determination of MABS and MABR Unique Essential Genes Following Additional Growth
		Monte Carlo data for Rough Library Grown to Mid-log			Monte Carlo data for Smooth Library Grown to Mid-log
Gene locus	Intial Library Essentiality	Log2 Fold Change	Adjusted P-value	Rough Essential after growth?	id	Log2 Fold Change	Adjusted P-value	Smooth Essential after growth?
MAB_0001	Essential in Both Libraries	-8.63326	3.81e-33	NA	MAB_0001	-11.159	7.63e-44	NA
MAB_0002	Essential in Both Libraries	-9.8073	1.65e-21	NA	MAB_0002	-9.9037	1.1e-26	NA
MAB_0003	Not Essential	-0.801044	0.400624	Not Essential	MAB_0003	0.148873	0.873939	Not Essential
MAB_0004	Not Essential	-4.37862	3.14e-08	Not Essential	MAB_0004	-1.02724	0.249258	Not Essential
MAB_0005	Ambigious Essentiality	-7.48024	2.04e-08	NA	MAB_0005	-7.62255	5.02e-09	NA
MAB_0006	Essential in Both Libraries	-11.3583	7.67e-43	NA	MAB_0006	-11.6884	3.37e-54	NA
MAB_0007	Not Essential	2.33567	0.00126208	Not Essential	MAB_0007	1.21839	0.103264	Not Essential
MAB_0008	Not Essential	0.49532	0.771841	Not Essential	MAB_0008	-0.792044	0.614192	Not Essential
MAB_0009	Not Essential	-0.582494	0.680921	Not Essential	MAB_0009	0.813201	0.533168	Not Essential
MAB_0010c	Not Essential	0.990553	0.341051	Not Essential	MAB_0010c	1.96542	0.019574	Not Essential
MAB_0011c	Not Essential	1.39219	0.117921	Not Essential	MAB_0011c	0.185966	0.86029	Not Essential
MAB_0012c	Not Essential	2.03558	0.0564732	Not Essential	MAB_0012c	2.43035	0.0123391	Not Essential
MAB_0013c	Not Essential	-0.0176438	0.9885	Not Essential	MAB_0013c	1.69982	0.0422829	Not Essential
MAB_0014	Not Essential	1.42466	0.298414	Not Essential	MAB_0014	0.701943	0.638577	Not Essential
MAB_0015	Not Essential	4.24145	0.000203845	Not Essential	MAB_0015	2.97479	0.00928436	Not Essential
MAB_0016	Not Essential	1.75466	0.00505552	Not Essential	MAB_0016	2.55186	6.47e-07	Not Essential
MAB_0017	Not Essential	3.17623	0.0158856	Not Essential	MAB_0017	2.87606	0.0240466	Not Essential
MAB_0018c	Not Essential	2.68652	0.00546504	Not Essential	MAB_0018c	2.81474	0.00135398	Not Essential
MAB_0019	Essential in Both Libraries	-11.4263	2.44e-45	NA	MAB_0019	-11.7652	8.32e-56	NA
MAB_0020	Not Essential	0.553704	0.69211	Not Essential	MAB_0020	0.873024	0.500955	Not Essential
MAB_0022c	Not Essential	2.57214	0.000979275	Not Essential	MAB_0022c	2.34315	0.000935326	Not Essential
MAB_0023	Not Essential	1.69206	0.0312765	Not Essential	MAB_0023	1.88999	0.00723132	Not Essential
MAB_0024c	Not Essential	-6.73112	1.46e-06	Not Essential	MAB_0024c	0.152631	0.934159	Not Essential
MAB_0025	Not Essential	1.43118	0.280116	Not Essential	MAB_0025	1.70174	0.172998	Not Essential
MAB_0026	Not Essential	2.03713	0.0289446	Not Essential	MAB_0026	1.71298	0.0596047	Not Essential
MAB_0027c	Not Essential	0.669973	0.579977	Not Essential	MAB_0027c	1.75231	0.0824154	Not Essential
MAB_0028c	Not Essential	0.25827	0.894502	Not Essential	MAB_0028c	1.03026	0.519591	Not Essential
MAB_0029c	Not Essential	-0.159423	0.930011	Not Essential	MAB_0029c	-5.32623	8.61e-06	Not Essential
MAB_0030	Not Essential	-0.876981	0.286138	Not Essential	MAB_0030	-0.910153	0.256055	Not Essential
MAB_0031	Not Essential	1.89966	0.0941251	Not Essential	MAB_0031	1.9623	0.0603527	Not Essential
MAB_0032	Not Essential	-5.42146	2.1e-07	Not Essential	MAB_0032	-3.954	0.000102205	Not Essential
MAB_0033c	Essential in Both Libraries	-7.69551	5.02e-27	NA	MAB_0033c	-1.56219	0.0197976	NA
MAB_0034c	Essential in Rough Library	-9.2404	7.2e-26	NA	MAB_0034c	-2.34769	0.00254698	Not Essential
MAB_0035c	Not Essential	1.10858	0.193725	Not Essential	MAB_0035c	1.21989	0.0947498	Not Essential
MAB_0036c	Not Essential	0.721538	0.430961	Not Essential	MAB_0036c	0.985892	0.215648	Not Essential
MAB_0037c	Not Essential	-0.00218114	0.998169	Not Essential	MAB_0037c	0.545483	0.55458	Not Essential
MAB_0038c	Not Essential	2.94637	0.00104824	Not Essential	MAB_0038c	2.90805	0.000587292	Not Essential
MAB_0039c	Not Essential	0.887124	0.195175	Not Essential	MAB_0039c	0.321296	0.657317	Not Essential
MAB_0042	Not Essential	1.42773	0.153183	Not Essential	MAB_0042	1.10275	0.245268	Not Essential
MAB_0043	Not Essential	0.715559	0.372507	Not Essential	MAB_0043	1.10244	0.102199	Not Essential
MAB_0044	Not Essential	3.02011	0.00206302	Not Essential	MAB_0044	-0.686242	0.554831	Not Essential
MAB_0045	Not Essential	1.93967	0.181449	Not Essential	MAB_0045	1.71118	0.207544	Not Essential
MAB_0046	Not Essential	-1.98173	0.202024	Not Essential	MAB_0046	-0.983579	0.565299	Not Essential
MAB_0047	Not Essential	0.204745	0.84899	Not Essential	MAB_0047	-0.530476	0.58465	Not Essential
MAB_0048	Not Essential	3.35995	0.0094038	Not Essential	MAB_0048	-0.12776	0.938343	Not Essential
MAB_0049	Not Essential	0.825956	0.583783	Not Essential	MAB_0049	-0.53538	0.72713	Not Essential
MAB_0050c	Not Essential	-2.00119	0.142794	Not Essential	MAB_0050c	-0.0962075	0.951974	Not Essential
MAB_0051	Not Essential	0.350079	0.768228	Not Essential	MAB_0051	0.451619	0.68221	Not Essential
MAB_0052	Not Essential	-1.82946	0.106607	Not Essential	MAB_0052	-1.40835	0.210455	Not Essential
MAB_0053c	Not Essential	-1.77069	0.0601223	Not Essential	MAB_0053c	0.16056	0.886591	Not Essential
MAB_0054c	Not Essential	1.00524	0.439919	Not Essential	MAB_0054c	0.256088	0.853036	Not Essential
MAB_0055c	Not Essential	-1.27964	0.21757	Not Essential	MAB_0055c	0.303825	0.781547	Not Essential
MAB_0056c	Not Essential	-0.956156	0.0744716	Not Essential	MAB_0056c	-0.44137	0.375894	Not Essential
MAB_0057	Not Essential	0.586442	0.703271	Not Essential	MAB_0057	0.17812	0.910887	Not Essential
MAB_0058c	Not Essential	-0.213537	0.878284	Not Essential	MAB_0058c	1.97559	0.0522831	Not Essential
MAB_0059c	Not Essential	-2.75391	0.0533672	Not Essential	MAB_0059c	-1.38521	0.365338	Not Essential
MAB_0060	Not Essential	-1.43787	0.281051	Not Essential	MAB_0060	-0.20956	0.890115	Not Essential
MAB_0061	Not Essential	-0.213892	0.823768	Not Essential	MAB_0061	1.58727	0.017629	Not Essential
MAB_0062	Not Essential	2.09185	0.00255318	Not Essential	MAB_0062	1.64287	0.00859722	Not Essential
MAB_0063c	Not Essential	-0.830898	0.555412	Not Essential	MAB_0063c	-1.01728	0.423037	Not Essential
MAB_0064c	Not Essential	1.05955	0.248014	Not Essential	MAB_0064c	0.696939	0.454191	Not Essential
MAB_0065c	Not Essential	2.33048	0.00378718	Not Essential	MAB_0065c	1.83694	0.0162338	Not Essential
MAB_0066c	Not Essential	2.44065	0.025073	Not Essential	MAB_0066c	1.04879	0.378018	Not Essential
MAB_0067	Not Essential	-1.00703	0.359528	Not Essential	MAB_0067	1.59541	0.0962283	Not Essential
MAB_0068	Not Essential	0.329004	0.837139	Not Essential	MAB_0068	0.130866	0.929265	Not Essential
MAB_0069	Not Essential	-1.1846	0.26367	Not Essential	MAB_0069	0.591585	0.584362	Not Essential
MAB_0070	Not Essential	0.872665	0.513304	Not Essential	MAB_0070	1.4081	0.216305	Not Essential
MAB_0071c	Not Essential	0.212007	0.880699	Not Essential	MAB_0071c	-0.54174	0.662346	Not Essential
MAB_0072c	Not Essential	-1.96702	0.0692704	Not Essential	MAB_0072c	0.333283	0.792487	Not Essential
MAB_0073c	Not Essential	-0.126115	0.93428	Not Essential	MAB_0073c	0.872945	0.472319	Not Essential
MAB_0074c	Not Essential	0.227822	0.808829	Not Essential	MAB_0074c	-0.717774	0.352314	Not Essential
MAB_0075	Not Essential	1.98865	0.0244741	Not Essential	MAB_0075	1.50185	0.0681524	Not Essential
MAB_0076	Not Essential	0.945977	0.410175	Not Essential	MAB_0076	2.01783	0.0330517	Not Essential
MAB_0077	Not Essential	0.362591	0.806215	Not Essential	MAB_0077	1.27502	0.293582	Not Essential
MAB_0078	Not Essential	2.33455	0.0019967	Not Essential	MAB_0078	0.11784	0.895234	Not Essential
MAB_0079c	Not Essential	-0.876981	0.286138	Not Essential	MAB_0079c	-0.910153	0.256055	Not Essential
MAB_0080c	Not Essential	-1.00404	0.171255	Not Essential	MAB_0080c	0.718716	0.298953	Not Essential
MAB_0081	Not Essential	0.254291	0.77601	Not Essential	MAB_0081	1.41659	0.0194077	Not Essential
MAB_0082c	Not Essential	-2.61967	0.0055109	Not Essential	MAB_0082c	-1.59058	0.105953	Not Essential
MAB_0083	Not Essential	-0.0226165	0.988106	Not Essential	MAB_0083	0.481107	0.702278	Not Essential
MAB_0084	Not Essential	0.860734	0.293643	Not Essential	MAB_0084	1.04982	0.15679	Not Essential
MAB_0085c	Not Essential	1.88912	0.158399	Not Essential	MAB_0085c	-0.274885	0.855303	Not Essential
MAB_0086	Not Essential	-0.258808	0.843176	Not Essential	MAB_0086	-0.88489	0.422841	Not Essential
MAB_0087c	Not Essential	-0.65007	0.475077	Not Essential	MAB_0087c	0.188151	0.840493	Not Essential
MAB_0088c	Not Essential	-0.6476	0.555412	Not Essential	MAB_0088c	-2.10251	0.0174513	Not Essential
MAB_0089c	Not Essential	0.846134	0.478662	Not Essential	MAB_0089c	1.48669	0.149281	Not Essential
MAB_0090c	Not Essential	1.40749	0.238441	Not Essential	MAB_0090c	0.283759	0.832123	Not Essential
MAB_0091	Not Essential	0.375658	0.601589	Not Essential	MAB_0091	0.0411913	0.951179	Not Essential
MAB_0092	Not Essential	-1.82786	0.0403616	Not Essential	MAB_0092	-0.049912	0.964821	Not Essential
MAB_0093	Not Essential	1.65058	0.0479836	Not Essential	MAB_0093	1.07816	0.180979	Not Essential
MAB_0094c	Not Essential	-1.47366	0.270832	Not Essential	MAB_0094c	-0.0477493	0.974967	Not Essential
MAB_0095	Not Essential	-0.876981	0.286138	Not Essential	MAB_0095	-0.910153	0.256055	Not Essential
MAB_0096	Not Essential	1.99176	0.0263248	Not Essential	MAB_0096	1.72251	0.0437214	Not Essential
MAB_0097	Not Essential	-0.543322	0.619036	Not Essential	MAB_0097	0.235427	0.8291	Not Essential
MAB_0098	Not Essential	2.08598	0.0975848	Not Essential	MAB_0098	1.24304	0.350423	Not Essential
MAB_0099	Not Essential	0.276339	0.727552	Not Essential	MAB_0099	0.587199	0.349246	Not Essential
MAB_0100	Not Essential	-1.02629	0.286138	Not Essential	MAB_0100	0.118904	0.909481	Not Essential
MAB_0101	Not Essential	-2.21891	0.00186027	Not Essential	MAB_0101	-2.24453	0.000673253	Not Essential
MAB_0102	Not Essential	-0.135004	0.941748	Not Essential	MAB_0102	1.59762	0.233207	Not Essential
MAB_0103	Not Essential	0.699151	0.374251	Not Essential	MAB_0103	0.218786	0.763903	Not Essential
MAB_0104	Not Essential	-0.375889	0.75542	Not Essential	MAB_0104	2.89714	0.000862435	Not Essential
MAB_0105c	Not Essential	0.621108	0.518469	Not Essential	MAB_0105c	0.181444	0.853182	Not Essential
MAB_0106c	Not Essential	0.626949	0.495918	Not Essential	MAB_0106c	0.876721	0.28535	Not Essential
MAB_0107c	Not Essential	0.622509	0.626654	Not Essential	MAB_0107c	-2.70157	0.00808765	Not Essential
MAB_0108c	Not Essential	-0.876981	0.286138	Not Essential	MAB_0108c	-0.910153	0.256055	Not Essential
MAB_0109c	Not Essential	-1.64796	0.19278	Not Essential	MAB_0109c	-0.733543	0.597953	Not Essential
MAB_0110c	Not Essential	0.340664	0.81317	Not Essential	MAB_0110c	0.750069	0.566073	Not Essential
MAB_0111c	Not Essential	0.682901	0.613691	Not Essential	MAB_0111c	0.634518	0.639453	Not Essential
MAB_0112	Not Essential	-0.124877	0.93594	Not Essential	MAB_0112	0.968241	0.429724	Not Essential
MAB_0113	Not Essential	-0.873582	0.484946	Not Essential	MAB_0113	1.09095	0.34907	Not Essential
MAB_0114	Not Essential	2.37289	0.00495196	Not Essential	MAB_0114	2.08228	0.00854293	Not Essential
MAB_0115c	Not Essential	-2.2117	0.0592546	Not Essential	MAB_0115c	-6.36965	1.87e-10	Not Essential
MAB_0116	Not Essential	-0.237485	0.895916	Not Essential	MAB_0116	0.958737	0.52734	Not Essential
MAB_0117c	Not Essential	0.990542	0.444091	Not Essential	MAB_0117c	0.335306	0.80914	Not Essential
MAB_0118c	Essential in Both Libraries	-9.52402	1.61e-19	NA	MAB_0118c	-9.87656	3.03e-24	NA
MAB_0119c	Not Essential	3.47345	0.0137598	Not Essential	MAB_0119c	2.94435	0.0411113	Not Essential
MAB_0120	Not Essential	2.11919	0.0220863	Not Essential	MAB_0120	2.94572	0.000256951	Not Essential
MAB_0121	Not Essential	2.06428	0.12507	Not Essential	MAB_0121	1.97016	0.138285	Not Essential
MAB_0122	Not Essential	0.47731	0.613691	Not Essential	MAB_0122	-0.28938	0.739155	Not Essential
MAB_0123	Not Essential	1.4292	0.166025	Not Essential	MAB_0123	1.96914	0.025827	Not Essential
MAB_0124	Not Essential	0.966415	0.352588	Not Essential	MAB_0124	1.36803	0.147831	Not Essential
MAB_0125c	Not Essential	0.418883	0.720925	Not Essential	MAB_0125c	0.0997244	0.930857	Not Essential
MAB_0126c	Not Essential	0.578641	0.662708	Not Essential	MAB_0126c	-0.0806	0.951179	Not Essential
MAB_0127c	Not Essential	2.05808	0.0465642	Not Essential	MAB_0127c	1.47231	0.147364	Not Essential
MAB_0128c	Not Essential	1.08382	0.227673	Not Essential	MAB_0128c	1.76476	0.0166401	Not Essential
MAB_0129c	Not Essential	1.65384	0.12507	Not Essential	MAB_0129c	0.752653	0.513352	Not Essential
MAB_0130	Not Essential	0.142522	0.918826	Not Essential	MAB_0130	1.55468	0.118913	Not Essential
MAB_0131c	Not Essential	0.90258	0.448244	Not Essential	MAB_0131c	1.1479	0.291326	Not Essential
MAB_0132	Essential in Rough Library	-9.66395	1.74e-20	NA	MAB_0132	-9.90302	2.67e-23	Essential @ log
MAB_0133	Not Essential	0.960624	0.505613	Not Essential	MAB_0133	1.2172	0.366591	Not Essential
MAB_0134c	Not Essential	1.39475	0.052388	Not Essential	MAB_0134c	1.10277	0.098995	Not Essential
MAB_0135	Not Essential	-1.95105	0.19272	Not Essential	MAB_0135	1.67353	0.259339	Not Essential
MAB_0136	Not Essential	0.597994	0.483951	Not Essential	MAB_0136	0.328304	0.692244	Not Essential
MAB_0137	Not Essential	3.13534	0.000495702	Not Essential	MAB_0137	0.429815	0.697849	Not Essential
MAB_0138	Not Essential	-0.675701	0.609389	Not Essential	MAB_0138	-3.70144	0.000209663	Not Essential
MAB_0139c	Not Essential	-0.744908	0.484946	Not Essential	MAB_0139c	1.04789	0.257701	Not Essential
MAB_0140c	Not Essential	1.00304	0.233786	Not Essential	MAB_0140c	0.97868	0.161885	Not Essential
MAB_0141c	Not Essential	-0.453631	0.655564	Not Essential	MAB_0141c	-0.591329	0.51671	Not Essential
MAB_0142c	Not Essential	-1.91226	0.00555166	Not Essential	MAB_0142c	-0.317088	0.670356	Not Essential
MAB_0143c	Not Essential	-0.399206	0.72778	Not Essential	MAB_0143c	0.47545	0.675965	Not Essential
MAB_0144c	Not Essential	-1.17742	0.382889	Not Essential	MAB_0144c	-1.63188	0.179239	Not Essential
MAB_0145c	Not Essential	0.487644	0.724773	Not Essential	MAB_0145c	1.84357	0.0957057	Not Essential
MAB_0146	Not Essential	-1.22002	0.287791	Not Essential	MAB_0146	1.63581	0.117745	Not Essential
MAB_0147c	Not Essential	2.07673	0.0785026	Not Essential	MAB_0147c	1.8992	0.112343	Not Essential
MAB_0148c	Not Essential	1.3027	0.192398	Not Essential	MAB_0148c	1.3093	0.168794	Not Essential
MAB_0149c	Not Essential	1.3784	0.321653	Not Essential	MAB_0149c	3.7245	0.00198428	Not Essential
MAB_0150c	Not Essential	1.19382	0.418837	Not Essential	MAB_0150c	-0.0206196	0.990257	Not Essential
MAB_0151c	Not Essential	0.194128	0.866753	Not Essential	MAB_0151c	-3.32527	3.24e-06	Not Essential
MAB_0152	Not Essential	-0.422769	0.806134	Not Essential	MAB_0152	-2.83214	0.025058	Not Essential
MAB_0153	Essential in Both Libraries	-10.8253	2.51e-34	NA	MAB_0153	-11.1903	1.73e-45	NA
MAB_0154	Not Essential	1.05647	0.330623	Not Essential	MAB_0154	1.3489	0.184428	Not Essential
MAB_0155	Not Essential	0.412519	0.744121	Not Essential	MAB_0155	0.149162	0.905306	Not Essential
MAB_0156c	Not Essential	2.60526	3.24e-05	Not Essential	MAB_0156c	1.52435	0.0102717	Not Essential
MAB_0157	Not Essential	0.837239	0.524053	Not Essential	MAB_0157	2.48649	0.0223899	Not Essential
MAB_0158c	Not Essential	0.162292	0.93101	Not Essential	MAB_0158c	0.820492	0.617767	Not Essential
MAB_0159	Not Essential	1.03503	0.390779	Not Essential	MAB_0159	1.38748	0.22073	Not Essential
MAB_0160	Not Essential	0.534396	0.763581	Not Essential	MAB_0160	-1.38839	0.357254	Not Essential
MAB_0161	Not Essential	-0.378749	0.774315	Not Essential	MAB_0161	0.417172	0.74447	Not Essential
MAB_0162c	Not Essential	-1.87476	0.0882449	Not Essential	MAB_0162c	0.63946	0.585621	Not Essential
MAB_0163c	Not Essential	-0.226438	0.872256	Not Essential	MAB_0163c	0.465048	0.715004	Not Essential
MAB_0164	Not Essential	2.12757	0.0158414	Not Essential	MAB_0164	1.73601	0.0352009	Not Essential
MAB_0165	Not Essential	0.311594	0.82605	Not Essential	MAB_0165	-1.1002	0.346123	Not Essential
MAB_0166	Not Essential	0.609043	0.621506	Not Essential	MAB_0166	0.694572	0.553815	Not Essential
MAB_0167	Not Essential	2.83916	0.00119082	Not Essential	MAB_0167	-0.519096	0.631245	Not Essential
MAB_0168c	Not Essential	3.13507	3e-05	Not Essential	MAB_0168c	1.98476	0.00642414	Not Essential
MAB_0169c	Not Essential	1.31514	0.372305	Not Essential	MAB_0169c	-1.55448	0.265499	Not Essential
MAB_0170	Essential in Both Libraries	-11.2218	4.67e-42	NA	MAB_0170	-11.5812	4.06e-53	NA
MAB_0171	Essential in Both Libraries	-9.66651	6.61e-43	NA	MAB_0171	-11.4998	7.31e-52	NA
MAB_0172	Not Essential	1.06094	0.510684	Not Essential	MAB_0172	-5.55416	8.12e-06	Not Essential
MAB_0173	Essential in Both Libraries	-9.98764	6.03e-26	NA	MAB_0173	-10.3507	1.1e-30	NA
MAB_0174	Essential in Smooth Library	-7.59524	7.89e-41	Not Essential	MAB_0174	-7.17402	1.38e-44	NA
MAB_0175	Not Essential	1.28573	0.135585	Not Essential	MAB_0175	1.10886	0.153672	Not Essential
MAB_0176	Not Essential	1.45287	0.107927	Not Essential	MAB_0176	0.0876115	0.927634	Not Essential
MAB_0177	Not Essential	1.47894	0.0752626	Not Essential	MAB_0177	0.735456	0.368055	Not Essential
MAB_0178	Not Essential	-6.39983	9.33e-14	Not Essential	MAB_0178	-1.01347	0.289467	Not Essential
MAB_0179	Essential in Both Libraries	-10.5032	1.69e-31	NA	MAB_0179	-10.8717	6.03e-37	NA
MAB_0180	Essential in Both Libraries	-12.2301	2.5e-60	NA	MAB_0180	-12.6794	5.26e-76	NA
MAB_0181	Essential in Both Libraries	-10.5077	9.83e-31	NA	MAB_0181	-10.8561	8.11e-39	NA
MAB_0182c	Not Essential	1.08446	0.475077	Not Essential	MAB_0182c	2.52579	0.0606721	Not Essential
MAB_0183c	Not Essential	1.64544	0.0738945	Not Essential	MAB_0183c	2.21057	0.00747467	Not Essential
MAB_0184c	Not Essential	2.42122	0.0611585	Not Essential	MAB_0184c	-2.04936	0.101874	Not Essential
MAB_0185c	Essential in Rough Library	-11.7696	6.15e-52	NA	MAB_0185c	-5.56273	1.43e-32	Not Essential
MAB_0186c	Not Essential	-5.22291	1.96e-20	Not Essential	MAB_0186c	-4.08229	2.25e-17	Not Essential
MAB_0187	Not Essential	2.24569	0.0257284	Not Essential	MAB_0187	2.1633	0.0266444	Not Essential
MAB_0188c	Not Essential	-0.608766	0.746696	Not Essential	MAB_0188c	-1.06892	0.543624	Not Essential
MAB_0189c	Not Essential	-5.17398	3.67e-17	Not Essential	MAB_0189c	-5.04861	3.1e-20	Not Essential
MAB_0190c	Essential in Both Libraries	-11.178	3.45e-40	NA	MAB_0190c	-11.5098	2.34e-50	NA
MAB_0191c	Essential in Both Libraries	-9.30327	2.16e-18	NA	MAB_0191c	-9.73859	9.86e-23	NA
MAB_0192c	Not Essential	-6.22474	1.09e-15	Not Essential	MAB_0192c	-4.63726	8.23e-11	Not Essential
MAB_0193c	Ambigious Essentiality	-4.9841	3.07e-06	NA	MAB_0193c	-9.12591	3.44e-17	NA
MAB_0194	Not Essential	1.3405	0.260636	Not Essential	MAB_0194	0.60699	0.636357	Not Essential
MAB_0195c	Not Essential	-1.86322	0.111926	Not Essential	MAB_0195c	-1.71496	0.125911	Not Essential
MAB_0196c	Not Essential	1.44706	0.066121	Not Essential	MAB_0196c	1.21	0.101192	Not Essential
MAB_0197	Not Essential	3.01205	0.00417575	Not Essential	MAB_0197	2.55778	0.01349	Not Essential
MAB_0198	Not Essential	0.0292092	0.987616	Not Essential	MAB_0198	0.846356	0.566327	Not Essential
MAB_0199	Not Essential	0.991874	0.330518	Not Essential	MAB_0199	-0.337426	0.747026	Not Essential
MAB_0200c	Not Essential	-0.15826	0.911443	Not Essential	MAB_0200c	0.812418	0.483333	Not Essential
MAB_0201c	Essential in Both Libraries	-9.53262	3.42e-20	NA	MAB_0201c	-9.83828	6.18e-24	NA
MAB_0202c	Ambigious Essentiality	-9.78063	8.33e-23	NA	MAB_0202c	-10.1806	4.97e-28	NA
MAB_0203c	Essential in Both Libraries	-9.94147	1.21e-23	NA	MAB_0203c	-10.2068	4.83e-28	NA
MAB_0204c	Not Essential	-5.92117	6.44e-05	Not Essential	MAB_0204c	-6.22732	1.12e-05	Not Essential
MAB_0205c	Not Essential	-4.60502	5.06e-16	Not Essential	MAB_0205c	-4.86475	3.19e-22	Not Essential
MAB_0206	Not Essential	0.529403	0.614495	Not Essential	MAB_0206	-0.957964	0.311765	Not Essential
MAB_0207c	Not Essential	-1.60169	0.0922222	Not Essential	MAB_0207c	-1.0249	0.266099	Not Essential
MAB_0208	Not Essential	1.41562	0.260796	Not Essential	MAB_0208	1.14105	0.339135	Not Essential
MAB_0209	Not Essential	1.31504	0.0250766	Not Essential	MAB_0209	1.48503	0.00217741	Not Essential
MAB_0210	Essential in Both Libraries	-10.8978	1.87e-37	NA	MAB_0210	-11.2494	2.57e-46	NA
MAB_0211	Not Essential	1.289	0.33821	Not Essential	MAB_0211	0.649676	0.65485	Not Essential
MAB_0212	Not Essential	0.13043	0.921365	Not Essential	MAB_0212	-0.0605698	0.95807	Not Essential
MAB_0213c	Not Essential	0.287762	0.806664	Not Essential	MAB_0213c	-0.125906	0.905306	Not Essential
MAB_0214c	Not Essential	1.48768	0.199226	Not Essential	MAB_0214c	-1.34638	0.231787	Not Essential
MAB_0215	Not Essential	0.851239	0.540747	Not Essential	MAB_0215	0.571221	0.684077	Not Essential
MAB_0216	Not Essential	0.973954	0.530313	Not Essential	MAB_0216	-2.33652	0.0746866	Not Essential
MAB_0217c	Not Essential	0.171594	0.860359	Not Essential	MAB_0217c	-0.663183	0.361544	Not Essential
MAB_0218c	Not Essential	-0.0745805	0.960668	Not Essential	MAB_0218c	2.03899	0.0423922	Not Essential
MAB_0219	Not Essential	0.203656	0.853818	Not Essential	MAB_0219	0.623197	0.451865	Not Essential
MAB_0220c	Not Essential	0.298797	0.773846	Not Essential	MAB_0220c	1.1534	0.138285	Not Essential
MAB_0221c	Not Essential	1.16986	0.217242	Not Essential	MAB_0221c	2.11264	0.00622441	Not Essential
MAB_0222c	Essential in Both Libraries	-9.23013	6.41e-18	NA	MAB_0222c	-9.43687	1.68e-19	NA
MAB_0223	Not Essential	-2.36921	0.116594	Not Essential	MAB_0223	-4.14942	0.00262539	Not Essential
MAB_0224	Not Essential	-1.82019	0.245307	Not Essential	MAB_0224	-0.560104	0.756644	Not Essential
MAB_0225	Not Essential	-4.86395	0.000231954	Not Essential	MAB_0225	-2.15187	0.138285	Not Essential
MAB_0226	Not Essential	-1.72096	0.0572075	Not Essential	MAB_0226	-1.77093	0.0324808	Not Essential
MAB_0227	Not Essential	-5.6513	3.71e-08	Not Essential	MAB_0227	-9.28571	1.63e-18	Essential @ log
MAB_0228	Not Essential	-5.8145	6.23e-05	Not Essential	MAB_0228	-6.12236	1.52e-05	Not Essential
MAB_0229	Essential in Rough Library	-8.61639	1.34e-12	NA	MAB_0229	-8.71616	1.2e-14	Essential @ log
MAB_0230	Not Essential	-5.16165	2.64e-14	Not Essential	MAB_0230	-7.35534	3.04e-34	Not Essential
MAB_0231	Not Essential	-6.17736	3.09e-08	Not Essential	MAB_0231	-2.00689	0.089709	Not Essential
MAB_0232	Not Essential	-2.65937	0.0197294	Not Essential	MAB_0232	-6.04769	5.97e-10	Not Essential
MAB_0233	Not Essential	-2.87953	9.23e-10	Not Essential	MAB_0233	-1.49639	0.000164829	Not Essential
MAB_0234	Not Essential	-0.56452	0.680921	Not Essential	MAB_0234	-5.41656	1.96e-08	Not Essential
MAB_0235	Not Essential	-2.04348	0.00950712	Not Essential	MAB_0235	-2.01353	0.00438085	Not Essential
MAB_0236	Not Essential	-6.71197	1.27e-06	Not Essential	MAB_0236	-5.20572	0.000124982	Not Essential
MAB_0237	Not Essential	2.79599	0.0129537	Not Essential	MAB_0237	1.06413	0.413244	Not Essential
MAB_0238	Not Essential	-1.07227	0.390845	Not Essential	MAB_0238	0.771117	0.525481	Not Essential
MAB_0239	Not Essential	-0.591618	0.679277	Not Essential	MAB_0239	-1.48468	0.207096	Not Essential
MAB_0240	Not Essential	-0.105247	0.926941	Not Essential	MAB_0240	0.128999	0.890115	Not Essential
MAB_0241	Not Essential	-1.23245	0.226352	Not Essential	MAB_0241	-0.887122	0.35485	Not Essential
MAB_0242	Not Essential	-3.12808	0.0274864	Not Essential	MAB_0242	1.1505	0.463784	Not Essential
MAB_0243	Not Essential	0.0695115	0.937497	Not Essential	MAB_0243	-0.833637	0.200356	Not Essential
MAB_0244	Not Essential	0.899385	0.378323	Not Essential	MAB_0244	0.576942	0.566327	Not Essential
MAB_0245c	Not Essential	1.9056	0.121312	Not Essential	MAB_0245c	1.97584	0.112409	Not Essential
MAB_0246	Not Essential	0.475325	0.80143	Not Essential	MAB_0246	2.71578	0.0616496	Not Essential
MAB_0247c	Not Essential	1.85695	0.13957	Not Essential	MAB_0247c	1.46043	0.260847	Not Essential
MAB_0248c	Not Essential	0.821445	0.535455	Not Essential	MAB_0248c	0.0353072	0.979353	Not Essential
MAB_0249	Not Essential	-0.165006	0.926941	Not Essential	MAB_0249	0.991444	0.496223	Not Essential
MAB_0250	Not Essential	-0.78955	0.383091	Not Essential	MAB_0250	1.50312	0.0454072	Not Essential
MAB_0251	Not Essential	-1.35034	0.395063	Not Essential	MAB_0251	-1.79986	0.228711	Not Essential
MAB_0252	Not Essential	0.286219	0.743452	Not Essential	MAB_0252	0.915812	0.189545	Not Essential
MAB_0253	Not Essential	0.179117	0.920424	Not Essential	MAB_0253	-0.465441	0.7675	Not Essential
MAB_0254c	Not Essential	2.70878	0.00129679	Not Essential	MAB_0254c	0.614447	0.536814	Not Essential
MAB_0255	Not Essential	1.51249	0.0946355	Not Essential	MAB_0255	-2.17386	0.00511956	Not Essential
MAB_0256c	Not Essential	-2.98962	0.000549403	Not Essential	MAB_0256c	0.183069	0.866983	Not Essential
MAB_0257c	Not Essential	-6.87781	1.2e-06	Not Essential	MAB_0257c	-7.07667	1.74e-07	Not Essential
MAB_0258c	Not Essential	-0.686051	0.41823	Not Essential	MAB_0258c	0.157499	0.852297	Not Essential
MAB_0259c	Not Essential	1.28167	0.313812	Not Essential	MAB_0259c	-0.704824	0.602519	Not Essential
MAB_0260	Not Essential	-3.87781	5.01e-05	Not Essential	MAB_0260	-1.16103	0.285699	Not Essential
MAB_0261	Not Essential	0.286897	0.798621	Not Essential	MAB_0261	0.575368	0.539985	Not Essential
MAB_0262	Not Essential	-1.17231	0.249696	Not Essential	MAB_0262	-1.67226	0.0486598	Not Essential
MAB_0263	Not Essential	1.26049	0.232671	Not Essential	MAB_0263	0.207279	0.865127	Not Essential
MAB_0264	Not Essential	-1.37684	0.219877	Not Essential	MAB_0264	0.249112	0.840501	Not Essential
MAB_0265	Not Essential	0.203415	0.889839	Not Essential	MAB_0265	0.572764	0.654075	Not Essential
MAB_0266c	Essential in Both Libraries	-9.56377	4.47e-20	NA	MAB_0266c	-9.72154	3.48e-24	NA
MAB_0267	Not Essential	-2.65443	0.0364952	Not Essential	MAB_0267	-0.928187	0.523111	Not Essential
MAB_0268	Not Essential	-6.9818	9.69e-07	Not Essential	MAB_0268	-7.07382	1.72e-07	Not Essential
MAB_0269c	Not Essential	-0.327383	0.856625	Not Essential	MAB_0269c	0.553171	0.747026	Not Essential
MAB_0270c	Not Essential	0.223592	0.913311	Not Essential	MAB_0270c	1.91818	0.223793	Not Essential
MAB_0271	Not Essential	1.64314	0.0835049	Not Essential	MAB_0271	1.8845	0.0233831	Not Essential
MAB_0272	Not Essential	1.42488	0.071604	Not Essential	MAB_0272	0.351443	0.67816	Not Essential
MAB_0273c	Not Essential	2.29672	0.0692704	Not Essential	MAB_0273c	-0.309851	0.840501	Not Essential
MAB_0274c	Not Essential	-0.816774	0.583084	Not Essential	MAB_0274c	-2.31218	0.067598	Not Essential
MAB_0275	Not Essential	-0.113217	0.93101	Not Essential	MAB_0275	0.929636	0.353396	Not Essential
MAB_0276	Not Essential	-1.89248	0.034508	Not Essential	MAB_0276	0.945741	0.31268	Not Essential
MAB_0277c	Not Essential	0.852137	0.381437	Not Essential	MAB_0277c	0.788262	0.391659	Not Essential
MAB_0278c	Not Essential	-1.13071	0.222829	Not Essential	MAB_0278c	0.228822	0.82164	Not Essential
MAB_0279c	Not Essential	-0.831236	0.410175	Not Essential	MAB_0279c	-0.795261	0.392438	Not Essential
MAB_0280	Not Essential	-0.787653	0.403426	Not Essential	MAB_0280	1.27231	0.118258	Not Essential
MAB_0281	Not Essential	0.18457	0.856831	Not Essential	MAB_0281	-0.129269	0.889266	Not Essential
MAB_0282	Not Essential	-0.152734	0.926941	Not Essential	MAB_0282	0.746134	0.606776	Not Essential
MAB_0283c	Not Essential	-1.09817	0.412406	Not Essential	MAB_0283c	0.621758	0.655469	Not Essential
MAB_0284c	Not Essential	2.61413	0.00150962	Not Essential	MAB_0284c	0.58722	0.521329	Not Essential
MAB_0285	Not Essential	-3.45893	8.82e-06	Not Essential	MAB_0285	-5.03562	2.45e-14	Not Essential
MAB_0286	Not Essential	-5.45162	1.47e-06	Not Essential	MAB_0286	-1.03972	0.432209	Not Essential
MAB_0287	Not Essential	-3.3976	3.58e-06	Not Essential	MAB_0287	-3.55601	4.82e-08	Not Essential
MAB_0288	Not Essential	-2.01661	0.0182901	Not Essential	MAB_0288	-0.871524	0.30878	Not Essential
MAB_0289	Not Essential	-0.221315	0.800338	Not Essential	MAB_0289	-0.263227	0.733185	Not Essential
MAB_0290	Not Essential	-2.35876	0.00324841	Not Essential	MAB_0290	0.696937	0.411067	Not Essential
MAB_0291	Not Essential	-0.369253	0.657709	Not Essential	MAB_0291	0.256016	0.732442	Not Essential
MAB_0292c	Not Essential	0.873064	0.362258	Not Essential	MAB_0292c	1.9366	0.0106961	Not Essential
MAB_0294	Not Essential	1.70272	0.0129073	Not Essential	MAB_0294	0.704659	0.294988	Not Essential
MAB_0295	Not Essential	-2.55888	0.00789309	Not Essential	MAB_0295	-2.05082	0.0247894	Not Essential
MAB_0296	Not Essential	-2.36508	0.023354	Not Essential	MAB_0296	-2.29193	0.0128832	Not Essential
MAB_0297	Not Essential	-3.05001	0.00124949	Not Essential	MAB_0297	-0.567549	0.606776	Not Essential
MAB_0298	Not Essential	-2.04591	0.00109099	Not Essential	MAB_0298	-1.28154	0.0209415	Not Essential
MAB_0299	Not Essential	0.327394	0.780935	Not Essential	MAB_0299	-1.37968	0.112933	Not Essential
MAB_0300c	Not Essential	-0.323717	0.830551	Not Essential	MAB_0300c	2.11201	0.0639755	Not Essential
MAB_0301	Not Essential	1.75656	0.0603525	Not Essential	MAB_0301	1.57302	0.0752827	Not Essential
MAB_0302	Not Essential	0.973817	0.286138	Not Essential	MAB_0302	1.3598	0.0913241	Not Essential
MAB_0303	Not Essential	-1.38871	0.173736	Not Essential	MAB_0303	-0.069307	0.95278	Not Essential
MAB_0304	Not Essential	0.12122	0.946599	Not Essential	MAB_0304	0.249655	0.874606	Not Essential
MAB_0305	Essential in Both Libraries	-10.6556	1.28e-32	NA	MAB_0305	-10.9369	3.94e-40	NA
MAB_0306c	Not Essential	0.980614	0.464763	Not Essential	MAB_0306c	0.877731	0.48162	Not Essential
MAB_0307c	Not Essential	1.93044	0.0786126	Not Essential	MAB_0307c	0.493219	0.68851	Not Essential
MAB_0308c	Not Essential	-0.787306	0.601589	Not Essential	MAB_0308c	0.243389	0.880452	Not Essential
MAB_0309	Not Essential	-7.71458	5.18e-27	Not Essential	MAB_0309	-5.85559	1.04e-20	Not Essential
MAB_0310c	Not Essential	0.0898454	0.926941	Not Essential	MAB_0310c	-0.455242	0.553827	Not Essential
MAB_0311c	Not Essential	0.590924	0.401081	Not Essential	MAB_0311c	-0.986965	0.0611352	Not Essential
MAB_0312c	Not Essential	-0.0581274	0.955989	Not Essential	MAB_0312c	-0.899339	0.248698	Not Essential
MAB_0313c	Not Essential	-0.631999	0.49001	Not Essential	MAB_0313c	-0.496137	0.560408	Not Essential
MAB_0314c	Not Essential	-1.18132	0.296596	Not Essential	MAB_0314c	-0.2039	0.870054	Not Essential
MAB_0315	Not Essential	-1.75982	0.0152398	Not Essential	MAB_0315	1.53976	0.0243355	Not Essential
MAB_0316	Not Essential	0.191423	0.910017	Not Essential	MAB_0316	-3.7977	0.00141102	Not Essential
MAB_0317	Not Essential	0.32671	0.845433	Not Essential	MAB_0317	-3.14025	0.0102801	Not Essential
MAB_0318c	Not Essential	2.50788	0.00492969	Not Essential	MAB_0318c	2.13075	0.0104354	Not Essential
MAB_0319	Not Essential	-2.78375	0.0748832	Not Essential	MAB_0319	-3.87038	0.00760923	Not Essential
MAB_0320	Not Essential	-3.46626	0.000688468	Not Essential	MAB_0320	-2.35271	0.0194605	Not Essential
MAB_0321c	Not Essential	-3.46346	0.0109115	Not Essential	MAB_0321c	-0.700604	0.684077	Not Essential
MAB_0322c	Not Essential	-1.54312	0.116135	Not Essential	MAB_0322c	-2.05751	0.0152508	Not Essential
MAB_0323c	Essential in Both Libraries	-9.76823	1.04e-21	NA	MAB_0323c	-9.95735	5.38e-26	NA
MAB_0324c	Essential in Both Libraries	-9.72865	6.19e-21	NA	MAB_0324c	-9.9996	4.26e-25	NA
MAB_0325c	Not Essential	0.777305	0.630403	Not Essential	MAB_0325c	-1.08046	0.484021	Not Essential
MAB_0326	Not Essential	-1.56867	0.283799	Not Essential	MAB_0326	-2.1599	0.115971	Not Essential
MAB_0327	Not Essential	-0.298181	0.830785	Not Essential	MAB_0327	0.869093	0.472839	Not Essential
MAB_0328	Not Essential	-1.28718	0.263609	Not Essential	MAB_0328	-0.199163	0.878009	Not Essential
MAB_0329	Not Essential	-0.978286	0.437518	Not Essential	MAB_0329	-2.78304	0.00434197	Not Essential
MAB_0330	Not Essential	0.11064	0.916768	Not Essential	MAB_0330	-0.193205	0.837768	Not Essential
MAB_0331c	Not Essential	-1.56529	0.338	Not Essential	MAB_0331c	-0.711514	0.704833	Not Essential
MAB_0332c	Not Essential	-0.637049	0.69468	Not Essential	MAB_0332c	3.27298	0.00890082	Not Essential
MAB_0333c	Not Essential	1.59365	0.273689	Not Essential	MAB_0333c	0.222347	0.893184	Not Essential
MAB_0334c	Not Essential	1.79945	0.194383	Not Essential	MAB_0334c	-0.808841	0.586216	Not Essential
MAB_0335	Not Essential	-2.80564	0.00630711	Not Essential	MAB_0335	-0.675595	0.566327	Not Essential
MAB_0336	Not Essential	-0.806144	0.624171	Not Essential	MAB_0336	-1.23081	0.43258	Not Essential
MAB_0337c	Essential in Rough Library	-11.031	4.84e-38	NA	MAB_0337c	-11.3074	1.81e-46	Essential @ log
MAB_0338c	Not Essential	0.172457	0.93101	Not Essential	MAB_0338c	-0.0582209	0.974911	Not Essential
MAB_0339	Not Essential	2.401	0.00176817	Not Essential	MAB_0339	1.15203	0.130452	Not Essential
MAB_0340	Not Essential	-1.48694	0.105333	Not Essential	MAB_0340	-0.982204	0.300623	Not Essential
MAB_0341	Not Essential	0.684124	0.607649	Not Essential	MAB_0341	-1.06346	0.379548	Not Essential
MAB_0342c	Not Essential	4.04879	0.000161801	Not Essential	MAB_0342c	2.45656	0.0333028	Not Essential
MAB_0343	Essential in Both Libraries	-9.9919	8.33e-25	NA	MAB_0343	-10.309	2.51e-30	NA
MAB_0344	Essential in Both Libraries	-9.24915	8.61e-17	NA	MAB_0344	-9.45631	1.04e-20	NA
MAB_0345	Not Essential	-0.0414004	0.984106	Not Essential	MAB_0345	2.16114	0.150283	Not Essential
MAB_0346	Not Essential	1.41049	0.100703	Not Essential	MAB_0346	0.523722	0.555861	Not Essential
MAB_0347	Not Essential	1.7744	0.045937	Not Essential	MAB_0347	-1.57704	0.0501063	Not Essential
MAB_0348	Not Essential	-1.69906	0.0345875	Not Essential	MAB_0348	-1.21317	0.109251	Not Essential
MAB_0349c	Not Essential	1.94945	0.12731	Not Essential	MAB_0349c	0.227927	0.879521	Not Essential
MAB_0350	Not Essential	-2.20938	0.0603525	Not Essential	MAB_0350	-2.9563	0.00582031	Not Essential
MAB_0351	Not Essential	0.0481901	0.96359	Not Essential	MAB_0351	-0.946062	0.168248	Not Essential
MAB_0352	Not Essential	-0.010092	0.994105	Not Essential	MAB_0352	-0.790854	0.452205	Not Essential
MAB_0353	Not Essential	-1.40919	0.214579	Not Essential	MAB_0353	-1.25018	0.254518	Not Essential
MAB_0354c	Not Essential	1.894	0.0761333	Not Essential	MAB_0354c	0.493071	0.691566	Not Essential
MAB_0355	Not Essential	-0.640506	0.480526	Not Essential	MAB_0355	-2.26356	0.00132146	Not Essential
MAB_0356c	Not Essential	-0.659333	0.57922	Not Essential	MAB_0356c	1.03329	0.330884	Not Essential
MAB_0357c	Not Essential	-0.721537	0.583783	Not Essential	MAB_0357c	-3.02762	0.00509611	Not Essential
MAB_0358	Not Essential	0.962969	0.402589	Not Essential	MAB_0358	0.332298	0.777713	Not Essential
MAB_0359	Not Essential	-0.620237	0.567698	Not Essential	MAB_0359	-1.1723	0.169414	Not Essential
MAB_0360	Not Essential	-0.484091	0.763929	Not Essential	MAB_0360	-1.26598	0.361031	Not Essential
MAB_0361	Not Essential	0.470894	0.71998	Not Essential	MAB_0361	1.11395	0.327875	Not Essential
MAB_0362c	Not Essential	-2.16395	0.0460331	Not Essential	MAB_0362c	-2.86803	0.0027442	Not Essential
MAB_0363c	Not Essential	-0.198326	0.860729	Not Essential	MAB_0363c	-1.04206	0.221238	Not Essential
MAB_0364c	Not Essential	-1.45372	0.115989	Not Essential	MAB_0364c	-2.82626	0.0001741	Not Essential
MAB_0365c	Not Essential	-0.124332	0.909543	Not Essential	MAB_0365c	-0.259368	0.774521	Not Essential
MAB_0366	Not Essential	-0.849707	0.362763	Not Essential	MAB_0366	0.288081	0.763671	Not Essential
MAB_0367c	Not Essential	1.33432	0.237613	Not Essential	MAB_0367c	0.816825	0.484654	Not Essential
MAB_0368	Not Essential	-0.20771	0.892346	Not Essential	MAB_0368	-2.62807	0.0121023	Not Essential
MAB_0369	Not Essential	-0.0809663	0.949326	Not Essential	MAB_0369	-2.06161	0.0117776	Not Essential
MAB_0370	Not Essential	0.662918	0.470226	Not Essential	MAB_0370	-1.91971	0.00702422	Not Essential
MAB_0371	Not Essential	-4.99745	6.57e-08	Not Essential	MAB_0371	-5.39545	1.22e-09	Not Essential
MAB_0372	Not Essential	-4.87246	1.55e-09	Not Essential	MAB_0372	-6.03145	2.99e-15	Not Essential
MAB_0373	Not Essential	0.00869529	0.99478	Not Essential	MAB_0373	-0.457266	0.664938	Not Essential
MAB_0374c	Not Essential	-0.232719	0.823428	Not Essential	MAB_0374c	1.046	0.201023	Not Essential
MAB_0375	Not Essential	-4.74729	0.000709151	Not Essential	MAB_0375	-3.58011	0.0100607	Not Essential
MAB_0376	Not Essential	-3.41874	0.00047498	Not Essential	MAB_0376	-3.88213	1.71e-05	Not Essential
MAB_0377	Not Essential	-1.79306	0.186735	Not Essential	MAB_0377	-1.71947	0.212176	Not Essential
MAB_0378	Not Essential	1.67581	0.0536646	Not Essential	MAB_0378	0.300521	0.761002	Not Essential
MAB_0379	Not Essential	-3.77539	4.19e-05	Not Essential	MAB_0379	-2.41983	0.00735633	Not Essential
MAB_0380	Not Essential	-0.165614	0.902194	Not Essential	MAB_0380	-0.250108	0.833135	Not Essential
MAB_0381	Not Essential	-8.67354	1.74e-24	Essential @ log	MAB_0381	-2.89036	0.000370486	Not Essential
MAB_0382	Not Essential	-10.3131	7.87e-28	Essential @ log	MAB_0382	-2.19162	0.0047875	Not Essential
MAB_0383c	Not Essential	-1.40412	0.356053	Not Essential	MAB_0383c	-2.50785	0.0584915	Not Essential
MAB_0384	Not Essential	-0.462479	0.727662	Not Essential	MAB_0384	-1.02542	0.383531	Not Essential
MAB_0385	Not Essential	-4.09468	4.13e-06	Not Essential	MAB_0385	-2.38096	0.0076777	Not Essential
MAB_0386c	Not Essential	-3.0226	0.00850396	Not Essential	MAB_0386c	-1.79007	0.127154	Not Essential
MAB_0387	Not Essential	1.35214	0.277954	Not Essential	MAB_0387	-1.44468	0.206816	Not Essential
MAB_0388c	Not Essential	0.792834	0.410341	Not Essential	MAB_0388c	0.236491	0.804552	Not Essential
MAB_0389c	Not Essential	1.66797	0.126065	Not Essential	MAB_0389c	0.0788455	0.951179	Not Essential
MAB_0390c	Not Essential	-1.67834	0.0460657	Not Essential	MAB_0390c	0.0953987	0.921474	Not Essential
MAB_0391c	Not Essential	-2.95848	0.00371972	Not Essential	MAB_0391c	-1.39039	0.187807	Not Essential
MAB_0392c	Not Essential	-0.00654831	0.995482	Not Essential	MAB_0392c	-1.43973	0.0703943	Not Essential
MAB_0393	Not Essential	-1.48784	0.141225	Not Essential	MAB_0393	0.511682	0.651318	Not Essential
MAB_0394c	Not Essential	-1.70169	0.0335563	Not Essential	MAB_0394c	-1.41922	0.0705157	Not Essential
MAB_0395c	Not Essential	-0.516873	0.688452	Not Essential	MAB_0395c	-3.91905	3.43e-05	Not Essential
MAB_0396c	Not Essential	1.21386	0.371277	Not Essential	MAB_0396c	0.317892	0.836205	Not Essential
MAB_0397c	Not Essential	0.268167	0.77601	Not Essential	MAB_0397c	-0.890386	0.203424	Not Essential
MAB_0398c	Not Essential	-1.80312	0.0697192	Not Essential	MAB_0398c	-1.8748	0.0420179	Not Essential
MAB_0399c	Not Essential	-2.01361	0.000463026	Not Essential	MAB_0399c	-1.24502	0.0208936	Not Essential
MAB_0400c	Not Essential	-2.74261	2.55e-07	Not Essential	MAB_0400c	-1.14967	0.0299919	Not Essential
MAB_0401	Not Essential	2.7964	0.00085858	Not Essential	MAB_0401	2.73118	0.000670843	Not Essential
MAB_0402	Not Essential	-1.07832	0.377885	Not Essential	MAB_0402	-0.684884	0.586216	Not Essential
MAB_0403	Not Essential	-0.944536	0.556195	Not Essential	MAB_0403	-3.76629	0.00254289	Not Essential
MAB_0404c	Not Essential	0.374417	0.76033	Not Essential	MAB_0404c	-0.654387	0.570075	Not Essential
MAB_0405c	Not Essential	0.868252	0.605606	Not Essential	MAB_0405c	1.87236	0.204928	Not Essential
MAB_0406c	Not Essential	-1.81428	0.0224787	Not Essential	MAB_0406c	-2.99932	1.21e-05	Not Essential
MAB_0407c	Not Essential	-4.04608	3.19e-05	Not Essential	MAB_0407c	-9.3656	2.33e-21	Essential @ log
MAB_0408c	Not Essential	2.78429	6.64e-07	Not Essential	MAB_0408c	2.02695	9.24e-05	Not Essential
MAB_0409	Not Essential	-3.41871	0.00660478	Not Essential	MAB_0409	-4.43171	0.000408177	Not Essential
MAB_0410c	Not Essential	-2.69816	0.00291531	Not Essential	MAB_0410c	-6.29657	9.92e-17	Not Essential
MAB_0411c	Not Essential	-3.28524	0.00104039	Not Essential	MAB_0411c	-1.40456	0.181794	Not Essential
MAB_0412	Not Essential	0.0136392	0.995022	Not Essential	MAB_0412	3.85295	0.0060172	Not Essential
MAB_0413	Not Essential	0.684184	0.637029	Not Essential	MAB_0413	1.36567	0.298084	Not Essential
MAB_0414	Not Essential	0.512177	0.711165	Not Essential	MAB_0414	0.0932476	0.944893	Not Essential
MAB_0415	Not Essential	2.24123	0.0128773	Not Essential	MAB_0415	0.870485	0.363821	Not Essential
MAB_0416c	Not Essential	-3.94737	0.0019093	Not Essential	MAB_0416c	-5.93169	1e-06	Not Essential
MAB_0417c	Not Essential	-0.25694	0.89313	Not Essential	MAB_0417c	0.708997	0.67816	Not Essential
MAB_0418	Not Essential	-2.63814	0.013485	Not Essential	MAB_0418	-5.04515	1.12e-07	Not Essential
MAB_0419	Ambigious Essentiality	-9.19578	8.65e-18	NA	MAB_0419	-9.32673	1.1e-19	NA
MAB_0420	Not Essential	-1.34872	0.26367	Not Essential	MAB_0420	-0.671545	0.578079	Not Essential
MAB_0421	Not Essential	2.29925	0.00895209	Not Essential	MAB_0421	-4.4334	2.01e-09	Not Essential
MAB_0422c	Not Essential	-9.72206	2.37e-20	Essential @ log	MAB_0422c	-7.76964	1.86e-18	Not Essential
MAB_0423c	Ambigious Essentiality	-7.98375	9.69e-10	NA	MAB_0423c	-8.02246	1.35e-10	NA
MAB_0424	Not Essential	-0.29386	0.815334	Not Essential	MAB_0424	0.107907	0.930809	Not Essential
MAB_0425c	Not Essential	1.19512	0.107867	Not Essential	MAB_0425c	-0.64792	0.365815	Not Essential
MAB_0426	Not Essential	0.616779	0.419017	Not Essential	MAB_0426	0.0275706	0.970807	Not Essential
MAB_0427	Not Essential	-0.0565541	0.961698	Not Essential	MAB_0427	-2.59593	0.000367248	Not Essential
MAB_0428	Not Essential	-1.51501	0.101692	Not Essential	MAB_0428	-2.02872	0.0148958	Not Essential
MAB_0429	Not Essential	-3.04753	1.64e-05	Not Essential	MAB_0429	-1.19164	0.0962237	Not Essential
MAB_0430	Not Essential	-8.00091	3.44e-13	Essential @ log	MAB_0430	-8.39325	1.58e-15	Essential @ log
MAB_0431c	Not Essential	0.465772	0.705681	Not Essential	MAB_0431c	0.678006	0.541527	Not Essential
MAB_0432	Not Essential	1.42586	0.0910198	Not Essential	MAB_0432	0.92679	0.26915	Not Essential
MAB_0433	Not Essential	1.84242	0.0765083	Not Essential	MAB_0433	1.78273	0.0627892	Not Essential
MAB_0434c	Not Essential	0.3519	0.68451	Not Essential	MAB_0434c	0.278638	0.734975	Not Essential
MAB_0435c	Not Essential	-2.54233	0.0721941	Not Essential	MAB_0435c	-0.139452	0.935633	Not Essential
MAB_0436	Not Essential	-2.15127	0.0308151	Not Essential	MAB_0436	-1.30436	0.200356	Not Essential
MAB_0437c	Not Essential	-0.126194	0.938541	Not Essential	MAB_0437c	0.0677491	0.963542	Not Essential
MAB_0438c	Not Essential	0.464806	0.653885	Not Essential	MAB_0438c	0.798859	0.365838	Not Essential
MAB_0439	Not Essential	-3.30702	0.00548993	Not Essential	MAB_0439	-0.158888	0.916487	Not Essential
MAB_0440	Not Essential	2.17606	0.0959185	Not Essential	MAB_0440	1.70742	0.201023	Not Essential
MAB_0441	Essential in Both Libraries	-9.78919	9.36e-23	NA	MAB_0441	-10.0731	6.36e-26	NA
MAB_0442	Not Essential	0.988866	0.19961	Not Essential	MAB_0442	0.576177	0.389065	Not Essential
MAB_0443	Not Essential	0.190426	0.802272	Not Essential	MAB_0443	0.27151	0.671176	Not Essential
MAB_0444	Not Essential	-0.350629	0.808495	Not Essential	MAB_0444	0.846562	0.515181	Not Essential
MAB_0445	Not Essential	1.17333	0.158338	Not Essential	MAB_0445	-1.33788	0.0812697	Not Essential
MAB_0446c	Not Essential	2.04903	0.181806	Not Essential	MAB_0446c	0.97833	0.572194	Not Essential
MAB_0447c	Not Essential	-0.601117	0.65157	Not Essential	MAB_0447c	-0.160123	0.905519	Not Essential
MAB_0448c	Not Essential	1.65766	0.286138	Not Essential	MAB_0448c	1.26935	0.413244	Not Essential
MAB_0449	Not Essential	2.79695	4.76e-05	Not Essential	MAB_0449	0.361602	0.667314	Not Essential
MAB_0450c	Not Essential	-0.681972	0.488994	Not Essential	MAB_0450c	-0.699314	0.448372	Not Essential
MAB_0451c	Not Essential	-1.10021	0.196815	Not Essential	MAB_0451c	1.08354	0.159953	Not Essential
MAB_0452c	Not Essential	-1.58387	0.137732	Not Essential	MAB_0452c	-0.536114	0.672884	Not Essential
MAB_0453c	Not Essential	1.8182	0.111092	Not Essential	MAB_0453c	1.84799	0.102144	Not Essential
MAB_0454c	Not Essential	-3.18465	0.0233877	Not Essential	MAB_0454c	-1.2658	0.407848	Not Essential
MAB_0455	Not Essential	-0.179354	0.926941	Not Essential	MAB_0455	0.454723	0.796329	Not Essential
MAB_0456	Not Essential	1.00242	0.56346	Not Essential	MAB_0456	-2.34242	0.111566	Not Essential
MAB_0457	Not Essential	-0.914775	0.514622	Not Essential	MAB_0457	-2.94097	0.0111352	Not Essential
MAB_0458	Not Essential	-0.894071	0.473376	Not Essential	MAB_0458	0.656167	0.610627	Not Essential
MAB_0459c	Not Essential	0.597343	0.5508	Not Essential	MAB_0459c	-0.180057	0.867286	Not Essential
MAB_0460	Not Essential	-2.48066	0.115296	Not Essential	MAB_0460	-6.08055	1.9e-05	Not Essential
MAB_0461	Not Essential	1.22748	0.416877	Not Essential	MAB_0461	2.28657	0.0820473	Not Essential
MAB_0462c	Not Essential	0.400835	0.779153	Not Essential	MAB_0462c	0.155994	0.908933	Not Essential
MAB_0463c	Not Essential	1.44849	0.0934094	Not Essential	MAB_0463c	1.08956	0.178724	Not Essential
MAB_0464	Not Essential	-2.05324	0.18942	Not Essential	MAB_0464	-0.683438	0.704833	Not Essential
MAB_0465	Not Essential	-1.59839	0.202814	Not Essential	MAB_0465	-0.242175	0.867169	Not Essential
MAB_0466	Not Essential	1.97641	0.172109	Not Essential	MAB_0466	2.07645	0.128423	Not Essential
MAB_0467	Not Essential	-2.0293	0.109193	Not Essential	MAB_0467	-4.02383	0.000202942	Not Essential
MAB_0468	Not Essential	0.0887041	0.954182	Not Essential	MAB_0468	1.22839	0.283366	Not Essential
MAB_0469c	Not Essential	0.152373	0.921001	Not Essential	MAB_0469c	0.417765	0.743964	Not Essential
MAB_0470c	Not Essential	2.95926	0.00400706	Not Essential	MAB_0470c	0.535139	0.67178	Not Essential
MAB_0471	Not Essential	-1.44902	0.23237	Not Essential	MAB_0471	1.87237	0.0999193	Not Essential
MAB_0472	Not Essential	-6.37024	2.14e-05	Not Essential	MAB_0472	-6.24663	1.29e-05	Not Essential
MAB_0473	Not Essential	1.18402	0.381344	Not Essential	MAB_0473	-0.206087	0.888781	Not Essential
MAB_0474	Not Essential	1.15621	0.48566	Not Essential	MAB_0474	1.09172	0.516323	Not Essential
MAB_0475	Not Essential	-4.40046	0.00283023	Not Essential	MAB_0475	0.819578	0.657006	Not Essential
MAB_0476c	Not Essential	1.83427	0.14097	Not Essential	MAB_0476c	1.60999	0.181794	Not Essential
MAB_0477	Not Essential	1.1691	0.400134	Not Essential	MAB_0477	0.0927536	0.951179	Not Essential
MAB_0478	Not Essential	-0.475264	0.478662	Not Essential	MAB_0478	0.25629	0.681327	Not Essential
MAB_0479	Not Essential	-0.166483	0.926941	Not Essential	MAB_0479	0.426555	0.794311	Not Essential
MAB_0480	Not Essential	2.15153	0.00261641	Not Essential	MAB_0480	-2.45592	7.95e-05	Not Essential
MAB_0481c	Not Essential	-0.986565	0.456708	Not Essential	MAB_0481c	-0.20672	0.886234	Not Essential
MAB_0482c	Not Essential	-1.37353	0.191671	Not Essential	MAB_0482c	-2.25112	0.0100607	Not Essential
MAB_0483c	Not Essential	0.660435	0.583881	Not Essential	MAB_0483c	0.686172	0.542649	Not Essential
MAB_0484	Not Essential	-1.55053	0.082479	Not Essential	MAB_0484	-1.54787	0.0538465	Not Essential
MAB_0485	Not Essential	-2.29776	0.0106874	Not Essential	MAB_0485	-2.55129	0.00151644	Not Essential
MAB_0486c	Not Essential	-0.967337	0.0876816	Not Essential	MAB_0486c	-0.663385	0.197008	Not Essential
MAB_0487	Ambigious Essentiality	-8.07237	8.13e-10	NA	MAB_0487	-7.9989	8.44e-11	NA
MAB_0488	Not Essential	-2.55643	0.00988307	Not Essential	MAB_0488	0.0238096	0.984594	Not Essential
MAB_0489	Essential in Both Libraries	-10.0997	1.89e-60	NA	MAB_0489	-12.1448	1.26e-65	NA
MAB_0490c	Not Essential	-1.69605	0.0305197	Not Essential	MAB_0490c	-1.05898	0.16805	Not Essential
MAB_0491	Essential in Both Libraries	-9.01939	1.93e-15	NA	MAB_0491	-9.26857	1.24e-18	NA
MAB_0492	Not Essential	0.790228	0.585389	Not Essential	MAB_0492	2.33483	0.0625817	Not Essential
MAB_0493	Not Essential	1.55398	0.0677941	Not Essential	MAB_0493	2.09875	0.00320968	Not Essential
MAB_0494	Not Essential	-0.278627	0.779644	Not Essential	MAB_0494	0.163296	0.864008	Not Essential
MAB_0495c	Not Essential	-0.394591	0.753775	Not Essential	MAB_0495c	-1.24182	0.227851	Not Essential
MAB_0496c	Not Essential	-0.296349	0.820186	Not Essential	MAB_0496c	-0.109686	0.928886	Not Essential
MAB_0497	Not Essential	0.54581	0.6201	Not Essential	MAB_0497	1.82186	0.032864	Not Essential
MAB_0498c	Not Essential	2.02588	0.144483	Not Essential	MAB_0498c	2.52698	0.0592608	Not Essential
MAB_0499	Not Essential	1.79695	0.184814	Not Essential	MAB_0499	1.92647	0.129537	Not Essential
MAB_0500c	Not Essential	-1.93828	0.066086	Not Essential	MAB_0500c	-1.89528	0.0525653	Not Essential
MAB_0501c	Not Essential	-0.0525122	0.956662	Not Essential	MAB_0501c	-0.015217	0.984569	Not Essential
MAB_0502c	Essential in Both Libraries	-11.0806	2.01e-40	NA	MAB_0502c	-11.4411	6.45e-49	NA
MAB_0503	Essential in Both Libraries	-10.1005	4.7e-24	NA	MAB_0503	-10.1702	1.6e-27	NA
MAB_0504c	Not Essential	-7.81806	9.48e-17	Not Essential	MAB_0504c	-7.36068	1.78e-17	Not Essential
MAB_0505c	Essential in Rough Library	-9.58482	1.95e-20	NA	MAB_0505c	-9.8815	1.19e-23	Essential @ log
MAB_0506	Not Essential	0.348979	0.830785	Not Essential	MAB_0506	-0.0420435	0.979353	Not Essential
MAB_0507	Not Essential	0.342477	0.712059	Not Essential	MAB_0507	0.357058	0.657541	Not Essential
MAB_0508c	Not Essential	-2.17236	0.0200589	Not Essential	MAB_0508c	-0.991097	0.306319	Not Essential
MAB_0509c	Ambigious Essentiality	-11.1154	2.87e-40	NA	MAB_0509c	-11.4778	9.03e-51	NA
MAB_0510c	Not Essential	-0.237083	0.719071	Not Essential	MAB_0510c	-0.505918	0.325597	Not Essential
MAB_0511c	Not Essential	-1.26365	0.147659	Not Essential	MAB_0511c	-0.0577824	0.950644	Not Essential
MAB_0512	Not Essential	-1.21511	0.0966771	Not Essential	MAB_0512	-3.2939	1.36e-09	Not Essential
MAB_0513	Not Essential	-0.890443	0.16536	Not Essential	MAB_0513	-0.927319	0.101192	Not Essential
MAB_0514	Not Essential	-1.76377	0.0696076	Not Essential	MAB_0514	-0.761801	0.454663	Not Essential
MAB_0515	Not Essential	2.45832	0.0593074	Not Essential	MAB_0515	1.94631	0.139623	Not Essential
MAB_0516c	Not Essential	1.39025	0.286138	Not Essential	MAB_0516c	3.26677	0.00296143	Not Essential
MAB_0517	Not Essential	0.435051	0.716997	Not Essential	MAB_0517	1.06517	0.297994	Not Essential
MAB_0518c	Essential in Both Libraries	-8.83375	3.19e-14	NA	MAB_0518c	-9.10613	3.8e-17	NA
MAB_0519	Not Essential	-1.59758	0.13928	Not Essential	MAB_0519	-1.66746	0.0970206	Not Essential
MAB_0520	Not Essential	-0.0290654	0.984106	Not Essential	MAB_0520	-0.453968	0.705861	Not Essential
MAB_0521	Essential in Both Libraries	-9.27156	2.3e-18	NA	MAB_0521	-9.62058	9.71e-21	NA
MAB_0522c	Not Essential	-0.63074	0.426797	Not Essential	MAB_0522c	-0.634638	0.355211	Not Essential
MAB_0523	Not Essential	-0.733032	0.606484	Not Essential	MAB_0523	-1.45362	0.229781	Not Essential
MAB_0524c	Not Essential	1.34463	0.372077	Not Essential	MAB_0524c	-0.769892	0.639604	Not Essential
MAB_0525c	Not Essential	-0.889512	0.401734	Not Essential	MAB_0525c	0.44657	0.690426	Not Essential
MAB_0526c	Not Essential	-3.14096	0.000582474	Not Essential	MAB_0526c	-0.752861	0.493891	Not Essential
MAB_0527c	Not Essential	-1.74155	0.0135409	Not Essential	MAB_0527c	-0.558484	0.452602	Not Essential
MAB_0528c	Not Essential	1.36584	0.145377	Not Essential	MAB_0528c	0.0283725	0.97885	Not Essential
MAB_0529c	Not Essential	-0.978265	0.259829	Not Essential	MAB_0529c	1.5122	0.0420179	Not Essential
MAB_0530	Not Essential	-0.512638	0.662708	Not Essential	MAB_0530	-1.58499	0.0794289	Not Essential
MAB_0531c	Not Essential	1.09902	0.333512	Not Essential	MAB_0531c	0.92096	0.378035	Not Essential
MAB_0532	Not Essential	2.78	0.014825	Not Essential	MAB_0532	1.22918	0.307667	Not Essential
MAB_0533	Not Essential	-5.32907	3.67e-16	Not Essential	MAB_0533	-5.17578	1.72e-18	Not Essential
MAB_0534	Ambigious Essentiality	-9.68864	4.08e-22	NA	MAB_0534	-9.8436	1.29e-26	NA
MAB_0535	Essential in Both Libraries	-8.63503	3.82e-13	NA	MAB_0535	-8.87918	4.14e-15	NA
MAB_0536	Essential in Both Libraries	-8.66892	4.03e-13	NA	MAB_0536	-8.76757	1.61e-14	NA
MAB_0537	#N/A	-7.23068	5.17e-07	Not Essential	MAB_0537	-6.86428	4.64e-07	Not Essential
MAB_0538	Not Essential	-0.616634	0.698191	Not Essential	MAB_0538	-1.37416	0.321633	Not Essential
MAB_0539	Not Essential	-1.24736	0.15089	Not Essential	MAB_0539	1.50497	0.0496653	Not Essential
MAB_0540	Not Essential	-1.78829	0.0917786	Not Essential	MAB_0540	-1.37537	0.174705	Not Essential
MAB_0541	Essential in Both Libraries	-9.96935	7.86e-24	NA	MAB_0541	-10.2873	1.08e-28	NA
MAB_0542	Not Essential	-0.857743	0.512665	Not Essential	MAB_0542	-3.28116	0.00141102	Not Essential
MAB_0543	Not Essential	-0.272201	0.828069	Not Essential	MAB_0543	0.00475808	0.996999	Not Essential
MAB_0544	Essential in Both Libraries	-11.1957	6.87e-41	NA	MAB_0544	-11.4645	3.05e-49	NA
MAB_0545	Ambigious Essentiality	-7.17274	5.77e-10	NA	MAB_0545	-8.74838	1.77e-14	NA
MAB_0546	Essential in Both Libraries	-10.5319	3.8e-32	NA	MAB_0546	-10.8331	1.79e-39	NA
MAB_0547c	Not Essential	0.547264	0.577534	Not Essential	MAB_0547c	0.259853	0.79258	Not Essential
MAB_0548c	Not Essential	-0.178134	0.891079	Not Essential	MAB_0548c	-1.10054	0.277847	Not Essential
MAB_0549c	Not Essential	-1.33777	0.198944	Not Essential	MAB_0549c	0.00870583	0.994703	Not Essential
MAB_0550	Not Essential	-0.926698	0.518469	Not Essential	MAB_0550	0.624414	0.671147	Not Essential
MAB_0551	Not Essential	3.40096	0.000484441	Not Essential	MAB_0551	0.252754	0.84289	Not Essential
MAB_0552c	Not Essential	0.454753	0.629814	Not Essential	MAB_0552c	-1.21714	0.114854	Not Essential
MAB_0553c	Not Essential	1.52987	0.348498	Not Essential	MAB_0553c	1.42839	0.375845	Not Essential
MAB_0554	Not Essential	-1.36046	0.222481	Not Essential	MAB_0554	-1.35001	0.202365	Not Essential
MAB_0555	Not Essential	0.165889	0.866863	Not Essential	MAB_0555	-0.354611	0.673252	Not Essential
MAB_0557	Not Essential	0.564401	0.667348	Not Essential	MAB_0557	-3.2121	0.00101686	Not Essential
MAB_0558c	Not Essential	0.784539	0.432941	Not Essential	MAB_0558c	-2.08037	0.00923444	Not Essential
MAB_0559	Not Essential	-1.25971	0.240016	Not Essential	MAB_0559	-1.11301	0.294051	Not Essential
MAB_0560	Not Essential	1.0163	0.19512	Not Essential	MAB_0560	0.996681	0.149281	Not Essential
MAB_0561	Essential in Both Libraries	-8.56262	4.37e-13	NA	MAB_0561	-8.82574	3.31e-15	NA
MAB_0562c	Not Essential	0.0110217	0.993597	Not Essential	MAB_0562c	0.689137	0.453915	Not Essential
MAB_0563	Not Essential	-1.44065	0.232458	Not Essential	MAB_0563	-0.536528	0.67172	Not Essential
MAB_0564c	Not Essential	0.169225	0.867643	Not Essential	MAB_0564c	-2.84839	1.75e-05	Not Essential
MAB_0565c	Not Essential	1.49699	0.272127	Not Essential	MAB_0565c	3.1127	0.0064729	Not Essential
MAB_0566c	Not Essential	0.902081	0.543064	Not Essential	MAB_0566c	0.490834	0.741982	Not Essential
MAB_0567c	Not Essential	2.26484	0.0999682	Not Essential	MAB_0567c	-0.459196	0.777265	Not Essential
MAB_0568	Essential in Both Libraries	-8.40764	1.74e-11	NA	MAB_0568	-8.49649	5.76e-13	NA
MAB_0569	Essential in Both Libraries	-8.54727	1.12e-12	NA	MAB_0569	-8.81809	1.21e-14	NA
MAB_0570	Essential in Both Libraries	-8.01339	5.6e-10	NA	MAB_0570	-8.11857	5.25e-11	NA
MAB_0571	Essential in Both Libraries	-11.0886	2.92e-38	NA	MAB_0571	-11.3946	1.27e-47	NA
MAB_0572	Essential in Both Libraries	-9.70336	3.38e-21	NA	MAB_0572	-9.88543	2.77e-24	NA
MAB_0573	Not Essential	1.2049	0.22905	Not Essential	MAB_0573	-0.723265	0.477926	Not Essential
MAB_0574c	Not Essential	-1.79466	0.0928769	Not Essential	MAB_0574c	1.04373	0.340048	Not Essential
MAB_0575c	Not Essential	-2.07756	0.0465642	Not Essential	MAB_0575c	-2.55785	0.00924096	Not Essential
MAB_0576c	Not Essential	-1.92026	0.0849901	Not Essential	MAB_0576c	0.0605859	0.964054	Not Essential
MAB_0577c	Not Essential	-2.32741	0.0172575	Not Essential	MAB_0577c	-2.37328	0.0108599	Not Essential
MAB_0578c	Not Essential	0.943392	0.210094	Not Essential	MAB_0578c	-0.0362345	0.963403	Not Essential
MAB_0579c	Not Essential	-6.39956	1.65e-08	Not Essential	MAB_0579c	-8.78267	8.08e-15	Essential @ log
MAB_0580	Not Essential	0.182088	0.849645	Not Essential	MAB_0580	-0.0210092	0.97949	Not Essential
MAB_0581c	Not Essential	-0.968091	0.464158	Not Essential	MAB_0581c	-0.825813	0.528665	Not Essential
MAB_0582c	Not Essential	1.59135	0.165513	Not Essential	MAB_0582c	1.3099	0.239258	Not Essential
MAB_0583c	Not Essential	-0.201422	0.889549	Not Essential	MAB_0583c	0.436954	0.732739	Not Essential
MAB_0584	Not Essential	-1.88784	0.0255984	Not Essential	MAB_0584	-0.567665	0.53125	Not Essential
MAB_0585	Not Essential	-1.87755	0.0593455	Not Essential	MAB_0585	-3.9785	1.64e-06	Not Essential
MAB_0586	Not Essential	0.735937	0.534232	Not Essential	MAB_0586	-0.727374	0.526103	Not Essential
MAB_0587	Not Essential	-1.58634	0.0541921	Not Essential	MAB_0587	-4.93577	5.69e-13	Not Essential
MAB_0588c	Not Essential	-2.59198	0.00704713	Not Essential	MAB_0588c	-1.69145	0.0672054	Not Essential
MAB_0589	Not Essential	-4.21372	4.86e-06	Not Essential	MAB_0589	-3.33077	0.000120847	Not Essential
MAB_0590c	Not Essential	-0.22984	0.806885	Not Essential	MAB_0590c	-1.97104	0.00110872	Not Essential
MAB_0591	Not Essential	0.0619222	0.966541	Not Essential	MAB_0591	-0.0633648	0.963403	Not Essential
MAB_0592c	Not Essential	-0.0583731	0.972927	Not Essential	MAB_0592c	0.733211	0.635778	Not Essential
MAB_0593c	Not Essential	-0.992635	0.444125	Not Essential	MAB_0593c	-1.23701	0.305719	Not Essential
MAB_0594c	Not Essential	-1.79548	0.0691684	Not Essential	MAB_0594c	-1.06044	0.274821	Not Essential
MAB_0595c	Not Essential	-3.35874	0.000632526	Not Essential	MAB_0595c	-0.646205	0.597953	Not Essential
MAB_0596c	Not Essential	1.81801	0.0322458	Not Essential	MAB_0596c	-0.991167	0.240227	Not Essential
MAB_0597	Not Essential	0.814688	0.381588	Not Essential	MAB_0597	-0.0795526	0.934159	Not Essential
MAB_0598	Not Essential	0.429334	0.758591	Not Essential	MAB_0598	-1.15991	0.3407	Not Essential
MAB_0599	Not Essential	-3.0205	0.00323641	Not Essential	MAB_0599	0.346505	0.780952	Not Essential
MAB_0600	Not Essential	-0.0183468	0.989698	Not Essential	MAB_0600	-1.14453	0.284969	Not Essential
MAB_0601	Not Essential	0.927465	0.505069	Not Essential	MAB_0601	1.82961	0.116163	Not Essential
MAB_0602c	Not Essential	0.688051	0.640093	Not Essential	MAB_0602c	-0.154176	0.917552	Not Essential
MAB_0603c	Not Essential	-3.61103	0.00185083	Not Essential	MAB_0603c	-0.646136	0.641623	Not Essential
MAB_0604c	Not Essential	-2.89569	0.00124688	Not Essential	MAB_0604c	-2.77426	0.00191012	Not Essential
MAB_0605c	Not Essential	-0.159349	0.907374	Not Essential	MAB_0605c	-3.97038	6.45e-06	Not Essential
MAB_0606c	Not Essential	-0.59678	0.685048	Not Essential	MAB_0606c	-4.50734	8.57e-06	Not Essential
MAB_0607	Not Essential	-0.479315	0.701362	Not Essential	MAB_0607	-0.36122	0.760767	Not Essential
MAB_0608	Not Essential	-3.47257	0.000153448	Not Essential	MAB_0608	-9.01348	1.36e-23	Essential @ log
MAB_0609c	Not Essential	-1.06587	0.328603	Not Essential	MAB_0609c	-1.19589	0.227701	Not Essential
MAB_0610	Not Essential	-2.58006	0.047279	Not Essential	MAB_0610	-8.11258	3.16e-11	Essential @ log
MAB_0611	Not Essential	-1.46537	0.0951144	Not Essential	MAB_0611	-2.56088	0.000456659	Not Essential
MAB_0612c	Not Essential	-2.43221	0.00590507	Not Essential	MAB_0612c	-1.02339	0.286742	Not Essential
MAB_0613	Not Essential	-3.35325	7.44e-05	Not Essential	MAB_0613	-1.50216	0.0839391	Not Essential
MAB_0614	Not Essential	-4.58465	1.56e-06	Not Essential	MAB_0614	-2.72477	0.00353931	Not Essential
MAB_0615	Not Essential	-0.817731	0.388689	Not Essential	MAB_0615	-2.41336	0.00108066	Not Essential
MAB_0616	Not Essential	-0.88151	0.401498	Not Essential	MAB_0616	-3.47424	2.02e-05	Not Essential
MAB_0617	Not Essential	-7.58121	2.63e-08	Not Essential	MAB_0617	-5.60601	7.91e-06	Not Essential
MAB_0618	Not Essential	-4.82794	2.81e-12	Not Essential	MAB_0618	-4.18275	1.35e-12	Not Essential
MAB_0619	Not Essential	-0.854788	0.313085	Not Essential	MAB_0619	-1.68123	0.0155881	Not Essential
MAB_0620c	Not Essential	-1.65612	0.143412	Not Essential	MAB_0620c	-3.26562	0.00129418	Not Essential
MAB_0621c	Not Essential	-0.178575	0.893781	Not Essential	MAB_0621c	-0.418072	0.708926	Not Essential
MAB_0622c	Not Essential	0.712492	0.352588	Not Essential	MAB_0622c	0.359796	0.620419	Not Essential
MAB_0623	Not Essential	-1.62746	0.0226287	Not Essential	MAB_0623	-1.0019	0.119267	Not Essential
MAB_0624	Not Essential	0.949171	0.419017	Not Essential	MAB_0624	-2.38114	0.00612765	Not Essential
MAB_0625	Not Essential	-1.51904	0.198944	Not Essential	MAB_0625	-3.0114	0.00241942	Not Essential
MAB_0626	Not Essential	0.173724	0.886328	Not Essential	MAB_0626	-3.21758	3.72e-05	Not Essential
MAB_0627c	Not Essential	-2.18962	0.0899928	Not Essential	MAB_0627c	-4.23582	0.000101071	Not Essential
MAB_0628	Not Essential	0.293845	0.725214	Not Essential	MAB_0628	0.448315	0.529353	Not Essential
MAB_0629	Not Essential	-5.93129	1.65e-06	Not Essential	MAB_0629	-2.88472	0.0264739	Not Essential
MAB_0630	Not Essential	0.268167	0.750691	Not Essential	MAB_0630	-3.60193	1.17e-10	Not Essential
MAB_0631c	Not Essential	-3.67618	0.00920745	Not Essential	MAB_0631c	0.995792	0.559884	Not Essential
MAB_0632c	Not Essential	-0.959746	0.449209	Not Essential	MAB_0632c	-1.19577	0.312908	Not Essential
MAB_0633c	Not Essential	-1.19641	0.302616	Not Essential	MAB_0633c	-0.0698916	0.955009	Not Essential
MAB_0634c	Not Essential	1.0824	0.132935	Not Essential	MAB_0634c	-0.555664	0.424326	Not Essential
MAB_0635c	Not Essential	0.57413	0.68953	Not Essential	MAB_0635c	-2.30113	0.0470426	Not Essential
MAB_0636c	Not Essential	0.408162	0.563169	Not Essential	MAB_0636c	-0.225749	0.72713	Not Essential
MAB_0637c	Not Essential	-4.73818	1.37e-12	Not Essential	MAB_0637c	-3.27212	6.07e-08	Not Essential
MAB_0638c	Not Essential	-4.56511	4.69e-10	Not Essential	MAB_0638c	-8.96059	8.96e-37	Essential @ log
MAB_0639c	Not Essential	-2.99182	0.0182901	Not Essential	MAB_0639c	-8.39594	1.69e-12	Essential @ log
MAB_0640c	Not Essential	-0.853973	0.456708	Not Essential	MAB_0640c	-0.4327	0.708926	Not Essential
MAB_0641	Not Essential	-0.913808	0.456708	Not Essential	MAB_0641	0.836842	0.492189	Not Essential
MAB_0642	Not Essential	-0.381437	0.807374	Not Essential	MAB_0642	0.462183	0.753198	Not Essential
MAB_0643	Not Essential	-0.0264207	0.984092	Not Essential	MAB_0643	-1.75188	0.0378239	Not Essential
MAB_0644c	Not Essential	-4.64749	1.68e-08	Not Essential	MAB_0644c	-2.4207	0.00266748	Not Essential
MAB_0645c	Not Essential	0.161373	0.872256	Not Essential	MAB_0645c	-0.889601	0.207804	Not Essential
MAB_0646c	Not Essential	-0.241467	0.839292	Not Essential	MAB_0646c	1.15758	0.206872	Not Essential
MAB_0647	Not Essential	0.433749	0.753775	Not Essential	MAB_0647	-0.0705513	0.961514	Not Essential
MAB_0648	Not Essential	0.747339	0.430155	Not Essential	MAB_0648	1.32481	0.0700734	Not Essential
MAB_0649c	Not Essential	-0.0387542	0.976824	Not Essential	MAB_0649c	-0.929887	0.357844	Not Essential
MAB_0650	Essential in Both Libraries	-9.82558	7.29e-23	NA	MAB_0650	-10.1474	1.55e-28	NA
MAB_0651c	Not Essential	-0.147877	0.880699	Not Essential	MAB_0651c	-0.602714	0.414281	Not Essential
MAB_0652	Not Essential	0.352998	0.714069	Not Essential	MAB_0652	-0.319121	0.709839	Not Essential
MAB_0653	Not Essential	-2.20386	0.0157505	Not Essential	MAB_0653	-2.73453	0.00100982	Not Essential
MAB_0654	Not Essential	-1.74594	0.0400874	Not Essential	MAB_0654	-2.84375	7.34e-05	Not Essential
MAB_0655	Not Essential	0.0558256	0.966489	Not Essential	MAB_0655	0.154424	0.896637	Not Essential
MAB_0656	Not Essential	-2.17931	0.00166094	Not Essential	MAB_0656	-2.93911	5.87e-07	Not Essential
MAB_0657	Not Essential	-1.95849	0.015884	Not Essential	MAB_0657	-3.75809	6.68e-09	Not Essential
MAB_0658	Not Essential	-4.2357	5.2e-08	Not Essential	MAB_0658	-5.69156	2.72e-15	Not Essential
MAB_0659	Not Essential	0.605818	0.516071	Not Essential	MAB_0659	-1.58323	0.0332881	Not Essential
MAB_0660	Not Essential	1.19416	0.268943	Not Essential	MAB_0660	-4.86818	2.49e-09	Not Essential
MAB_0661	Not Essential	-0.649318	0.43497	Not Essential	MAB_0661	-0.372797	0.650199	Not Essential
MAB_0662	Not Essential	-1.12087	0.524732	Not Essential	MAB_0662	0.856286	0.633153	Not Essential
MAB_0663	Not Essential	0.493274	0.448244	Not Essential	MAB_0663	-1.22878	0.00987077	Not Essential
MAB_0664	Not Essential	-2.67306	0.0383532	Not Essential	MAB_0664	1.74031	0.182634	Not Essential
MAB_0665	Not Essential	3.20381	0.0194432	Not Essential	MAB_0665	-0.00255601	0.998731	Not Essential
MAB_0666	Not Essential	1.32151	0.359778	Not Essential	MAB_0666	-0.326892	0.834512	Not Essential
MAB_0667	Not Essential	-6.42601	2.51e-05	Not Essential	MAB_0667	-6.06109	2.17e-05	Not Essential
MAB_0668c	Not Essential	-3.82847	1.88e-07	Not Essential	MAB_0668c	-2.87676	3.53e-05	Not Essential
MAB_0669	Not Essential	-1.86213	0.0075648	Not Essential	MAB_0669	-1.23692	0.0561574	Not Essential
MAB_0670	Not Essential	-1.63158	0.0633386	Not Essential	MAB_0670	-0.376669	0.695055	Not Essential
MAB_0671	Not Essential	-0.84711	0.565978	Not Essential	MAB_0671	1.50996	0.241993	Not Essential
MAB_0672c	Not Essential	-1.70224	0.18558	Not Essential	MAB_0672c	-1.95079	0.111428	Not Essential
MAB_0673	Not Essential	2.17252	0.0543975	Not Essential	MAB_0673	1.48146	0.173295	Not Essential
MAB_0674	Not Essential	-0.462211	0.653885	Not Essential	MAB_0674	-0.763014	0.406907	Not Essential
MAB_0676c	Not Essential	1.50703	0.283799	Not Essential	MAB_0676c	1.71106	0.193029	Not Essential
MAB_0677c	Not Essential	0.359527	0.800487	Not Essential	MAB_0677c	0.332224	0.814162	Not Essential
MAB_0678	Not Essential	-1.97759	0.0579701	Not Essential	MAB_0678	-0.955497	0.394261	Not Essential
MAB_0679c	Not Essential	-1.12043	0.330286	Not Essential	MAB_0679c	-0.228431	0.861276	Not Essential
MAB_0680c	Not Essential	-1.08615	0.198141	Not Essential	MAB_0680c	-0.203904	0.825037	Not Essential
MAB_0681	Not Essential	-0.113098	0.942219	Not Essential	MAB_0681	-0.831553	0.50166	Not Essential
MAB_0682	Essential in Both Libraries	-9.8123	1.16e-21	NA	MAB_0682	-9.93144	3.27e-25	NA
MAB_0683c	Not Essential	0.734184	0.497354	Not Essential	MAB_0683c	0.6982	0.489468	Not Essential
MAB_0684c	Not Essential	-1.07808	0.394121	Not Essential	MAB_0684c	-1.71196	0.130614	Not Essential
MAB_0685	Not Essential	1.46937	0.0473982	Not Essential	MAB_0685	-1.02442	0.156018	Not Essential
MAB_0686	Not Essential	-0.546865	0.609099	Not Essential	MAB_0686	-1.45422	0.0923036	Not Essential
MAB_0687	Essential in Both Libraries	-9.93343	1.27e-23	NA	MAB_0687	-10.2239	1.48e-28	NA
MAB_0688c	Not Essential	-2.25994	0.0658824	Not Essential	MAB_0688c	-2.66438	0.0244686	Not Essential
MAB_0689	Essential in Both Libraries	-10.0289	3.73e-25	NA	MAB_0689	-10.4518	1.26e-31	NA
MAB_0690	Not Essential	-3.58466	4.09e-11	Not Essential	MAB_0690	-2.51981	3.65e-07	Not Essential
MAB_0691	Not Essential	-8.71407	1.66e-14	Essential @ log	MAB_0691	-9.21787	3.49e-17	Essential @ log
MAB_0692c	Not Essential	-3.19582	0.000106916	Not Essential	MAB_0692c	-1.84838	0.0237765	Not Essential
MAB_0693	Not Essential	-3.24626	0.00257561	Not Essential	MAB_0693	-2.36903	0.0259093	Not Essential
MAB_0694	Not Essential	-1.81994	0.0812797	Not Essential	MAB_0694	-1.17984	0.233655	Not Essential
MAB_0695	Not Essential	-1.03509	0.225855	Not Essential	MAB_0695	-0.505828	0.558263	Not Essential
MAB_0696c	Not Essential	0.102773	0.951775	Not Essential	MAB_0696c	-0.704323	0.602079	Not Essential
MAB_0697	Ambigious Essentiality	-6.83525	1.01e-06	NA	MAB_0697	-7.22814	1.24e-07	NA
MAB_0698	Essential in Both Libraries	-9.21354	1.66e-15	NA	MAB_0698	-9.31033	7.08e-19	NA
MAB_0699c	Not Essential	2.06049	0.0370071	Not Essential	MAB_0699c	-2.33507	0.00734652	Not Essential
MAB_0700c	Not Essential	0.951861	0.381344	Not Essential	MAB_0700c	0.264725	0.815975	Not Essential
MAB_0701	Not Essential	-2.12094	0.0162419	Not Essential	MAB_0701	-4.54007	1.98e-09	Not Essential
MAB_0703c	Not Essential	-0.696512	0.571478	Not Essential	MAB_0703c	0.165352	0.896637	Not Essential
MAB_0704c	Not Essential	0.753237	0.549867	Not Essential	MAB_0704c	1.87462	0.0671912	Not Essential
MAB_0705	Not Essential	-7.01528	1.25e-07	Not Essential	MAB_0705	-1.25721	0.412971	Not Essential
MAB_0706c	Not Essential	1.15235	0.260129	Not Essential	MAB_0706c	1.04634	0.254569	Not Essential
MAB_0707	Essential in Both Libraries	-11.4143	2.21e-44	NA	MAB_0707	-11.7499	1.73e-54	NA
MAB_0708	Not Essential	0.0464065	0.964205	Not Essential	MAB_0708	0.708048	0.369253	Not Essential
MAB_0709	Not Essential	0.837319	0.567301	Not Essential	MAB_0709	2.56357	0.0289978	Not Essential
MAB_0710	Not Essential	0.262253	0.825083	Not Essential	MAB_0710	1.21811	0.205362	Not Essential
MAB_0711	Not Essential	3.17361	0.0198693	Not Essential	MAB_0711	-1.25701	0.406364	Not Essential
MAB_0712c	Not Essential	1.64804	0.0227405	Not Essential	MAB_0712c	-1.0894	0.101589	Not Essential
MAB_0713	Essential in Both Libraries	-10.526	8.8e-32	NA	MAB_0713	-10.9001	5.9e-39	NA
MAB_0714c	Not Essential	-2.37346	0.0356663	Not Essential	MAB_0714c	-0.351746	0.794311	Not Essential
MAB_0715c	Not Essential	0.834731	0.448244	Not Essential	MAB_0715c	1.06002	0.307097	Not Essential
MAB_0716c	Not Essential	1.41684	0.233256	Not Essential	MAB_0716c	-1.78316	0.0942443	Not Essential
MAB_0717	Not Essential	0.0249969	0.986085	Not Essential	MAB_0717	-0.463504	0.683437	Not Essential
MAB_0718c	Not Essential	-0.0560528	0.964205	Not Essential	MAB_0718c	-1.20013	0.168765	Not Essential
MAB_0719	Not Essential	-1.19718	0.0838269	Not Essential	MAB_0719	-1.6034	0.005805	Not Essential
MAB_0720	Not Essential	-1.52989	0.0572075	Not Essential	MAB_0720	-1.79963	0.0099961	Not Essential
MAB_0721	Not Essential	-3.36828	7.23e-06	Not Essential	MAB_0721	-2.75543	4.8e-05	Not Essential
MAB_0722	Not Essential	-1.53716	0.0723652	Not Essential	MAB_0722	0.894678	0.253624	Not Essential
MAB_0723c	Not Essential	-2.57132	0.000866313	Not Essential	MAB_0723c	-2.19196	0.0010935	Not Essential
MAB_0724c	Not Essential	-1.4282	0.0828881	Not Essential	MAB_0724c	-0.907667	0.283743	Not Essential
MAB_0725c	Not Essential	-0.205918	0.899877	Not Essential	MAB_0725c	-0.136674	0.927068	Not Essential
MAB_0726	Not Essential	1.79347	0.0474428	Not Essential	MAB_0726	0.895237	0.329113	Not Essential
MAB_0727	Not Essential	2.14184	0.0201922	Not Essential	MAB_0727	1.2449	0.195129	Not Essential
MAB_0728	Essential in Rough Library	-9.51315	2.8e-19	NA	MAB_0728	-4.21683	4.39e-06	Not Essential
MAB_0729c	#N/A	-7.10237	5.83e-07	Not Essential	MAB_0729c	-6.93372	3.01e-07	Not Essential
MAB_0730c	Essential in Both Libraries	-9.4574	7.78e-19	NA	MAB_0730c	-9.65828	7.58e-22	NA
MAB_0731	Not Essential	-3.32397	5.15e-05	Not Essential	MAB_0731	-4.1196	8.17e-08	Not Essential
MAB_0732c	Not Essential	-0.486548	0.727662	Not Essential	MAB_0732c	0.323383	0.829972	Not Essential
MAB_0733	Not Essential	-0.117183	0.937497	Not Essential	MAB_0733	0.349224	0.7884	Not Essential
MAB_0734	Not Essential	0.377774	0.761714	Not Essential	MAB_0734	0.590762	0.614967	Not Essential
MAB_0735	Not Essential	1.9969	0.0652366	Not Essential	MAB_0735	1.86497	0.0870311	Not Essential
MAB_0736	Not Essential	-0.634081	0.648656	Not Essential	MAB_0736	-1.12885	0.344084	Not Essential
MAB_0737c	Not Essential	-3.77222	9.12e-05	Not Essential	MAB_0737c	-3.00645	0.0024122	Not Essential
MAB_0738	Not Essential	0.809959	0.506421	Not Essential	MAB_0738	2.7924	0.00431572	Not Essential
MAB_0739c	Not Essential	3.14534	0.0384052	Not Essential	MAB_0739c	0.511734	0.780492	Not Essential
MAB_0740c	Not Essential	-0.080431	0.955171	Not Essential	MAB_0740c	1.1377	0.254734	Not Essential
MAB_0741c	Not Essential	1.07119	0.529796	Not Essential	MAB_0741c	1.34587	0.401794	Not Essential
MAB_0742c	Not Essential	1.46802	0.280875	Not Essential	MAB_0742c	0.218705	0.882623	Not Essential
MAB_0743c	Not Essential	-0.624276	0.708017	Not Essential	MAB_0743c	-1.62909	0.250698	Not Essential
MAB_0744	Not Essential	0.873153	0.430913	Not Essential	MAB_0744	0.260439	0.82164	Not Essential
MAB_0745	Not Essential	-0.288191	0.83971	Not Essential	MAB_0745	-0.543942	0.667314	Not Essential
MAB_0746	Not Essential	2.10792	0.0162459	Not Essential	MAB_0746	1.24895	0.135377	Not Essential
MAB_0747	Not Essential	3.3072	2.08e-05	Not Essential	MAB_0747	2.44299	0.0017627	Not Essential
MAB_0748	Not Essential	2.09498	0.0147129	Not Essential	MAB_0748	1.19578	0.174941	Not Essential
MAB_0749	Not Essential	2.94431	0.00571696	Not Essential	MAB_0749	1.60014	0.138285	Not Essential
MAB_0750	Not Essential	-0.576389	0.637173	Not Essential	MAB_0750	1.53747	0.138647	Not Essential
MAB_0751c	Not Essential	0.816283	0.524911	Not Essential	MAB_0751c	-1.01523	0.383712	Not Essential
MAB_0752c	Not Essential	2.20894	0.0028486	Not Essential	MAB_0752c	0.297553	0.736505	Not Essential
MAB_0753c	Not Essential	2.50118	0.00742169	Not Essential	MAB_0753c	3.0886	0.000280101	Not Essential
MAB_0754c	Not Essential	0.353647	0.779644	Not Essential	MAB_0754c	-0.81453	0.469704	Not Essential
MAB_0755c	Not Essential	-0.0307635	0.987616	Not Essential	MAB_0755c	-0.476876	0.774521	Not Essential
MAB_0756c	Not Essential	0.315223	0.79871	Not Essential	MAB_0756c	-0.559681	0.605237	Not Essential
MAB_0757	Not Essential	0.025475	0.984106	Not Essential	MAB_0757	1.17552	0.190155	Not Essential
MAB_0758	Not Essential	0.922911	0.542829	Not Essential	MAB_0758	-5.98905	1.74e-07	Not Essential
MAB_0759c	Not Essential	0.100713	0.931607	Not Essential	MAB_0759c	0.631448	0.494738	Not Essential
MAB_0760c	Not Essential	-1.1636	0.224974	Not Essential	MAB_0760c	-0.527124	0.584362	Not Essential
MAB_0761c	Not Essential	0.103458	0.928726	Not Essential	MAB_0761c	-0.165695	0.869727	Not Essential
MAB_0762	Not Essential	0.0160139	0.988106	Not Essential	MAB_0762	-0.468438	0.576957	Not Essential
MAB_0763c	Not Essential	1.29459	0.206146	Not Essential	MAB_0763c	1.69002	0.065611	Not Essential
MAB_0764c	Not Essential	2.5994	0.00969498	Not Essential	MAB_0764c	0.714259	0.536282	Not Essential
MAB_0765	Not Essential	2.43711	0.0849528	Not Essential	MAB_0765	0.800669	0.635328	Not Essential
MAB_0766	Not Essential	0.724236	0.488932	Not Essential	MAB_0766	0.566378	0.586624	Not Essential
MAB_0767c	Not Essential	-0.711957	0.500984	Not Essential	MAB_0767c	0.408212	0.706142	Not Essential
MAB_0768	Not Essential	0.211213	0.893781	Not Essential	MAB_0768	0.822876	0.540453	Not Essential
MAB_0769c	Not Essential	-3.05565	0.00861653	Not Essential	MAB_0769c	0.120719	0.933142	Not Essential
MAB_0770	Not Essential	1.91275	0.186192	Not Essential	MAB_0770	1.42696	0.319278	Not Essential
MAB_0771c	Not Essential	1.38819	0.0302276	Not Essential	MAB_0771c	0.662242	0.30719	Not Essential
MAB_0772c	Not Essential	1.60885	0.321958	Not Essential	MAB_0772c	-1.85165	0.22837	Not Essential
MAB_0773	Not Essential	1.10664	0.265131	Not Essential	MAB_0773	2.71151	0.00124519	Not Essential
MAB_0774c	Not Essential	0.780149	0.559086	Not Essential	MAB_0774c	1.74376	0.117993	Not Essential
MAB_0775	Not Essential	-0.172525	0.863869	Not Essential	MAB_0775	0.356386	0.671176	Not Essential
MAB_0776	Not Essential	1.38325	0.173316	Not Essential	MAB_0776	1.48222	0.113425	Not Essential
MAB_0777	Not Essential	-5.32333	8.25e-07	Not Essential	MAB_0777	-1.83278	0.125911	Not Essential
MAB_0778	Not Essential	1.34388	0.169732	Not Essential	MAB_0778	0.673897	0.498498	Not Essential
MAB_0779	Not Essential	0.0592715	0.96699	Not Essential	MAB_0779	-0.12328	0.922553	Not Essential
MAB_0780	Not Essential	2.54054	0.045937	Not Essential	MAB_0780	0.586469	0.70477	Not Essential
MAB_0781	Not Essential	-0.0228282	0.985234	Not Essential	MAB_0781	0.190909	0.852297	Not Essential
MAB_0782	Not Essential	0.0212514	0.987546	Not Essential	MAB_0782	0.0292674	0.978799	Not Essential
MAB_0783c	Not Essential	0.266645	0.861165	Not Essential	MAB_0783c	-1.35932	0.263041	Not Essential
MAB_0785	Not Essential	2.90656	0.0060431	Not Essential	MAB_0785	3.05811	0.00265802	Not Essential
MAB_0786	Not Essential	0.655123	0.623072	Not Essential	MAB_0786	1.37041	0.210078	Not Essential
MAB_0787	Not Essential	-0.76493	0.595864	Not Essential	MAB_0787	-1.38195	0.285699	Not Essential
MAB_0788	Not Essential	0.0734681	0.963289	Not Essential	MAB_0788	0.740506	0.575593	Not Essential
MAB_0789	Not Essential	-0.262292	0.882263	Not Essential	MAB_0789	-0.0834483	0.960494	Not Essential
MAB_0790	Not Essential	2.06037	0.05555	Not Essential	MAB_0790	1.26084	0.238277	Not Essential
MAB_0791	Not Essential	1.03122	0.509427	Not Essential	MAB_0791	1.06361	0.510307	Not Essential
MAB_0792	Not Essential	1.7264	0.241376	Not Essential	MAB_0792	0.41471	0.796329	Not Essential
MAB_0793	Not Essential	0.724192	0.61423	Not Essential	MAB_0793	0.59463	0.691566	Not Essential
MAB_0794	Not Essential	0.991636	0.517611	Not Essential	MAB_0794	-0.279736	0.865127	Not Essential
MAB_0795	Not Essential	1.52933	0.148669	Not Essential	MAB_0795	2.1251	0.0231249	Not Essential
MAB_0796c	Not Essential	3.28628	0.00355476	Not Essential	MAB_0796c	0.800889	0.554831	Not Essential
MAB_0797c	Not Essential	1.15975	0.410658	Not Essential	MAB_0797c	0.993181	0.465258	Not Essential
MAB_0798c	Not Essential	-1.41701	0.322137	Not Essential	MAB_0798c	0.853584	0.561781	Not Essential
MAB_0799c	Not Essential	-4.91865	0.00117432	Not Essential	MAB_0799c	-1.92791	0.230662	Not Essential
MAB_0800	Not Essential	-0.00850267	0.996374	Not Essential	MAB_0800	-2.06562	0.117305	Not Essential
MAB_0801	Not Essential	0.901671	0.394976	Not Essential	MAB_0801	-0.856056	0.36886	Not Essential
MAB_0802	Not Essential	1.71708	0.049325	Not Essential	MAB_0802	0.567805	0.552324	Not Essential
MAB_0803	Not Essential	0.961706	0.241748	Not Essential	MAB_0803	1.03444	0.140302	Not Essential
MAB_0804	Not Essential	0.806639	0.473763	Not Essential	MAB_0804	-3.27277	7.82e-05	Not Essential
MAB_0805	Not Essential	1.14068	0.330518	Not Essential	MAB_0805	1.1803	0.279651	Not Essential
MAB_0806	Not Essential	0.376966	0.728949	Not Essential	MAB_0806	-1.22462	0.153925	Not Essential
MAB_0807	Not Essential	-4.14893	9.81e-10	Not Essential	MAB_0807	-4.00916	1.43e-11	Not Essential
MAB_0808c	Not Essential	-0.694235	0.569923	Not Essential	MAB_0808c	-3.87621	1.23e-05	Not Essential
MAB_0809c	Not Essential	0.370277	0.742206	Not Essential	MAB_0809c	0.188913	0.867198	Not Essential
MAB_0810c	Not Essential	-1.55751	0.112942	Not Essential	MAB_0810c	-1.14463	0.218604	Not Essential
MAB_0811	Not Essential	0.901977	0.397203	Not Essential	MAB_0811	-2.74951	0.000834901	Not Essential
MAB_0812	Not Essential	-3.39961	8.15e-05	Not Essential	MAB_0812	-1.82962	0.0303021	Not Essential
MAB_0813c	Not Essential	0.390106	0.739365	Not Essential	MAB_0813c	-5.23649	1.17e-10	Not Essential
MAB_0815	Not Essential	-0.391651	0.656987	Not Essential	MAB_0815	-1.58452	0.0128495	Not Essential
MAB_0816	Not Essential	-0.300577	0.736916	Not Essential	MAB_0816	-5.12989	3.89e-19	Not Essential
MAB_0817	Not Essential	-2.28173	0.00381238	Not Essential	MAB_0817	-0.61699	0.466705	Not Essential
MAB_0818	Not Essential	-1.13173	0.12731	Not Essential	MAB_0818	-4.80094	1.59e-18	Not Essential
MAB_0819	Not Essential	0.312666	0.792159	Not Essential	MAB_0819	1.7013	0.0411289	Not Essential
MAB_0820c	Not Essential	-0.347164	0.583041	Not Essential	MAB_0820c	-0.213542	0.704833	Not Essential
MAB_0821	Not Essential	-1.83692	0.0299669	Not Essential	MAB_0821	0.185663	0.853542	Not Essential
MAB_0822	Not Essential	-2.36535	0.00340767	Not Essential	MAB_0822	-5.08202	1.46e-14	Not Essential
MAB_0823	Not Essential	0.739505	0.4243	Not Essential	MAB_0823	-0.0852033	0.927068	Not Essential
MAB_0824	Not Essential	-4.29768	5.12e-10	Not Essential	MAB_0824	-1.62953	0.0140151	Not Essential
MAB_0825	Not Essential	-0.276129	0.794776	Not Essential	MAB_0825	-0.840109	0.285699	Not Essential
MAB_0826c	Not Essential	-0.533258	0.61423	Not Essential	MAB_0826c	-0.300909	0.772424	Not Essential
MAB_0827	Not Essential	0.120557	0.926941	Not Essential	MAB_0827	0.706929	0.477406	Not Essential
MAB_0828	Not Essential	-4.22524	3.5e-11	Not Essential	MAB_0828	-6.47525	1.07e-29	Not Essential
MAB_0829	Not Essential	-3.04413	3.19e-05	Not Essential	MAB_0829	-5.43892	1.62e-17	Not Essential
MAB_0830	Not Essential	2.31089	9.49e-05	Not Essential	MAB_0830	0.374486	0.595767	Not Essential
MAB_0831	Not Essential	0.388228	0.819614	Not Essential	MAB_0831	0.994192	0.512793	Not Essential
MAB_0832	Not Essential	1.48995	0.11244	Not Essential	MAB_0832	-1.44985	0.0894319	Not Essential
MAB_0833	Not Essential	-3.7924	3.77e-05	Not Essential	MAB_0833	-3.34282	0.000105282	Not Essential
MAB_0834	Not Essential	-3.72751	2.85e-05	Not Essential	MAB_0834	-2.29421	0.0135842	Not Essential
MAB_0835c	Not Essential	-3.94883	0.000202914	Not Essential	MAB_0835c	-2.99226	0.0040632	Not Essential
MAB_0836c	Not Essential	-2.50221	0.010657	Not Essential	MAB_0836c	-0.0481144	0.969424	Not Essential
MAB_0837c	Not Essential	0.166116	0.889831	Not Essential	MAB_0837c	-0.277999	0.78363	Not Essential
MAB_0838c	Not Essential	-0.0356177	0.975114	Not Essential	MAB_0838c	-0.0032592	0.997318	Not Essential
MAB_0839c	Not Essential	1.58249	0.242198	Not Essential	MAB_0839c	0.864807	0.53546	Not Essential
MAB_0840c	Not Essential	1.37431	0.401432	Not Essential	MAB_0840c	-7.18502	1.3e-07	Not Essential
MAB_0841	Not Essential	0.0696909	0.955171	Not Essential	MAB_0841	-2.98076	3.47e-05	Not Essential
MAB_0842	Not Essential	-2.4114	0.00720596	Not Essential	MAB_0842	-3.63703	2.1e-06	Not Essential
MAB_0843	Not Essential	-1.65764	0.229523	Not Essential	MAB_0843	-1.94094	0.138285	Not Essential
MAB_0844	Not Essential	-0.507113	0.672368	Not Essential	MAB_0844	1.53367	0.0975496	Not Essential
MAB_0845	Not Essential	1.60371	0.110486	Not Essential	MAB_0845	0.252358	0.833135	Not Essential
MAB_0846	Not Essential	2.13707	0.0347321	Not Essential	MAB_0846	-1.00647	0.341522	Not Essential
MAB_0847c	Not Essential	-1.52057	0.0566153	Not Essential	MAB_0847c	0.723523	0.368353	Not Essential
MAB_0848c	Not Essential	1.08144	0.413178	Not Essential	MAB_0848c	1.23191	0.323859	Not Essential
MAB_0849c	Not Essential	-1.02125	0.430903	Not Essential	MAB_0849c	1.53371	0.184289	Not Essential
MAB_0850	Not Essential	1.84063	0.0820251	Not Essential	MAB_0850	1.48518	0.164163	Not Essential
MAB_0851	Not Essential	-1.49214	0.106092	Not Essential	MAB_0851	0.856049	0.349246	Not Essential
MAB_0852	Not Essential	1.06201	0.254941	Not Essential	MAB_0852	-0.310449	0.741447	Not Essential
MAB_0853	Not Essential	-3.53129	7.26e-06	Not Essential	MAB_0853	0.867126	0.353997	Not Essential
MAB_0854	Not Essential	1.51038	0.0883743	Not Essential	MAB_0854	-1.82236	0.0164977	Not Essential
MAB_0855	Not Essential	-0.527792	0.448244	Not Essential	MAB_0855	-1.69621	0.000920314	Not Essential
MAB_0856c	Not Essential	-2.04628	0.0462931	Not Essential	MAB_0856c	-2.72281	0.00282089	Not Essential
MAB_0857	Not Essential	0.407886	0.686311	Not Essential	MAB_0857	-0.0640176	0.944929	Not Essential
MAB_0858	Not Essential	-1.89627	0.0194432	Not Essential	MAB_0858	-3.15635	1.4e-05	Not Essential
MAB_0859	Not Essential	-0.301567	0.859595	Not Essential	MAB_0859	0.951573	0.50775	Not Essential
MAB_0860c	Not Essential	-0.727798	0.453277	Not Essential	MAB_0860c	1.52824	0.0408492	Not Essential
MAB_0861	Not Essential	-1.17435	0.28042	Not Essential	MAB_0861	-0.511722	0.643302	Not Essential
MAB_0862c	Not Essential	-0.377508	0.746811	Not Essential	MAB_0862c	0.279439	0.796012	Not Essential
MAB_0863	Not Essential	3.16282	0.0328241	Not Essential	MAB_0863	1.35445	0.417924	Not Essential
MAB_0864	Not Essential	0.78624	0.601307	Not Essential	MAB_0864	-2.65821	0.0345015	Not Essential
MAB_0865	Not Essential	-2.6228	0.0425169	Not Essential	MAB_0865	-6.54534	8.05e-09	Not Essential
MAB_0866	Not Essential	-4.31866	0.00292519	Not Essential	MAB_0866	-1.74471	0.26934	Not Essential
MAB_0867c	Not Essential	0.721316	0.507563	Not Essential	MAB_0867c	-1.19139	0.202525	Not Essential
MAB_0868c	Not Essential	-0.338884	0.758801	Not Essential	MAB_0868c	-0.948022	0.289082	Not Essential
MAB_0869c	Not Essential	0.772811	0.562076	Not Essential	MAB_0869c	-1.74647	0.121193	Not Essential
MAB_0870c	Not Essential	1.36128	0.409904	Not Essential	MAB_0870c	0.419841	0.816578	Not Essential
MAB_0871c	Not Essential	1.99029	0.0455614	Not Essential	MAB_0871c	1.75415	0.0679659	Not Essential
MAB_0872	Not Essential	-1.8099	0.213634	Not Essential	MAB_0872	-2.38148	0.078025	Not Essential
MAB_0873	Not Essential	0.699162	0.571475	Not Essential	MAB_0873	1.73353	0.0960447	Not Essential
MAB_0874c	Not Essential	0.721919	0.590137	Not Essential	MAB_0874c	-2.09906	0.0565348	Not Essential
MAB_0875c	Not Essential	0.763197	0.407664	Not Essential	MAB_0875c	0.40316	0.671176	Not Essential
MAB_0876	Not Essential	1.89751	0.0319562	Not Essential	MAB_0876	2.62331	0.000979238	Not Essential
MAB_0877c	Not Essential	0.911994	0.516921	Not Essential	MAB_0877c	0.407495	0.780474	Not Essential
MAB_0878c	Essential in Both Libraries	-8.12482	4.35e-10	NA	MAB_0878c	-8.12584	1.7e-11	NA
MAB_0879	Not Essential	-1.35575	0.391245	Not Essential	MAB_0879	-2.28918	0.112933	Not Essential
MAB_0880	Not Essential	1.65324	0.0446563	Not Essential	MAB_0880	0.688849	0.418262	Not Essential
MAB_0881	Not Essential	0.219171	0.861165	Not Essential	MAB_0881	-0.46851	0.667656	Not Essential
MAB_0882	Ambigious Essentiality	-7.56815	2.62e-08	NA	MAB_0882	-7.77296	1.09e-09	NA
MAB_0883c	Ambigious Essentiality	-8.41266	6.63e-12	NA	MAB_0883c	-8.61133	2.12e-13	NA
MAB_0884c	Not Essential	0.642995	0.6341	Not Essential	MAB_0884c	0.615917	0.63611	Not Essential
MAB_0885c	Not Essential	-1.0922	0.485396	Not Essential	MAB_0885c	-5.93334	8.71e-07	Not Essential
MAB_0886c	Not Essential	-0.38445	0.84895	Not Essential	MAB_0886c	-4.34889	0.00176738	Not Essential
MAB_0887c	Not Essential	-0.668539	0.604217	Not Essential	MAB_0887c	1.23841	0.246672	Not Essential
MAB_0888c	Not Essential	0.346692	0.735586	Not Essential	MAB_0888c	-3.16029	9.01e-06	Not Essential
MAB_0889c	Not Essential	-2.9118	0.00179482	Not Essential	MAB_0889c	0.358406	0.757884	Not Essential
MAB_0890c	Not Essential	1.38452	0.0422573	Not Essential	MAB_0890c	0.586204	0.366591	Not Essential
MAB_0891c	Not Essential	-1.18191	0.443947	Not Essential	MAB_0891c	-1.50065	0.296633	Not Essential
MAB_0892c	Not Essential	-3.71291	0.00328904	Not Essential	MAB_0892c	-0.328065	0.836036	Not Essential
MAB_0893	Not Essential	-1.85904	0.0169981	Not Essential	MAB_0893	-2.80859	2.33e-05	Not Essential
MAB_0894c	Not Essential	-6.261	3.11e-21	Not Essential	MAB_0894c	-2.99004	1.01e-06	Not Essential
MAB_0895c	Not Essential	-0.6288	0.545336	Not Essential	MAB_0895c	-1.05143	0.228081	Not Essential
MAB_0896c	Not Essential	-1.73833	0.0424178	Not Essential	MAB_0896c	-3.51747	2.85e-07	Not Essential
MAB_0897c	Not Essential	-4.59877	1.66e-09	Not Essential	MAB_0897c	-1.96706	0.0108355	Not Essential
MAB_0898	Not Essential	-5.00041	1.13e-05	Not Essential	MAB_0898	-8.68029	7.63e-15	Essential @ log
MAB_0899c	Not Essential	-1.86699	0.136636	Not Essential	MAB_0899c	-2.02388	0.0869338	Not Essential
MAB_0900c	Not Essential	-2.03219	0.00682443	Not Essential	MAB_0900c	-1.37635	0.0492493	Not Essential
MAB_0901c	Not Essential	1.07103	0.393422	Not Essential	MAB_0901c	-3.27887	0.00107223	Not Essential
MAB_0902	Not Essential	-5.11779	1.27e-08	Not Essential	MAB_0902	-3.53148	3.01e-05	Not Essential
MAB_0903	Not Essential	-1.47347	0.274021	Not Essential	MAB_0903	-5.54333	4.89e-07	Not Essential
MAB_0904	Not Essential	-5.80096	2.56e-08	Not Essential	MAB_0904	-3.63823	0.000365616	Not Essential
MAB_0905	Not Essential	-1.46517	0.185898	Not Essential	MAB_0905	-5.86936	8.75e-12	Not Essential
MAB_0906	Not Essential	-3.95783	1.19e-06	Not Essential	MAB_0906	-3.25142	1.99e-05	Not Essential
MAB_0907	Not Essential	-5.66966	4.47e-07	Not Essential	MAB_0907	-2.61444	0.0280409	Not Essential
MAB_0908	Not Essential	-2.94884	0.00426404	Not Essential	MAB_0908	-0.210449	0.869972	Not Essential
MAB_0909	Not Essential	-2.73407	0.0342162	Not Essential	MAB_0909	-2.8269	0.0244206	Not Essential
MAB_0910	Not Essential	-3.23734	0.000803935	Not Essential	MAB_0910	-0.555661	0.644473	Not Essential
MAB_0911	Not Essential	-3.42669	1.39e-06	Not Essential	MAB_0911	-2.44292	0.000389412	Not Essential
MAB_0912	Not Essential	-2.67036	0.00257726	Not Essential	MAB_0912	-0.531881	0.608342	Not Essential
MAB_0913c	Not Essential	-5.47328	1.01e-15	Not Essential	MAB_0913c	-3.83745	5.24e-10	Not Essential
MAB_0914c	Not Essential	-2.97111	0.00505546	Not Essential	MAB_0914c	-0.373733	0.777903	Not Essential
MAB_0915c	Not Essential	-0.737523	0.497422	Not Essential	MAB_0915c	-1.44611	0.10507	Not Essential
MAB_0916c	Not Essential	-4.35006	6.62e-07	Not Essential	MAB_0916c	-10.1654	3.67e-27	Essential @ log
MAB_0917c	Not Essential	0.57889	0.542751	Not Essential	MAB_0917c	0.187405	0.852079	Not Essential
MAB_0918c	Not Essential	0.5443	0.486842	Not Essential	MAB_0918c	-0.176606	0.829124	Not Essential
MAB_0919	Not Essential	-1.42925	0.0735817	Not Essential	MAB_0919	-3.08568	1.41e-06	Not Essential
MAB_0920	Not Essential	-0.422619	0.716057	Not Essential	MAB_0920	-0.45513	0.674986	Not Essential
MAB_0923c	Not Essential	-0.546631	0.538457	Not Essential	MAB_0923c	-0.952843	0.197257	Not Essential
MAB_0924c	Not Essential	-0.865608	0.602019	Not Essential	MAB_0924c	0.610669	0.71747	Not Essential
MAB_0925c	Not Essential	-0.16575	0.921452	Not Essential	MAB_0925c	3.11172	0.00647946	Not Essential
MAB_0926	Not Essential	0.504575	0.679807	Not Essential	MAB_0926	-0.274168	0.817175	Not Essential
MAB_0927	Not Essential	-1.63767	0.0259431	Not Essential	MAB_0927	-1.90277	0.00239006	Not Essential
MAB_0928c	Essential in Both Libraries	-9.43756	1.47e-19	NA	MAB_0928c	-9.82599	1.91e-24	NA
MAB_0929	Not Essential	1.7645	0.136993	Not Essential	MAB_0929	1.71598	0.130449	Not Essential
MAB_0930	Not Essential	-0.0563895	0.964205	Not Essential	MAB_0930	-0.623886	0.513352	Not Essential
MAB_0931c	Not Essential	0.903692	0.548281	Not Essential	MAB_0931c	0.392295	0.80373	Not Essential
MAB_0932c	Not Essential	2.3149	0.0153897	Not Essential	MAB_0932c	1.07412	0.284668	Not Essential
MAB_0933	Not Essential	-0.0666622	0.965799	Not Essential	MAB_0933	-0.247544	0.865509	Not Essential
MAB_0934	Not Essential	2.96727	0.0239777	Not Essential	MAB_0934	0.661188	0.679596	Not Essential
MAB_0935c	Not Essential	3.2911	2.34e-05	Not Essential	MAB_0935c	1.8016	0.0203159	Not Essential
MAB_0936c	Not Essential	1.48837	0.116096	Not Essential	MAB_0936c	0.927834	0.334763	Not Essential
MAB_0937c	Not Essential	1.68326	0.00580576	Not Essential	MAB_0937c	0.598684	0.335231	Not Essential
MAB_0938c	Not Essential	1.982	0.00332979	Not Essential	MAB_0938c	0.377126	0.646823	Not Essential
MAB_0939	Not Essential	0.987758	0.0105207	Not Essential	MAB_0939	-0.736406	0.0218139	Not Essential
MAB_0940	Not Essential	1.60407	0.130145	Not Essential	MAB_0940	0.536163	0.651318	Not Essential
MAB_0941	Not Essential	1.48488	0.139574	Not Essential	MAB_0941	-0.378133	0.730683	Not Essential
MAB_0942	Not Essential	0.964075	0.480276	Not Essential	MAB_0942	-1.47606	0.23767	Not Essential
MAB_0943	Not Essential	1.14707	0.309932	Not Essential	MAB_0943	-1.50612	0.15679	Not Essential
MAB_0944	Not Essential	-1.55221	0.0453739	Not Essential	MAB_0944	-4.14363	4.93e-12	Not Essential
MAB_0945	Not Essential	-1.09569	0.234487	Not Essential	MAB_0945	-0.136173	0.890115	Not Essential
MAB_0946	Not Essential	-1.38268	0.301262	Not Essential	MAB_0946	-2.68173	0.0227009	Not Essential
MAB_0947c	Not Essential	2.24098	0.0264997	Not Essential	MAB_0947c	1.13665	0.261651	Not Essential
MAB_0948c	Not Essential	-1.24822	0.136636	Not Essential	MAB_0948c	-1.70144	0.0173549	Not Essential
MAB_0949c	Not Essential	-2.62643	0.000182571	Not Essential	MAB_0949c	-3.32583	4.18e-08	Not Essential
MAB_0950c	Not Essential	-0.85471	0.276619	Not Essential	MAB_0950c	-0.481394	0.557365	Not Essential
MAB_0951	Not Essential	-3.2705	0.00102451	Not Essential	MAB_0951	-0.434568	0.716842	Not Essential
MAB_0952	Not Essential	-0.328788	0.830685	Not Essential	MAB_0952	-2.58275	0.0179544	Not Essential
MAB_0953	Not Essential	-2.45653	0.00971077	Not Essential	MAB_0953	0.610852	0.568091	Not Essential
MAB_0954	Not Essential	0.815839	0.627732	Not Essential	MAB_0954	0.189399	0.911186	Not Essential
MAB_0955c	Essential in Rough Library	-3.89194	9.6e-06	NA	MAB_0955c	-3.56166	9.02e-06	Not Essential
MAB_0956c	Essential in Rough Library	-9.44964	1.05e-18	NA	MAB_0956c	-9.76475	4.15e-22	Essential @ log
MAB_0957	Not Essential	-0.587628	0.720925	Not Essential	MAB_0957	-0.676175	0.675134	Not Essential
MAB_0958c	Not Essential	1.79358	0.0922507	Not Essential	MAB_0958c	1.99712	0.0280409	Not Essential
MAB_0959	Not Essential	-0.0670195	0.964205	Not Essential	MAB_0959	0.473012	0.72713	Not Essential
MAB_0960	Not Essential	-0.227385	0.865583	Not Essential	MAB_0960	0.81841	0.443066	Not Essential
MAB_0961c	Not Essential	-0.200202	0.872829	Not Essential	MAB_0961c	-0.967376	0.331118	Not Essential
MAB_0962	Not Essential	-0.770454	0.362215	Not Essential	MAB_0962	-0.954696	0.19553	Not Essential
MAB_0963c	Not Essential	0.02157	0.988009	Not Essential	MAB_0963c	0.76135	0.457364	Not Essential
MAB_0964	Not Essential	-3.37018	0.0271478	Not Essential	MAB_0964	-1.03837	0.557055	Not Essential
MAB_0965	Not Essential	1.28154	0.173797	Not Essential	MAB_0965	0.347221	0.742553	Not Essential
MAB_0966	Not Essential	3.60179	0.00711369	Not Essential	MAB_0966	2.66556	0.0556873	Not Essential
MAB_0967	Not Essential	2.60706	0.0676135	Not Essential	MAB_0967	-0.409229	0.811692	Not Essential
MAB_0968c	Not Essential	0.435083	0.713959	Not Essential	MAB_0968c	-0.726769	0.500955	Not Essential
MAB_0969	Not Essential	0.552504	0.648231	Not Essential	MAB_0969	0.482651	0.669464	Not Essential
MAB_0970c	Not Essential	0.628724	0.437511	Not Essential	MAB_0970c	-0.351873	0.658081	Not Essential
MAB_0971	Not Essential	-1.83963	0.230585	Not Essential	MAB_0971	-7.68878	1.94e-09	Not Essential
MAB_0972	Not Essential	-1.27272	0.0921367	Not Essential	MAB_0972	-1.81815	0.00344561	Not Essential
MAB_0973	Not Essential	-4.24084	9.63e-05	Not Essential	MAB_0973	-1.30275	0.291466	Not Essential
MAB_0974	Not Essential	-2.39112	0.003053	Not Essential	MAB_0974	-1.04024	0.200648	Not Essential
MAB_0975c	Not Essential	-2.30896	0.0517848	Not Essential	MAB_0975c	-1.43936	0.235582	Not Essential
MAB_0976	Not Essential	0.82999	0.378521	Not Essential	MAB_0976	-0.804519	0.35447	Not Essential
MAB_0977c	Not Essential	-0.794556	0.447209	Not Essential	MAB_0977c	-0.860935	0.349451	Not Essential
MAB_0978	Not Essential	1.3436	0.17586	Not Essential	MAB_0978	2.27403	0.00614806	Not Essential
MAB_0979	Not Essential	1.07826	0.428686	Not Essential	MAB_0979	-2.68973	0.0149466	Not Essential
MAB_0980	Not Essential	-1.53571	0.295267	Not Essential	MAB_0980	0.00380638	0.998265	Not Essential
MAB_0981c	Not Essential	0.264924	0.834093	Not Essential	MAB_0981c	-2.51947	0.00370552	Not Essential
MAB_0982c	Not Essential	-0.113988	0.943561	Not Essential	MAB_0982c	1.66126	0.145428	Not Essential
MAB_0983c	Not Essential	0.583491	0.552417	Not Essential	MAB_0983c	-1.34908	0.0926112	Not Essential
MAB_0984c	Not Essential	1.07758	0.360558	Not Essential	MAB_0984c	-0.312523	0.803016	Not Essential
MAB_0985	Not Essential	1.14655	0.182137	Not Essential	MAB_0985	0.886564	0.256055	Not Essential
MAB_0986	Not Essential	-1.44924	0.180015	Not Essential	MAB_0986	-1.51844	0.136724	Not Essential
MAB_0987c	Not Essential	-2.04592	0.000140182	Not Essential	MAB_0987c	-1.8416	0.000163773	Not Essential
MAB_0988c	Not Essential	-0.95502	0.570248	Not Essential	MAB_0988c	0.818818	0.614967	Not Essential
MAB_0989	Not Essential	-0.26415	0.851618	Not Essential	MAB_0989	-4.61139	7.77e-07	Not Essential
MAB_0990c	Not Essential	0.195894	0.854883	Not Essential	MAB_0990c	0.473301	0.610627	Not Essential
MAB_0992	Not Essential	3.53622	0.00207373	Not Essential	MAB_0992	-0.466858	0.743964	Not Essential
MAB_0993c	Not Essential	0.327981	0.77741	Not Essential	MAB_0993c	0.0433959	0.96602	Not Essential
MAB_0994	Not Essential	0.853008	0.471098	Not Essential	MAB_0994	-0.507972	0.668944	Not Essential
MAB_0995	Not Essential	-1.5391	0.114683	Not Essential	MAB_0995	0.0242359	0.982208	Not Essential
MAB_0997c	Not Essential	-0.892823	0.383745	Not Essential	MAB_0997c	-1.05437	0.259391	Not Essential
MAB_0998	Not Essential	0.581008	0.671279	Not Essential	MAB_0998	0.495606	0.71075	Not Essential
MAB_0999	Not Essential	0.182778	0.852786	Not Essential	MAB_0999	0.0835714	0.922712	Not Essential
MAB_1000	Not Essential	1.86215	0.169461	Not Essential	MAB_1000	0.77246	0.617766	Not Essential
MAB_1001	Not Essential	1.3484	0.239731	Not Essential	MAB_1001	-2.03504	0.0608874	Not Essential
MAB_1002	Not Essential	-1.06923	0.418182	Not Essential	MAB_1002	-2.21625	0.0544856	Not Essential
MAB_1003c	Not Essential	-1.333	0.101692	Not Essential	MAB_1003c	-2.07398	0.00344909	Not Essential
MAB_1004c	Not Essential	0.98261	0.480276	Not Essential	MAB_1004c	-2.5876	0.0196753	Not Essential
MAB_1005c	Not Essential	1.80064	0.0344977	Not Essential	MAB_1005c	1.14148	0.179923	Not Essential
MAB_1006c	Not Essential	1.30379	0.173316	Not Essential	MAB_1006c	1.38264	0.105912	Not Essential
MAB_1007c	Not Essential	-1.73773	0.120285	Not Essential	MAB_1007c	-3.8499	4.82e-05	Not Essential
MAB_1008c	Not Essential	0.426845	0.737957	Not Essential	MAB_1008c	0.504768	0.661384	Not Essential
MAB_1009c	Not Essential	-1.53325	0.125487	Not Essential	MAB_1009c	-6.71829	3.43e-16	Not Essential
MAB_1010c	Not Essential	-0.600284	0.579514	Not Essential	MAB_1010c	1.54811	0.0576529	Not Essential
MAB_1011c	Not Essential	1.83854	0.0345543	Not Essential	MAB_1011c	-0.048307	0.963314	Not Essential
MAB_1012c	Not Essential	1.79061	0.171279	Not Essential	MAB_1012c	2.30958	0.0501063	Not Essential
MAB_1013	Not Essential	0.525566	0.502065	Not Essential	MAB_1013	-0.26302	0.718978	Not Essential
MAB_1014c	Not Essential	0.944404	0.421627	Not Essential	MAB_1014c	1.05139	0.329864	Not Essential
MAB_1015c	Not Essential	0.741342	0.548281	Not Essential	MAB_1015c	-0.0354146	0.978799	Not Essential
MAB_1016c	Not Essential	-0.8443	0.455172	Not Essential	MAB_1016c	-0.426004	0.704833	Not Essential
MAB_1017c	Not Essential	-0.991751	0.237679	Not Essential	MAB_1017c	-0.902778	0.209949	Not Essential
MAB_1018c	Not Essential	-1.73076	0.0628036	Not Essential	MAB_1018c	-0.19436	0.852079	Not Essential
MAB_1019c	Not Essential	1.69618	0.055046	Not Essential	MAB_1019c	0.270084	0.788906	Not Essential
MAB_1020	Not Essential	1.41002	0.1082	Not Essential	MAB_1020	-1.41568	0.0648273	Not Essential
MAB_1021	Not Essential	-1.52394	0.318544	Not Essential	MAB_1021	0.674831	0.688885	Not Essential
MAB_1022	Not Essential	-0.796244	0.374631	Not Essential	MAB_1022	-0.0937217	0.923369	Not Essential
MAB_1023c	Not Essential	-0.11198	0.913952	Not Essential	MAB_1023c	1.17843	0.0997509	Not Essential
MAB_1024	Not Essential	0.185205	0.878766	Not Essential	MAB_1024	1.02135	0.258852	Not Essential
MAB_1025	Not Essential	-1.19006	0.291922	Not Essential	MAB_1025	-0.230068	0.850281	Not Essential
MAB_1026c	Not Essential	1.37092	0.231946	Not Essential	MAB_1026c	-0.534606	0.671176	Not Essential
MAB_1027	Not Essential	1.87135	0.0509356	Not Essential	MAB_1027	1.99856	0.0246199	Not Essential
MAB_1028c	Not Essential	0.378212	0.810866	Not Essential	MAB_1028c	1.36899	0.301611	Not Essential
MAB_1029c	Not Essential	1.00349	0.49362	Not Essential	MAB_1029c	-1.14268	0.405416	Not Essential
MAB_1030	Not Essential	2.00573	0.103099	Not Essential	MAB_1030	1.42804	0.237927	Not Essential
MAB_1031c	Not Essential	-1.27874	0.13488	Not Essential	MAB_1031c	-1.03064	0.192773	Not Essential
MAB_1032c	Not Essential	0.198429	0.872996	Not Essential	MAB_1032c	1.33166	0.171388	Not Essential
MAB_1033	Not Essential	-2.27021	0.000188124	Not Essential	MAB_1033	-1.90237	0.000313101	Not Essential
MAB_1034c	Not Essential	-6.8305	1.08e-06	Not Essential	MAB_1034c	-6.77034	5.52e-07	Not Essential
MAB_1035c	Not Essential	0.973778	0.303021	Not Essential	MAB_1035c	1.51987	0.0738752	Not Essential
MAB_1036	Not Essential	2.03673	0.0846646	Not Essential	MAB_1036	-2.83401	0.00604876	Not Essential
MAB_1037	Not Essential	-0.137331	0.916958	Not Essential	MAB_1037	0.0212819	0.98381	Not Essential
MAB_1038	Not Essential	0.430178	0.712345	Not Essential	MAB_1038	-0.145435	0.902933	Not Essential
MAB_1039	Not Essential	-1.05211	0.392091	Not Essential	MAB_1039	0.501973	0.695116	Not Essential
MAB_1040	Not Essential	0.393612	0.715882	Not Essential	MAB_1040	-1.10785	0.201023	Not Essential
MAB_1041	Not Essential	-1.34828	0.267344	Not Essential	MAB_1041	-1.62788	0.159214	Not Essential
MAB_1042c	Not Essential	-0.3782	0.68953	Not Essential	MAB_1042c	-0.302618	0.747026	Not Essential
MAB_1043c	Not Essential	-1.66742	0.10705	Not Essential	MAB_1043c	-1.18462	0.256055	Not Essential
MAB_1044c	Not Essential	0.232998	0.877547	Not Essential	MAB_1044c	0.474949	0.723642	Not Essential
MAB_1045	Not Essential	-3.44042	0.00108935	Not Essential	MAB_1045	0.767632	0.532103	Not Essential
MAB_1046c	Not Essential	1.59324	0.14446	Not Essential	MAB_1046c	1.80188	0.0737893	Not Essential
MAB_1047c	Not Essential	1.91286	0.0271478	Not Essential	MAB_1047c	0.867735	0.356147	Not Essential
MAB_1048c	Not Essential	1.71589	0.187523	Not Essential	MAB_1048c	-0.9969	0.462545	Not Essential
MAB_1049	Not Essential	-0.436016	0.727366	Not Essential	MAB_1049	-0.993786	0.352269	Not Essential
MAB_1050c	Not Essential	-0.397097	0.785639	Not Essential	MAB_1050c	1.04201	0.371762	Not Essential
MAB_1051c	Not Essential	0.933327	0.292976	Not Essential	MAB_1051c	1.87163	0.0100622	Not Essential
MAB_1052c	Not Essential	0.829869	0.518469	Not Essential	MAB_1052c	-0.35405	0.79624	Not Essential
MAB_1053c	Essential in Both Libraries	-8.68551	5.26e-13	NA	MAB_1053c	-8.7023	8.7e-15	NA
MAB_1054	Not Essential	-2.09865	0.000335317	Not Essential	MAB_1054	-3.90074	1.26e-15	Not Essential
MAB_1055c	Not Essential	2.29641	0.00938273	Not Essential	MAB_1055c	-1.08898	0.229361	Not Essential
MAB_1056	Not Essential	-10.2213	6.38e-27	Essential @ log	MAB_1056	-10.4937	1.07e-31	Essential @ log
MAB_1057	Not Essential	-9.85655	1.17e-23	Essential @ log	MAB_1057	-10.1616	1.77e-28	Essential @ log
MAB_1058	Not Essential	-0.334951	0.800487	Not Essential	MAB_1058	-1.92771	0.0576529	Not Essential
MAB_1059c	Not Essential	1.03614	0.403426	Not Essential	MAB_1059c	1.37097	0.219097	Not Essential
MAB_1060	Not Essential	-0.6076	0.552952	Not Essential	MAB_1060	-0.834903	0.35012	Not Essential
MAB_1061	Not Essential	0.713258	0.458026	Not Essential	MAB_1061	-0.580516	0.523111	Not Essential
MAB_1062	Essential in Both Libraries	-9.98417	1.03e-24	NA	MAB_1062	-10.2478	8.28e-30	NA
MAB_1063	Not Essential	-3.07827	0.00308079	Not Essential	MAB_1063	-4.55589	6.88e-07	Not Essential
MAB_1064	Essential in Both Libraries	-10.1649	5.69e-27	NA	MAB_1064	-10.6257	1.27e-34	NA
MAB_1065	Not Essential	1.43275	0.0859479	Not Essential	MAB_1065	-1.89291	0.00551007	Not Essential
MAB_1066	Not Essential	0.11913	0.931303	Not Essential	MAB_1066	-0.391295	0.753518	Not Essential
MAB_1067	Not Essential	-1.13993	0.253636	Not Essential	MAB_1067	1.25291	0.161981	Not Essential
MAB_1068c	Not Essential	0.863971	0.547441	Not Essential	MAB_1068c	0.993994	0.468346	Not Essential
MAB_1069c	Not Essential	-2.81842	0.0204616	Not Essential	MAB_1069c	-7.42828	6e-12	Not Essential
MAB_1070c	Not Essential	-1.6213	0.0807385	Not Essential	MAB_1070c	-0.316348	0.770438	Not Essential
MAB_1071c	Not Essential	-2.50467	0.000765352	Not Essential	MAB_1071c	0.408354	0.647852	Not Essential
MAB_1072c	Not Essential	-1.88787	0.0156977	Not Essential	MAB_1072c	-0.604466	0.486033	Not Essential
MAB_1073c	Not Essential	-0.0923185	0.94954	Not Essential	MAB_1073c	0.945336	0.360938	Not Essential
MAB_1074c	Not Essential	0.402619	0.684156	Not Essential	MAB_1074c	0.769111	0.359399	Not Essential
MAB_1075	Not Essential	-5.89881	6.63e-05	Not Essential	MAB_1075	-6.4299	1.1e-05	Not Essential
MAB_1076	Not Essential	1.04854	0.367089	Not Essential	MAB_1076	0.135298	0.914605	Not Essential
MAB_1077	Not Essential	0.150249	0.893604	Not Essential	MAB_1077	-3.72216	5.56e-08	Not Essential
MAB_1078	Not Essential	-2.03721	0.0295704	Not Essential	MAB_1078	-0.821834	0.421549	Not Essential
MAB_1079	Not Essential	0.198274	0.920793	Not Essential	MAB_1079	0.660511	0.698096	Not Essential
MAB_1080	Not Essential	-2.58993	0.00291012	Not Essential	MAB_1080	-2.62784	0.0015662	Not Essential
MAB_1081	Not Essential	-0.559569	0.607326	Not Essential	MAB_1081	-0.360115	0.731117	Not Essential
MAB_1082c	Not Essential	-2.29388	0.081739	Not Essential	MAB_1082c	-0.503006	0.745302	Not Essential
MAB_1083c	Not Essential	-1.94375	0.074285	Not Essential	MAB_1083c	-1.92052	0.0609877	Not Essential
MAB_1084c	Not Essential	2.88933	0.0335516	Not Essential	MAB_1084c	1.72729	0.248334	Not Essential
MAB_1085c	Not Essential	1.42237	0.204474	Not Essential	MAB_1085c	1.06698	0.355274	Not Essential
MAB_1086	Essential in Both Libraries	-8.38485	9.96e-12	NA	MAB_1086	-8.18108	1.27e-12	NA
MAB_1087	Not Essential	3.27773	0.000101635	Not Essential	MAB_1087	0.320182	0.748782	Not Essential
MAB_1088	Not Essential	-0.775571	0.648344	Not Essential	MAB_1088	-4.15627	0.00145801	Not Essential
MAB_1089	Not Essential	-9.50592	3.41e-20	Essential @ log	MAB_1089	-9.96526	4.46e-24	Essential @ log
MAB_1091	Not Essential	1.77325	0.189053	Not Essential	MAB_1091	0.0020159	0.99874	Not Essential
MAB_1092	Not Essential	2.49793	0.0557951	Not Essential	MAB_1092	1.46915	0.285699	Not Essential
MAB_1093c	Not Essential	-10.4712	2.22e-29	Essential @ log	MAB_1093c	-7.71215	1.04e-28	Not Essential
MAB_1094	Not Essential	-0.276447	0.800487	Not Essential	MAB_1094	0.32565	0.737146	Not Essential
MAB_1095	Essential in Both Libraries	-11.1556	1e-38	NA	MAB_1095	-11.469	2.74e-49	NA
MAB_1096	Essential in Rough Library	-10.9441	1.08e-37	NA	MAB_1096	-6.56731	3.36e-29	Not Essential
MAB_1097	Ambigious Essentiality	-8.39989	1.81e-11	NA	MAB_1097	-8.70949	3.08e-13	NA
MAB_1098	Not Essential	2.69287	4.87e-06	Not Essential	MAB_1098	0.0555643	0.937901	Not Essential
MAB_1099c	Not Essential	-0.271909	0.637941	Not Essential	MAB_1099c	-0.024603	0.963549	Not Essential
MAB_1100c	Not Essential	1.81813	0.0647031	Not Essential	MAB_1100c	2.81813	0.000639623	Not Essential
MAB_1101	Not Essential	1.55113	0.00978464	Not Essential	MAB_1101	1.11226	0.0332881	Not Essential
MAB_1102	Not Essential	0.0415684	0.964205	Not Essential	MAB_1102	0.221408	0.755644	Not Essential
MAB_1103	Not Essential	1.71569	0.0379294	Not Essential	MAB_1103	2.12507	0.0027793	Not Essential
MAB_1104c	Not Essential	0.198138	0.872256	Not Essential	MAB_1104c	-1.2874	0.14447	Not Essential
MAB_1105c	Not Essential	0.214399	0.872828	Not Essential	MAB_1105c	0.0506666	0.966794	Not Essential
MAB_1106c	Not Essential	-0.480546	0.753837	Not Essential	MAB_1106c	-2.27301	0.0537012	Not Essential
MAB_1107c	Not Essential	1.1606	0.392115	Not Essential	MAB_1107c	1.21987	0.328049	Not Essential
MAB_1108c	Not Essential	-2.59759	0.0347321	Not Essential	MAB_1108c	-2.22748	0.0678291	Not Essential
MAB_1109c	Not Essential	1.51646	0.151917	Not Essential	MAB_1109c	0.158541	0.896166	Not Essential
MAB_1110	Not Essential	-1.44722	0.189419	Not Essential	MAB_1110	-1.9624	0.0504462	Not Essential
MAB_1112c	Not Essential	-0.66765	0.537491	Not Essential	MAB_1112c	0.933306	0.30174	Not Essential
MAB_1113c	Not Essential	-0.518983	0.713959	Not Essential	MAB_1113c	0.403783	0.763903	Not Essential
MAB_1114	Not Essential	1.20731	0.348159	Not Essential	MAB_1114	0.705141	0.591929	Not Essential
MAB_1115	Not Essential	1.00186	0.42363	Not Essential	MAB_1115	-0.508372	0.691566	Not Essential
MAB_1116	Not Essential	1.19758	0.291556	Not Essential	MAB_1116	-0.296321	0.810438	Not Essential
MAB_1117c	Not Essential	-1.13338	0.495918	Not Essential	MAB_1117c	0.196415	0.908933	Not Essential
MAB_1118c	Not Essential	0.468658	0.780872	Not Essential	MAB_1118c	-2.08749	0.127007	Not Essential
MAB_1119	Not Essential	1.84949	0.108076	Not Essential	MAB_1119	1.1579	0.331525	Not Essential
MAB_1120c	Not Essential	0.255663	0.87021	Not Essential	MAB_1120c	0.259205	0.859732	Not Essential
MAB_1121	Not Essential	1.85696	0.0652351	Not Essential	MAB_1121	-2.70282	0.00266387	Not Essential
MAB_1122c	Not Essential	0.0319238	0.974857	Not Essential	MAB_1122c	-4.83837	1.05e-15	Not Essential
MAB_1123	Not Essential	0.589064	0.661469	Not Essential	MAB_1123	-4.58391	4.01e-06	Not Essential
MAB_1124c	Not Essential	-1.67029	0.0752492	Not Essential	MAB_1124c	-0.200773	0.849749	Not Essential
MAB_1125c	Not Essential	0.550108	0.739981	Not Essential	MAB_1125c	-4.91486	4.03e-05	Not Essential
MAB_1126c	Not Essential	-0.874683	0.394264	Not Essential	MAB_1126c	-4.80881	5.63e-10	Not Essential
MAB_1127c	Not Essential	-0.531384	0.589576	Not Essential	MAB_1127c	-0.690703	0.434653	Not Essential
MAB_1128c	Essential in Both Libraries	-11.0096	9.55e-38	NA	MAB_1128c	-11.3631	4.33e-48	NA
MAB_1129	Not Essential	0.458171	0.714548	Not Essential	MAB_1129	0.0302027	0.98052	Not Essential
MAB_1130	Not Essential	0.64906	0.562446	Not Essential	MAB_1130	0.488438	0.653078	Not Essential
MAB_1131	Not Essential	-4.34249	1.56e-07	Not Essential	MAB_1131	-2.50634	0.00312441	Not Essential
MAB_1132c	Not Essential	-0.880188	0.241376	Not Essential	MAB_1132c	-3.19318	1.98e-08	Not Essential
MAB_1133c	Not Essential	1.05915	0.350917	Not Essential	MAB_1133c	1.42463	0.182778	Not Essential
MAB_1134c	Not Essential	1.35121	0.0507435	Not Essential	MAB_1134c	0.886599	0.15679	Not Essential
MAB_1135c	Not Essential	1.94572	0.111009	Not Essential	MAB_1135c	-0.0155255	0.9917	Not Essential
MAB_1136	Not Essential	-0.408587	0.785043	Not Essential	MAB_1136	0.872324	0.511111	Not Essential
MAB_1137c	Not Essential	1.93869	0.000181348	Not Essential	MAB_1137c	1.23325	0.00702319	Not Essential
MAB_1138c	Not Essential	-0.512416	0.69032	Not Essential	MAB_1138c	-0.684119	0.560188	Not Essential
MAB_1139	Not Essential	-5.16691	1.05e-07	Not Essential	MAB_1139	-3.75603	7.46e-05	Not Essential
MAB_1140	Not Essential	-0.602732	0.519778	Not Essential	MAB_1140	-3.11524	1.02e-06	Not Essential
MAB_1141c	Not Essential	-0.536519	0.611044	Not Essential	MAB_1141c	-1.44431	0.0845982	Not Essential
MAB_1142c	Ambigious Essentiality	-9.19519	3.45e-17	NA	MAB_1142c	-9.45138	6.15e-20	NA
MAB_1143c	Not Essential	-7.96662	8.03e-10	Not Essential	MAB_1143c	-8.16787	4.87e-11	Essential @ log
MAB_1144c	Not Essential	3.21957	0.000688468	Not Essential	MAB_1144c	1.5425	0.140012	Not Essential
MAB_1145c	Not Essential	0.817683	0.488766	Not Essential	MAB_1145c	-0.130394	0.914166	Not Essential
MAB_1146	Not Essential	0.154491	0.932898	Not Essential	MAB_1146	2.40692	0.0719539	Not Essential
MAB_1147c	Essential in Both Libraries	-8.97658	3.09e-14	NA	MAB_1147c	-9.00657	6.27e-16	NA
MAB_1148c	Essential in Both Libraries	-10.1229	7.08e-27	NA	MAB_1148c	-10.416	1.21e-31	NA
MAB_1149	Not Essential	-0.569959	0.633989	Not Essential	MAB_1149	1.41573	0.149281	Not Essential
MAB_1150	Not Essential	3.1675	0.0284262	Not Essential	MAB_1150	-4.3833	0.00181849	Not Essential
MAB_1151	Not Essential	-1.20673	0.483951	Not Essential	MAB_1151	0.184916	0.923541	Not Essential
MAB_1152	Not Essential	-1.28542	0.443848	Not Essential	MAB_1152	-1.61985	0.308024	Not Essential
MAB_1153	Not Essential	-0.750978	0.677809	Not Essential	MAB_1153	0.507967	0.786362	Not Essential
MAB_1154	Not Essential	-3.6222	0.015884	Not Essential	MAB_1154	-5.97347	2.42e-05	Not Essential
MAB_1155	Not Essential	-2.54014	0.059418	Not Essential	MAB_1155	-0.480701	0.772424	Not Essential
MAB_1156c	Not Essential	-0.383495	0.719202	Not Essential	MAB_1156c	-0.330431	0.744744	Not Essential
MAB_1157	Not Essential	-1.89758	0.00057684	Not Essential	MAB_1157	-1.95569	2.11e-05	Not Essential
MAB_1158	Not Essential	0.184306	0.889597	Not Essential	MAB_1158	0.919664	0.363538	Not Essential
MAB_1159	Not Essential	-0.163943	0.871497	Not Essential	MAB_1159	-2.21941	0.000406446	Not Essential
MAB_1160	Not Essential	-0.430432	0.668154	Not Essential	MAB_1160	-0.618879	0.505993	Not Essential
MAB_1161c	Not Essential	-1.46539	0.260636	Not Essential	MAB_1161c	-3.5109	0.000954933	Not Essential
MAB_1162c	Not Essential	0.242921	0.854279	Not Essential	MAB_1162c	1.41062	0.154432	Not Essential
MAB_1163c	Not Essential	0.911781	0.394078	Not Essential	MAB_1163c	2.2394	0.00946794	Not Essential
MAB_1164	Not Essential	2.27594	0.0536124	Not Essential	MAB_1164	1.56926	0.187807	Not Essential
MAB_1165	Essential in Both Libraries	-9.66939	1.22e-21	NA	MAB_1165	-9.79522	2.09e-23	NA
MAB_1166	Essential in Both Libraries	-9.32542	7.13e-17	NA	MAB_1166	-9.36409	1.24e-20	NA
MAB_1167	Ambigious Essentiality	-8.77382	7.75e-15	NA	MAB_1167	-9.06131	3.13e-17	NA
MAB_1168	Not Essential	-0.230323	0.870363	Not Essential	MAB_1168	-1.34524	0.214675	Not Essential
MAB_1169	Not Essential	-0.947587	0.417559	Not Essential	MAB_1169	-0.28964	0.80914	Not Essential
MAB_1170	Not Essential	-0.453728	0.753775	Not Essential	MAB_1170	-2.04916	0.0725503	Not Essential
MAB_1171c	Not Essential	-0.799765	0.410341	Not Essential	MAB_1171c	-1.97741	0.0103206	Not Essential
MAB_1172c	Not Essential	-2.04177	0.097201	Not Essential	MAB_1172c	-0.501894	0.724086	Not Essential
MAB_1173c	Not Essential	-0.610532	0.707673	Not Essential	MAB_1173c	-0.6338	0.697933	Not Essential
MAB_1174c	Not Essential	1.65943	0.0236616	Not Essential	MAB_1174c	1.99989	0.00134515	Not Essential
MAB_1175	Not Essential	1.00236	0.381344	Not Essential	MAB_1175	-0.020683	0.986525	Not Essential
MAB_1176c	Not Essential	1.1888	0.29889	Not Essential	MAB_1176c	0.161122	0.900862	Not Essential
MAB_1177	Not Essential	-0.166952	0.924323	Not Essential	MAB_1177	1.45087	0.28535	Not Essential
MAB_1178c	Not Essential	2.19488	0.103394	Not Essential	MAB_1178c	-0.957991	0.511599	Not Essential
MAB_1179c	Not Essential	0.532046	0.737126	Not Essential	MAB_1179c	0.20348	0.89752	Not Essential
MAB_1180c	Not Essential	-1.19483	0.452682	Not Essential	MAB_1180c	3.39023	0.0105624	Not Essential
MAB_1181c	Not Essential	3.03704	0.00548993	Not Essential	MAB_1181c	2.74549	0.0092267	Not Essential
MAB_1182	Not Essential	0.0994829	0.955407	Not Essential	MAB_1182	-1.22379	0.388485	Not Essential
MAB_1183	Not Essential	1.13877	0.493848	Not Essential	MAB_1183	-0.646607	0.712034	Not Essential
MAB_1184c	Not Essential	0.303829	0.866618	Not Essential	MAB_1184c	-1.72875	0.213863	Not Essential
MAB_1185c	Not Essential	-5.35305	6.98e-06	Not Essential	MAB_1185c	-8.37708	1.94e-12	Essential @ log
MAB_1186c	Not Essential	0.789998	0.547573	Not Essential	MAB_1186c	-4.22762	2.68e-05	Not Essential
MAB_1187c	Not Essential	-0.0586837	0.963166	Not Essential	MAB_1187c	-0.270208	0.798873	Not Essential
MAB_1188c	Not Essential	-2.19269	0.0125371	Not Essential	MAB_1188c	-0.433408	0.668944	Not Essential
MAB_1189c	Not Essential	0.150373	0.891079	Not Essential	MAB_1189c	-1.6387	0.0264006	Not Essential
MAB_1190	Not Essential	1.31137	0.257234	Not Essential	MAB_1190	-0.484551	0.704833	Not Essential
MAB_1191c	Not Essential	0.0878788	0.946598	Not Essential	MAB_1191c	-3.83227	5.56e-07	Not Essential
MAB_1192c	Not Essential	-0.481893	0.72737	Not Essential	MAB_1192c	-3.76503	0.000120966	Not Essential
MAB_1193c	Not Essential	0.122845	0.924404	Not Essential	MAB_1193c	-1.95934	0.0272622	Not Essential
MAB_1194	Not Essential	-1.37466	0.198589	Not Essential	MAB_1194	-1.38717	0.142976	Not Essential
MAB_1195	Not Essential	-0.239177	0.819543	Not Essential	MAB_1195	-1.43774	0.0628056	Not Essential
MAB_1196	Not Essential	0.100435	0.949873	Not Essential	MAB_1196	-0.578853	0.655643	Not Essential
MAB_1197	Not Essential	-1.43399	0.148069	Not Essential	MAB_1197	-3.37219	3.23e-05	Not Essential
MAB_1198c	Not Essential	-0.757685	0.57922	Not Essential	MAB_1198c	-0.65498	0.637728	Not Essential
MAB_1199	Not Essential	-0.928759	0.427235	Not Essential	MAB_1199	-3.77437	6.41e-05	Not Essential
MAB_1200	Not Essential	1.31842	0.132303	Not Essential	MAB_1200	-0.775059	0.342744	Not Essential
MAB_1201c	Not Essential	-4.08225	0.000779629	Not Essential	MAB_1201c	-1.28239	0.356121	Not Essential
MAB_1202c	Not Essential	0.274921	0.872828	Not Essential	MAB_1202c	-0.0639108	0.968209	Not Essential
MAB_1203	Not Essential	0.814105	0.509908	Not Essential	MAB_1203	0.901872	0.442661	Not Essential
MAB_1204	Not Essential	-1.93626	0.212229	Not Essential	MAB_1204	-7.71856	2.59e-09	Not Essential
MAB_1205	Not Essential	-0.690696	0.399658	Not Essential	MAB_1205	0.317757	0.703294	Not Essential
MAB_1206	Not Essential	1.28056	0.357597	Not Essential	MAB_1206	0.441637	0.763671	Not Essential
MAB_1207	Not Essential	0.557369	0.670152	Not Essential	MAB_1207	0.193656	0.886813	Not Essential
MAB_1208c	Not Essential	1.12648	0.331109	Not Essential	MAB_1208c	-0.830032	0.475585	Not Essential
MAB_1209	Not Essential	0.289413	0.823569	Not Essential	MAB_1209	-2.13342	0.0183138	Not Essential
MAB_1210c	Not Essential	-1.78585	0.0836209	Not Essential	MAB_1210c	-4.20977	1.91e-06	Not Essential
MAB_1211c	Not Essential	-2.8778	8.27e-05	Not Essential	MAB_1211c	-2.10076	0.00263423	Not Essential
MAB_1212c	Not Essential	-1.88991	0.0875917	Not Essential	MAB_1212c	-3.62004	9.24e-05	Not Essential
MAB_1213c	Not Essential	-1.27367	0.453277	Not Essential	MAB_1213c	-7.04245	1.49e-07	Not Essential
MAB_1214c	Not Essential	-4.29746	1.52e-07	Not Essential	MAB_1214c	-3.15459	3.3e-05	Not Essential
MAB_1215c	Not Essential	1.25803	0.242007	Not Essential	MAB_1215c	-2.42008	0.00626753	Not Essential
MAB_1216c	Not Essential	-5.46682	3.27e-16	Not Essential	MAB_1216c	-3.27799	1.52e-07	Not Essential
MAB_1217c	Not Essential	-1.33469	0.321958	Not Essential	MAB_1217c	-0.596803	0.68221	Not Essential
MAB_1218	Not Essential	-4.99917	4.47e-09	Not Essential	MAB_1218	-3.29083	3.37e-05	Not Essential
MAB_1219	Not Essential	-1.22164	0.248014	Not Essential	MAB_1219	-2.6298	0.0026583	Not Essential
MAB_1220	Not Essential	-4.85649	1.23e-06	Not Essential	MAB_1220	-1.32459	0.247088	Not Essential
MAB_1221	Not Essential	-3.11049	0.0121307	Not Essential	MAB_1221	-0.926883	0.520883	Not Essential
MAB_1222	Not Essential	-4.09154	2.97e-08	Not Essential	MAB_1222	-2.0034	0.00388478	Not Essential
MAB_1223	Not Essential	-0.738543	0.354944	Not Essential	MAB_1223	-2.54391	2.22e-05	Not Essential
MAB_1224	Not Essential	-0.507054	0.706042	Not Essential	MAB_1224	-1.50431	0.187396	Not Essential
MAB_1225	Not Essential	-3.27525	0.00130612	Not Essential	MAB_1225	-1.9721	0.0520118	Not Essential
MAB_1226	Not Essential	-0.70388	0.560577	Not Essential	MAB_1226	-3.57011	5.25e-05	Not Essential
MAB_1227	Not Essential	-5.6586	4.14e-09	Not Essential	MAB_1227	0.866118	0.462545	Not Essential
MAB_1228	Not Essential	-1.36417	0.137992	Not Essential	MAB_1228	-2.05061	0.0106455	Not Essential
MAB_1229	Not Essential	-0.970988	0.277562	Not Essential	MAB_1229	-2.22528	0.00156604	Not Essential
MAB_1230c	Not Essential	-0.559543	0.536976	Not Essential	MAB_1230c	0.257555	0.775013	Not Essential
MAB_1231	Not Essential	1.55735	0.167309	Not Essential	MAB_1231	-1.01085	0.380537	Not Essential
MAB_1232c	Not Essential	1.20182	0.0912147	Not Essential	MAB_1232c	0.0781799	0.91346	Not Essential
MAB_1233c	Not Essential	2.16329	0.0804667	Not Essential	MAB_1233c	2.5401	0.0240819	Not Essential
MAB_1234c	Essential in Both Libraries	-9.82054	4.85e-23	NA	MAB_1234c	-10.2192	9.29e-28	NA
MAB_1235	Not Essential	0.711557	0.437652	Not Essential	MAB_1235	0.134306	0.887816	Not Essential
MAB_1236	Essential in Both Libraries	-10.5835	8.48e-32	NA	MAB_1236	-10.8584	4.47e-39	NA
MAB_1237	Essential in Both Libraries	-9.62162	5.22e-20	NA	MAB_1237	-9.95477	1.82e-24	NA
MAB_1238	Not Essential	-2.98345	0.0184131	Not Essential	MAB_1238	-0.839207	0.577375	Not Essential
MAB_1239	Not Essential	-0.546082	0.624171	Not Essential	MAB_1239	0.0906737	0.937901	Not Essential
MAB_1240	Not Essential	-3.63612	0.000962556	Not Essential	MAB_1240	-2.34374	0.0403612	Not Essential
MAB_1241c	Not Essential	-5.68691	3.19e-05	Not Essential	MAB_1241c	-7.22119	1.23e-07	Not Essential
MAB_1242c	Not Essential	-2.51135	0.0335563	Not Essential	MAB_1242c	-7.95918	5.95e-14	Not Essential
MAB_1243c	Not Essential	0.200432	0.878487	Not Essential	MAB_1243c	-0.286454	0.797133	Not Essential
MAB_1244c	Not Essential	-0.259051	0.897973	Not Essential	MAB_1244c	-4.29972	0.00193209	Not Essential
MAB_1245c	Not Essential	-3.11117	0.0401973	Not Essential	MAB_1245c	-6.23885	9.5e-06	Not Essential
MAB_1246c	Not Essential	-2.00669	0.200121	Not Essential	MAB_1246c	-1.77672	0.230662	Not Essential
MAB_1247c	Not Essential	0.357599	0.831242	Not Essential	MAB_1247c	1.30437	0.334766	Not Essential
MAB_1248	Not Essential	2.37619	0.0244186	Not Essential	MAB_1248	-0.888559	0.418349	Not Essential
MAB_1249	Not Essential	3.82524	0.0026651	Not Essential	MAB_1249	0.859318	0.585151	Not Essential
MAB_1250c	Essential in Both Libraries	-10.1098	5.9e-25	NA	MAB_1250c	-10.3981	2.53e-31	NA
MAB_1251c	Not Essential	-0.661126	0.614911	Not Essential	MAB_1251c	-1.06338	0.361031	Not Essential
MAB_1252	Not Essential	0.0700824	0.964205	Not Essential	MAB_1252	1.06826	0.375236	Not Essential
MAB_1253c	Not Essential	-0.216943	0.861263	Not Essential	MAB_1253c	-1.09945	0.274029	Not Essential
MAB_1254c	Not Essential	-5.0312	0.000139943	Not Essential	MAB_1254c	-7.55972	3.19e-09	Not Essential
MAB_1255c	Not Essential	-4.7317	6.17e-07	Not Essential	MAB_1255c	-1.76505	0.0751745	Not Essential
MAB_1256c	Not Essential	0.196624	0.897005	Not Essential	MAB_1256c	-0.514559	0.695055	Not Essential
MAB_1257	Essential in Both Libraries	-9.3249	6.41e-18	NA	MAB_1257	-9.51575	6.66e-21	NA
MAB_1258c	Not Essential	-1.4656	0.170392	Not Essential	MAB_1258c	-0.360733	0.760326	Not Essential
MAB_1259c	Not Essential	-1.44255	0.367808	Not Essential	MAB_1259c	-0.435209	0.802537	Not Essential
MAB_1260c	Not Essential	0.831186	0.325779	Not Essential	MAB_1260c	0.702475	0.342467	Not Essential
MAB_1261	Not Essential	1.36822	0.288653	Not Essential	MAB_1261	-5.36633	1.84e-07	Not Essential
MAB_1262	Not Essential	1.04514	0.491683	Not Essential	MAB_1262	0.317562	0.85093	Not Essential
MAB_1263	Not Essential	-5.84519	1.02e-06	Not Essential	MAB_1263	-2.06995	0.112933	Not Essential
MAB_1264	Not Essential	3.57274	0.00189233	Not Essential	MAB_1264	0.67998	0.637728	Not Essential
MAB_1265c	Not Essential	1.51084	0.249282	Not Essential	MAB_1265c	-1.22727	0.316503	Not Essential
MAB_1266	Not Essential	0.792559	0.537278	Not Essential	MAB_1266	-1.41995	0.195129	Not Essential
MAB_1267	Not Essential	-0.752811	0.648231	Not Essential	MAB_1267	-0.1302	0.937901	Not Essential
MAB_1268c	Not Essential	1.95462	0.19998	Not Essential	MAB_1268c	-4.06057	0.00190879	Not Essential
MAB_1269	Not Essential	0.482405	0.710361	Not Essential	MAB_1269	-9.43447	2.27e-21	Essential @ log
MAB_1270	Not Essential	0.401055	0.685048	Not Essential	MAB_1270	-0.64091	0.446284	Not Essential
MAB_1271c	Not Essential	2.16194	0.00141651	Not Essential	MAB_1271c	-1.10081	0.0844282	Not Essential
MAB_1272	Not Essential	-2.12394	0.116841	Not Essential	MAB_1272	0.481959	0.755286	Not Essential
MAB_1273	Not Essential	-0.923524	0.273889	Not Essential	MAB_1273	0.0908894	0.91748	Not Essential
MAB_1274	Not Essential	-0.148955	0.895916	Not Essential	MAB_1274	-0.256981	0.792886	Not Essential
MAB_1275	Not Essential	-0.402791	0.715027	Not Essential	MAB_1275	-0.405526	0.699025	Not Essential
MAB_1276c	Not Essential	1.18388	0.317649	Not Essential	MAB_1276c	-0.352619	0.778871	Not Essential
MAB_1277	Not Essential	0.24837	0.779644	Not Essential	MAB_1277	1.00234	0.109023	Not Essential
MAB_1278	Not Essential	-1.04881	0.324215	Not Essential	MAB_1278	1.19088	0.205679	Not Essential
MAB_1279	Not Essential	-1.25318	0.278389	Not Essential	MAB_1279	-0.742143	0.539176	Not Essential
MAB_1280c	Not Essential	-1.0232	0.373735	Not Essential	MAB_1280c	0.218206	0.862875	Not Essential
MAB_1281c	Not Essential	-2.43588	0.04058	Not Essential	MAB_1281c	-9.07799	1.23e-16	Essential @ log
MAB_1282	Not Essential	-0.548016	0.740705	Not Essential	MAB_1282	-3.64928	0.0043671	Not Essential
MAB_1283c	Not Essential	0.281853	0.842443	Not Essential	MAB_1283c	0.915958	0.447848	Not Essential
MAB_1284c	Not Essential	1.74717	0.0220863	Not Essential	MAB_1284c	1.6962	0.00775925	Not Essential
MAB_1285c	Not Essential	1.0753	0.0636028	Not Essential	MAB_1285c	0.614395	0.248334	Not Essential
MAB_1286c	Not Essential	-0.876981	0.286138	Not Essential	MAB_1286c	-0.910153	0.256055	Not Essential
MAB_1287	Not Essential	0.216241	0.806134	Not Essential	MAB_1287	-0.495479	0.504068	Not Essential
MAB_1288	Not Essential	-0.312955	0.799918	Not Essential	MAB_1288	-4.32066	1.46e-07	Not Essential
MAB_1289c	Not Essential	-0.403184	0.714069	Not Essential	MAB_1289c	-1.13242	0.200169	Not Essential
MAB_1290c	Not Essential	-0.790404	0.59652	Not Essential	MAB_1290c	-1.12294	0.411488	Not Essential
MAB_1291	Not Essential	-1.50841	0.328554	Not Essential	MAB_1291	3.96109	0.00227428	Not Essential
MAB_1292c	Not Essential	3.10131	0.000326942	Not Essential	MAB_1292c	-0.0132344	0.990469	Not Essential
MAB_1293c	Not Essential	-0.302156	0.817318	Not Essential	MAB_1293c	-1.81792	0.0683931	Not Essential
MAB_1294c	Not Essential	-0.95251	0.467558	Not Essential	MAB_1294c	-9.24494	6.51e-19	Essential @ log
MAB_1295c	Not Essential	-0.394715	0.736523	Not Essential	MAB_1295c	-1.64278	0.0762216	Not Essential
MAB_1296	Not Essential	-0.876981	0.286138	Not Essential	MAB_1296	-0.910153	0.256055	Not Essential
MAB_1297c	Not Essential	0.0622064	0.957862	Not Essential	MAB_1297c	0.983018	0.252555	Not Essential
MAB_1298c	Not Essential	-1.11469	0.425685	Not Essential	MAB_1298c	-3.04388	0.00831773	Not Essential
MAB_1299c	Not Essential	-0.967037	0.344861	Not Essential	MAB_1299c	0.124998	0.908933	Not Essential
MAB_1300c	Not Essential	-0.949929	0.356053	Not Essential	MAB_1300c	0.469818	0.675837	Not Essential
MAB_1301c	Not Essential	0.0397828	0.984092	Not Essential	MAB_1301c	-5.44555	1.56e-05	Not Essential
MAB_1302	Not Essential	0.94842	0.41998	Not Essential	MAB_1302	0.579666	0.635328	Not Essential
MAB_1303c	Not Essential	2.18704	0.163129	Not Essential	MAB_1303c	1.08048	0.536814	Not Essential
MAB_1304	Not Essential	-1.91811	0.0127606	Not Essential	MAB_1304	-1.28586	0.0981876	Not Essential
MAB_1305	Not Essential	-1.88985	0.0616394	Not Essential	MAB_1305	-3.76689	1.77e-05	Not Essential
MAB_1306	Not Essential	-3.95628	0.000101606	Not Essential	MAB_1306	-0.549102	0.671147	Not Essential
MAB_1307c	Not Essential	-2.61722	0.0458149	Not Essential	MAB_1307c	-0.312251	0.846732	Not Essential
MAB_1308	Not Essential	0.71055	0.661094	Not Essential	MAB_1308	-0.698824	0.670356	Not Essential
MAB_1309c	Not Essential	2.4062	0.113849	Not Essential	MAB_1309c	3.61813	0.0108336	Not Essential
MAB_1310	Not Essential	1.44533	0.198589	Not Essential	MAB_1310	-0.794736	0.512544	Not Essential
MAB_1311	Not Essential	1.62287	0.263609	Not Essential	MAB_1311	-0.880526	0.575268	Not Essential
MAB_1312	Not Essential	-0.892124	0.201077	Not Essential	MAB_1312	-2.96867	5.95e-09	Not Essential
MAB_1313	Not Essential	-1.33727	0.155768	Not Essential	MAB_1313	-2.05922	0.0130944	Not Essential
MAB_1314	Not Essential	2.64834	0.0103332	Not Essential	MAB_1314	0.861609	0.452374	Not Essential
MAB_1315	Essential in Both Libraries	-10.3873	3.31e-28	NA	MAB_1315	-10.6633	1.71e-35	NA
MAB_1316	Not Essential	-1.17867	0.363163	Not Essential	MAB_1316	-1.03604	0.396726	Not Essential
MAB_1317	Not Essential	0.620926	0.709508	Not Essential	MAB_1317	-0.00458249	0.997823	Not Essential
MAB_1318c	Not Essential	1.94678	0.0446563	Not Essential	MAB_1318c	0.483688	0.662093	Not Essential
MAB_1319	Not Essential	0.174212	0.837722	Not Essential	MAB_1319	-0.637247	0.327557	Not Essential
MAB_1320c	Not Essential	-3.46214	0.0122905	Not Essential	MAB_1320c	0.78123	0.650199	Not Essential
MAB_1321	Not Essential	-2.95174	0.0180602	Not Essential	MAB_1321	-5.02606	3.44e-06	Not Essential
MAB_1322	Not Essential	-2.73042	0.0255081	Not Essential	MAB_1322	-3.34631	0.00355568	Not Essential
MAB_1323	Not Essential	2.21612	0.131683	Not Essential	MAB_1323	-4.98308	0.000105733	Not Essential
MAB_1324	Not Essential	-7.79552	1.08e-08	Not Essential	MAB_1324	-0.831178	0.617771	Not Essential
MAB_1325c	Not Essential	-2.45211	0.000152203	Not Essential	MAB_1325c	-3.26865	3.19e-09	Not Essential
MAB_1326c	Not Essential	1.92992	0.0627477	Not Essential	MAB_1326c	1.37689	0.17592	Not Essential
MAB_1327	Not Essential	0.441808	0.713193	Not Essential	MAB_1327	-4.5247	2.57e-08	Not Essential
MAB_1328	Not Essential	-1.00812	0.273804	Not Essential	MAB_1328	1.58871	0.0504325	Not Essential
MAB_1329	Not Essential	-1.24216	0.133804	Not Essential	MAB_1329	-2.01497	0.0028343	Not Essential
MAB_1330	Not Essential	-1.29706	0.0557951	Not Essential	MAB_1330	-4.09386	2.79e-15	Not Essential
MAB_1331	Not Essential	-1.28075	0.148202	Not Essential	MAB_1331	-1.12255	0.179866	Not Essential
MAB_1332	Not Essential	-0.271637	0.778766	Not Essential	MAB_1332	-0.874496	0.232694	Not Essential
MAB_1333	Not Essential	1.18874	0.301762	Not Essential	MAB_1333	-1.55355	0.153682	Not Essential
MAB_1334c	Not Essential	-1.98273	0.0221627	Not Essential	MAB_1334c	-2.42149	0.00181219	Not Essential
MAB_1335c	Essential in Both Libraries	-10.264	1.9e-27	NA	MAB_1335c	-10.6187	6.75e-34	NA
MAB_1336	Essential in Both Libraries	-10.4961	1.23e-30	NA	MAB_1336	-10.8074	1.48e-38	NA
MAB_1337c	Not Essential	-2.03672	0.0479514	Not Essential	MAB_1337c	0.326552	0.787554	Not Essential
MAB_1338	Not Essential	0.70482	0.463679	Not Essential	MAB_1338	0.494769	0.58749	Not Essential
MAB_1339	Not Essential	-2.02412	0.0434969	Not Essential	MAB_1339	0.196305	0.869302	Not Essential
MAB_1340	Not Essential	0.616525	0.618407	Not Essential	MAB_1340	-1.82584	0.069391	Not Essential
MAB_1341	Not Essential	0.903796	0.507591	Not Essential	MAB_1341	0.341061	0.810103	Not Essential
MAB_1342	Not Essential	-1.11438	0.145175	Not Essential	MAB_1342	-0.636365	0.404533	Not Essential
MAB_1343	Not Essential	2.09663	0.123541	Not Essential	MAB_1343	-1.86044	0.161682	Not Essential
MAB_1344c	Not Essential	2.77311	0.000245981	Not Essential	MAB_1344c	1.25666	0.084723	Not Essential
MAB_1345	Not Essential	-0.633638	0.580232	Not Essential	MAB_1345	-1.97987	0.030442	Not Essential
MAB_1346	Not Essential	-5.11065	1.14e-07	Not Essential	MAB_1346	-9.7008	8.66e-22	Essential @ log
MAB_1347c	Not Essential	2.51073	0.0344641	Not Essential	MAB_1347c	0.808688	0.561395	Not Essential
MAB_1348	Not Essential	1.9735	0.214407	Not Essential	MAB_1348	-0.728186	0.678932	Not Essential
MAB_1349	Not Essential	-1.18462	0.318986	Not Essential	MAB_1349	1.18811	0.311765	Not Essential
MAB_1350	Not Essential	-6.21239	2.7e-05	Not Essential	MAB_1350	-5.9001	3.2e-05	Not Essential
MAB_1351c	Not Essential	1.12367	0.273774	Not Essential	MAB_1351c	-0.234125	0.832583	Not Essential
MAB_1352	Not Essential	1.75285	0.0447411	Not Essential	MAB_1352	2.05333	0.00758003	Not Essential
MAB_1353c	Not Essential	-1.93974	0.00214707	Not Essential	MAB_1353c	-3.12598	6.4e-10	Not Essential
MAB_1356	Not Essential	-3.79305	4.06e-06	Not Essential	MAB_1356	-6.48306	1.81e-17	Not Essential
MAB_1357c	Not Essential	-1.93826	0.0686568	Not Essential	MAB_1357c	-5.46194	7.67e-10	Not Essential
MAB_1358c	Not Essential	-1.37748	0.096365	Not Essential	MAB_1358c	-2.3108	0.000379106	Not Essential
MAB_1359c	Not Essential	-2.29971	0.0119068	Not Essential	MAB_1359c	-0.297768	0.780952	Not Essential
MAB_1360c	Not Essential	-0.50308	0.701362	Not Essential	MAB_1360c	-0.0730772	0.956995	Not Essential
MAB_1361c	Not Essential	0.638985	0.686977	Not Essential	MAB_1361c	-0.375625	0.810431	Not Essential
MAB_1362	Not Essential	-0.835121	0.388246	Not Essential	MAB_1362	-1.45792	0.0740359	Not Essential
MAB_1363	Not Essential	-7.28089	3.93e-07	Not Essential	MAB_1363	-7.21012	1.29e-07	Not Essential
MAB_1364	Not Essential	-2.60525	0.00337574	Not Essential	MAB_1364	-10.056	1.05e-30	Essential @ log
MAB_1365	#N/A	-7.28246	5.23e-08	Not Essential	MAB_1365	-7.86172	1.94e-09	Not Essential
MAB_1366c	Essential in Both Libraries	-9.44278	6.54e-18	NA	MAB_1366c	-9.65932	1.43e-22	NA
MAB_1367c	Not Essential	2.34988	0.00840591	Not Essential	MAB_1367c	0.469502	0.671176	Not Essential
MAB_1368	Not Essential	2.2968	0.00817936	Not Essential	MAB_1368	-0.296131	0.783425	Not Essential
MAB_1369	Not Essential	1.70001	0.0890943	Not Essential	MAB_1369	0.670668	0.523163	Not Essential
MAB_1370c	Not Essential	-1.03221	0.229481	Not Essential	MAB_1370c	0.665411	0.44242	Not Essential
MAB_1371	Not Essential	-1.31778	0.268943	Not Essential	MAB_1371	-1.37705	0.240446	Not Essential
MAB_1372	Not Essential	-2.30957	0.0069876	Not Essential	MAB_1372	-2.57972	0.00124489	Not Essential
MAB_1373	Not Essential	0.343421	0.772084	Not Essential	MAB_1373	-0.850812	0.384672	Not Essential
MAB_1374	Not Essential	-0.621064	0.652236	Not Essential	MAB_1374	1.13685	0.369175	Not Essential
MAB_1375	Not Essential	0.714135	0.496318	Not Essential	MAB_1375	-6.41022	2.07e-18	Not Essential
MAB_1376	Ambigious Essentiality	-8.38955	6.3e-13	NA	MAB_1376	-8.74738	3.26e-14	NA
MAB_1377c	Not Essential	-0.609022	0.656987	Not Essential	MAB_1377c	0.517918	0.695116	Not Essential
MAB_1378c	Not Essential	1.5633	0.0852915	Not Essential	MAB_1378c	1.25485	0.139364	Not Essential
MAB_1379c	Not Essential	0.144205	0.902808	Not Essential	MAB_1379c	-0.224626	0.829982	Not Essential
MAB_1380	Not Essential	-3.61091	0.00221195	Not Essential	MAB_1380	-0.967307	0.483365	Not Essential
MAB_1381	Not Essential	-1.07742	0.233786	Not Essential	MAB_1381	0.449727	0.639252	Not Essential
MAB_1382	Not Essential	-0.872335	0.295227	Not Essential	MAB_1382	-0.105056	0.905006	Not Essential
MAB_1383	Not Essential	2.40031	0.0348646	Not Essential	MAB_1383	2.57081	0.014588	Not Essential
MAB_1384	Not Essential	-0.687703	0.547441	Not Essential	MAB_1384	0.192392	0.868774	Not Essential
MAB_1385	Not Essential	-3.37719	9.4e-06	Not Essential	MAB_1385	-8.56628	7.36e-35	Essential @ log
MAB_1386	Not Essential	1.22326	0.140301	Not Essential	MAB_1386	1.17501	0.125542	Not Essential
MAB_1387	Not Essential	0.460077	0.590137	Not Essential	MAB_1387	-0.300973	0.708926	Not Essential
MAB_1388c	Not Essential	0.0615853	0.964205	Not Essential	MAB_1388c	1.58824	0.0996066	Not Essential
MAB_1389c	Not Essential	0.653268	0.656589	Not Essential	MAB_1389c	-0.656391	0.648465	Not Essential
MAB_1390c	Not Essential	-0.690499	0.553758	Not Essential	MAB_1390c	1.13468	0.275957	Not Essential
MAB_1391	Not Essential	1.98945	0.0151183	Not Essential	MAB_1391	0.816868	0.343693	Not Essential
MAB_1392c	Not Essential	0.921865	0.350977	Not Essential	MAB_1392c	1.46062	0.0899991	Not Essential
MAB_1393c	Essential in Both Libraries	-11.9504	8.86e-56	NA	MAB_1393c	-12.3742	3.18e-69	NA
MAB_1394c	Not Essential	-0.104664	0.948076	Not Essential	MAB_1394c	-2.64725	0.00840882	Not Essential
MAB_1395	Not Essential	-0.430454	0.712831	Not Essential	MAB_1395	1.20735	0.192773	Not Essential
MAB_1396	Not Essential	-0.393315	0.667348	Not Essential	MAB_1396	-1.23501	0.113532	Not Essential
MAB_1397c	Not Essential	1.46925	0.353101	Not Essential	MAB_1397c	-2.52404	0.072113	Not Essential
MAB_1398c	Not Essential	-3.79591	4.76e-07	Not Essential	MAB_1398c	-1.77804	0.0211259	Not Essential
MAB_1399	Not Essential	0.104648	0.927213	Not Essential	MAB_1399	-0.674754	0.444488	Not Essential
MAB_1400	Not Essential	-2.82225	0.011451	Not Essential	MAB_1400	-4.78321	8.04e-07	Not Essential
MAB_1401c	Not Essential	-0.569823	0.371951	Not Essential	MAB_1401c	-1.34155	0.00321368	Not Essential
MAB_1402c	Not Essential	0.667107	0.628455	Not Essential	MAB_1402c	1.62085	0.165663	Not Essential
MAB_1403	Not Essential	0.670852	0.464763	Not Essential	MAB_1403	-0.62396	0.463092	Not Essential
MAB_1404	Not Essential	-2.41917	0.000263471	Not Essential	MAB_1404	-4.6293	5.1e-17	Not Essential
MAB_1405	Not Essential	-0.599196	0.711165	Not Essential	MAB_1405	-5.8182	3.64e-07	Not Essential
MAB_1406c	Not Essential	-0.233576	0.81285	Not Essential	MAB_1406c	1.22676	0.1207	Not Essential
MAB_1407c	Not Essential	-1.26827	0.111092	Not Essential	MAB_1407c	-2.31929	0.000307939	Not Essential
MAB_1408c	Not Essential	-0.57152	0.610584	Not Essential	MAB_1408c	-0.849536	0.40416	Not Essential
MAB_1409c	Not Essential	1.04286	0.249649	Not Essential	MAB_1409c	-1.01926	0.225771	Not Essential
MAB_1410c	Not Essential	-1.30293	0.405583	Not Essential	MAB_1410c	-0.615031	0.718117	Not Essential
MAB_1411	Not Essential	1.34298	0.198589	Not Essential	MAB_1411	0.0067177	0.996062	Not Essential
MAB_1412	Not Essential	-5.47384	0.000157968	Not Essential	MAB_1412	-6.18947	1.45e-05	Not Essential
MAB_1413	Not Essential	0.914619	0.583783	Not Essential	MAB_1413	-7.76293	2.49e-09	Not Essential
MAB_1414c	Not Essential	-1.81066	0.00878454	Not Essential	MAB_1414c	0.178423	0.834512	Not Essential
MAB_1415c	Not Essential	-2.75565	2.78e-05	Not Essential	MAB_1415c	0.0689665	0.929853	Not Essential
MAB_1416	Not Essential	-1.10158	0.472823	Not Essential	MAB_1416	-4.00561	0.00111247	Not Essential
MAB_1417	Not Essential	-1.42393	0.308181	Not Essential	MAB_1417	-2.06532	0.113311	Not Essential
MAB_1418	Not Essential	0.268992	0.865804	Not Essential	MAB_1418	-1.05065	0.420685	Not Essential
MAB_1419c	Not Essential	-0.583955	0.712541	Not Essential	MAB_1419c	-1.02272	0.483365	Not Essential
MAB_1420	Not Essential	1.51415	0.0958359	Not Essential	MAB_1420	-0.343211	0.743002	Not Essential
MAB_1421	Not Essential	0.869015	0.270726	Not Essential	MAB_1421	1.04335	0.110626	Not Essential
MAB_1422c	Not Essential	1.62626	0.0515646	Not Essential	MAB_1422c	-1.78381	0.0173149	Not Essential
MAB_1423	Not Essential	-1.26866	0.455509	Not Essential	MAB_1423	-2.54221	0.0832886	Not Essential
MAB_1424c	Not Essential	-1.51991	0.172109	Not Essential	MAB_1424c	-0.497233	0.68221	Not Essential
MAB_1425	Not Essential	3.62729	0.014972	Not Essential	MAB_1425	-6.27634	1.07e-05	Not Essential
MAB_1426	Not Essential	-0.603675	0.485396	Not Essential	MAB_1426	-2.18551	0.000406762	Not Essential
MAB_1427c	Not Essential	-0.994906	0.285251	Not Essential	MAB_1427c	-5.90708	3.95e-17	Not Essential
MAB_1428	Not Essential	-1.09517	0.342856	Not Essential	MAB_1428	-0.71142	0.536249	Not Essential
MAB_1429	Not Essential	-1.97716	0.049218	Not Essential	MAB_1429	-1.45899	0.135394	Not Essential
MAB_1430c	Not Essential	2.17839	0.0391707	Not Essential	MAB_1430c	-0.539656	0.660606	Not Essential
MAB_1431	Not Essential	2.10947	0.00969498	Not Essential	MAB_1431	0.373482	0.672884	Not Essential
MAB_1432	Not Essential	-0.656747	0.57893	Not Essential	MAB_1432	-0.920652	0.400288	Not Essential
MAB_1433	Essential in Both Libraries	-10.9928	1.07e-37	NA	MAB_1433	-11.3696	2.18e-48	NA
MAB_1434	Not Essential	-7.25571	1.31e-23	Not Essential	MAB_1434	-8.34631	2.58e-37	Essential @ log
MAB_1435	Essential in Both Libraries	-10.5894	9.19e-33	NA	MAB_1435	-11.0657	1.21e-42	NA
MAB_1436	Essential in Both Libraries	-10.2637	1.69e-27	NA	MAB_1436	-10.4048	1.07e-31	NA
MAB_1437	Essential in Both Libraries	-10.0774	3.73e-25	NA	MAB_1437	-10.4532	7.05e-31	NA
MAB_1438	Essential in Both Libraries	-10.2791	1.6e-28	NA	MAB_1438	-9.44439	5.29e-35	NA
MAB_1439c	Not Essential	1.87347	0.190826	Not Essential	MAB_1439c	-1.34301	0.34934	Not Essential
MAB_1440c	Not Essential	-0.540098	0.763581	Not Essential	MAB_1440c	-0.700057	0.675662	Not Essential
MAB_1441	Not Essential	-7.9913	1.1e-09	Not Essential	MAB_1441	-4.99186	4.88e-05	Not Essential
MAB_1442	Essential in Both Libraries	-9.74888	2.98e-21	NA	MAB_1442	-9.96516	5.91e-25	NA
MAB_1443	Not Essential	-4.35265	6.7e-07	Not Essential	MAB_1443	-1.8889	0.0464456	Not Essential
MAB_1444	Not Essential	-1.38815	0.337542	Not Essential	MAB_1444	-4.86391	2.67e-05	Not Essential
MAB_1445	Essential in Both Libraries	-10.2898	1.93e-26	NA	MAB_1445	-10.4703	2.04e-32	NA
MAB_1446	#N/A	-6.86263	1.15e-06	Not Essential	MAB_1446	-6.95407	2.57e-07	Not Essential
MAB_1447	Essential in Both Libraries	-9.41991	9.83e-19	NA	MAB_1447	-9.71278	6.31e-23	NA
MAB_1448	Essential in Both Libraries	-8.06602	4.38e-10	NA	MAB_1448	-8.15791	6.71e-11	NA
MAB_1449	Ambigious Essentiality	-6.81033	1.1e-06	NA	MAB_1449	-7.24731	1.23e-07	NA
MAB_1450	Essential in Both Libraries	-9.43769	1.07e-19	NA	MAB_1450	-9.91701	2.86e-24	NA
MAB_1451	Essential in Both Libraries	-10.0267	4.84e-26	NA	MAB_1451	-10.3619	2.3e-31	NA
MAB_1452	Essential in Both Libraries	-10.3048	1.46e-28	NA	MAB_1452	-10.674	5.17e-35	NA
MAB_1453	Essential in Both Libraries	-10.2586	7.4e-28	NA	MAB_1453	-10.4335	2.53e-31	NA
MAB_1454	Ambigious Essentiality	-7.8528	9.24e-09	NA	MAB_1454	-7.62308	2.93e-09	NA
MAB_1455	Not Essential	0.00891584	0.995362	Not Essential	MAB_1455	0.0659945	0.960494	Not Essential
MAB_1456c	Not Essential	0.518169	0.623416	Not Essential	MAB_1456c	2.26497	0.00633457	Not Essential
MAB_1457	Essential in Both Libraries	-10.1183	1.89e-27	NA	MAB_1457	-10.5454	3.08e-33	NA
MAB_1458	Not Essential	0.0912944	0.94954	Not Essential	MAB_1458	0.703667	0.560408	Not Essential
MAB_1459c	Not Essential	1.44849	0.0570987	Not Essential	MAB_1459c	1.36117	0.0462778	Not Essential
MAB_1460	Not Essential	0.977531	0.432296	Not Essential	MAB_1460	0.505415	0.695254	Not Essential
MAB_1461	Not Essential	3.29996	0.0137951	Not Essential	MAB_1461	0.0385451	0.981303	Not Essential
MAB_1462c	Not Essential	-0.968464	0.445488	Not Essential	MAB_1462c	0.237725	0.857102	Not Essential
MAB_1463	Not Essential	-0.0891783	0.955941	Not Essential	MAB_1463	1.2745	0.279185	Not Essential
MAB_1464	Not Essential	-1.25382	0.369168	Not Essential	MAB_1464	1.084	0.420193	Not Essential
MAB_1465	Not Essential	0.630071	0.611989	Not Essential	MAB_1465	-4.88405	9.38e-08	Not Essential
MAB_1466c	Not Essential	-0.497569	0.631123	Not Essential	MAB_1466c	0.122002	0.905306	Not Essential
MAB_1467c	Not Essential	-5.87346	4.56e-27	Not Essential	MAB_1467c	-4.18248	1.35e-17	Not Essential
MAB_1468c	Not Essential	-11.2939	8.33e-42	Essential @ log	MAB_1468c	-7.19525	8.96e-37	Not Essential
MAB_1469	Not Essential	1.53272	0.0128003	Not Essential	MAB_1469	0.431461	0.50266	Not Essential
MAB_1470c	Not Essential	0.0256449	0.984048	Not Essential	MAB_1470c	-1.33146	0.112785	Not Essential
MAB_1471c	Not Essential	-0.694182	0.473376	Not Essential	MAB_1471c	-1.56998	0.0406401	Not Essential
MAB_1472c	Not Essential	-0.302076	0.820742	Not Essential	MAB_1472c	-1.87636	0.0683931	Not Essential
MAB_1473c	Not Essential	-0.906198	0.459248	Not Essential	MAB_1473c	-1.65318	0.104788	Not Essential
MAB_1474c	Not Essential	-1.62507	0.0191124	Not Essential	MAB_1474c	-0.535009	0.440418	Not Essential
MAB_1475	Not Essential	1.18255	0.413129	Not Essential	MAB_1475	0.550422	0.719894	Not Essential
MAB_1476	Not Essential	1.45495	0.253139	Not Essential	MAB_1476	1.5997	0.1855	Not Essential
MAB_1477	Not Essential	-1.5327	0.159573	Not Essential	MAB_1477	-1.25849	0.22114	Not Essential
MAB_1478	Not Essential	-1.82662	0.102574	Not Essential	MAB_1478	-2.39171	0.0208936	Not Essential
MAB_1479	Not Essential	-2.01101	0.157005	Not Essential	MAB_1479	-4.93329	4.05e-05	Not Essential
MAB_1480	Not Essential	-2.52042	0.00778724	Not Essential	MAB_1480	-6.32042	8.78e-14	Not Essential
MAB_1481	Not Essential	2.77578	0.0111281	Not Essential	MAB_1481	1.1369	0.350113	Not Essential
MAB_1482	Not Essential	-0.799309	0.463339	Not Essential	MAB_1482	-2.44695	0.00263299	Not Essential
MAB_1483	Not Essential	4.22582	0.000118006	Not Essential	MAB_1483	3.52406	0.00119724	Not Essential
MAB_1484	Not Essential	-9.27855	1.44e-17	Essential @ log	MAB_1484	-9.46529	3.14e-20	Essential @ log
MAB_1485	Not Essential	-3.77002	0.000225671	Not Essential	MAB_1485	-2.17829	0.0351746	Not Essential
MAB_1486c	Not Essential	-0.193439	0.891079	Not Essential	MAB_1486c	1.07171	0.343484	Not Essential
MAB_1487c	Not Essential	-6.59088	5.62e-11	Not Essential	MAB_1487c	-9.50941	1.58e-20	Essential @ log
MAB_1488c	Not Essential	-0.366627	0.806362	Not Essential	MAB_1488c	-1.36095	0.273859	Not Essential
MAB_1489	Not Essential	-1.51708	0.0218086	Not Essential	MAB_1489	-5.52003	8.41e-25	Not Essential
MAB_1490	Not Essential	-4.16953	1.91e-07	Not Essential	MAB_1490	-2.64255	0.000409133	Not Essential
MAB_1491	Not Essential	-0.640061	0.61423	Not Essential	MAB_1491	-2.236	0.0309779	Not Essential
MAB_1492	Not Essential	0.363654	0.54931	Not Essential	MAB_1492	-0.302851	0.575066	Not Essential
MAB_1493c	Not Essential	0.491175	0.724103	Not Essential	MAB_1493c	-4.70333	1.41e-06	Not Essential
MAB_1494	Not Essential	0.0908034	0.953778	Not Essential	MAB_1494	-8.04093	4.19e-17	Essential @ log
MAB_1495	Not Essential	-0.750216	0.263002	Not Essential	MAB_1495	-3.15152	4.65e-12	Not Essential
MAB_1496c	Not Essential	-4.86428	4.12e-10	Not Essential	MAB_1496c	-2.63175	9.52e-05	Not Essential
MAB_1497c	Not Essential	-0.51411	0.67881	Not Essential	MAB_1497c	-0.834921	0.441018	Not Essential
MAB_1498c	Not Essential	-1.5249	0.130396	Not Essential	MAB_1498c	-2.43214	0.00320968	Not Essential
MAB_1499	Not Essential	-0.160699	0.892384	Not Essential	MAB_1499	-4.72535	5.76e-11	Not Essential
MAB_1500	Not Essential	-2.69492	0.00475222	Not Essential	MAB_1500	-1.4913	0.121275	Not Essential
MAB_1501	Not Essential	-0.285095	0.802394	Not Essential	MAB_1501	-1.39217	0.10779	Not Essential
MAB_1502	Not Essential	0.643342	0.505548	Not Essential	MAB_1502	0.18782	0.847623	Not Essential
MAB_1503	Not Essential	-0.244027	0.872256	Not Essential	MAB_1503	0.282251	0.836205	Not Essential
MAB_1504	Not Essential	1.54155	0.179965	Not Essential	MAB_1504	-5.24438	2.24e-08	Not Essential
MAB_1505	Not Essential	-5.65384	0.000113198	Not Essential	MAB_1505	-5.63777	6.32e-05	Not Essential
MAB_1506c	Not Essential	-1.74633	0.158817	Not Essential	MAB_1506c	-0.447207	0.749751	Not Essential
MAB_1507	Not Essential	-2.92106	0.021222	Not Essential	MAB_1507	-4.01121	0.000658993	Not Essential
MAB_1508c	Not Essential	-0.648121	0.583783	Not Essential	MAB_1508c	0.272955	0.828152	Not Essential
MAB_1509	Not Essential	-0.246821	0.813367	Not Essential	MAB_1509	0.720322	0.381947	Not Essential
MAB_1510	Not Essential	1.59045	0.146654	Not Essential	MAB_1510	0.451711	0.716842	Not Essential
MAB_1511	Not Essential	1.75937	0.0418689	Not Essential	MAB_1511	1.07155	0.19541	Not Essential
MAB_1512	Essential in Both Libraries	-12.2592	2.38e-70	NA	MAB_1512	-12.9381	6.23e-82	NA
MAB_1513	Essential in Both Libraries	-9.09877	4.95e-15	NA	MAB_1513	-9.3434	5.48e-19	NA
MAB_1514	Not Essential	-3.45618	0.00538995	Not Essential	MAB_1514	-2.76579	0.028014	Not Essential
MAB_1515c	Not Essential	1.28283	0.357619	Not Essential	MAB_1515c	0.491877	0.73516	Not Essential
MAB_1516	Not Essential	-6.20984	3.41e-05	Not Essential	MAB_1516	-6.13702	1.53e-05	Not Essential
MAB_1517c	Not Essential	1.69882	0.0579701	Not Essential	MAB_1517c	-0.266006	0.800899	Not Essential
MAB_1518	Not Essential	-1.386	0.21571	Not Essential	MAB_1518	-2.9633	0.00133107	Not Essential
MAB_1519	Not Essential	-2.16321	0.0814705	Not Essential	MAB_1519	-3.51167	0.00147586	Not Essential
MAB_1520c	Not Essential	-0.565578	0.412881	Not Essential	MAB_1520c	-0.261828	0.686043	Not Essential
MAB_1521	Not Essential	0.659838	0.493705	Not Essential	MAB_1521	0.973887	0.269424	Not Essential
MAB_1522	Not Essential	-3.21161	0.00542503	Not Essential	MAB_1522	-9.10038	2.13e-16	Essential @ log
MAB_1523c	Not Essential	-8.80433	4.88e-14	Essential @ log	MAB_1523c	-3.57942	0.000663394	Not Essential
MAB_1524c	Not Essential	-0.635596	0.576445	Not Essential	MAB_1524c	-1.09934	0.277847	Not Essential
MAB_1525c	Not Essential	1.38574	0.173125	Not Essential	MAB_1525c	-0.273966	0.810149	Not Essential
MAB_1526	Not Essential	-2.18564	0.086665	Not Essential	MAB_1526	-0.973506	0.48499	Not Essential
MAB_1527	Not Essential	0.341841	0.748387	Not Essential	MAB_1527	-0.778739	0.36838	Not Essential
MAB_1528c	Not Essential	-0.157821	0.897601	Not Essential	MAB_1528c	-1.68035	0.0428019	Not Essential
MAB_1529c	Not Essential	0.977753	0.443947	Not Essential	MAB_1529c	2.37955	0.0243889	Not Essential
MAB_1530	Not Essential	-0.861979	0.307228	Not Essential	MAB_1530	0.407357	0.614967	Not Essential
MAB_1531c	Not Essential	-0.90037	0.566459	Not Essential	MAB_1531c	-0.12443	0.937901	Not Essential
MAB_1533c	Essential in Both Libraries	-9.07828	3.98e-16	NA	MAB_1533c	-9.32276	4.3e-18	NA
MAB_1534	Not Essential	3.70642	0.000444082	Not Essential	MAB_1534	1.15587	0.331419	Not Essential
MAB_1535c	Not Essential	0.0767435	0.954179	Not Essential	MAB_1535c	0.241353	0.832246	Not Essential
MAB_1536	Not Essential	1.0959	0.419389	Not Essential	MAB_1536	-2.26873	0.0554393	Not Essential
MAB_1537c	Essential in Rough Library	-8.8671	4.53e-15	NA	MAB_1537c	-9.0842	9.49e-17	Essential @ log
MAB_1538	Not Essential	-0.181223	0.866744	Not Essential	MAB_1538	0.342607	0.697849	Not Essential
MAB_1539c	Not Essential	0.453794	0.691911	Not Essential	MAB_1539c	0.169552	0.884757	Not Essential
MAB_1540	Not Essential	-0.569123	0.558128	Not Essential	MAB_1540	-0.430948	0.643208	Not Essential
MAB_1541	Not Essential	-4.81333	2.26e-10	Not Essential	MAB_1541	-3.04277	1.3e-05	Not Essential
MAB_1542c	Not Essential	-1.5453	0.0680968	Not Essential	MAB_1542c	-0.739965	0.397952	Not Essential
MAB_1543	Not Essential	2.17182	0.0641177	Not Essential	MAB_1543	-2.03782	0.0835944	Not Essential
MAB_1544c	Not Essential	-0.577163	0.517335	Not Essential	MAB_1544c	1.66874	0.0153914	Not Essential
MAB_1545c	Not Essential	-0.150876	0.907374	Not Essential	MAB_1545c	0.125278	0.909724	Not Essential
MAB_1546c	Not Essential	-1.02928	0.33468	Not Essential	MAB_1546c	-0.448877	0.697367	Not Essential
MAB_1547c	Not Essential	-0.671873	0.348498	Not Essential	MAB_1547c	-1.61668	0.00251837	Not Essential
MAB_1548c	Not Essential	-0.327816	0.772963	Not Essential	MAB_1548c	-4.27386	1.89e-08	Not Essential
MAB_1549c	Not Essential	-1.20129	0.12507	Not Essential	MAB_1549c	-1.70091	0.00777864	Not Essential
MAB_1550	Not Essential	-3.33012	0.00285185	Not Essential	MAB_1550	0.0428487	0.974967	Not Essential
MAB_1551c	Not Essential	-0.199003	0.864323	Not Essential	MAB_1551c	-6.09964	6.5e-17	Not Essential
MAB_1552	Not Essential	-0.720522	0.503338	Not Essential	MAB_1552	-0.413533	0.703223	Not Essential
MAB_1553c	Not Essential	0.306172	0.849645	Not Essential	MAB_1553c	1.92329	0.122434	Not Essential
MAB_1554	Not Essential	0.601073	0.576509	Not Essential	MAB_1554	0.368733	0.72713	Not Essential
MAB_1555	Not Essential	0.3751	0.559288	Not Essential	MAB_1555	0.13826	0.82164	Not Essential
MAB_1556	Essential in Both Libraries	-11.1365	2.61e-39	NA	MAB_1556	-11.4698	2.15e-51	NA
MAB_1557	Ambigious Essentiality	-3.57057	3.62e-08	NA	MAB_1557	-11.458	8.35e-49	NA
MAB_1558c	Not Essential	-1.18217	0.109138	Not Essential	MAB_1558c	-0.931872	0.204928	Not Essential
MAB_1559	Not Essential	0.194451	0.921001	Not Essential	MAB_1559	2.07708	0.154432	Not Essential
MAB_1560	Ambigious Essentiality	-7.32764	1.85e-21	NA	MAB_1560	-10.5001	5.91e-34	NA
MAB_1561	Not Essential	-4.12672	4.4e-18	Not Essential	MAB_1561	-3.33668	1.7e-16	Not Essential
MAB_1562	Not Essential	-0.180639	0.905003	Not Essential	MAB_1562	-2.56811	0.0113205	Not Essential
MAB_1563	Not Essential	-0.588506	0.613143	Not Essential	MAB_1563	-10.2204	2.87e-28	Essential @ log
MAB_1564c	Not Essential	-4.11581	9.88e-08	Not Essential	MAB_1564c	-5.40965	1.37e-14	Not Essential
MAB_1565c	Not Essential	-0.529482	0.529686	Not Essential	MAB_1565c	-2.15798	0.000369201	Not Essential
MAB_1566c	Not Essential	1.10383	0.266131	Not Essential	MAB_1566c	0.599445	0.569898	Not Essential
MAB_1567	Not Essential	0.779996	0.566827	Not Essential	MAB_1567	1.54993	0.211772	Not Essential
MAB_1568	Not Essential	1.6474	0.242507	Not Essential	MAB_1568	2.12652	0.12056	Not Essential
MAB_1569	Not Essential	-1.02404	0.403426	Not Essential	MAB_1569	-0.273975	0.836205	Not Essential
MAB_1570	Not Essential	0.810081	0.49001	Not Essential	MAB_1570	2.11704	0.0238259	Not Essential
MAB_1571c	Not Essential	-0.942305	0.189411	Not Essential	MAB_1571c	-0.63521	0.351804	Not Essential
MAB_1572	Not Essential	2.47885	0.03632	Not Essential	MAB_1572	1.04622	0.413244	Not Essential
MAB_1573c	Not Essential	2.25417	0.00775004	Not Essential	MAB_1573c	0.439705	0.647096	Not Essential
MAB_1574	Ambigious Essentiality	-7.4862	2.74e-08	NA	MAB_1574	-7.62343	2.25e-09	NA
MAB_1575	Not Essential	1.03473	0.311747	Not Essential	MAB_1575	1.00174	0.302145	Not Essential
MAB_1576	Not Essential	1.53221	0.252978	Not Essential	MAB_1576	-0.656768	0.657516	Not Essential
MAB_1577c	Not Essential	2.97697	0.00157085	Not Essential	MAB_1577c	0.00208552	0.998725	Not Essential
MAB_1578c	Not Essential	-1.09257	0.371031	Not Essential	MAB_1578c	-0.321003	0.811279	Not Essential
MAB_1579	Not Essential	1.98513	0.0177417	Not Essential	MAB_1579	1.63898	0.0345015	Not Essential
MAB_1580	Not Essential	0.330082	0.835575	Not Essential	MAB_1580	-1.77818	0.15033	Not Essential
MAB_1581	Essential in Both Libraries	-8.69166	6.64e-13	NA	MAB_1581	-8.79038	1.34e-14	NA
MAB_1582	Essential in Both Libraries	-8.39825	6.87e-12	NA	MAB_1582	-8.54481	7.7e-13	NA
MAB_1583	Essential in Both Libraries	-9.81616	8.79e-22	NA	MAB_1583	-10.1976	8.49e-27	NA
MAB_1584	Not Essential	-3.8987	0.0042542	Not Essential	MAB_1584	0.452482	0.792886	Not Essential
MAB_1585	Not Essential	-2.21933	0.0436256	Not Essential	MAB_1585	-0.29692	0.833559	Not Essential
MAB_1586c	Not Essential	-0.876981	0.286138	Not Essential	MAB_1586c	-0.910153	0.256055	Not Essential
MAB_1587c	Not Essential	1.11658	0.182026	Not Essential	MAB_1587c	-0.0861257	0.927068	Not Essential
MAB_1588c	Not Essential	-0.143643	0.900992	Not Essential	MAB_1588c	0.665807	0.447848	Not Essential
MAB_1589	Not Essential	-0.796801	0.601307	Not Essential	MAB_1589	-0.2178	0.890095	Not Essential
MAB_1590c	Not Essential	-0.095924	0.963166	Not Essential	MAB_1590c	-0.344898	0.85093	Not Essential
MAB_1591	Not Essential	-0.59722	0.691911	Not Essential	MAB_1591	1.85476	0.141712	Not Essential
MAB_1592c	Not Essential	-2.1305	0.106293	Not Essential	MAB_1592c	0.782968	0.592821	Not Essential
MAB_1593c	Not Essential	-1.47439	0.0162459	Not Essential	MAB_1593c	-0.885589	0.139541	Not Essential
MAB_1594	Ambigious Essentiality	-9.89236	2.4e-43	NA	MAB_1594	-11.5159	2.77e-50	NA
MAB_1595	Ambigious Essentiality	-8.83923	8.65e-21	NA	MAB_1595	-10.0498	1.01e-25	NA
MAB_1596	Not Essential	1.19976	0.4243	Not Essential	MAB_1596	1.8898	0.168248	Not Essential
MAB_1597	Not Essential	0.542606	0.763581	Not Essential	MAB_1597	-7.04913	4.42e-08	Not Essential
MAB_1598	Not Essential	0.407281	0.801408	Not Essential	MAB_1598	0.18228	0.904419	Not Essential
MAB_1599	Not Essential	0.643735	0.490715	Not Essential	MAB_1599	2.31132	0.000670287	Not Essential
MAB_1600c	Not Essential	-3.76026	0.000791717	Not Essential	MAB_1600c	0.349092	0.809606	Not Essential
MAB_1601c	Not Essential	-3.99241	4.08e-08	Not Essential	MAB_1601c	-0.65133	0.436423	Not Essential
MAB_1602	Not Essential	-2.98598	0.0191646	Not Essential	MAB_1602	0.239274	0.87868	Not Essential
MAB_1603	Essential in Both Libraries	-11.2005	4.18e-40	NA	MAB_1603	-11.449	1.21e-48	NA
MAB_1604	Essential in Both Libraries	-10.0764	1.9e-24	NA	MAB_1604	-10.2703	1.63e-28	NA
MAB_1605	Not Essential	-0.524301	0.739992	Not Essential	MAB_1605	1.13545	0.408322	Not Essential
MAB_1606	Not Essential	-4.58747	0.000914491	Not Essential	MAB_1606	-6.9115	3.18e-07	Not Essential
MAB_1607	Essential in Rough Library	-10.9525	4.72e-38	NA	MAB_1607	-4.89394	5.86e-18	Not Essential
MAB_1608c	Not Essential	2.43409	0.0604449	Not Essential	MAB_1608c	1.21632	0.370342	Not Essential
MAB_1609c	Not Essential	1.21192	0.433079	Not Essential	MAB_1609c	0.48092	0.769633	Not Essential
MAB_1610	Ambigious Essentiality	-7.54927	2.63e-08	NA	MAB_1610	-7.67269	2.69e-09	NA
MAB_1611	Not Essential	-0.876981	0.286138	Not Essential	MAB_1611	-0.65498	0.390333	Not Essential
MAB_1612	Essential in Both Libraries	-10.2459	3.95e-27	NA	MAB_1612	-10.5757	2.56e-35	NA
MAB_1613	Essential in Rough Library	-9.33005	1.86e-17	NA	MAB_1613	-9.50776	1.87e-20	Essential @ log
MAB_1614	Not Essential	-1.20938	0.330859	Not Essential	MAB_1614	-2.5732	0.0247595	Not Essential
MAB_1615	Not Essential	-0.021421	0.990222	Not Essential	MAB_1615	-1.82239	0.15828	Not Essential
MAB_1616	Not Essential	0.98723	0.481332	Not Essential	MAB_1616	-0.224584	0.882623	Not Essential
MAB_1617c	Not Essential	0.222623	0.889582	Not Essential	MAB_1617c	-1.78271	0.138285	Not Essential
MAB_1618	Not Essential	-0.135501	0.926941	Not Essential	MAB_1618	-0.832885	0.49812	Not Essential
MAB_1619	Not Essential	-2.57693	0.022299	Not Essential	MAB_1619	-1.23677	0.283404	Not Essential
MAB_1620	Not Essential	-1.5105	0.0852915	Not Essential	MAB_1620	-4.79261	2.36e-11	Not Essential
MAB_1621	Essential in Both Libraries	-9.02029	1.11e-15	NA	MAB_1621	-9.34934	7.31e-19	NA
MAB_1622	Not Essential	-6.05045	1.17e-07	Not Essential	MAB_1622	-3.63501	0.000768775	Not Essential
MAB_1623	Not Essential	-3.61635	0.00878535	Not Essential	MAB_1623	-7.72363	4.42e-09	Not Essential
MAB_1624	Not Essential	-2.43477	0.0109998	Not Essential	MAB_1624	-1.88816	0.0532835	Not Essential
MAB_1625	Not Essential	-0.302938	0.834599	Not Essential	MAB_1625	1.9445	0.0746698	Not Essential
MAB_1626	Not Essential	-2.53459	0.0298239	Not Essential	MAB_1626	-0.360819	0.80223	Not Essential
MAB_1627	Not Essential	-2.22231	0.00598601	Not Essential	MAB_1627	-1.62471	0.0384546	Not Essential
MAB_1628c	Not Essential	-0.173102	0.872828	Not Essential	MAB_1628c	-1.03447	0.175567	Not Essential
MAB_1629c	Not Essential	1.10591	0.17806	Not Essential	MAB_1629c	0.803802	0.285699	Not Essential
MAB_1630c	Not Essential	-2.8809	0.0401427	Not Essential	MAB_1630c	-1.44358	0.338929	Not Essential
MAB_1631c	Not Essential	-0.917826	0.576501	Not Essential	MAB_1631c	-1.0387	0.522004	Not Essential
MAB_1632c	Not Essential	0.622515	0.446285	Not Essential	MAB_1632c	-0.316389	0.691566	Not Essential
MAB_1633	Essential in Both Libraries	-9.71863	2.21e-22	NA	MAB_1633	-10.0709	9.5e-28	NA
MAB_1634c	#N/A	-7.25049	6.5e-08	Not Essential	MAB_1634c	-7.67171	2.51e-09	Not Essential
MAB_1635	Not Essential	2.65836	0.000107111	Not Essential	MAB_1635	1.90765	0.00468595	Not Essential
MAB_1636	Not Essential	0.510606	0.701362	Not Essential	MAB_1636	0.591985	0.646823	Not Essential
MAB_1637	Not Essential	3.02675	0.000175632	Not Essential	MAB_1637	1.84797	0.0140102	Not Essential
MAB_1638	Not Essential	3.58793	0.000288957	Not Essential	MAB_1638	2.24014	0.0201346	Not Essential
MAB_1639c	Not Essential	0.353482	0.831847	Not Essential	MAB_1639c	0.409616	0.792886	Not Essential
MAB_1640	Not Essential	-1.27906	0.0848986	Not Essential	MAB_1640	0.882192	0.223319	Not Essential
MAB_1641	Not Essential	-0.694759	0.518424	Not Essential	MAB_1641	0.8845	0.328049	Not Essential
MAB_1642	Not Essential	0.851033	0.61214	Not Essential	MAB_1642	-1.55671	0.293582	Not Essential
MAB_1643	Not Essential	-0.457845	0.583881	Not Essential	MAB_1643	-1.02332	0.118654	Not Essential
MAB_1644	Not Essential	1.93084	0.0335563	Not Essential	MAB_1644	-0.543792	0.606776	Not Essential
MAB_1645	Not Essential	-0.92548	0.389997	Not Essential	MAB_1645	-0.712198	0.51248	Not Essential
MAB_1646c	Not Essential	-3.54413	9.8e-06	Not Essential	MAB_1646c	-0.983704	0.26666	Not Essential
MAB_1647c	Not Essential	-4.89708	0.000102365	Not Essential	MAB_1647c	-1.76918	0.21125	Not Essential
MAB_1648c	Not Essential	-0.00594292	0.995503	Not Essential	MAB_1648c	-0.168145	0.857102	Not Essential
MAB_1649c	Not Essential	-1.47855	0.234028	Not Essential	MAB_1649c	-3.78624	0.000155959	Not Essential
MAB_1650c	Not Essential	2.5771	0.0025585	Not Essential	MAB_1650c	-0.123271	0.905006	Not Essential
MAB_1651	Not Essential	-4.90245	7.81e-05	Not Essential	MAB_1651	0.721489	0.653078	Not Essential
MAB_1652	Not Essential	0.421547	0.745197	Not Essential	MAB_1652	-1.09368	0.315193	Not Essential
MAB_1653	Not Essential	0.258011	0.878766	Not Essential	MAB_1653	-4.35747	0.000172303	Not Essential
MAB_1654	Not Essential	-1.2445	0.252596	Not Essential	MAB_1654	-2.54482	0.0051358	Not Essential
MAB_1655	Not Essential	-0.236886	0.856695	Not Essential	MAB_1655	0.992236	0.354334	Not Essential
MAB_1656	Not Essential	-0.217375	0.884506	Not Essential	MAB_1656	1.06493	0.369582	Not Essential
MAB_1657c	Not Essential	2.71131	0.063496	Not Essential	MAB_1657c	0.125059	0.947038	Not Essential
MAB_1658c	Not Essential	-0.407088	0.794158	Not Essential	MAB_1658c	-6.42474	2.41e-09	Not Essential
MAB_1659c	Not Essential	-6.88884	8.85e-16	Not Essential	MAB_1659c	-9.52406	1.95e-26	Essential @ log
MAB_1660c	Essential in Rough Library	-9.11241	8.49e-16	NA	MAB_1660c	-9.41351	5.34e-19	Essential @ log
MAB_1661c	Essential in Rough Library	-9.05758	9.35e-16	NA	MAB_1661c	-9.31526	3.17e-19	Essential @ log
MAB_1662c	Essential in Rough Library	-1.99391	0.0316351	NA	MAB_1662c	-10.5095	2.14e-33	Essential @ log
MAB_1663	Not Essential	0.34307	0.764958	Not Essential	MAB_1663	-1.42684	0.0952909	Not Essential
MAB_1664c	Not Essential	0.985827	0.457503	Not Essential	MAB_1664c	-0.235752	0.870382	Not Essential
MAB_1665	Not Essential	-0.644272	0.592927	Not Essential	MAB_1665	-1.05919	0.309131	Not Essential
MAB_1666	Essential in Rough Library	-9.11722	2.81e-16	NA	MAB_1666	-8.718	1.63e-17	Essential @ log
MAB_1667	Not Essential	-0.545043	0.733884	Not Essential	MAB_1667	-0.511546	0.738191	Not Essential
MAB_1668	Not Essential	-3.51427	0.00023163	Not Essential	MAB_1668	-1.22464	0.244466	Not Essential
MAB_1669	Essential in Both Libraries	-8.35339	1.56e-11	NA	MAB_1669	-8.60245	5.75e-13	NA
MAB_1670	Not Essential	-1.17326	0.288653	Not Essential	MAB_1670	-1.8318	0.0687175	Not Essential
MAB_1671	Not Essential	-8.01259	9.14e-10	Not Essential	MAB_1671	-2.74838	0.0428019	Not Essential
MAB_1672	Essential in Both Libraries	-9.53445	2.88e-20	NA	MAB_1672	-9.80155	1.4e-24	NA
MAB_1673	Not Essential	-0.0798684	0.954182	Not Essential	MAB_1673	-3.26433	0.000158313	Not Essential
MAB_1674c	Not Essential	0.60738	0.618719	Not Essential	MAB_1674c	-2.32385	0.0154037	Not Essential
MAB_1675	Not Essential	-2.86696	0.0067149	Not Essential	MAB_1675	-2.08207	0.049234	Not Essential
MAB_1676	Essential in Both Libraries	-10.0121	9.05e-24	NA	MAB_1676	-10.2222	1.49e-29	NA
MAB_1677	Not Essential	-6.13154	2.07e-08	Not Essential	MAB_1677	-3.18965	0.00548544	Not Essential
MAB_1678c	Not Essential	-7.81991	2.33e-09	Not Essential	MAB_1678c	-0.0780243	0.963314	Not Essential
MAB_1679c	Not Essential	0.91522	0.563658	Not Essential	MAB_1679c	-2.1125	0.127154	Not Essential
MAB_1680	Not Essential	1.63871	0.0566486	Not Essential	MAB_1680	-1.27418	0.10858	Not Essential
MAB_1681	Not Essential	-3.26178	5.44e-06	Not Essential	MAB_1681	-3.4494	1.11e-08	Not Essential
MAB_1682	Not Essential	-2.00779	0.0291878	Not Essential	MAB_1682	-5.98179	4.48e-14	Not Essential
MAB_1683	Not Essential	-2.52533	0.00159478	Not Essential	MAB_1683	-3.34493	2.31e-06	Not Essential
MAB_1684	Not Essential	-6.33899	2.55e-10	Not Essential	MAB_1684	-9.47069	1.65e-20	Essential @ log
MAB_1685	Not Essential	-4.69862	5.91e-11	Not Essential	MAB_1685	-2.79058	6.76e-05	Not Essential
MAB_1686	Not Essential	-2.68836	0.00432599	Not Essential	MAB_1686	-0.392372	0.743964	Not Essential
MAB_1687	Not Essential	-4.32951	0.000284215	Not Essential	MAB_1687	-8.58864	1.68e-13	Essential @ log
MAB_1688	Not Essential	-5.08754	1.03e-07	Not Essential	MAB_1688	-7.08139	3.97e-15	Not Essential
MAB_1689	Not Essential	0.982743	0.416883	Not Essential	MAB_1689	-1.29821	0.222525	Not Essential
MAB_1690	Not Essential	-1.61725	0.101368	Not Essential	MAB_1690	-1.97725	0.028611	Not Essential
MAB_1691	Not Essential	-0.876981	0.286138	Not Essential	MAB_1691	-0.910153	0.256055	Not Essential
MAB_1692	Not Essential	-6.17844	4.94e-20	Not Essential	MAB_1692	-2.39509	0.000170989	Not Essential
MAB_1693	Not Essential	-3.61188	0.000534579	Not Essential	MAB_1693	0.602771	0.646823	Not Essential
MAB_1694	Not Essential	-3.28794	2.48e-05	Not Essential	MAB_1694	-1.28454	0.118411	Not Essential
MAB_1695	Not Essential	-1.60467	0.0557964	Not Essential	MAB_1695	-4.51344	1.76e-11	Not Essential
MAB_1696	Not Essential	-3.88646	2.76e-06	Not Essential	MAB_1696	-0.746361	0.447572	Not Essential
MAB_1697	Not Essential	-5.80201	1.05e-08	Not Essential	MAB_1697	-2.23209	0.0343044	Not Essential
MAB_1698	Not Essential	-4.95946	3.04e-08	Not Essential	MAB_1698	-8.46354	1.91e-22	Essential @ log
MAB_1699	Not Essential	-2.86673	0.00342691	Not Essential	MAB_1699	-0.661744	0.571349	Not Essential
MAB_1700	Not Essential	-0.623257	0.529762	Not Essential	MAB_1700	-0.376054	0.691566	Not Essential
MAB_1701	Not Essential	-1.18068	0.309366	Not Essential	MAB_1701	0.218319	0.865127	Not Essential
MAB_1702	Essential in Both Libraries	-10.8942	1.67e-35	NA	MAB_1702	-11.3574	3.65e-45	NA
MAB_1703	Not Essential	1.06345	0.333378	Not Essential	MAB_1703	-3.52538	4.35e-05	Not Essential
MAB_1704c	Not Essential	-3.07824	0.000450732	Not Essential	MAB_1704c	-3.15405	5.03e-05	Not Essential
MAB_1705c	Not Essential	-1.14905	0.381974	Not Essential	MAB_1705c	0.380377	0.78674	Not Essential
MAB_1706c	Not Essential	-0.447811	0.676147	Not Essential	MAB_1706c	-0.51166	0.59762	Not Essential
MAB_1707	Not Essential	-3.47989	0.000487448	Not Essential	MAB_1707	-1.5399	0.131832	Not Essential
MAB_1708	Essential in Both Libraries	-4.74529	1.33e-10	NA	MAB_1708	-9.2218	1.85e-39	NA
MAB_1709c	Not Essential	-3.43696	0.00977782	Not Essential	MAB_1709c	-5.36242	1.23e-05	Not Essential
MAB_1710c	Not Essential	5.02317	8.57e-06	Not Essential	MAB_1710c	2.4349	0.0392472	Not Essential
MAB_1711c	Not Essential	0.875933	0.586911	Not Essential	MAB_1711c	-0.140802	0.931474	Not Essential
MAB_1712	Not Essential	0.560682	0.712059	Not Essential	MAB_1712	-1.28176	0.328773	Not Essential
MAB_1713	Not Essential	-0.398954	0.686738	Not Essential	MAB_1713	-0.40122	0.647096	Not Essential
MAB_1714	Not Essential	-3.0495	0.00880784	Not Essential	MAB_1714	-1.20641	0.331225	Not Essential
MAB_1715c	Not Essential	1.44638	0.0957074	Not Essential	MAB_1715c	-1.85603	0.0106455	Not Essential
MAB_1716c	Not Essential	-3.70794	0.000101829	Not Essential	MAB_1716c	-2.29405	0.0171158	Not Essential
MAB_1717c	Not Essential	-1.31291	0.290978	Not Essential	MAB_1717c	-5.73107	2.31e-08	Not Essential
MAB_1718	Not Essential	-1.07227	0.263976	Not Essential	MAB_1718	-5.67802	1.5e-18	Not Essential
MAB_1719	Not Essential	0.303194	0.796333	Not Essential	MAB_1719	1.51081	0.0847918	Not Essential
MAB_1720	Not Essential	-0.680812	0.613691	Not Essential	MAB_1720	-0.990315	0.431514	Not Essential
MAB_1721	Not Essential	-2.82247	0.00531502	Not Essential	MAB_1721	-5.09219	1.9e-08	Not Essential
MAB_1722	Not Essential	0.655731	0.529796	Not Essential	MAB_1722	-0.0589001	0.954464	Not Essential
MAB_1723	Not Essential	0.114685	0.920793	Not Essential	MAB_1723	-0.274115	0.775906	Not Essential
MAB_1724c	Not Essential	-0.32103	0.763581	Not Essential	MAB_1724c	-0.86402	0.306958	Not Essential
MAB_1725c	Not Essential	-0.823693	0.272127	Not Essential	MAB_1725c	0.150096	0.853182	Not Essential
MAB_1726	Not Essential	2.52332	0.000364995	Not Essential	MAB_1726	0.90375	0.204484	Not Essential
MAB_1727c	Ambigious Essentiality	-6.58813	1.34e-06	NA	MAB_1727c	-7.23596	1e-07	NA
MAB_1728	Not Essential	1.09959	0.452307	Not Essential	MAB_1728	-0.710992	0.64475	Not Essential
MAB_1729	Not Essential	0.177934	0.883894	Not Essential	MAB_1729	0.260525	0.796329	Not Essential
MAB_1730	Not Essential	-5.79509	2.03e-09	Not Essential	MAB_1730	-2.38097	0.0203998	Not Essential
MAB_1731	Not Essential	-2.06251	0.18535	Not Essential	MAB_1731	-6.97702	1.87e-07	Not Essential
MAB_1732	Not Essential	-4.35287	2.49e-11	Not Essential	MAB_1732	-2.81164	4.31e-06	Not Essential
MAB_1733	Not Essential	-0.715575	0.691432	Not Essential	MAB_1733	-6.99444	2.84e-07	Not Essential
MAB_1734	Not Essential	-2.77776	0.00538995	Not Essential	MAB_1734	-2.31502	0.0172548	Not Essential
MAB_1735	Not Essential	-9.08594	1.34e-15	Essential @ log	MAB_1735	-9.25643	1.72e-18	Essential @ log
MAB_1736	Not Essential	-3.2311	0.00773826	Not Essential	MAB_1736	-8.68477	1.29e-14	Essential @ log
MAB_1737	Not Essential	-8.25875	1.96e-11	Essential @ log	MAB_1737	-8.58823	4.2e-13	Essential @ log
MAB_1738	Not Essential	-7.08274	2.67e-11	Not Essential	MAB_1738	-9.34145	2.46e-19	Essential @ log
MAB_1739	Ambigious Essentiality	-8.98933	5.72e-15	NA	MAB_1739	-9.00412	7.15e-17	NA
MAB_1740	Not Essential	-8.59036	6.89e-13	Essential @ log	MAB_1740	-7.92736	7.1e-13	Not Essential
MAB_1741	#N/A	-7.99541	6.23e-09	Not Essential	MAB_1741	-7.6844	2.96e-09	Not Essential
MAB_1742	Not Essential	-5.81987	1.82e-21	Not Essential	MAB_1742	-5.09871	3.92e-21	Not Essential
MAB_1743	Not Essential	-2.13921	0.0457607	Not Essential	MAB_1743	-9.44203	2.32e-20	Essential @ log
MAB_1744	Not Essential	-9.02831	6.75e-25	Essential @ log	MAB_1744	-9.92148	3.13e-31	Essential @ log
MAB_1745	Not Essential	-9.67341	4.36e-21	Essential @ log	MAB_1745	-10.1378	5.04e-27	Essential @ log
MAB_1746	Not Essential	-8.32497	3.85e-16	Essential @ log	MAB_1746	-8.32059	1.47e-17	Essential @ log
MAB_1747	Not Essential	-3.62564	0.000325665	Not Essential	MAB_1747	-4.43306	6.53e-06	Not Essential
MAB_1748	Not Essential	-1.8726	0.00520866	Not Essential	MAB_1748	-3.82195	8.93e-13	Not Essential
MAB_1749	Not Essential	-8.55994	7.66e-13	Essential @ log	MAB_1749	-8.74568	4.35e-15	Essential @ log
MAB_1750	Not Essential	-2.8971	0.00106437	Not Essential	MAB_1750	-3.55708	1.33e-05	Not Essential
MAB_1751	Not Essential	-0.430296	0.815171	Not Essential	MAB_1751	-2.63976	0.0609901	Not Essential
MAB_1752	Not Essential	-3.58785	0.00348463	Not Essential	MAB_1752	-4.83202	2.87e-05	Not Essential
MAB_1753	Not Essential	-4.11994	1.37e-06	Not Essential	MAB_1753	-2.13608	0.0217406	Not Essential
MAB_1754	Not Essential	-6.05409	2.6e-12	Not Essential	MAB_1754	-3.18417	0.00025331	Not Essential
MAB_1755	Not Essential	-1.98114	0.0848792	Not Essential	MAB_1755	-2.97136	0.0026439	Not Essential
MAB_1756	Not Essential	-4.36641	5.04e-06	Not Essential	MAB_1756	-1.82828	0.0637442	Not Essential
MAB_1757	Not Essential	-2.57972	0.00124688	Not Essential	MAB_1757	-3.51023	1.02e-06	Not Essential
MAB_1758	Not Essential	-3.05248	0.00197093	Not Essential	MAB_1758	-1.0208	0.338021	Not Essential
MAB_1759	Not Essential	-2.71902	0.0073108	Not Essential	MAB_1759	-2.74562	0.00293112	Not Essential
MAB_1760	Not Essential	-0.74763	0.419232	Not Essential	MAB_1760	-0.208351	0.828203	Not Essential
MAB_1761	Not Essential	-1.09396	0.414396	Not Essential	MAB_1761	0.226688	0.881222	Not Essential
MAB_1762	Not Essential	0.730415	0.524504	Not Essential	MAB_1762	-1.73469	0.0571389	Not Essential
MAB_1763	Not Essential	-5.98518	5.2e-05	Not Essential	MAB_1763	-6.01674	1.84e-05	Not Essential
MAB_1764	Not Essential	1.46161	0.274019	Not Essential	MAB_1764	0.28939	0.848394	Not Essential
MAB_1765	Not Essential	-1.08474	0.374542	Not Essential	MAB_1765	-0.994567	0.406779	Not Essential
MAB_1766	Not Essential	-6.0482	5.6e-05	Not Essential	MAB_1766	-6.06229	1.68e-05	Not Essential
MAB_1767	Not Essential	-1.56163	0.191335	Not Essential	MAB_1767	-0.766101	0.561094	Not Essential
MAB_1768	Not Essential	-2.33596	0.114444	Not Essential	MAB_1768	-0.643746	0.706142	Not Essential
MAB_1769	Not Essential	0.484637	0.712059	Not Essential	MAB_1769	0.602028	0.606888	Not Essential
MAB_1770	Not Essential	-0.858148	0.487727	Not Essential	MAB_1770	-2.00417	0.0468906	Not Essential
MAB_1771	Not Essential	-1.46627	0.313075	Not Essential	MAB_1771	-0.596676	0.7057	Not Essential
MAB_1773c	Not Essential	-3.3043	0.00574355	Not Essential	MAB_1773c	-2.19559	0.0672824	Not Essential
MAB_1774	Not Essential	1.34595	0.0652351	Not Essential	MAB_1774	-0.202955	0.799415	Not Essential
MAB_1775	Not Essential	-0.911303	0.355926	Not Essential	MAB_1775	-1.80227	0.0199321	Not Essential
MAB_1776	Not Essential	-0.647842	0.502656	Not Essential	MAB_1776	0.20518	0.832723	Not Essential
MAB_1777	Not Essential	-3.03179	0.0187552	Not Essential	MAB_1777	-2.38956	0.0734236	Not Essential
MAB_1778	Not Essential	-2.98078	0.0138248	Not Essential	MAB_1778	-3.07858	0.00774608	Not Essential
MAB_1779	Not Essential	-1.3761	0.285584	Not Essential	MAB_1779	-2.25557	0.0468529	Not Essential
MAB_1780	Not Essential	-1.68247	0.146732	Not Essential	MAB_1780	-1.78791	0.0918456	Not Essential
MAB_1781	Not Essential	-2.65973	0.0370419	Not Essential	MAB_1781	-7.89756	6.96e-12	Not Essential
MAB_1782	Not Essential	-0.835252	0.303563	Not Essential	MAB_1782	-1.7936	0.00659557	Not Essential
MAB_1783	Not Essential	1.86074	0.128883	Not Essential	MAB_1783	-0.120225	0.934159	Not Essential
MAB_1784	Not Essential	-5.49821	1.28e-06	Not Essential	MAB_1784	-8.71105	1.25e-14	Essential @ log
MAB_1785	Not Essential	-0.805745	0.303502	Not Essential	MAB_1785	-3.07063	6.88e-08	Not Essential
MAB_1786	Not Essential	-4.38022	3.75e-11	Not Essential	MAB_1786	-4.82534	2.12e-16	Not Essential
MAB_1787	Not Essential	-8.09708	2.66e-10	Essential @ log	MAB_1787	-8.12749	5.9e-11	Essential @ log
MAB_1788	Not Essential	-2.92192	0.0042542	Not Essential	MAB_1788	-3.13385	0.00151644	Not Essential
MAB_1789	Not Essential	-3.35994	0.000673216	Not Essential	MAB_1789	0.237435	0.852806	Not Essential
MAB_1790	Not Essential	-4.9128	1.81e-06	Not Essential	MAB_1790	-9.31256	1.03e-18	Essential @ log
MAB_1791	Not Essential	-8.71742	3.26e-13	Essential @ log	MAB_1791	-8.81306	1.05e-14	Essential @ log
MAB_1792	Not Essential	-4.57878	2.93e-05	Not Essential	MAB_1792	-8.98183	5.64e-17	Essential @ log
MAB_1793	Not Essential	-3.44237	0.000781706	Not Essential	MAB_1793	-2.63297	0.00855575	Not Essential
MAB_1794	Not Essential	-3.04522	0.0271478	Not Essential	MAB_1794	-7.40698	8.09e-09	Not Essential
MAB_1795	Not Essential	-5.00429	1.48e-06	Not Essential	MAB_1795	-9.19008	3.43e-18	Essential @ log
MAB_1796	Not Essential	-2.5152	1.84e-08	Not Essential	MAB_1796	-1.14909	0.00647946	Not Essential
MAB_1797	Not Essential	-9.98989	1.42e-31	Essential @ log	MAB_1797	-10.731	8.92e-37	Essential @ log
MAB_1798	Not Essential	-5.9053	7.5e-25	Not Essential	MAB_1798	-5.82654	1.79e-29	Not Essential
MAB_1799	Not Essential	-8.23707	5.67e-20	Essential @ log	MAB_1799	-6.7942	6.44e-17	Not Essential
MAB_1800	Not Essential	-3.30585	6.18e-07	Not Essential	MAB_1800	-5.63694	7.01e-21	Not Essential
MAB_1801	Not Essential	-1.35731	0.00266837	Not Essential	MAB_1801	-3.99485	2.18e-30	Not Essential
MAB_1802	Not Essential	-1.82954	0.058551	Not Essential	MAB_1802	-2.00445	0.0261136	Not Essential
MAB_1803	Not Essential	-2.37913	0.000269636	Not Essential	MAB_1803	-0.794972	0.227179	Not Essential
MAB_1804	Not Essential	-3.35437	0.00327369	Not Essential	MAB_1804	-2.00365	0.0883523	Not Essential
MAB_1805	Not Essential	-1.46258	0.0414159	Not Essential	MAB_1805	-3.13125	1.05e-08	Not Essential
MAB_1806	Not Essential	-1.58359	0.254941	Not Essential	MAB_1806	-3.77909	0.00165708	Not Essential
MAB_1807	Not Essential	-4.65728	2.43e-09	Not Essential	MAB_1807	-2.86598	0.000121591	Not Essential
MAB_1808	Not Essential	-2.20483	0.118624	Not Essential	MAB_1808	-8.18241	5.42e-11	Essential @ log
MAB_1809	Not Essential	-0.914214	0.286138	Not Essential	MAB_1809	-2.92258	5.43e-06	Not Essential
MAB_1810	Not Essential	-0.311437	0.741015	Not Essential	MAB_1810	-1.96481	0.00249689	Not Essential
MAB_1811	Not Essential	-4.03869	6.38e-05	Not Essential	MAB_1811	-3.53189	0.00023594	Not Essential
MAB_1812c	Not Essential	-1.37903	0.273961	Not Essential	MAB_1812c	-1.41158	0.216894	Not Essential
MAB_1813	Not Essential	0.19513	0.89835	Not Essential	MAB_1813	-1.99762	0.0788891	Not Essential
MAB_1814	Not Essential	0.371028	0.806134	Not Essential	MAB_1814	-0.757055	0.58087	Not Essential
MAB_1815	Not Essential	-0.408625	0.77429	Not Essential	MAB_1815	0.655626	0.617747	Not Essential
MAB_1816c	Not Essential	-0.691755	0.50339	Not Essential	MAB_1816c	-3.79543	1.35e-07	Not Essential
MAB_1817c	Not Essential	-2.18972	0.129423	Not Essential	MAB_1817c	-7.38037	4.96e-09	Not Essential
MAB_1818	Not Essential	-1.34329	0.260129	Not Essential	MAB_1818	-9.55877	7.75e-21	Essential @ log
MAB_1819c	Not Essential	-0.216922	0.877548	Not Essential	MAB_1819c	0.0513325	0.968209	Not Essential
MAB_1820c	Not Essential	1.30601	0.239011	Not Essential	MAB_1820c	-0.188217	0.880452	Not Essential
MAB_1821	Not Essential	-0.811144	0.145793	Not Essential	MAB_1821	-1.97976	2.59e-06	Not Essential
MAB_1822	Not Essential	-0.0270367	0.984048	Not Essential	MAB_1822	0.989949	0.256766	Not Essential
MAB_1823c	Not Essential	1.90174	0.00856169	Not Essential	MAB_1823c	2.00541	0.00134547	Not Essential
MAB_1825c	Not Essential	0.550699	0.678631	Not Essential	MAB_1825c	-0.0481939	0.970807	Not Essential
MAB_1826	Not Essential	1.2438	0.106024	Not Essential	MAB_1826	0.664855	0.366591	Not Essential
MAB_1827c	Not Essential	2.32755	0.0159558	Not Essential	MAB_1827c	-0.460583	0.67816	Not Essential
MAB_1828	Not Essential	-1.74887	0.134631	Not Essential	MAB_1828	1.53123	0.152154	Not Essential
MAB_1829	Not Essential	2.64937	0.0104855	Not Essential	MAB_1829	0.27696	0.828152	Not Essential
MAB_1830	Not Essential	-0.0876577	0.94263	Not Essential	MAB_1830	0.686847	0.447914	Not Essential
MAB_1831	Not Essential	-0.643085	0.701733	Not Essential	MAB_1831	-0.816035	0.60037	Not Essential
MAB_1832	Not Essential	0.922875	0.236437	Not Essential	MAB_1832	-0.137336	0.869727	Not Essential
MAB_1833	Not Essential	1.02691	0.325888	Not Essential	MAB_1833	-1.81437	0.043332	Not Essential
MAB_1834	Not Essential	1.37723	0.202528	Not Essential	MAB_1834	-0.553325	0.628998	Not Essential
MAB_1835c	Not Essential	0.194395	0.859595	Not Essential	MAB_1835c	-0.328179	0.714254	Not Essential
MAB_1836	Not Essential	-7.28183	3.83e-10	Not Essential	MAB_1836	-6.4022	3.01e-08	Not Essential
MAB_1837c	Not Essential	-2.11017	0.156613	Not Essential	MAB_1837c	-1.06465	0.510307	Not Essential
MAB_1838	Not Essential	0.647247	0.544391	Not Essential	MAB_1838	0.550114	0.586981	Not Essential
MAB_1839	Not Essential	-0.307753	0.767498	Not Essential	MAB_1839	0.723399	0.345879	Not Essential
MAB_1840c	Not Essential	1.40679	0.248552	Not Essential	MAB_1840c	-1.60588	0.142976	Not Essential
MAB_1841c	Not Essential	2.09988	0.0738945	Not Essential	MAB_1841c	0.137104	0.919544	Not Essential
MAB_1842c	Not Essential	-1.45584	0.246972	Not Essential	MAB_1842c	-1.13817	0.348628	Not Essential
MAB_1843	Not Essential	-4.79681	4.06e-06	Not Essential	MAB_1843	-2.14321	0.0576781	Not Essential
MAB_1844	Not Essential	-0.472937	0.729753	Not Essential	MAB_1844	-1.83529	0.0905529	Not Essential
MAB_1845c	Not Essential	-0.0896954	0.943336	Not Essential	MAB_1845c	-1.83812	0.0225346	Not Essential
MAB_1846	Not Essential	-1.79543	0.0593074	Not Essential	MAB_1846	-2.37536	0.00619895	Not Essential
MAB_1847	Not Essential	-2.03349	0.0146792	Not Essential	MAB_1847	-0.999575	0.238176	Not Essential
MAB_1848	Not Essential	-1.70901	0.237787	Not Essential	MAB_1848	-1.21078	0.411488	Not Essential
MAB_1849	Not Essential	-2.66556	0.00212229	Not Essential	MAB_1849	-0.248127	0.819943	Not Essential
MAB_1850c	Not Essential	-2.35573	0.0323919	Not Essential	MAB_1850c	-0.830538	0.496619	Not Essential
MAB_1851	Not Essential	1.37911	0.146654	Not Essential	MAB_1851	0.424118	0.681607	Not Essential
MAB_1852c	Not Essential	-0.563362	0.696474	Not Essential	MAB_1852c	-1.67426	0.169624	Not Essential
MAB_1853c	Not Essential	-3.40098	0.0217491	Not Essential	MAB_1853c	-7.13359	1.79e-07	Not Essential
MAB_1854c	Not Essential	-0.498949	0.516503	Not Essential	MAB_1854c	-0.282209	0.703223	Not Essential
MAB_1855c	Not Essential	-3.41725	0.000662752	Not Essential	MAB_1855c	-3.77944	7.79e-05	Not Essential
MAB_1856	Not Essential	-6.42388	1.29e-09	Not Essential	MAB_1856	-9.03877	1.7e-16	Essential @ log
MAB_1857c	Not Essential	-1.04718	0.418182	Not Essential	MAB_1857c	0.567411	0.684077	Not Essential
MAB_1858	Not Essential	-3.93767	0.000337662	Not Essential	MAB_1858	-1.8993	0.109818	Not Essential
MAB_1859	Not Essential	-1.07603	0.309932	Not Essential	MAB_1859	-1.72667	0.0628677	Not Essential
MAB_1860	Not Essential	-2.56366	0.00567734	Not Essential	MAB_1860	-10.2324	2.99e-28	Essential @ log
MAB_1861c	Not Essential	-5.49845	1.75e-07	Not Essential	MAB_1861c	-2.20096	0.0492648	Not Essential
MAB_1862	Not Essential	-1.12273	0.348168	Not Essential	MAB_1862	-5.58819	3.96e-09	Not Essential
MAB_1863	Not Essential	-1.33222	0.229296	Not Essential	MAB_1863	-3.1865	0.000367248	Not Essential
MAB_1864	Not Essential	-3.89785	1.12e-06	Not Essential	MAB_1864	0.99778	0.26577	Not Essential
MAB_1865	Not Essential	-1.82259	0.0134924	Not Essential	MAB_1865	-1.40738	0.0422829	Not Essential
MAB_1866c	Not Essential	-2.1984	0.00310564	Not Essential	MAB_1866c	-4.62846	2.87e-14	Not Essential
MAB_1867	Not Essential	-1.4417	0.144681	Not Essential	MAB_1867	-1.02649	0.297143	Not Essential
MAB_1868c	Not Essential	-2.19558	0.00414991	Not Essential	MAB_1868c	-2.5499	7.03e-05	Not Essential
MAB_1869c	Not Essential	0.679193	0.574345	Not Essential	MAB_1869c	3.29769	0.000236501	Not Essential
MAB_1870	Not Essential	-0.0901089	0.952317	Not Essential	MAB_1870	-0.0109791	0.993802	Not Essential
MAB_1871	Not Essential	-6.5032	1.41e-09	Not Essential	MAB_1871	-9.27667	1.52e-18	Essential @ log
MAB_1872c	Not Essential	-0.597372	0.746359	Not Essential	MAB_1872c	1.94946	0.21125	Not Essential
MAB_1873c	Not Essential	1.60185	0.218253	Not Essential	MAB_1873c	1.32056	0.28535	Not Essential
MAB_1874	Not Essential	-4.75331	4.26e-06	Not Essential	MAB_1874	-3.66967	0.000278977	Not Essential
MAB_1875c	Not Essential	0.457739	0.715812	Not Essential	MAB_1875c	0.643139	0.577996	Not Essential
MAB_1876c	Not Essential	0.274412	0.828657	Not Essential	MAB_1876c	-2.7691	0.00227929	Not Essential
MAB_1877c	Essential in Both Libraries	-9.87662	2.54e-22	NA	MAB_1877c	-10.1278	6.47e-28	NA
MAB_1878c	#N/A	-7.45636	3.38e-08	Not Essential	MAB_1878c	-7.63223	2.48e-09	Not Essential
MAB_1879c	Essential in Both Libraries	-8.75779	1.72e-13	NA	MAB_1879c	-8.78517	5.71e-15	NA
MAB_1880c	Not Essential	-3.48074	9.04e-05	Not Essential	MAB_1880c	-10.1453	7.65e-28	Essential @ log
MAB_1881c	Not Essential	-0.530327	0.706527	Not Essential	MAB_1881c	1.31466	0.256679	Not Essential
MAB_1882c	Not Essential	-0.133137	0.930259	Not Essential	MAB_1882c	0.0289586	0.981896	Not Essential
MAB_1883c	Not Essential	0.380567	0.8159	Not Essential	MAB_1883c	0.840931	0.572038	Not Essential
MAB_1884c	Ambigious Essentiality	-11.7621	6.15e-52	NA	MAB_1884c	-12.139	4.87e-63	NA
MAB_1885	Not Essential	-1.50543	0.260356	Not Essential	MAB_1885	0.643218	0.669714	Not Essential
MAB_1886	Not Essential	-1.72157	0.296032	Not Essential	MAB_1886	1.01452	0.563596	Not Essential
MAB_1887	Not Essential	-1.3192	0.374901	Not Essential	MAB_1887	-3.18043	0.013216	Not Essential
MAB_1888	Not Essential	-0.491511	0.724773	Not Essential	MAB_1888	-2.62796	0.00849213	Not Essential
MAB_1889	Not Essential	-1.19713	0.131328	Not Essential	MAB_1889	-0.438261	0.594123	Not Essential
MAB_1890c	Not Essential	1.31804	0.363163	Not Essential	MAB_1890c	0.257848	0.868307	Not Essential
MAB_1891	Not Essential	0.0951701	0.952075	Not Essential	MAB_1891	-5.41598	7.66e-09	Not Essential
MAB_1892	Not Essential	-0.860144	0.352588	Not Essential	MAB_1892	-0.472184	0.61414	Not Essential
MAB_1893	Not Essential	-1.86693	0.0872692	Not Essential	MAB_1893	-3.02288	0.00150187	Not Essential
MAB_1894c	Not Essential	-0.637431	0.452683	Not Essential	MAB_1894c	-4.91683	6.53e-17	Not Essential
MAB_1895c	Not Essential	-0.300836	0.774316	Not Essential	MAB_1895c	0.266066	0.79027	Not Essential
MAB_1896c	Not Essential	2.29726	0.0745364	Not Essential	MAB_1896c	-0.72978	0.635968	Not Essential
MAB_1897c	Not Essential	0.0208883	0.988106	Not Essential	MAB_1897c	-0.0180649	0.988466	Not Essential
MAB_1898	Not Essential	-0.503526	0.675352	Not Essential	MAB_1898	-0.765033	0.468346	Not Essential
MAB_1899c	Essential in Rough Library	-9.89704	5.6e-24	NA	MAB_1899c	-10.2502	1.48e-29	Essential @ log
MAB_1900c	Not Essential	-2.24975	0.0425867	Not Essential	MAB_1900c	0.261515	0.841381	Not Essential
MAB_1901c	Not Essential	-7.71834	1.71e-08	Not Essential	MAB_1901c	-7.73939	1.52e-09	Not Essential
MAB_1902	Not Essential	-2.44415	0.0162459	Not Essential	MAB_1902	-3.1294	0.000871924	Not Essential
MAB_1903	Not Essential	-2.42009	0.00985226	Not Essential	MAB_1903	-2.34147	0.00941744	Not Essential
MAB_1904	Not Essential	-5.41008	7.2e-08	Not Essential	MAB_1904	-0.894305	0.450911	Not Essential
MAB_1905	Essential in Rough Library	-9.9414	1.29e-22	NA	MAB_1905	-6.04732	2.7e-14	Not Essential
MAB_1906	Not Essential	-3.42183	0.000124067	Not Essential	MAB_1906	-2.66696	0.00216365	Not Essential
MAB_1907	Not Essential	-2.06118	0.0207222	Not Essential	MAB_1907	-1.55808	0.0711334	Not Essential
MAB_1908c	Not Essential	0.285662	0.807929	Not Essential	MAB_1908c	-1.98642	0.0182301	Not Essential
MAB_1909c	Not Essential	-2.19981	0.0356793	Not Essential	MAB_1909c	0.0628901	0.961514	Not Essential
MAB_1910c	Not Essential	-4.56719	0.0013079	Not Essential	MAB_1910c	0.497754	0.781547	Not Essential
MAB_1911c	Not Essential	-0.738849	0.473807	Not Essential	MAB_1911c	-1.96827	0.0140151	Not Essential
MAB_1912c	Not Essential	0.680294	0.65157	Not Essential	MAB_1912c	-1.99282	0.120565	Not Essential
MAB_1913	Not Essential	-0.564021	0.536976	Not Essential	MAB_1913	-0.602722	0.46735	Not Essential
MAB_1914c	Not Essential	0.397081	0.728949	Not Essential	MAB_1914c	-1.22622	0.191851	Not Essential
MAB_1915	Not Essential	1.16947	0.148397	Not Essential	MAB_1915	-4.43712	2.61e-13	Not Essential
MAB_1916c	Essential in Both Libraries	-9.73504	8.86e-20	NA	MAB_1916c	-9.89267	2.46e-24	NA
MAB_1917	Not Essential	0.48256	0.667348	Not Essential	MAB_1917	0.638158	0.555256	Not Essential
MAB_1918	Not Essential	1.09547	0.206322	Not Essential	MAB_1918	0.718913	0.379945	Not Essential
MAB_1919	Not Essential	-0.505003	0.572879	Not Essential	MAB_1919	-1.11398	0.0968422	Not Essential
MAB_1920	Essential in Both Libraries	-10.1159	2.9e-25	NA	MAB_1920	-10.3337	3.71e-31	NA
MAB_1921	Not Essential	-6.36848	8.21e-27	Not Essential	MAB_1921	-6.22261	1.34e-35	Not Essential
MAB_1922	Not Essential	-4.39531	0.00124679	Not Essential	MAB_1922	-1.5071	0.317334	Not Essential
MAB_1923c	Not Essential	-3.94734	0.00258682	Not Essential	MAB_1923c	-1.53254	0.283743	Not Essential
MAB_1924	Not Essential	-3.19625	0.0178242	Not Essential	MAB_1924	-1.44472	0.315056	Not Essential
MAB_1925	Not Essential	0.349238	0.839222	Not Essential	MAB_1925	0.398034	0.810431	Not Essential
MAB_1926	Not Essential	-1.09558	0.362396	Not Essential	MAB_1926	-0.579869	0.649077	Not Essential
MAB_1927	Not Essential	-3.56268	0.000205708	Not Essential	MAB_1927	-2.45739	0.00737506	Not Essential
MAB_1928c	Not Essential	-1.41022	0.216283	Not Essential	MAB_1928c	0.642267	0.620419	Not Essential
MAB_1929	Not Essential	-2.67349	0.00218849	Not Essential	MAB_1929	-2.92841	0.000287783	Not Essential
MAB_1930c	Not Essential	-2.05023	0.140025	Not Essential	MAB_1930c	-0.878172	0.569987	Not Essential
MAB_1931c	Not Essential	2.94691	0.0189901	Not Essential	MAB_1931c	-0.661296	0.662346	Not Essential
MAB_1932c	Not Essential	-0.501666	0.618407	Not Essential	MAB_1932c	-0.573307	0.536282	Not Essential
MAB_1933c	Essential in Both Libraries	-10.9007	5.91e-38	NA	MAB_1933c	-11.3317	7.1e-46	NA
MAB_1934	Not Essential	-3.34708	0.0100553	Not Essential	MAB_1934	-0.866743	0.58012	Not Essential
MAB_1935	Not Essential	-1.63431	0.0792684	Not Essential	MAB_1935	-0.367011	0.712034	Not Essential
MAB_1936	Not Essential	-1.48226	0.117047	Not Essential	MAB_1936	-1.12128	0.23867	Not Essential
MAB_1937	Not Essential	-0.620381	0.448367	Not Essential	MAB_1937	0.680466	0.312419	Not Essential
MAB_1938c	Not Essential	-1.2746	0.372158	Not Essential	MAB_1938c	-1.05832	0.455832	Not Essential
MAB_1939	Not Essential	2.13085	0.0202131	Not Essential	MAB_1939	1.47865	0.0952909	Not Essential
MAB_1940c	Ambigious Essentiality	-9.18855	1.91e-16	NA	MAB_1940c	-9.25267	1.49e-18	NA
MAB_1942c	Ambigious Essentiality	-9.9085	1.18e-22	NA	MAB_1942c	-10.0493	2.65e-27	NA
MAB_1943c	Essential in Rough Library	-9.47897	4.24e-19	NA	MAB_1943c	-9.69757	2e-22	Essential @ log
MAB_1944c	Not Essential	1.93834	0.0966672	Not Essential	MAB_1944c	0.172512	0.901478	Not Essential
MAB_1945c	Ambigious Essentiality	-6.28587	2.54e-08	NA	MAB_1945c	-7.42398	9.68e-12	NA
MAB_1946	Not Essential	-0.190656	0.921365	Not Essential	MAB_1946	-0.3628	0.836291	Not Essential
MAB_1947	Not Essential	0.31229	0.84899	Not Essential	MAB_1947	-1.48258	0.242187	Not Essential
MAB_1948c	Not Essential	0.704056	0.542346	Not Essential	MAB_1948c	-0.139134	0.908933	Not Essential
MAB_1949	Not Essential	0.187199	0.866418	Not Essential	MAB_1949	-1.17856	0.14707	Not Essential
MAB_1950	Essential in Rough Library	-9.94174	8.37e-24	NA	MAB_1950	-10.3039	1.47e-29	Essential @ log
MAB_1951c	Not Essential	-0.663442	0.344367	Not Essential	MAB_1951c	-0.317681	0.644301	Not Essential
MAB_1952c	Not Essential	-1.40486	0.238441	Not Essential	MAB_1952c	1.93415	0.0724519	Not Essential
MAB_1953c	Not Essential	-2.98026	0.000805143	Not Essential	MAB_1953c	-1.3394	0.152087	Not Essential
MAB_1954c	Not Essential	2.83256	0.00703381	Not Essential	MAB_1954c	-9.68228	5.25e-22	Essential @ log
MAB_1955c	Not Essential	-2.14129	0.0935738	Not Essential	MAB_1955c	-2.3331	0.0506358	Not Essential
MAB_1956	Not Essential	0.501553	0.692857	Not Essential	MAB_1956	0.451354	0.715836	Not Essential
MAB_1957	Not Essential	-7.93412	5.25e-10	Not Essential	MAB_1957	-8.15042	2.48e-11	Essential @ log
MAB_1958c	Not Essential	0.83249	0.47891	Not Essential	MAB_1958c	-0.180235	0.886813	Not Essential
MAB_1959	Not Essential	0.126827	0.946599	Not Essential	MAB_1959	0.76014	0.629073	Not Essential
MAB_1960c	Essential in Both Libraries	-11.2513	4.28e-44	NA	MAB_1960c	-11.6532	1.57e-53	NA
MAB_1961	Essential in Rough Library	-9.34644	6.74e-19	NA	MAB_1961	-9.6848	4.22e-22	Essential @ log
MAB_1962	Ambigious Essentiality	-8.44406	5.65e-13	NA	MAB_1962	-8.79536	5.99e-15	NA
MAB_1963	Not Essential	2.57733	0.0161723	Not Essential	MAB_1963	0.0285431	0.981303	Not Essential
MAB_1964	Not Essential	1.55697	0.193017	Not Essential	MAB_1964	-0.163957	0.906319	Not Essential
MAB_1965c	Not Essential	1.11566	0.447286	Not Essential	MAB_1965c	0.765992	0.608452	Not Essential
MAB_1966c	Not Essential	-2.17268	0.00228729	Not Essential	MAB_1966c	-3.81871	2.55e-10	Not Essential
MAB_1967c	Ambigious Essentiality	-10.03	3.3e-25	NA	MAB_1967c	-10.4416	2.18e-30	NA
MAB_1968c	Ambigious Essentiality	-9.41764	2.27e-19	NA	MAB_1968c	-9.72036	4.14e-24	NA
MAB_1969c	Essential in Both Libraries	-9.83374	8.69e-23	NA	MAB_1969c	-7.81878	2.27e-21	NA
MAB_1970	Essential in Both Libraries	-8.35687	3.34e-11	NA	MAB_1970	-8.37778	2.43e-12	NA
MAB_1971c	Not Essential	0.392682	0.701362	Not Essential	MAB_1971c	0.951439	0.246836	Not Essential
MAB_1972c	Not Essential	-0.5681	0.66741	Not Essential	MAB_1972c	1.39629	0.231793	Not Essential
MAB_1973	Not Essential	-0.124774	0.947319	Not Essential	MAB_1973	0.281796	0.865525	Not Essential
MAB_1974	Not Essential	-0.288853	0.79871	Not Essential	MAB_1974	-0.592409	0.529601	Not Essential
MAB_1975	Not Essential	-0.0919806	0.93101	Not Essential	MAB_1975	0.228173	0.804552	Not Essential
MAB_1976	Essential in Both Libraries	-9.79597	8.33e-23	NA	MAB_1976	-10.2825	1.37e-28	NA
MAB_1977	Not Essential	-0.114126	0.943926	Not Essential	MAB_1977	-0.485246	0.728311	Not Essential
MAB_1978c	Not Essential	0.0600273	0.953778	Not Essential	MAB_1978c	-1.30931	0.0486971	Not Essential
MAB_1979	Ambigious Essentiality	-7.41083	6.11e-08	NA	MAB_1979	-7.48731	7.72e-09	NA
MAB_1980c	Not Essential	2.50087	0.0150857	Not Essential	MAB_1980c	0.508915	0.660229	Not Essential
MAB_1981	Not Essential	1.08085	0.407664	Not Essential	MAB_1981	-1.22896	0.320712	Not Essential
MAB_1982	Not Essential	-2.65267	0.00143497	Not Essential	MAB_1982	-4.87422	3.28e-11	Not Essential
MAB_1983	Not Essential	1.76413	0.249022	Not Essential	MAB_1983	2.94267	0.0335544	Not Essential
MAB_1984	Not Essential	-3.95628	8.8e-05	Not Essential	MAB_1984	-2.06181	0.0400756	Not Essential
MAB_1985	Not Essential	2.73933	0.000541185	Not Essential	MAB_1985	0.481888	0.597953	Not Essential
MAB_1986	Not Essential	1.14043	0.40594	Not Essential	MAB_1986	0.480106	0.74878	Not Essential
MAB_1987	Essential in Both Libraries	-9.85255	2.78e-22	NA	MAB_1987	-10.1316	5.43e-27	NA
MAB_1988c	Not Essential	-0.0870381	0.940672	Not Essential	MAB_1988c	0.241584	0.792028	Not Essential
MAB_1989c	Not Essential	1.25962	0.353924	Not Essential	MAB_1989c	0.617385	0.671176	Not Essential
MAB_1990	Not Essential	-0.819134	0.614911	Not Essential	MAB_1990	-0.914464	0.55534	Not Essential
MAB_1991c	Not Essential	-2.73842	0.00428115	Not Essential	MAB_1991c	-5.31652	3.75e-11	Not Essential
MAB_1992c	Not Essential	-4.17225	7.65e-06	Not Essential	MAB_1992c	-7.4174	4.37e-17	Not Essential
MAB_1993	Not Essential	0.504813	0.677129	Not Essential	MAB_1993	0.435021	0.698599	Not Essential
MAB_1994c	Not Essential	1.70701	0.137533	Not Essential	MAB_1994c	0.00935022	0.994961	Not Essential
MAB_1995c	Not Essential	-0.614649	0.596723	Not Essential	MAB_1995c	1.46634	0.135887	Not Essential
MAB_1996	Not Essential	-6.02579	4.45e-06	Not Essential	MAB_1996	-4.00581	0.00251333	Not Essential
MAB_1997	Not Essential	-3.36255	0.000280749	Not Essential	MAB_1997	-6.59525	3.91e-14	Not Essential
MAB_1998	Essential in Both Libraries	-10.3822	6.28e-29	NA	MAB_1998	-7.74198	6.04e-27	NA
MAB_1999	Not Essential	-5.0057	1.09e-09	Not Essential	MAB_1999	-3.54372	5.13e-06	Not Essential
MAB_2000	Essential in Both Libraries	-10.6001	8.2e-33	NA	MAB_2000	-10.9128	4.6e-39	NA
MAB_2001	Essential in Both Libraries	-10.4936	1.42e-30	NA	MAB_2001	-10.9092	4.07e-40	NA
MAB_2002	Essential in Both Libraries	-9.79523	1.51e-21	NA	MAB_2002	-10.0479	1.26e-25	NA
MAB_2003	Essential in Both Libraries	-9.34814	1.4e-18	NA	MAB_2003	-9.69376	2.97e-22	NA
MAB_2004	Essential in Both Libraries	-10.2343	1.59e-26	NA	MAB_2004	-10.5362	2.28e-33	NA
MAB_2005	Essential in Smooth Library	-5.50041	1.43e-12	Not Essential	MAB_2005	-10.5669	3.03e-34	NA
MAB_2006	Essential in Both Libraries	-10.3843	2.66e-29	NA	MAB_2006	-10.7256	1.94e-36	NA
MAB_2007	Essential in Both Libraries	-10.7835	2.69e-35	NA	MAB_2007	-11.17	1.39e-43	NA
MAB_2008	Essential in Smooth Library	-8.87293	4.55e-14	Essential @ log	MAB_2008	-9.06077	1.4e-16	NA
MAB_2009	Ambigious Essentiality	-7.93289	6.16e-10	NA	MAB_2009	-8.17769	1.15e-11	NA
MAB_2010	Not Essential	2.4508	0.0265702	Not Essential	MAB_2010	-1.964	0.0660144	Not Essential
MAB_2011	Not Essential	-0.562122	0.679062	Not Essential	MAB_2011	-4.98263	4.65e-07	Not Essential
MAB_2012	Essential in Both Libraries	-9.78052	9.56e-22	NA	MAB_2012	-9.93871	9.96e-26	NA
MAB_2013c	Not Essential	0.328095	0.794158	Not Essential	MAB_2013c	0.826447	0.444587	Not Essential
MAB_2014c	Not Essential	-1.14169	0.486842	Not Essential	MAB_2014c	-0.639211	0.707392	Not Essential
MAB_2015c	Not Essential	1.80145	0.227673	Not Essential	MAB_2015c	1.58441	0.265633	Not Essential
MAB_2016	Not Essential	-5.74838	7.93e-07	Not Essential	MAB_2016	-4.73511	2.13e-05	Not Essential
MAB_2017	Essential in Both Libraries	-9.67442	1.82e-21	NA	MAB_2017	-10.0118	3.53e-26	NA
MAB_2018	Not Essential	-1.68765	0.288009	Not Essential	MAB_2018	-7.03338	2.84e-07	Not Essential
[truncated: 2,995 more rows]
