# Supplementary material for: The role of colony morphotype in shaping gene essentiality in Mycobacteroides abscessus
Source: Proc Natl Acad Sci U S A. 2025 Sep 30;122(40):e2500719122. doi: 10.1073/pnas.2500719122 (PMC12519085; doi:10.1073/pnas.2500719122)
Supplement: Supplementary file 7 — Dataset S06 (XLSX) [file pnas.2500719122.sd06.xlsx]

## Sheet: Dataset S6A
Dataset S6A: Determination of Abscess Morphotype Gene Essentiality Thresholds in the Abscess Infection
Rough Abscess	Gene	Locus	Log2 Fold Change	Adjusted P-value
1	dnaA	MAB_0001	-8.487	3.13018e-31
2	pheS	MAB_2334	-7.41897	1.30257e-18
3	rplB	MAB_3817c	-7.48137	1.96158e-18
4	hisS	MAB_2872c	-8.28582	4.17995e-27
5	secY	MAB_3784c	-8.55057	6.44205e-32
6	rplC	MAB_3820c	-6.98561	7.58972e-15
7	aspS	MAB_2865c	-8.26087	3.6095e-27
8	gyrB	MAB_0006	-9.04618	1.48096e-40
9	rpoA	MAB_3770c	-6.74004	6.1554e-14
10	rpoB	MAB_3869c	-9.12553	1.27356e-42
11	pheT	MAB_2335	-9.30598	2.13466e-46
12	infA	MAB_3774c	-5.73264	5.19786e-09
13	rpsC	MAB_3814c	-7.26415	2.62022e-17
14	rplF	MAB_3797c	-6.24275	8.94852e-11
15	alaS	MAB_2851c	-9.04739	1.54727e-39
16	leuS	MAB_4923c	-10.1074	4.3344e-66
17	serS	MAB_0153	-8.44783	5.14603e-29
18	rplD	MAB_3819c	-5.43612	2.91938e-08
19	gyrA	MAB_0019	-9.03187	1.42664e-41
20	metK	MAB_2820c	-7.81134	1.3281e-21
21	ftsY	MAB_3241c	-7.1176	7.26223e-15
22	thrS	MAB_2898c	-9.24531	6.08279e-45
Smooth Abscess	Gene	Locus	Log2 Fold Change	Adjusted P-value
1	dnaA	MAB_0001	-9.61404	9.81093e-35
2	pheS	MAB_2334	-8.68194	3.92224e-21
3	rplB	MAB_3817c	-8.72077	1.33383e-21
4	hisS	MAB_2872c	-9.42313	5.00449e-31
5	secY	MAB_3784c	-9.81557	3.0396e-36
6	rplC	MAB_3820c	-8.14539	8.98536e-17
7	aspS	MAB_2865c	-9.47154	4.7525e-32
8	gyrB	MAB_0006	-10.2066	1.4371e-43
9	rpoA	MAB_3770c	-8.13616	3.94992e-17
10	rpoB	MAB_3869c	-10.4203	2.43318e-49
11	pheT	MAB_2335	-4.32	2.38824e-13
12	infA	MAB_3774c	-7.05621	1.23024e-11
13	rpsC	MAB_3814c	-8.62776	3.6099e-20
14	rplF	MAB_3797c	-7.63691	1.33926e-13
15	alaS	MAB_2851c	-10.2799	2.06773e-44
16	leuS	MAB_4923c	-11.0181	1.3804e-66
17	serS	MAB_0153	-9.60187	6.75384e-35
18	rplD	MAB_3819c	-6.80676	7.51654e-11
19	gyrA	MAB_0019	-10.217	2.47053e-45
20	metK	MAB_2820c	-8.96168	1.82765e-23
21	ftsY	MAB_3241c	-8.19133	2.79036e-18
22	thrS	MAB_2898c	-10.2678	6.15165e-47
		Minimum	-11.0181	1.3804e-66
		Maximum	-5.43612	2.91938e-08
		Cut-off	-5	3e-08
Outlier
https://www.biorxiv.org/content/10.1101/2020.02.28.969238v1.full

## Sheet: Dataset S6B
Dataset S6B: Determination of MAB Morphotype Essential Genes in the Abscess
				Smooth				Rough
id	Essential in Initail Libraries	R Essential Following Growth	S Essential Following Growth	log2 FoldChange	Adjusted P-value	Average Normalized read count before infection	Smooth Essential in the Abscess?	id	log2 FoldChange	Adjusted P-value	Average Normalized read count before infection	Rough Essential in the Abscess?	Abscess Essentiality	Functional group	Function
MAB_0001	Essential in Both Libraries	NA	NA	-9.61404	9.81093e-35	1	NA	MAB_0001	-8.487	3.13018e-31	5.06886	NA	NA	Replication, recombination and repair	Chromosomal replication initiator protein DnaA
MAB_0002	Essential in Both Libraries	NA	NA	-8.53794	1.35342e-19	1.23103	NA	MAB_0002	-7.10614	1.01102e-15	1	NA	NA	Replication, recombination and repair	Beta sliding clamp
MAB_0003	Not Essential	Not Essential	Not Essential	0.115398	0.894078	2996.85	Not Essential	MAB_0003	-1.23954	0.0819772	1132.67	Not Essential	Not Essential	Carbohydrate transport and metabolism	6-phosphogluconate dehydrogenase Gnd
MAB_0004	Not Essential	Not Essential	Not Essential	-1.25917	0.141772	882.129	Not Essential	MAB_0004	-6.03813	1.00459e-14	66.2431	Rough Essential in Abscess	Rough Essential in Abscess	Replication, recombination and repair	DNA replication and repair protein RecF
MAB_0005	Ambigious Essentiality	NA	NA	-5.94901	1.16399e-08	1	NA	MAB_0005	-4.90008	6.65981e-07	1	NA	NA	Unknown Function	UPF0232 protein MAB_0005
MAB_0006	Essential in Both Libraries	NA	NA	-10.2066	1.4371e-43	1	NA	MAB_0006	-9.04618	1.48096e-40	1	NA	NA	Replication, recombination and repair	DNA gyrase subunit B (EC 5.6.2.2)
MAB_0007	Not Essential	Not Essential	Not Essential	0.96103	0.2015	6867.59	Not Essential	MAB_0007	3.41416	1.84612e-07	10548.9	Not Essential	Not Essential	Unknown function	WXG100 family type VII secretion target
MAB_0008	Not Essential	Not Essential	Not Essential	-1.33084	0.215598	295.476	Not Essential	MAB_0008	-1.18877	0.212471	584.699	Not Essential	Not Essential	Unknown function	Uncharacterized protein
MAB_0009	Not Essential	Not Essential	Not Essential	-0.998328	0.342358	1579.23	Not Essential	MAB_0009	1.27893	0.152715	428.894	Not Essential	Not Essential	Unknown function	DUF3558 domain-containing protein
MAB_0010c	Not Essential	Not Essential	Not Essential	3.52636	1.26896e-05	7811.42	Not Essential	MAB_0010c	1.51288	0.0519753	2934.07	Not Essential	Not Essential	Unknown function	PPE family protein
MAB_0011c	Not Essential	Not Essential	Not Essential	2.49809	0.00181712	2670.01	Not Essential	MAB_0011c	1.89322	0.00970724	4584.85	Not Essential	Not Essential	Unknown function	DUF3558 domain-containing protein
MAB_0012c	Not Essential	Not Essential	Not Essential	2.81097	0.00274545	7835.15	Not Essential	MAB_0012c	4.31377	3.69396e-07	3863.31	Not Essential	Not Essential	Unknown function	Uncharacterized protein
MAB_0013c	Not Essential	Not Essential	Not Essential	3.86268	1.14268e-06	7196.05	Not Essential	MAB_0013c	1.67781	0.0231756	1607.11	Not Essential	Not Essential	Secondary metabolites biosynthesis, transport and catabolism	Probable arylamine n-acetyl transferase
MAB_0014	Not Essential	Not Essential	Not Essential	0.20985	0.855887	958.404	Not Essential	MAB_0014	4.43873	1.19273e-06	1274.77	Not Essential	Not Essential	Unknown function	Uncharacterized protein
MAB_0015	Not Essential	Not Essential	Not Essential	2.91729	0.00385293	6842.28	Not Essential	MAB_0015	6.6261	6.47385e-14	12616.6	Not Essential	Not Essential	Unknown function	PE family protein
MAB_0016	Not Essential	Not Essential	Not Essential	3.56664	4.74347e-10	27653.7	Not Essential	MAB_0016	3.87401	6.00343e-12	11172.9	Not Essential	Not Essential	Unknown function	DUF4185 domain-containing protein
MAB_0017	Not Essential	Not Essential	Not Essential	2.63044	0.0108243	4154.83	Not Essential	MAB_0017	4.30862	3.50984e-06	3997.81	Not Essential	Not Essential	Function unknown	Bacteriocin-protection, YdeI/OmpD-Associated family protein
MAB_0018c	Not Essential	Not Essential	Not Essential	5.00429	6.0388e-09	10836.9	Not Essential	MAB_0018c	4.21906	9.23533e-08	7775.01	Not Essential	Not Essential	Secondary metabolites biosynthesis, transport and catabolism	Putative methyltransferase
MAB_0019	Essential in Both Libraries	NA	NA	-10.217	2.47053e-45	1	NA	MAB_0019	-9.03187	1.42664e-41	1	NA	NA	Replication, recombination and repair	DNA gyrase subunit A (EC 5.6.2.2)
MAB_0020	Not Essential	Not Essential	Not Essential	0.918423	0.379544	1517.13	Not Essential	MAB_0020	2.98228	0.000596529	894.123	Not Essential	Not Essential	Unknown function	DUF3566 domain-containing protein
MAB_0022c	Not Essential	Not Essential	Not Essential	3.44339	4.10953e-06	13476.8	Not Essential	MAB_0022c	5.13848	3.86466e-14	11082.2	Not Essential	Not Essential	Carbohydrate transport and metabolism	Probable permease
MAB_0023	Not Essential	Not Essential	Not Essential	3.04315	3.62907e-05	10393.1	Not Essential	MAB_0023	3.38826	3.15439e-07	6006.11	Not Essential	Not Essential	Transcription	Transcriptional regulator, LysR family
MAB_0024c	Not Essential	Not Essential	Not Essential	2.02773	0.0557006	347.162	NA	MAB_0024c	-3.1227	0.0016928	1.21114	NA	NA	Cell cycle control, cell division, chromosome partitioning	Cell wall synthesis protein CwsA (Cell wall synthesis and cell shape protein A)
MAB_0025	Not Essential	Not Essential	Not Essential	2.19274	0.0332828	2602.66	Not Essential	MAB_0025	2.53976	0.00531176	1457.94	Not Essential	Not Essential	Posttranslational modification, protein turnover, chaperones	Peptidyl-prolyl cis-trans isomerase (PPIase) (EC 5.2.1.8)
MAB_0026	Not Essential	Not Essential	Not Essential	1.96818	0.02063	5869.59	Not Essential	MAB_0026	3.13027	8.9827e-05	4397.59	Not Essential	Not Essential	Posttranslational modification, protein turnover, chaperones	Rhomboid family protein
MAB_0027c	Not Essential	Not Essential	Not Essential	2.78727	0.00166652	5168.74	Not Essential	MAB_0027c	1.65908	0.0500834	1551.76	Not Essential	Not Essential	Secondary metabolites biosynthesis, transport and catabolism	Putative S-adenosyl-L-methionine-dependent methyltransferase MAB_0027c (EC 2.1.1.-)
MAB_0028c	Not Essential	Not Essential	Not Essential	2.16694	0.0395287	782.018	Not Essential	MAB_0028c	2.70585	0.00310731	417.479	Not Essential	Not Essential	Unknown function	DUF2581 domain-containing protein
MAB_0029c	Not Essential	Not Essential	Not Essential	-6.73079	2.90183e-10	8.39306	NA	MAB_0029c	-5.59346	2.27302e-08	285.97	NA in Smooth Essential in Rough	NA in Smooth Essential in Rough	Cell cycle control, cell division, chromosome partitioning	Cell division protein CrgA
MAB_0030	Not Essential	Not Essential	Not Essential	-1.79071	0.000176224	1	NA	MAB_0030	-2.07642	2.91938e-08	1	NA	NA	Unknown function	Uncharacterized protein
MAB_0031	Not Essential	Not Essential	Not Essential	1.64616	0.078653	4674.42	Not Essential	MAB_0031	2.40789	0.00483415	3034.32	Not Essential	Not Essential	Function unknown	DUF881 domain-containing protein
MAB_0032	Not Essential	Not Essential	Not Essential	-7.83651	3.74771e-15	57.8415	Smooth Essential in Abscess	MAB_0032	-5.85466	2.70797e-10	15.1034	Rough Essential in Abscess	Both Essential in Abscess	Coenzyme transport and metabolism	Glutamine amidotransferase of anthranilate synthase component II (PabA)
MAB_0033c	Essential in Both Libraries	NA	NA	-4.65027	7.975e-11	900.609	NA	MAB_0033c	-7.73905	5.4845e-27	8.43462	NA	NA	Signal transduction mechanisms	Serine/threonine-protein kinase PknB (EC 2.7.11.1)
MAB_0034c	Essential in Rough Library	NA	Not Essential	-4.85362	6.79937e-10	381.362	Not Essential	MAB_0034c	-7.64841	2.25117e-20	1.95271	NA	REMAINES MABR UNIQUE	Signal transduction mechanisms	non-specific serine/threonine protein kinase (EC 2.7.11.1)
MAB_0035c	Not Essential	Not Essential	Not Essential	1.2939	0.0818408	6639.45	Not Essential	MAB_0035c	1.29534	0.0532354	4571.51	Not Essential	Not Essential	Cell wall/membrane/envelope biogenesis	Probable penicillin-binding protein PbpA
MAB_0036c	Not Essential	Not Essential	Not Essential	2.82711	6.9981e-05	5488.62	Not Essential	MAB_0036c	1.87478	0.0073277	2925.8	Not Essential	Not Essential	Cell cycle control, cell division, chromosome partitioning	Probable cell division protein RodA
MAB_0037c	Not Essential	Not Essential	Not Essential	3.21752	3.27612e-05	3471.18	Not Essential	MAB_0037c	0.756042	0.339	1837.9	Not Essential	Not Essential	Signal transduction mechanisms	Possible serine/threonine phosphatase Ppp
MAB_0038c	Not Essential	Not Essential	Not Essential	4.15495	1.55003e-07	13897.6	Not Essential	MAB_0038c	5.20195	2.25463e-12	10807.3	Not Essential	Not Essential	Signal transduction mechanisms	Possible forkhead-associated protein
MAB_0039c	Not Essential	Not Essential	Not Essential	0.0949437	0.896301	5235.7	Not Essential	MAB_0039c	3.19469	9.31142e-09	5468.57	Not Essential	Not Essential	Signal transduction mechanisms	FHA domain-containing protein
MAB_0042	Not Essential	Not Essential	Not Essential	1.36617	0.122677	3812.86	Not Essential	MAB_0042	1.28108	0.112583	3801.35	Not Essential	Not Essential	Unknown function	DUF4247 domain-containing protein
MAB_0043	Not Essential	Not Essential	Not Essential	1.60409	0.0181585	7499.14	Not Essential	MAB_0043	2.27943	0.00025789	4064.66	Not Essential	Not Essential	Amino acid transport and metabolism	Putative glutathionylspermidine synthase
MAB_0044	Not Essential	Not Essential	Not Essential	-2.04988	0.0268754	954.805	Not Essential	MAB_0044	2.44446	0.00298925	8267.72	Not Essential	Not Essential	Unknown function	DUF350 domain-containing protein
MAB_0045	Not Essential	Not Essential	Not Essential	2.30974	0.0245109	1679.72	Not Essential	MAB_0045	4.96326	6.84893e-08	1581.12	Not Essential	Not Essential	Transcription	Hypothetical TetR transcriptional regulator
MAB_0046	Not Essential	Not Essential	Not Essential	-1.16142	0.302352	125.765	Not Essential	MAB_0046	-2.32345	0.0157375	36.7685	Not Essential	Not Essential	Unknown function	Hypothetical PE family protein (Probable PE family protein)
MAB_0047	Not Essential	Not Essential	Not Essential	-1.01906	0.196868	1773.72	Not Essential	MAB_0047	1.98981	0.00547349	1691.21	Not Essential	Not Essential	Function unknown	Probable PPE family protein
MAB_0048	Not Essential	Not Essential	Not Essential	-0.584965	0.623265	535.726	Not Essential	MAB_0048	4.52303	5.30774e-07	3344.28	Not Essential	Not Essential	Unknown function	Probable PE family protein
MAB_0049	Not Essential	Not Essential	Not Essential	-4.09945	4.17721e-05	429.956	Not Essential	MAB_0049	-0.181885	0.861521	891.508	Not Essential	Not Essential	Function unknown	ESAT-6-like protein
MAB_0050c	Not Essential	Not Essential	Not Essential	-1.36182	0.200549	607.526	Not Essential	MAB_0050c	-0.105477	0.920123	115.189	Not Essential	Not Essential	Unknown function	DUF4873 domain-containing protein
MAB_0051	Not Essential	Not Essential	Not Essential	-0.7005	0.443498	2172.22	Not Essential	MAB_0051	3.15482	2.84356e-05	1735	Not Essential	Not Essential	Unknown function	p-aminobenzoate N-oxygenase AurF
MAB_0052	Not Essential	Not Essential	Not Essential	-0.870412	0.385651	392.081	Not Essential	MAB_0052	-0.964654	0.288638	236.521	Not Essential	Not Essential	Unknown function	Deazaflavin-dependent nitroreductase
MAB_0053c	Not Essential	Not Essential	Not Essential	-0.0403685	0.968152	1803.42	Not Essential	MAB_0053c	1.91321	0.0154732	325.961	Not Essential	Not Essential	Translation, ribosomal structure and biogenesis	Probable cytidine/deoxycytidylate deaminase
MAB_0054c	Not Essential	Not Essential	Not Essential	-0.177725	0.872605	1048.52	Not Essential	MAB_0054c	1.96642	0.0227909	1220.22	Not Essential	Not Essential	Inorganic ion transport and metabolism	Cyanate hydratase (Cyanase) (EC 4.2.1.104) (Cyanate hydrolase) (Cyanate lyase)
MAB_0055c	Not Essential	Not Essential	Not Essential	0.74972	0.413198	2303.09	Not Essential	MAB_0055c	1.91709	0.014315	582.782	Not Essential	Not Essential	Transcription	Transcription regulator LysR family
MAB_0056c	Not Essential	Not Essential	Not Essential	-0.754102	0.107569	5751.16	Not Essential	MAB_0056c	-0.793064	0.0731274	2973.44	Not Essential	Not Essential	Replication, recombination and repair	ATP-dependent helicase HrpA
MAB_0057	Not Essential	Not Essential	Not Essential	0.0440285	0.970314	828.837	Not Essential	MAB_0057	2.99875	0.000974191	756.354	Not Essential	Not Essential	Lipid transport and metabolism	Putative short chain dehydrogenase/reductase
MAB_0058c	Not Essential	Not Essential	Not Essential	1.92552	0.0362435	4973.89	Not Essential	MAB_0058c	2.07843	0.0140585	671.271	Not Essential	Not Essential	Inorganic ion transport and metabolism	CobQ/CobB/MinD/ParA nucleotide binding domain-containing protein
MAB_0059c	Not Essential	Not Essential	Not Essential	2.63662	0.0124112	141.13	Not Essential	MAB_0059c	-4.08041	2.1043e-05	32.4412	Not Essential	Not Essential	Unknown function	PASTA domain-containing protein
MAB_0060	Not Essential	Not Essential	Not Essential	0.333904	0.768562	660.085	Not Essential	MAB_0060	-0.0674636	0.948538	194.507	Not Essential	Not Essential	Transcription	Possible nitrate/nitrite response transcriptional regulatory protein NarL (LuxR family)
MAB_0061	Not Essential	Not Essential	Not Essential	2.30037	0.000928216	8979.81	Not Essential	MAB_0061	1.10292	0.100473	1962.05	Not Essential	Not Essential	Signal transduction mechanisms	Possible two component sensor kinase
MAB_0062	Not Essential	Not Essential	Not Essential	3.93103	6.98919e-10	11687.1	Not Essential	MAB_0062	3.97943	2.98647e-11	11285.4	Not Essential	Not Essential	Lipid transport and metabolism	Pyridine nucleotide-disulphide oxidoreductase family
MAB_0063c	Not Essential	Not Essential	Not Essential	0.372564	0.735092	418.921	Not Essential	MAB_0063c	-1.55938	0.0829025	380.933	Not Essential	Not Essential	Unknown function	Haemophore haem-binding domain-containing protein
MAB_0064c	Not Essential	Not Essential	Not Essential	2.45558	0.00226063	3694.3	Not Essential	MAB_0064c	2.72174	0.000160558	3203.4	Not Essential	Not Essential	Defense mechanisms	Probable lipase LipE
MAB_0065c	Not Essential	Not Essential	Not Essential	1.69009	0.0337486	7789.53	Not Essential	MAB_0065c	2.85777	8.80031e-05	6991.81	Not Essential	Not Essential	Lipid transport and metabolism	Probable acyl-CoA dehydrogenase (FadE)
MAB_0066c	Not Essential	Not Essential	Not Essential	1.30599	0.185928	2019.03	Not Essential	MAB_0066c	4.57942	1.02465e-07	3793.48	Not Essential	Not Essential	Transcription	Putative transcriptional regulator, AraC family
MAB_0067	Not Essential	Not Essential	Not Essential	4.28132	4.27376e-07	5006.38	Not Essential	MAB_0067	-2.8704	0.000427642	584.325	Not Essential	Not Essential	Lipid transport and metabolism	Fatty acid hydroxylase domain-containing protein
MAB_0068	Not Essential	Not Essential	Not Essential	4.08202	3.48895e-05	757.286	Not Essential	MAB_0068	-0.421319	0.67567	721.02	Not Essential	Not Essential	Transcription	Putative transcriptional regulator, GntR family
MAB_0069	Not Essential	Not Essential	Not Essential	3.24186	0.000183209	2633.06	Not Essential	MAB_0069	-2.12564	0.0070899	530.7	Not Essential	Not Essential	Unknown function	Major facilitator family transporter
MAB_0070	Not Essential	Not Essential	Not Essential	1.63003	0.104147	2878.58	Not Essential	MAB_0070	4.0577	8.73354e-07	1449.47	Not Essential	Not Essential	Function unknown	Transmembrane protein
MAB_0071c	Not Essential	Not Essential	Not Essential	-2.52045	0.00686739	892.411	Not Essential	MAB_0071c	2.00331	0.0197617	947.191	Not Essential	Not Essential	Sulfur Metabolism	Sulfurtransferase
MAB_0072c	Not Essential	Not Essential	Not Essential	1.29877	0.182744	1707.37	Not Essential	MAB_0072c	2.26278	0.00869949	202.734	Not Essential	Not Essential	Unknown Function	Putative short chain dehydrogenase/reductase
MAB_0073c	Not Essential	Not Essential	Not Essential	1.10172	0.271273	1722.33	Not Essential	MAB_0073c	1.28471	0.139661	611.791	Not Essential	Not Essential	Unknown Function	Putative short chain dehydrogenase/reductase
MAB_0074c	Not Essential	Not Essential	Not Essential	-1.04995	0.142699	2126.38	Not Essential	MAB_0074c	2.21101	0.000526314	2761.53	Not Essential	Not Essential	Posttranslational modification, protein turnover, chaperones	Putative (Cyclohexanone) monooxygenase
MAB_0075	Not Essential	Not Essential	Not Essential	3.74596	2.18359e-06	6554.6	Not Essential	MAB_0075	2.10393	0.00342422	5890.65	Not Essential	Not Essential	Lipid transport and metabolism	Putative hydroxylase
MAB_0076	Not Essential	Not Essential	Not Essential	2.34016	0.0104867	6429.78	Not Essential	MAB_0076	2.73152	0.000704592	2423.77	Not Essential	Not Essential	Secondary metabolites biosynthesis, transport and catabolism	Putative 2,3-dihydroxybiphenyl 1,2-dioxygenase or glyoxalase/bleomycin resistance protein
MAB_0077	Not Essential	Not Essential	Not Essential	2.83057	0.00278511	2943.17	Not Essential	MAB_0077	2.90957	0.000652048	971.413	Not Essential	Not Essential	Transcription	Putative transcriptional regulator, IclR family
MAB_0078	Not Essential	Not Essential	Not Essential	0.643068	0.389896	3424.39	Not Essential	MAB_0078	3.55945	3.86061e-08	8881.37	Not Essential	Not Essential	Secondary metabolites biosynthesis, transport and catabolism	Putative lipase/esterase
MAB_0079c	Not Essential	Not Essential	Not Essential	-1.79071	0.000176224	1	NA	MAB_0079c	-2.07642	2.91938e-08	1	NA	NA	Unknown function	Ferredoxin
MAB_0080c	Not Essential	Not Essential	Not Essential	0.723305	0.323049	5873.88	Not Essential	MAB_0080c	0.976819	0.138109	1065.7	Not Essential	Not Essential	Steroid	Rieske-type oxygenase
MAB_0081	Not Essential	Not Essential	Not Essential	1.52238	0.0240999	9894.26	Not Essential	MAB_0081	0.513981	0.41837	3295.24	Not Essential	Not Essential	Energy production and conversion	Putative 3-ketosteroid 1-dehydrogenase or fumarate reductase/succinate dehydrogenase
MAB_0082c	Not Essential	Not Essential	Not Essential	0.707899	0.452009	480.012	Not Essential	MAB_0082c	-0.450558	0.61069	163.835	Not Essential	Not Essential	Transcription	Transcription regulator PadR N-terminal domain-containing protein
MAB_0083	Not Essential	Not Essential	Not Essential	1.08104	0.280412	1559.55	Not Essential	MAB_0083	-3.32772	8.34615e-05	727.317	Not Essential	Not Essential	Transcription	Putative transcriptional regulator, MarR family
MAB_0084	Not Essential	Not Essential	Not Essential	2.67714	9.28945e-05	6639.18	Not Essential	MAB_0084	2.87035	1.0979e-05	3777.19	Not Essential	Not Essential	Unknown function	DUF1254 domain-containing protein
MAB_0085c	Not Essential	Not Essential	Not Essential	0.664688	0.550915	676.815	Not Essential	MAB_0085c	3.64533	4.1214e-05	1521.2	Not Essential	Not Essential	Transcription	Putative transcriptional regulator
MAB_0086	Not Essential	Not Essential	Not Essential	-1.59066	0.0852894	656.711	Not Essential	MAB_0086	0.319817	0.723763	772.332	Not Essential	Not Essential	Secondary metabolites biosynthesis, transport and catabolism	Putative taurine dioxygenase
MAB_0087c	Not Essential	Not Essential	Not Essential	-1.07527	0.156144	3271.95	Not Essential	MAB_0087c	1.55837	0.0207107	1325.75	Not Essential	Not Essential	Coenzyme transport and metabolism	Probable alkaline phosphatase
MAB_0088c	Not Essential	Not Essential	Not Essential	-2.4333	0.00419951	382.994	Not Essential	MAB_0088c	-0.278459	0.744666	768.498	Not Essential	Not Essential	Energy production and conversion	Putative oxidoreductase
MAB_0089c	Not Essential	Not Essential	Not Essential	1.27592	0.172118	3448.68	Not Essential	MAB_0089c	3.2793	6.40099e-05	1655.85	Not Essential	Not Essential	Unknown Function	Metal-dependent hydrolase
MAB_0090c	Not Essential	Not Essential	Not Essential	1.44031	0.148307	1449.79	Not Essential	MAB_0090c	3.95347	3.4347e-06	2321.07	Not Essential	Not Essential	Unknown Function	Probable oxidoreductase EphD
MAB_0091	Not Essential	Not Essential	Not Essential	1.44107	0.0091176	6224.7	Not Essential	MAB_0091	2.05759	5.96361e-05	5548.62	Not Essential	Not Essential	Amino acid transport and metabolism	Putative ferredoxin-dependent glutamate synthase
MAB_0092	Not Essential	Not Essential	Not Essential	1.25077	0.141057	1866.18	Not Essential	MAB_0092	-0.466365	0.568427	348.824	Not Essential	Not Essential	Inorganic ion transport and metabolism	Probable NADH-dependent glutamate synthase (Small subunit) GltD
MAB_0093	Not Essential	Not Essential	Not Essential	2.95868	5.36149e-05	5319.85	Not Essential	MAB_0093	2.80315	4.43609e-05	5790.99	Not Essential	Not Essential	Unknown function	DUF3298 domain-containing protein
MAB_0094c	Not Essential	Not Essential	Not Essential	0.259543	0.8206	695.921	Not Essential	MAB_0094c	1.1355	0.220393	190.945	Not Essential	Not Essential	Translation	Methionine aminopeptidase (MAP) (MetAP) (EC 3.4.11.18) (Peptidase M)
MAB_0095	Not Essential	Not Essential	Not Essential	-1.79071	0.000176224	1	NA	MAB_0095	-2.07642	2.91938e-08	1	NA	NA	Unknown function	Hypothetical helix-turn-helix domain protein
MAB_0096	Not Essential	Not Essential	Not Essential	2.24384	0.00624867	6770.7	Not Essential	MAB_0096	1.29868	0.0981386	5728.65	Not Essential	Not Essential	Unknown function	Polyprenol-phosphate-mannose-dependent alpha-(1-2)-phosphatidylinositol mannoside mannosyltransferase
MAB_0097	Not Essential	Not Essential	Not Essential	1.21527	0.161485	2172.38	Not Essential	MAB_0097	0.108103	0.904047	888.768	Not Essential	Not Essential	Replication, recombination and repair	Polymerase/histidinol phosphatase N-terminal domain-containing protein
MAB_0098	Not Essential	Not Essential	Not Essential	3.10369	0.001678	1733.77	Not Essential	MAB_0098	3.39624	0.000170047	2185.9	Not Essential	Not Essential	Transcription	Putative TetR-family transcriptional regulator
MAB_0099	Not Essential	Not Essential	Not Essential	1.91174	0.000668747	7042.71	Not Essential	MAB_0099	1.42158	0.0127809	4358.92	Not Essential	Not Essential	Posttranslational modification, protein turnover, chaperones	Probable monooxygenase
MAB_0100	Not Essential	Not Essential	Not Essential	0.00589617	0.995121	2260.24	Not Essential	MAB_0100	-0.908103	0.237952	671.837	Not Essential	Not Essential	Unknown Function	Putative short chain dehydrogenase/reductase
MAB_0101	Not Essential	Not Essential	Not Essential	-2.6849	0.000124312	638.39	Not Essential	MAB_0101	0.514155	0.471985	478.793	Not Essential	Not Essential	Secondary metabolites biosynthesis, transport and catabolism	Probable cytochrome P450
MAB_0102	Not Essential	Not Essential	Not Essential	2.80785	0.00381631	2219.12	Not Essential	MAB_0102	2.51383	0.00550926	435.532	Not Essential	Not Essential	Secondary metabolites biosynthesis, transport and catabolism	Putative methyltransferase
MAB_0103	Not Essential	Not Essential	Not Essential	2.51544	1.62695e-05	5088.98	Not Essential	MAB_0103	2.90905	2.31977e-07	4758.26	Not Essential	Not Essential	Posttranslational modification, protein turnover, chaperones	Probable monooxygenase EthA
MAB_0104	Not Essential	Not Essential	Not Essential	1.67712	0.0625555	11122	Not Essential	MAB_0104	1.43912	0.0816409	866.124	Not Essential	Not Essential	Coenzyme transport and metabolism	Probable enoyl-CoA hydratase/isomerase
MAB_0105c	Not Essential	Not Essential	Not Essential	0.436563	0.62474	2584.06	Not Essential	MAB_0105c	0.921995	0.212777	2170.83	Not Essential	Not Essential	Energy production and conversion	Probable oxidoreductase
MAB_0106c	Not Essential	Not Essential	Not Essential	4.38021	5.18299e-10	4791.46	Not Essential	MAB_0106c	3.13522	7.3903e-06	3177.14	Not Essential	Not Essential	Amino acid transport and metabolism	Alanine racemase N-terminal domain-containing protein
MAB_0107c	Not Essential	Not Essential	Not Essential	-5.30825	1.17339e-08	171.389	Smooth Essential in Abscess	MAB_0107c	-2.12726	0.0131226	1313.22	Not Essential	Smooth Essential in Abscess	Translation, ribosomal structure and biogenesis	4-hydroxy-4-methyl-2-oxoglutarate aldolase (HMG aldolase) (EC 4.1.1.112) (EC 4.1.3.17) (Oxaloacetate decarboxylase)
MAB_0108c	Not Essential	Not Essential	Not Essential	-1.79071	0.000176224	1	NA	MAB_0108c	-2.07642	2.91938e-08	1	NA	NA	Unknown function	Uncharacterized protein
MAB_0109c	Not Essential	Not Essential	Not Essential	1.52312	0.133349	499.554	Not Essential	MAB_0109c	0.902984	0.329337	188.106	Not Essential	Not Essential	Inorganic ion transport and metabolism	Putative copper resistance protein, CopC family
MAB_0110c	Not Essential	Not Essential	Not Essential	-0.132466	0.9026	1748.73	Not Essential	MAB_0110c	0.983085	0.266998	945.296	Not Essential	Not Essential	Function unknown	Conserved hypothetical membrane protein
MAB_0111c	Not Essential	Not Essential	Not Essential	-1.62123	0.107238	1677	Not Essential	MAB_0111c	1.66022	0.0585019	922.305	Not Essential	Not Essential	Unknown function	Uncharacterized protein
MAB_0112	Not Essential	Not Essential	Not Essential	3.53553	0.000170595	2062.32	Not Essential	MAB_0112	0.851188	0.356082	674.064	Not Essential	Not Essential	Unknown function	Uncharacterized protein
MAB_0113	Not Essential	Not Essential	Not Essential	0.611519	0.556831	2335.46	Not Essential	MAB_0113	2.24286	0.0080401	435.511	Not Essential	Not Essential	Amino acid transport and metabolism	DUF955 domain-containing protein
MAB_0114	Not Essential	Not Essential	Not Essential	3.81944	8.2072e-07	9998.97	Not Essential	MAB_0114	4.63439	1.33643e-10	8272.54	Not Essential	Not Essential	Unknown function	Transmembrane protein
MAB_0115c	Not Essential	Not Essential	Not Essential	-8.15351	6.21727e-15	6.91397	NA	MAB_0115c	1.07028	0.2342	171.15	NA	NA	Unknown function	HTH cro/C1-type domain-containing protein
MAB_0116	Not Essential	Not Essential	Not Essential	0.00127933	0.999054	1073.27	Not Essential	MAB_0116	-0.118462	0.912862	304.609	Not Essential	Not Essential	Unknown function	Uncharacterized protein
MAB_0117c	Not Essential	Not Essential	Not Essential	-0.480335	0.663639	1306.47	Not Essential	MAB_0117c	3.52755	2.94689e-05	1399.39	Not Essential	Not Essential	Unknown function	Peptidase
MAB_0118c	Essential in Both Libraries	NA	NA	-8.37789	5.51987e-18	1	NA	MAB_0118c	-7.14879	6.69222e-16	1	NA	NA	Inorganic ion transport and metabolism	Superoxide dismutase (EC 1.15.1.1)
MAB_0119c	Not Essential	Not Essential	Not Essential	3.34913	0.00101949	2606.2	Not Essential	MAB_0119c	6.02128	1.66512e-11	2157.85	Not Essential	Not Essential	Unknown function	Transmembrane protein
MAB_0120	Not Essential	Not Essential	Not Essential	3.3614	3.79206e-05	16086.7	Not Essential	MAB_0120	4.39005	1.68397e-09	6157.42	Not Essential	Not Essential	Posttranslational modification, protein turnover, chaperones	Peptide methionine sulfoxide reductase MsrA (Protein-methionine-S-oxide reductase) (EC 1.8.4.11) (Peptide-methionine (S)-S-oxide reductase) (Peptide Met(O) reductase)
MAB_0121	Not Essential	Not Essential	Not Essential	4.46046	3.9172e-06	3218.06	Not Essential	MAB_0121	4.77484	5.45445e-08	2136.84	Not Essential	Not Essential	Inorganic ion transport and metabolism	Rhodanese-like protein
MAB_0122	Not Essential	Not Essential	Not Essential	0.311596	0.706007	2488.8	Not Essential	MAB_0122	1.64024	0.0144311	3063.59	Not Essential	Not Essential	Unknown function	DUF4328 domain-containing protein
MAB_0123	Not Essential	Not Essential	Not Essential	2.87932	0.000714423	6726.63	Not Essential	MAB_0123	3.15823	3.26952e-05	2934.04	Not Essential	Not Essential	Lipid transport and metabolism	Putative glycerophosphoryl diester phosphodiesterase
MAB_0124	Not Essential	Not Essential	Not Essential	1.58677	0.0678884	4363.58	Not Essential	MAB_0124	2.6259	0.000853221	2304.34	Not Essential	Not Essential	Signal transduction mechanisms	GGDEF domain-containing protein
MAB_0125c	Not Essential	Not Essential	Not Essential	0.0316638	0.976182	1971.29	Not Essential	MAB_0125c	1.86684	0.0207188	1483.01	Not Essential	Not Essential	Secondary metabolites biosynthesis, transport and catabolism	S-adenosyl-L-methionine-dependent methyltransferase (EC 2.1.1.-)
MAB_0126c	Not Essential	Not Essential	Not Essential	0.602119	0.557741	1109.44	Not Essential	MAB_0126c	1.85009	0.0308997	1249.59	Not Essential	Not Essential	Coenzyme transport and metabolism	Ferritin (EC 1.16.3.2)
MAB_0127c	Not Essential	Not Essential	Not Essential	3.04242	0.000731728	4180.75	Not Essential	MAB_0127c	2.33067	0.00461499	4980.05	Not Essential	Not Essential	Coenzyme transport and metabolism	Ferritin (EC 1.16.3.2)
MAB_0128c	Not Essential	Not Essential	Not Essential	1.8217	0.0189634	8141.54	Not Essential	MAB_0128c	3.14154	7.58875e-06	3822.32	Not Essential	Not Essential	Cell wall/membrane/envelope biogenesis	Possible transcriptional regulator
MAB_0129c	Not Essential	Not Essential	Not Essential	3.32404	0.000118689	2571.23	Not Essential	MAB_0129c	3.32417	3.00783e-05	2845.05	Not Essential	Not Essential	Posttranslational modification, protein turnover, chaperones	Abortive infection protein
MAB_0130	Not Essential	Not Essential	Not Essential	1.79685	0.0595028	4361.04	Not Essential	MAB_0130	1.32552	0.117897	1061.71	Not Essential	Not Essential	Coenzyme transport and metabolism	Putative hydrolase
MAB_0131c	Not Essential	Not Essential	Not Essential	4.19166	2.61947e-06	3186.67	Not Essential	MAB_0131c	4.15933	4.98874e-07	1643.07	Not Essential	Not Essential	Adaptations to atypical conditions	DUF2470 domain-containing protein
MAB_0132	Essential in Rough Library	NA	Smooth Essential @ log	-8.20142	4.63986e-18	1	NA	MAB_0132	-7.0558	1.0471e-15	1	NA	NA	Amino acid transport and metabolism	Prephenate dehydratase (PDT) (EC 4.2.1.51)
MAB_0133	Not Essential	Not Essential	Not Essential	3.57511	0.00018237	1922.38	Not Essential	MAB_0133	3.48573	9.12018e-05	997.554	Not Essential	Not Essential	Carbohydrate transport and metabolism	Probable phosphoglycerate mutase
MAB_0134c	Not Essential	Not Essential	Not Essential	1.426	0.031893	7794.85	Not Essential	MAB_0134c	3.39444	2.32697e-08	7220.12	Not Essential	Not Essential	Amino acid transport and metabolism	Pyruvate dehydrogenase [ubiquinone] (EC 1.2.5.1) (Pyruvate oxidase) (POX) (Pyruvate:ubiquinone-8 oxidoreductase)
MAB_0135	Not Essential	Not Essential	Not Essential	2.3685	0.0253384	1106.1	Not Essential	MAB_0135	-1.93051	0.045033	76.6335	Not Essential	Not Essential	Unknown function	Uncharacterized protein
MAB_0136	Not Essential	Not Essential	Not Essential	1.94506	0.00516721	3899.05	Not Essential	MAB_0136	1.83492	0.00559274	3606.88	Not Essential	Not Essential	Function unknown	ER-bound oxygenase mpaB/mpaB'/Rubber oxygenase catalytic domain-containing protein
MAB_0137	Not Essential	Not Essential	Not Essential	2.39277	0.00630854	2286.84	Not Essential	MAB_0137	2.86169	0.000257324	8760.71	Not Essential	Not Essential	Unknown function	Uncharacterized protein
MAB_0138	Not Essential	Not Essential	Not Essential	-7.89952	7.58795e-16	80.5852	Smooth Essential in Abscess	MAB_0138	1.17682	0.181995	527.79	Not Essential	Smooth Essential in Abscess	Transcription	Putative transcriptional regulator, TetR family
MAB_0139c	Not Essential	Not Essential	Not Essential	0.465539	0.616881	3620.52	Not Essential	MAB_0139c	1.01883	0.181819	844.109	Not Essential	Not Essential	Coenzyme transport and metabolism	Probable hydrolase, alpha/beta fold family
MAB_0140c	Not Essential	Not Essential	Not Essential	0.337476	0.667013	6659.05	Not Essential	MAB_0140c	3.51609	9.25646e-08	4308.21	Not Essential	Not Essential	Posttranslational modification, protein turnover, chaperones	Probable monooxygenase
MAB_0141c	Not Essential	Not Essential	Not Essential	-0.464536	0.599552	1340.21	Not Essential	MAB_0141c	2.16271	0.00303697	1115.48	Not Essential	Not Essential	Lipid transport and metabolism	Putative esterase
MAB_0142c	Not Essential	Not Essential	Not Essential	0.646082	0.345787	3207.14	Not Essential	MAB_0142c	1.22254	0.0457646	749.882	Not Essential	Not Essential	Inorganic ion transport and metabolism	Putative monooxygenase
MAB_0143c	Not Essential	Not Essential	Not Essential	0.863192	0.347893	2220.42	Not Essential	MAB_0143c	-0.44368	0.611835	819.804	Not Essential	Not Essential	Unknown Function	Putative oxidoreductase EphD
MAB_0144c	Not Essential	Not Essential	Not Essential	-2.14595	0.028527	269.516	Not Essential	MAB_0144c	-1.55275	0.0798358	267.601	Not Essential	Not Essential	Unknown Function	Putative oxidoreductase EphD
MAB_0145c	Not Essential	Not Essential	Not Essential	2.25999	0.0195005	3594.09	Not Essential	MAB_0145c	2.69769	0.00226348	1072.49	Not Essential	Not Essential	Transcription	Probable transcriptional regulator, TetR family
MAB_0146	Not Essential	Not Essential	Not Essential	2.2036	0.0185654	4166.26	Not Essential	MAB_0146	-0.256132	0.782503	407.609	Not Essential	Not Essential	Function unknown	Putative magnesium transport MgtC family protein
MAB_0147c	Not Essential	Not Essential	Not Essential	1.87318	0.0598811	3844.73	Not Essential	MAB_0147c	3.94513	8.1504e-06	2837.69	Not Essential	Not Essential	Unknown function	ESX secretion-associated protein EspG
MAB_0148c	Not Essential	Not Essential	Not Essential	0.933311	0.307563	3726.33	Not Essential	MAB_0148c	3.03434	0.000155851	2813.97	Not Essential	Not Essential	Unknown function	PPE family protein
MAB_0149c	Not Essential	Not Essential	Not Essential	7.07429	7.59548e-14	9093.56	Not Essential	MAB_0149c	3.12762	0.000486726	1100.92	Not Essential	Not Essential	Unknown function	PE domain-containing protein
MAB_0150c	Not Essential	Not Essential	Not Essential	-0.959903	0.387575	659.223	Not Essential	MAB_0150c	0.407928	0.686768	1039.06	Not Essential	Not Essential	Posttranslational modification, protein turnover, chaperones	Zinc metalloprotease
MAB_0151c	Not Essential	Not Essential	Not Essential	-2.64704	0.000309803	235.59	Not Essential	MAB_0151c	-1.11521	0.119411	1759.87	Not Essential	Not Essential	Unknown function	Septum formation-related domain-containing protein
MAB_0152	Not Essential	Not Essential	Not Essential	-3.71982	0.000289316	62.6985	Not Essential	MAB_0152	2.19316	0.0170703	276.183	Not Essential	Not Essential	Signal transduction mechanisms	Putative ankyrin-like protein
MAB_0153	Essential in Both Libraries	NA	NA	-9.60187	6.75384e-35	1	NA	MAB_0153	-8.44783	5.14603e-29	1	NA	NA	Translation, ribosomal structure and biogenesis	Serine--tRNA ligase (EC 6.1.1.11) (Seryl-tRNA synthetase) (SerRS) (Seryl-tRNA(Ser/Sec) synthetase)
MAB_0154	Not Essential	Not Essential	Not Essential	4.00999	1.74711e-06	3688.79	Not Essential	MAB_0154	1.70589	0.034494	2430.06	Not Essential	Not Essential	Unknown function	Uncharacterized protein
MAB_0155	Not Essential	Not Essential	Not Essential	1.05286	0.268488	1697.68	Not Essential	MAB_0155	3.06905	0.000167231	1139.6	Not Essential	Not Essential	Unknown function	Deazaflavin-dependent nitroreductase
MAB_0156c	Not Essential	Not Essential	Not Essential	1.01941	0.134368	11312.4	Not Essential	MAB_0156c	2.75111	4.40642e-06	14917	Not Essential	Not Essential	Inorganic ion transport and metabolism	Iron-sulfur cluster-binding protein, RIESKE family
MAB_0157	Not Essential	Not Essential	Not Essential	4.01698	1.57434e-05	6963.97	Not Essential	MAB_0157	3.90432	2.79636e-06	1297.75	Not Essential	Not Essential	Transcription	Hypothetical transcriptional regulator, MarR
MAB_0158c	Not Essential	Not Essential	Not Essential	-0.281999	0.811421	679.749	Not Essential	MAB_0158c	1.40273	0.159499	215.707	Not Essential	Not Essential	Replication, recombination and repair	ABC transporter, ATP-binding protein
MAB_0159	Not Essential	Not Essential	Not Essential	3.56541	8.10182e-05	3078.83	Not Essential	MAB_0159	3.29263	9.84354e-05	1647.74	Not Essential	Not Essential	Energy production and conversion	Hypothetical 2-nitropropane dioxygenase
MAB_0160	Not Essential	Not Essential	Not Essential	-1.65662	0.123432	132.418	Not Essential	MAB_0160	2.26386	0.018621	374.42	Not Essential	Not Essential	Unknown function	Probable 4-oxalocrotonate tautomerase
MAB_0161	Not Essential	Not Essential	Not Essential	1.24962	0.202514	1781.8	Not Essential	MAB_0161	0.329019	0.725641	646.909	Not Essential	Not Essential	Transcription	Probable transcriptional regulator, LysR family
MAB_0162c	Not Essential	Not Essential	Not Essential	0.0642935	0.95167	1822.26	Not Essential	MAB_0162c	2.43755	0.00327404	229.57	Not Essential	Not Essential	Unknown function	Peptidase C51 domain-containing protein
MAB_0163c	Not Essential	Not Essential	Not Essential	-0.649153	0.533618	1695.38	Not Essential	MAB_0163c	0.701157	0.421612	764.758	Not Essential	Not Essential	Signal transduction mechanisms	Probable phosphotransferase
MAB_0164	Not Essential	Not Essential	Not Essential	2.854	0.000424407	6895.36	Not Essential	MAB_0164	3.43221	4.82936e-06	6445.55	Not Essential	Not Essential	Unknown Function	Probable short chain dehydrogenase/reductase
MAB_0165	Not Essential	Not Essential	Not Essential	-0.505175	0.635887	545.541	Not Essential	MAB_0165	1.37913	0.121059	1033.4	Not Essential	Not Essential	Lipid transport and metabolism	Putative acyltransferase
MAB_0166	Not Essential	Not Essential	Not Essential	1.53256	0.105431	2223.57	Not Essential	MAB_0166	3.25578	8.63139e-05	1598.99	Not Essential	Not Essential	Lipid transport and metabolism	Putative acyltransferase
MAB_0167	Not Essential	Not Essential	Not Essential	-1.01399	0.245748	1152.65	Not Essential	MAB_0167	0.998052	0.196925	9095.97	Not Essential	Not Essential	Amino acid transport and metabolism	Putative hydrolase
MAB_0168c	Not Essential	Not Essential	Not Essential	2.89792	6.38391e-05	10743.9	Not Essential	MAB_0168c	5.49103	5.90008e-17	17044.7	Not Essential	Not Essential	Cell wall/membrane/envelope biogenesis	Putative N-acetymuramoyl-L-alanine amidase
MAB_0169c	Not Essential	Not Essential	Not Essential	0.304542	0.795964	169.315	Not Essential	MAB_0169c	2.11812	0.0219016	933.781	Not Essential	Not Essential	Unknown function	Putative exported repetitive protein
MAB_0170	Essential in Both Libraries	NA	NA	-10.1253	3.60478e-43	1	NA	MAB_0170	-9.05683	4.03007e-40	1	NA	NA	Cell wall/membrane/envelope biogenesis	UDP-galactopyranose mutase (Glf)
MAB_0171	Essential in Both Libraries	NA	NA	-9.89069	3.804e-40	1	NA	MAB_0171	-8.89314	1.07252e-36	2.69695	NA	NA	Cell wall/membrane/envelope biogenesis	Uncharacterized protein
MAB_0172	Not Essential	Not Essential	Not Essential	-6.52627	1.05546e-09	4.33886	NA	MAB_0172	-5.4757	6.88884e-08	540.982	NA	NA	Unknown function	Probable phosphoesterase
MAB_0173	Essential in Both Libraries	NA	NA	-8.88761	1.56749e-23	1	NA	MAB_0173	-7.51226	1.99719e-19	1	NA	NA	Coenzyme transport and metabolism	UbiA prenyltransferase family protein
MAB_0174	Essential in Smooth Library	Not Essential	NA	-10.3947	9.29315e-48	28.8289	NA	MAB_0174	-9.24634	5.63922e-45	15.9394	Becomes Ess. in MABR/ Both	Becomes Ess. in MABR/ Both	Unknown function	Transmembrane protein
MAB_0175	Not Essential	Not Essential	Not Essential	2.02522	0.00697318	5803.5	Not Essential	MAB_0175	2.32093	0.00090466	4487.69	Not Essential	Not Essential	Lipid transport and metabolism	Antigen 85-C
MAB_0176	Not Essential	Not Essential	Not Essential	0.894037	0.277139	2598.77	Not Essential	MAB_0176	2.88647	4.29493e-05	4549.49	Not Essential	Not Essential	Lipid transport and metabolism	Antigen 85-A
MAB_0177	Not Essential	Not Essential	Not Essential	-0.264846	0.764197	4229.55	Not Essential	MAB_0177	2.43001	0.00031862	5465.51	Not Essential	Not Essential	Lipid transport and metabolism	Antigen 85-A/B/C
MAB_0178	Not Essential	Not Essential	Not Essential	-3.00078	0.000334256	808.081	Not Essential	MAB_0178	-7.07473	2.98142e-17	11.0763	Rough Essential in Abscess	Rough Essential in Abscess	Unknown function	Hypothetical cutinase
MAB_0179	Essential in Both Libraries	NA	NA	-9.39137	4.27295e-30	1	NA	MAB_0179	-8.09153	3.37607e-25	1	NA	NA	Lipid transport and metabolism	Probable fatty-acid-CoA ligase FadD
MAB_0180	Essential in Both Libraries	NA	NA	-11.198	2.23709e-70	1	NA	MAB_0180	-10.2608	5.91078e-70	1	NA	NA	Lipid transport and metabolism	Polyketide synthase PKS13
MAB_0181	Essential in Both Libraries	NA	NA	-9.29838	4.56913e-30	1	NA	MAB_0181	-7.94328	2.20762e-24	1	NA	NA	Lipid transport and metabolism	Propionyl-CoA carboxylase, beta subunit (PccB)
MAB_0182c	Not Essential	Not Essential	Not Essential	4.83601	1.36549e-06	3015.49	Not Essential	MAB_0182c	3.32561	0.000181273	715.381	Not Essential	Not Essential	Unknown function	Transmembrane protein
MAB_0183c	Not Essential	Not Essential	Not Essential	3.9244	1.04193e-06	9262.76	Not Essential	MAB_0183c	2.82217	0.000261593	3971.45	Not Essential	Not Essential	Inorganic ion transport and metabolism	Putative cation transporter
MAB_0184c	Not Essential	Not Essential	Not Essential	-4.11716	3.37148e-05	135.29	Not Essential	MAB_0184c	1.67625	0.0743111	2234.77	Not Essential	Not Essential	Unknown function	Uncharacterized protein
MAB_0185c	Essential in Rough Library	NA	Not Essential	-10.7154	5.97117e-56	111.157	Becomes Ess. in MABS/ Both	MAB_0185c	-9.49882	9.19619e-52	1	NA	Becomes Ess. in MABS/ Both	Cell wall/membrane/envelope biogenesis	Probable arabinosyltransferase B
MAB_0186c	Not Essential	Not Essential	Not Essential	-6.31479	1.10219e-30	284.364	Smooth Essential in Abscess	MAB_0186c	-0.589324	0.278422	85.9506	Not Essential	Smooth Essential in Abscess	Cell wall/membrane/envelope biogenesis	Probable arabinosyltransferase A
MAB_0187	Not Essential	Not Essential	Not Essential	2.83747	0.00166652	6190.71	Not Essential	MAB_0187	1.85452	0.0234157	4881.56	Not Essential	Not Essential	Unknown function	Orc1-like AAA ATPase domain-containing protein
MAB_0188c	Not Essential	Not Essential	Not Essential	0.477761	0.670371	63.7986	Not Essential	MAB_0188c	-3.17989	0.00091484	59.0785	Not Essential	Not Essential	Unknown function	Uncharacterized protein
MAB_0189c	Not Essential	Not Essential	Not Essential	-10.0351	1.16867e-40	106.289	Smooth Essential in Abscess	MAB_0189c	-8.84022	1.06182e-35	67.0788	Rough Essential in Abscess	Both Essential in Abscess	Cell wall/membrane/envelope biogenesis	Probable arabinosyltransferase C
MAB_0190c	Essential in Both Libraries	NA	NA	-9.97901	8.50816e-42	1	NA	MAB_0190c	-8.82191	8.6305e-38	1	NA	NA	Cell wall/membrane/envelope biogenesis	Galactan 5-O-arabinofuranosyltransferase (EC 2.4.2.46) (Arabinofuranosyltransferase AftA)
MAB_0191c	Essential in Both Libraries	NA	NA	-8.13125	3.07669e-17	1	NA	MAB_0191c	-6.93536	4.77255e-14	1	NA	NA	Unknown Function	Putative short chain dehydrogenase/reductase
MAB_0192c	Not Essential	Not Essential	Not Essential	-9.19381	1.36428e-27	78.7492	Smooth Essential in Abscess	MAB_0192c	-7.87136	1.72074e-22	19.9813	Rough Essential in Abscess	Both Essential in Abscess	Energy production and conversion	Probable oxidoreductase
MAB_0193c	Ambigious Essentiality	NA	NA	-7.74292	8.38584e-15	1	NA	MAB_0193c	-6.41285	1.94999e-11	15.2085	NA	NA	Lipid transport and metabolism	GtrA/DPMS transmembrane domain-containing protein
MAB_0194	Not Essential	Not Essential	Not Essential	1.99396	0.0386071	1802.74	Not Essential	MAB_0194	0.600048	0.499832	2113.83	Not Essential	Not Essential	Lipid transport and metabolism	Dihydroxyacetone kinase family protein
MAB_0195c	Not Essential	Not Essential	Not Essential	-2.66083	0.00508708	325.377	Not Essential	MAB_0195c	-3.65334	4.18884e-05	166.033	Not Essential	Not Essential	Coenzyme transport and metabolism	Putative hydrolase, alpha/beta hydrolase fold
MAB_0196c	Not Essential	Not Essential	Not Essential	1.93427	0.00724269	6693.8	Not Essential	MAB_0196c	2.80609	1.12718e-05	5166.56	Not Essential	Not Essential	Amino acid transport and metabolism	Putative transcriptional regulator, GntR family
MAB_0197	Not Essential	Not Essential	Not Essential	4.36052	1.21916e-06	7778.43	Not Essential	MAB_0197	4.49915	5.46107e-08	8033.39	Not Essential	Not Essential	Inorganic ion transport and metabolism	Putative alkylhydroperoxidase AhpD core
MAB_0198	Not Essential	Not Essential	Not Essential	1.5354	0.148116	1165.53	Not Essential	MAB_0198	3.05488	0.00086231	481.825	Not Essential	Not Essential	Unknown function	Bacteriophage tape measure protein (TMP)
MAB_0199	Not Essential	Not Essential	Not Essential	-2.13028	0.0100982	1441.22	Not Essential	MAB_0199	0.284549	0.723649	2350.68	Not Essential	Not Essential	Lipid transport and metabolism	Probable phosphoesterase, PA-phosphatase related protein
MAB_0200c	Not Essential	Not Essential	Not Essential	-0.49148	0.626683	2309.55	Not Essential	MAB_0200c	1.37402	0.101236	1049.11	Not Essential	Not Essential	Lipid transport and metabolism	Probable phosphoesterase, PA-phosphatase related protein
MAB_0201c	Essential in Both Libraries	NA	NA	-8.35426	1.35318e-18	1	NA	MAB_0201c	-7.08435	2.09517e-15	1	NA	NA	Carbohydrate transport and metabolism	Probable O-antigen/lipopolysaccharide transport integral membrane protein ABC transporter RfbD
MAB_0202c	Ambigious Essentiality	NA	NA	-8.55989	1.92858e-20	1	NA	MAB_0202c	-7.43728	7.51654e-18	1	NA	NA	Cell wall/membrane/envelope biogenesis	Probable glycosyl transferase
MAB_0203c	Essential in Both Libraries	NA	NA	-8.53078	2.50731e-20	1	NA	MAB_0203c	-7.23797	6.16588e-17	1	NA	NA	Posttranslational modification, protein turnover, chaperones	Probable o-antigen/lipopolysaccharide transport ATP-binding protein ABC transporter RfbE
MAB_0204c	Not Essential	Not Essential	Not Essential	-5.18071	1.19669e-06	1	NA	MAB_0204c	-3.61861	0.000181821	1	NA	NA	Unknown Function	Bacterial proteasome activator
MAB_0205c	Not Essential	Not Essential	Not Essential	-4.87418	1.50515e-16	147.386	Not Essential	MAB_0205c	-3.80472	8.02951e-11	131.089	Not Essential	Not Essential	Unknown function	Transmembrane protein alanine and leucine rich
MAB_0206	Not Essential	Not Essential	Not Essential	-3.09872	9.20259e-05	984.394	Not Essential	MAB_0206	0.430479	0.609092	2080.22	Not Essential	Not Essential	Amino acid transport and metabolism	Possible aminotransferase/cysteine desulfurase
MAB_0207c	Not Essential	Not Essential	Not Essential	-1.55966	0.071515	899.199	Not Essential	MAB_0207c	-1.95647	0.0158573	402.224	Not Essential	Not Essential	Energy production and conversion	Probable quinone oxidoreductase
MAB_0208	Not Essential	Not Essential	Not Essential	2.40941	0.0131388	2222.59	Not Essential	MAB_0208	1.53168	0.0862158	1859.94	Not Essential	Not Essential	Transcription	Putative MarR-family transcriptional regulator
MAB_0209	Not Essential	Not Essential	Not Essential	2.65641	1.70146e-07	17176.6	Not Essential	MAB_0209	1.75253	0.000238323	11287.5	Not Essential	Not Essential	Unknown function	Uncharacterized protein
MAB_0210	Essential in Both Libraries	NA	NA	-9.78875	1.74112e-36	1	NA	MAB_0210	-8.43637	1.47091e-30	1	NA	NA	Unknown function	Uncharacterized protein
MAB_0211	Not Essential	Not Essential	Not Essential	0.737991	0.494436	1242.21	Not Essential	MAB_0211	1.99372	0.0292327	1306.84	Not Essential	Not Essential	Unknown function	Uncharacterized protein
MAB_0212	Not Essential	Not Essential	Not Essential	0.658264	0.479145	1533.91	Not Essential	MAB_0212	3.7279	1.56081e-06	1172.01	Not Essential	Not Essential	Unknown function	DUF3592 domain-containing protein
MAB_0213c	Not Essential	Not Essential	Not Essential	0.410649	0.659597	1731.44	Not Essential	MAB_0213c	0.95243	0.217859	1723.32	Not Essential	Not Essential	Secondary metabolites biosynthesis, transport and catabolism	Putative S-adenosyl-L-methionine-dependent methyltransferase MAB_0213c (EC 2.1.1.-)
MAB_0214c	Not Essential	Not Essential	Not Essential	-0.309993	0.77319	438.901	Not Essential	MAB_0214c	1.32212	0.1288	1908.3	Not Essential	Not Essential	Unknown Function	OsmC-like protein
MAB_0215	Not Essential	Not Essential	Not Essential	-0.606752	0.582941	1424.48	Not Essential	MAB_0215	3.51453	4.06806e-05	1123.78	Not Essential	Not Essential	Transcription	Possible transcriptional regulator
MAB_0216	Not Essential	Not Essential	Not Essential	-6.08658	1.07412e-08	74.4724	Smooth Essential in Abscess	MAB_0216	-0.399307	0.693806	657.282	Not Essential	Smooth Essential in Abscess	Unknown function	Cupin domain-containing protein
MAB_0217c	Not Essential	Not Essential	Not Essential	-0.0399302	0.959976	2159.47	Not Essential	MAB_0217c	1.76957	0.00528366	2458.62	Not Essential	Not Essential	Amino acid transport and metabolism	cysteine desulfurase (EC 2.8.1.7)
MAB_0218c	Not Essential	Not Essential	Not Essential	2.18573	0.016614	5000.22	Not Essential	MAB_0218c	2.10517	0.0134609	814.191	Not Essential	Not Essential	Unknown function	Type 2A encapsulin shell protein SrpI-like domain-containing protein
MAB_0219	Not Essential	Not Essential	Not Essential	0.181706	0.830864	3601.78	Not Essential	MAB_0219	0.768807	0.302138	2121.27	Not Essential	Not Essential	Unknown function	Thioester domain-containing protein
MAB_0220c	Not Essential	Not Essential	Not Essential	4.00579	1.06821e-08	6014.97	Not Essential	MAB_0220c	2.38944	0.000580158	2212.21	Not Essential	Not Essential	Amino acid transport and metabolism	Putative phenylalanine aminotransferase (EC 2.6.1.-)
MAB_0221c	Not Essential	Not Essential	Not Essential	1.56868	0.0543557	9195.44	Not Essential	MAB_0221c	2.80355	0.000121848	3416.95	Not Essential	Not Essential	Replication, recombination and repair	Putative phage integrase
MAB_0222c	Essential in Both Libraries	NA	NA	-7.91227	4.07643e-16	1	NA	MAB_0222c	-6.63397	1.58076e-13	1	NA	NA	Unknown function	Putative DNA-binding protein
MAB_0223	Not Essential	Not Essential	Not Essential	-6.08133	3.88893e-08	10.2331	Not Essential	MAB_0223	-5.09567	6.54593e-07	29.7751	Not Essential	Not Essential	Unknown function	Helix-turn-helix domain-containing protein
MAB_0224	Not Essential	Not Essential	Not Essential	-1.50176	0.150383	169.612	Not Essential	MAB_0224	-3.04588	0.00185989	36.9936	Not Essential	Not Essential	Unknown function	Uncharacterized protein
MAB_0225	Not Essential	Not Essential	Not Essential	-6.7332	1.38664e-09	87.5444	NA in Rough Essential in Smooth	MAB_0225	-4.44836	4.45563e-06	6.99039	NA	NA in Rough Essential in Smooth	Unknown function	Uncharacterized protein
MAB_0226	Not Essential	Not Essential	Not Essential	0.304139	0.741719	588.162	Not Essential	MAB_0226	-3.66665	1.24343e-06	438.625	Not Essential	Not Essential	Unknown function	Uncharacterized protein
MAB_0227	Not Essential	Not Essential	Smooth Essential @ log	-7.78498	3.10376e-15	1	NA	MAB_0227	-6.04965	3.46604e-11	11.0844	NA in Smooth Essential in Rough	NA in Smooth Essential in Rough	Unknown function	Uncharacterized protein
MAB_0228	Not Essential	Not Essential	Not Essential	-4.63321	6.05816e-06	1	NA	MAB_0228	-4.0901	4.78656e-05	1	NA	NA	Unknown function	Uncharacterized protein
MAB_0229	Essential in Rough Library	NA	Smooth Essential @ log	-7.45003	9.94389e-13	1	NA	MAB_0229	-6.06988	3.97708e-10	1	NA	NA	Unknown function	Bacteriophage protein
MAB_0230	Not Essential	Not Essential	Not Essential	-9.4402	2.72868e-32	17.301	Smooth Essential in Abscess	MAB_0230	-2.73226	3.69705e-05	60.3781	Not Essential	Smooth Essential in Abscess	Unknown function	Uncharacterized protein
MAB_0231	Not Essential	Not Essential	Not Essential	0.266375	0.817293	182.538	NA	MAB_0231	-5.99184	1.75695e-10	6.55401	NA	NA	Unknown function	Uncharacterized protein
MAB_0232	Not Essential	Not Essential	Not Essential	-7.47661	6.77542e-14	12.3123	Smooth Essential in Abscess	MAB_0232	-1.74494	0.0483638	102.798	Not Essential	Smooth Essential in Abscess	Unknown function	Helix-turn-helix domain-containing protein
MAB_0233	Not Essential	Not Essential	Not Essential	-1.3986	0.00211757	2887.57	Not Essential	MAB_0233	-2.49463	9.73044e-09	841.942	Not Essential	Not Essential	Cell wall/membrane/envelope biogenesis	Putative phage tail tape measure protein TMP
MAB_0234	Not Essential	Not Essential	Not Essential	-7.83958	2.01187e-15	17.8218	Smooth Essential in Abscess	MAB_0234	-2.06353	0.0215209	405.811	Not Essential	Smooth Essential in Abscess	Unknown function	HEAT repeat domain-containing protein
MAB_0235	Not Essential	Not Essential	Not Essential	-2.33097	0.00200239	595.827	Not Essential	MAB_0235	-2.39925	0.000906147	342.463	Not Essential	Not Essential	Unknown function	Uncharacterized protein
MAB_0236	Not Essential	Not Essential	Not Essential	-6.12352	3.3881e-08	4.80078	NA	MAB_0236	-4.6064	5.46828e-06	1	NA	NA	Unknown function	Uncharacterized protein
MAB_0237	Not Essential	Not Essential	Not Essential	1.36141	0.18796	2280.71	Not Essential	MAB_0237	4.46775	2.40065e-07	3012.07	Not Essential	Not Essential	Defense mechanisms	Bacteriophage protein
MAB_0238	Not Essential	Not Essential	Not Essential	-0.901862	0.358782	1922.44	Not Essential	MAB_0238	2.16506	0.0120806	426.665	Not Essential	Not Essential	Unknown function	Uncharacterized protein
MAB_0239	Not Essential	Not Essential	Not Essential	-2.54782	0.0105271	341.449	Not Essential	MAB_0239	2.35338	0.00696021	443.854	Not Essential	Not Essential	Unknown function	Uncharacterized protein
MAB_0240	Not Essential	Not Essential	Not Essential	1.20533	0.133386	2629.24	Not Essential	MAB_0240	-0.71912	0.332514	1834.88	Not Essential	Not Essential	Translation, ribosomal structure and biogenesis	Methyltransferase domain-containing protein
MAB_0241	Not Essential	Not Essential	Not Essential	-1.1143	0.216996	875.207	Not Essential	MAB_0241	0.303368	0.720063	520.884	Not Essential	Not Essential	Unknown function	Bacteriophage protein
MAB_0242	Not Essential	Not Essential	Not Essential	0.357475	0.759981	786.886	Not Essential	MAB_0242	2.6671	0.00345381	30.1573	Not Essential	Not Essential	Unknown function	WXG100 family type VII secretion target
MAB_0243	Not Essential	Not Essential	Not Essential	-0.99371	0.1089	2573.05	Not Essential	MAB_0243	0.732951	0.206604	3182.42	Not Essential	Not Essential	Unknown function	Uncharacterized protein
MAB_0244	Not Essential	Not Essential	Not Essential	-0.363917	0.70825	2840.31	Not Essential	MAB_0244	1.91789	0.0115437	2504.51	Not Essential	Not Essential	Unknown function	Uncharacterized protein
MAB_0245c	Not Essential	Not Essential	Not Essential	2.85789	0.00336672	3396.72	Not Essential	MAB_0245c	2.88732	0.0012062	1945.19	Not Essential	Not Essential	Unknown function	Secreted protein
MAB_0246	Not Essential	Not Essential	Not Essential	2.93255	0.00411304	2128.88	Not Essential	MAB_0246	3.24751	0.000255881	246.833	Not Essential	Not Essential	Function unknown	Activator of Hsp90 ATPase homologue 1-like C-terminal domain-containing protein
MAB_0247c	Not Essential	Not Essential	Not Essential	2.49893	0.010701	2278.89	Not Essential	MAB_0247c	1.70554	0.0633875	1863.3	Not Essential	Not Essential	Unknown function	Putative acetyltransferase
MAB_0248c	Not Essential	Not Essential	Not Essential	1.3287	0.176341	1048.6	Not Essential	MAB_0248c	2.75334	0.00108162	1403.99	Not Essential	Not Essential	Transcription	Putative regulatory protein, TetR family
MAB_0249	Not Essential	Not Essential	Not Essential	0.364441	0.762635	1524.74	Not Essential	MAB_0249	1.18853	0.206214	388.797	Not Essential	Not Essential	Unknown function	Secreted protein
MAB_0250	Not Essential	Not Essential	Not Essential	1.25202	0.134449	7009.98	Not Essential	MAB_0250	2.23338	0.00193099	933.452	Not Essential	Not Essential	Lipid transport and metabolism	Hypothetical GMC-type oxidoreductase
MAB_0251	Not Essential	Not Essential	Not Essential	3.89287	0.000164803	97.1526	Not Essential	MAB_0251	2.01082	0.0345871	97.2532	Not Essential	Not Essential	Unknown function	Uncharacterized protein
MAB_0252	Not Essential	Not Essential	Not Essential	2.37564	0.000711998	6230.42	Not Essential	MAB_0252	0.554799	0.415207	2939.59	Not Essential	Not Essential	Unknown function	Alpha/beta hydrolase
MAB_0253	Not Essential	Not Essential	Not Essential	0.512519	0.659888	492.838	Not Essential	MAB_0253	3.60543	8.15441e-05	598.466	Not Essential	Not Essential	Unknown function	Lipoprotein LppV
MAB_0254c	Not Essential	Not Essential	Not Essential	1.04276	0.238505	3214.69	Not Essential	MAB_0254c	4.16723	5.67354e-09	8215.38	Not Essential	Not Essential	Carbohydrate transport and metabolism	Putative phosphoglycerate mutase
MAB_0255	Not Essential	Not Essential	Not Essential	-0.547129	0.534961	484.29	Not Essential	MAB_0255	4.76612	2.50649e-11	3871.58	Not Essential	Not Essential	Lipid transport and metabolism	Putative acyl-CoA dehydrogenase
MAB_0256c	Not Essential	Not Essential	Not Essential	-0.779887	0.400031	2314.99	Not Essential	MAB_0256c	-3.39948	7.76634e-06	174.552	Not Essential	Not Essential	Function unknown	Threonine/serine exporter-like N-terminal domain-containing protein
MAB_0257c	Not Essential	Not Essential	Not Essential	-5.97769	4.28573e-08	1	NA	MAB_0257c	-4.56753	5.07836e-06	1	NA	NA	Function unknown	Lipopolysaccharide assembly protein A domain-containing protein
MAB_0258c	Not Essential	Not Essential	Not Essential	0.187761	0.811357	3840.53	Not Essential	MAB_0258c	2.24312	0.000351327	1506.91	Not Essential	Not Essential	Amino acid transport and metabolism	Putative dihydropicolinate reductase
MAB_0259c	Not Essential	Not Essential	Not Essential	0.333772	0.762731	522.566	Not Essential	MAB_0259c	1.57875	0.0833451	1473.08	Not Essential	Not Essential	Unknown Function	Putative short-chain dehydrogenase/reductase
MAB_0260	Not Essential	Not Essential	Not Essential	-3.13083	0.000538247	499.225	Not Essential	MAB_0260	-4.05334	2.26817e-06	53.0349	Not Essential	Not Essential	Transcription	Probable transcriptional regulator, TetR
MAB_0261	Not Essential	Not Essential	Not Essential	2.54342	0.00110109	3040.42	Not Essential	MAB_0261	-0.415884	0.61069	1790.84	Not Essential	Not Essential	Cell wall/membrane/envelope biogenesis	Probable amino acid ABC transporter, substrate binding
MAB_0262	Not Essential	Not Essential	Not Essential	-3.3206	4.74216e-05	534.343	Not Essential	MAB_0262	0.0746944	0.931927	607.372	Not Essential	Not Essential	Posttranslational modification, protein turnover, chaperones	Probable amino acid ABC transporter, ATP-binding
MAB_0263	Not Essential	Not Essential	Not Essential	-1.78287	0.0479654	1620.73	Not Essential	MAB_0263	2.86797	0.000310899	2253.9	Not Essential	Not Essential	Inorganic ion transport and metabolism	Possible osmoprotectant (Glycine betaine/ carnitine/choline/l-proline) ABC transporter ProW
MAB_0264	Not Essential	Not Essential	Not Essential	0.4288	0.677461	1874.27	Not Essential	MAB_0264	0.920723	0.278422	407.411	Not Essential	Not Essential	Inorganic ion transport and metabolism	Possible osmoprotectant (Glycine betaine/ carnitine/choline/l-proline) ABC transporter ProZ
MAB_0265	Not Essential	Not Essential	Not Essential	-0.742656	0.456227	1696.83	Not Essential	MAB_0265	-0.572721	0.54768	900.502	Not Essential	Not Essential	Function unknown	Glycolipid-binding family protein
MAB_0266c	Essential in Both Libraries	NA	NA	-8.29319	6.43359e-18	1	NA	MAB_0266c	-7.0497	2.82172e-15	1	NA	NA	Amino acid transport and metabolism	Probable prephenate dehydrogenase TyrA
MAB_0267	Not Essential	Not Essential	Not Essential	0.555734	0.629958	356.486	Not Essential	MAB_0267	-4.44798	1.39107e-06	64.4296	Not Essential	Not Essential	Unknown function	tRNA adenosine deaminase
MAB_0268	Not Essential	Not Essential	Not Essential	-6.00153	2.94085e-08	1	NA	MAB_0268	-4.46676	6.47969e-06	1	NA	NA	Coenzyme transport and metabolism	tRNA-specific adenosine deaminase (EC 3.5.4.33)
MAB_0269c	Not Essential	Not Essential	Not Essential	-1.08257	0.335316	590.727	Not Essential	MAB_0269c	-0.201068	0.84399	194.467	Not Essential	Not Essential	Unknown function	Pili structural subunit
MAB_0270c	Not Essential	Not Essential	Not Essential	3.81195	6.2807e-05	516.887	Not Essential	MAB_0270c	1.59079	0.0640303	120.126	Not Essential	Not Essential	Unknown function	Pili structural subunit
MAB_0271	Not Essential	Not Essential	Not Essential	3.71614	2.76659e-06	6641.32	Not Essential	MAB_0271	3.23667	1.56147e-05	4333.76	Not Essential	Not Essential	Unknown function	Uncharacterized protein
MAB_0272	Not Essential	Not Essential	Not Essential	1.95755	0.00761401	3700.66	Not Essential	MAB_0272	2.28762	0.000399727	4905.88	Not Essential	Not Essential	Unknown function	Uncharacterized protein
MAB_0273c	Not Essential	Not Essential	Not Essential	1.16585	0.249943	698.763	Not Essential	MAB_0273c	2.76299	0.00217204	2941.87	Not Essential	Not Essential	Unknown function	Uncharacterized protein
MAB_0274c	Not Essential	Not Essential	Not Essential	-0.695049	0.538547	124.94	Not Essential	MAB_0274c	-1.42369	0.128605	232.436	Not Essential	Not Essential	Unknown function	DUF4334 domain-containing protein
MAB_0275	Not Essential	Not Essential	Not Essential	2.15893	0.0130043	3077.75	Not Essential	MAB_0275	-0.606061	0.465389	1065.53	Not Essential	Not Essential	Translation, ribosomal structure and biogenesis	Queuine tRNA-ribosyltransferase (EC 2.4.2.29) (Guanine insertion enzyme) (tRNA-guanine transglycosylase)
MAB_0276	Not Essential	Not Essential	Not Essential	0.420586	0.656502	3414.63	Not Essential	MAB_0276	-0.423198	0.616745	362.086	Not Essential	Not Essential	Secondary metabolites biosynthesis, transport and catabolism	Probable cytochrome P450
MAB_0277c	Not Essential	Not Essential	Not Essential	1.11189	0.19303	3794.58	Not Essential	MAB_0277c	2.69773	0.000348119	2523.76	Not Essential	Not Essential	Amino acid transport and metabolism	Probable amino acid ABC transporter, permease
MAB_0278c	Not Essential	Not Essential	Not Essential	1.8727	0.0149155	2893.07	Not Essential	MAB_0278c	1.71606	0.0144872	846.348	Not Essential	Not Essential	Coenzyme transport and metabolism	Putative glutamyl-tRNA synthetase or glutamyl-Q tRNA(Asp) synthetase
MAB_0279c	Not Essential	Not Essential	Not Essential	-0.97074	0.270932	1122.52	Not Essential	MAB_0279c	2.0288	0.00577355	699.486	Not Essential	Not Essential	Replication, recombination and repair	DNA ligase (ATP) (EC 6.5.1.1)
MAB_0280	Not Essential	Not Essential	Not Essential	0.601838	0.482353	5456.11	Not Essential	MAB_0280	2.219	0.00214032	900.562	Not Essential	Not Essential	Replication, recombination and repair	DNA ligase-like protein
MAB_0281	Not Essential	Not Essential	Not Essential	0.0703609	0.935359	2681.42	Not Essential	MAB_0281	-0.34818	0.643397	2549.06	Not Essential	Not Essential	Unknown function	Polyprenol-phosphate-mannose-dependent alpha-(1-2)-phosphatidylinositol pentamannoside mannosyltransferase
MAB_0282	Not Essential	Not Essential	Not Essential	1.98758	0.0498207	1336.18	Not Essential	MAB_0282	1.21644	0.201647	475.845	Not Essential	Not Essential	Unknown function	Lipoprotein
MAB_0283c	Not Essential	Not Essential	Not Essential	1.93434	0.0553684	1264.81	Not Essential	MAB_0283c	-0.352712	0.716697	317.091	Not Essential	Not Essential	Unknown function	Transmembrane protein
MAB_0284c	Not Essential	Not Essential	Not Essential	1.90883	0.0161225	3152.51	Not Essential	MAB_0284c	3.6283	3.62386e-07	8680.74	Not Essential	Not Essential	Amino acid transport and metabolism	Major facilitator superfamily
MAB_0285	Not Essential	Not Essential	Not Essential	-2.14662	0.00476889	63.668	Not Essential	MAB_0285	-1.04903	0.157459	151.227	Not Essential	Not Essential	Energy production and conversion	Putative oxidoreductase
MAB_0286	Not Essential	Not Essential	Not Essential	1.43579	0.176102	343.541	Not Essential	MAB_0286	-5.93728	3.55277e-10	10.5025	Rough Essential in Abscess	Rough Essential in Abscess	Unknown function	Polyketide cyclase/dehydrase and lipid transport
MAB_0287	Not Essential	Not Essential	Not Essential	-5.83394	9.69647e-17	232.239	Smooth Essential in Abscess	MAB_0287	-2.46458	0.000347281	178.938	Not Essential	Smooth Essential in Abscess	Lipid transport and metabolism	Probable fatty-acid-CoA ligase FadD
MAB_0288	Not Essential	Not Essential	Not Essential	-0.00497134	0.99526	1132.7	Not Essential	MAB_0288	-4.50965	1.63567e-09	378.049	Not Essential	Not Essential	Energy production and conversion	Putative monooxygenase (salicylate/ hydroxybenzoate hydroxylase)
MAB_0289	Not Essential	Not Essential	Not Essential	1.73373	0.00775841	3505.35	Not Essential	MAB_0289	0.85186	0.155219	2285.9	Not Essential	Not Essential	Unknown Function	FAD-dependent urate hydroxylase HpyO FAD/NAD(P)-binding domain-containing protein
MAB_0290	Not Essential	Not Essential	Not Essential	0.57686	0.49346	4008.19	Not Essential	MAB_0290	1.45531	0.0388157	362.177	Not Essential	Not Essential	Nucleotide transport and metabolism	Probable 3-carboxymuconate cycloisomerase (PcaB)
MAB_0291	Not Essential	Not Essential	Not Essential	1.62454	0.0104266	4717.06	Not Essential	MAB_0291	0.334975	0.611155	2121.49	Not Essential	Not Essential	Signal transduction mechanisms	GAF domain-containing protein
MAB_0292c	Not Essential	Not Essential	Not Essential	3.4488	4.81178e-06	9401.38	Not Essential	MAB_0292c	3.03049	3.57589e-05	3142.19	Not Essential	Not Essential	Mobilome: prophages, transposons	Putative ISXo8 transposase
MAB_0294	Not Essential	Not Essential	Not Essential	-0.468754	0.520856	5973.98	Not Essential	MAB_0294	3.25788	8.38436e-08	7189.04	Not Essential	Not Essential	Lipid transport and metabolism	Carboxylic ester hydrolase (EC 3.1.1.-)
MAB_0295	Not Essential	Not Essential	Not Essential	-2.74437	0.00127172	372.1	Not Essential	MAB_0295	-2.39278	0.00316765	188.385	Not Essential	Not Essential	Amino acid transport and metabolism	Phospho-2-dehydro-3-deoxyheptonate aldolase (EC 2.5.1.54)
MAB_0296	Not Essential	Not Essential	Not Essential	-1.51854	0.100179	279.639	Not Essential	MAB_0296	0.87354	0.311339	181.828	Not Essential	Not Essential	Adaptations to atypical conditions	Putative 2,3-dihydro-2,3-dihydroxybenzoate dehydrogenase
MAB_0297	Not Essential	Not Essential	Not Essential	-1.37109	0.135523	952.17	Not Essential	MAB_0297	0.958214	0.2555	118.202	Not Essential	Not Essential	Coenzyme transport and metabolism	Probable isochorismatase (Phenazine biosynthesis) PhzD
MAB_0298	Not Essential	Not Essential	Not Essential	2.17539	0.000196725	1939.56	Not Essential	MAB_0298	0.429998	0.479675	724.368	Not Essential	Not Essential	Amino acid transport and metabolism	Putative phenazine biosynthesis protein PhzE
MAB_0299	Not Essential	Not Essential	Not Essential	-0.319985	0.732475	726.24	Not Essential	MAB_0299	2.07806	0.00631172	1704.57	Not Essential	Not Essential	Unknown Function	Putative amidohydrolase (Aminocarboxymuconate-semialdehyde decarboxylase)
MAB_0300c	Not Essential	Not Essential	Not Essential	1.95106	0.0454304	3540.66	Not Essential	MAB_0300c	-1.52695	0.0995498	446.911	Not Essential	Not Essential	Transcription	Putative transcriptional regulator, TetR family
MAB_0301	Not Essential	Not Essential	Not Essential	2.32943	0.00651429	6004.36	Not Essential	MAB_0301	3.94364	1.55967e-07	4822.4	Not Essential	Not Essential	Lipid transport and metabolism	Carboxylic ester hydrolase (EC 3.1.1.-)
MAB_0302	Not Essential	Not Essential	Not Essential	1.00108	0.208098	6140.22	Not Essential	MAB_0302	4.81578	2.57556e-12	3572.36	Not Essential	Not Essential	Energy production and conversion	2-heptyl-3-hydroxy-4(1H)-quinolone synthase (PQS synthase) (EC 1.14.13.182) (2-heptyl-4(1H)-quinolone monooxygenase) (HHQ monooxygenase)
MAB_0303	Not Essential	Not Essential	Not Essential	-0.213333	0.830864	1534.35	Not Essential	MAB_0303	1.5759	0.0537974	476.736	Not Essential	Not Essential	Coenzyme transport and metabolism	2-heptyl-3-hydroxy-4(1H)-quinolone dioxygenase (PQS dioxygenase) (EC 1.13.11.-)
MAB_0304	Not Essential	Not Essential	Not Essential	0.745209	0.51035	778.009	Not Essential	MAB_0304	3.07524	0.000713943	454.042	Not Essential	Not Essential	Unknown function	Uncharacterized protein
MAB_0305	Essential in Both Libraries	NA	NA	-9.37519	7.23743e-31	1	NA	MAB_0305	-8.24806	9.93112e-27	1	NA	NA	Amino acid transport and metabolism	Putative aminotransferase
MAB_0306c	Not Essential	Not Essential	Not Essential	1.68608	0.0896369	1919.94	Not Essential	MAB_0306c	1.9184	0.0242714	1573.59	Not Essential	Not Essential	Unknown function	Lipoprotein
MAB_0307c	Not Essential	Not Essential	Not Essential	1.34745	0.146754	2022.15	Not Essential	MAB_0307c	2.4885	0.00303515	3697.34	Not Essential	Not Essential	Unknown function	Lipoprotein
MAB_0308c	Not Essential	Not Essential	Not Essential	-0.0811647	0.945274	739.886	Not Essential	MAB_0308c	0.67623	0.488265	261.062	Not Essential	Not Essential	Unknown function	Lipoprotein LpqN
MAB_0309	Not Essential	Not Essential	Not Essential	-6.59662	3.01898e-20	38.1301	NA in Rough Essential in Smooth	MAB_0309	-7.85955	1.59828e-25	7.60109	NA	NA in Rough Essential in Smooth	Replication, recombination and repair	DNA polymerase III subunit gamma/tau (EC 2.7.7.7)
MAB_0310c	Not Essential	Not Essential	Not Essential	1.0869	0.115662	2520.42	Not Essential	MAB_0310c	2.05315	0.000906147	2608.49	Not Essential	Not Essential	Coenzyme transport and metabolism	Putative cyclopropane-fatty-acyl-phospholipid synthase
MAB_0311c	Not Essential	Not Essential	Not Essential	-0.194062	0.767094	2579.28	Not Essential	MAB_0311c	1.52071	0.00275123	5227.8	Not Essential	Not Essential	Energy production and conversion	FAD-binding PCMH-type domain-containing protein
MAB_0312c	Not Essential	Not Essential	Not Essential	-0.806801	0.308028	1509.1	Not Essential	MAB_0312c	3.05725	3.54679e-06	1678.05	Not Essential	Not Essential	Carbohydrate transport and metabolism	Enolase (EC 4.2.1.11) (2-phospho-D-glycerate hydro-lyase) (2-phosphoglycerate dehydratase)
MAB_0313c	Not Essential	Not Essential	Not Essential	0.289528	0.72906	2059	Not Essential	MAB_0313c	0.826329	0.24522	1343.27	Not Essential	Not Essential	Coenzyme transport and metabolism	Putative aminoglycoside phosphotransferase
MAB_0314c	Not Essential	Not Essential	Not Essential	1.10643	0.258639	1205.77	Not Essential	MAB_0314c	-0.759044	0.389498	433.564	Not Essential	Not Essential	Transcription	Possible transcriptional regulator, TetR family
MAB_0315	Not Essential	Not Essential	Not Essential	1.49345	0.034498	8816.25	Not Essential	MAB_0315	0.756426	0.255414	626.725	Not Essential	Not Essential	Lipid transport and metabolism	3-hydroxy-9,10-secoandrosta-1,3,5(10)-triene-9,17-dione monooxygenase
MAB_0316	Not Essential	Not Essential	Not Essential	-1.3255	0.222944	35.2431	Not Essential	MAB_0316	3.78065	3.17384e-05	521.529	Not Essential	Not Essential	Coenzyme transport and metabolism	Probable enoyl-CoA hydratase
MAB_0317	Not Essential	Not Essential	Not Essential	-2.32974	0.0224298	58.8535	Not Essential	MAB_0317	-0.33078	0.742858	566.336	Not Essential	Not Essential	Unknown function	Polyketide cyclase / dehydrase and lipid transport
MAB_0318c	Not Essential	Not Essential	Not Essential	3.70273	5.70991e-06	8004.51	Not Essential	MAB_0318c	2.07336	0.0071556	8216.94	Not Essential	Not Essential	Cell wall/membrane/envelope biogenesis	MurNAc-LAA domain-containing protein
MAB_0319	Not Essential	Not Essential	Not Essential	-4.85963	2.95747e-06	5.88889	NA	MAB_0319	-3.87837	7.8258e-05	10.7411	NA	NA	Unknown Function	Nucleoid-associated protein MAB_0319
MAB_0320	Not Essential	Not Essential	Not Essential	-8.03762	2.08508e-16	215.046	Smooth Essential in Abscess	MAB_0320	-3.78456	1.30207e-05	50.4566	Not Essential	Smooth Essential in Abscess	Replication, recombination and repair	Recombination protein RecR
MAB_0321c	Not Essential	Not Essential	Not Essential	-1.73838	0.109168	226.025	Not Essential	MAB_0321c	-4.96635	6.90594e-07	19.2368	Not Essential	Not Essential	Unknown function	PE-PGRS family protein
MAB_0322c	Not Essential	Not Essential	Not Essential	-3.4377	3.77267e-05	388.313	Not Essential	MAB_0322c	1.37123	0.0797315	406.199	Not Essential	Not Essential	Unknown function	Uncharacterized protein
MAB_0323c	Essential in Both Libraries	NA	NA	-8.55956	3.00244e-19	1	NA	MAB_0323c	-7.33941	1.40022e-16	1	NA	NA	Cell wall/membrane/envelope biogenesis	Lipid II isoglutaminyl synthase (glutamine-hydrolyzing) subunit GatD (EC 6.3.5.13) (Lipid II isoglutaminyl synthase glutaminase subunit) (EC 3.5.1.2)
MAB_0324c	Essential in Both Libraries	NA	NA	-8.12317	1.38745e-18	1	NA	MAB_0324c	-6.96654	1.30564e-15	1	NA	NA	Cell wall/membrane/envelope biogenesis	Lipid II isoglutaminyl synthase (glutamine-hydrolyzing) subunit MurT (EC 6.3.5.13)
MAB_0325c	Not Essential	Not Essential	Not Essential	1.20773	0.259097	246.238	Not Essential	MAB_0325c	1.4643	0.12221	687.364	Not Essential	Not Essential	Unknown function	Uncharacterized protein
MAB_0326	Not Essential	Not Essential	Not Essential	-0.592681	0.620615	129.745	Not Essential	MAB_0326	-0.599112	0.560058	119.769	Not Essential	Not Essential	Transcription	Putative transcriptional regulator, MarR family
MAB_0327	Not Essential	Not Essential	Not Essential	2.24435	0.0165491	2080.71	Not Essential	MAB_0327	2.35752	0.00586978	638.989	Not Essential	Not Essential	Coenzyme transport and metabolism	Possible aminoglycoside phosphotransferase
MAB_0328	Not Essential	Not Essential	Not Essential	-1.54584	0.101531	1096.96	Not Essential	MAB_0328	-1.22359	0.149753	364.522	Not Essential	Not Essential	Lipid transport and metabolism	Putative acyl-CoA dehydrogenase
MAB_0329	Not Essential	Not Essential	Not Essential	-0.788172	0.434158	161.992	Not Essential	MAB_0329	-2.16295	0.0121775	384.421	Not Essential	Not Essential	Replication, recombination and repair	DNA polymerase III, epsilon subunit (DnaQ)
MAB_0330	Not Essential	Not Essential	Not Essential	0.187738	0.823513	2458.15	Not Essential	MAB_0330	1.07518	0.126204	2164.22	Not Essential	Not Essential	Defense mechanisms	Beta-lactamase
MAB_0331c	Not Essential	Not Essential	Not Essential	-1.94704	0.0525127	89.9343	Not Essential	MAB_0331c	-3.31157	0.000515183	20.0944	Not Essential	Not Essential	Translation, ribosomal structure and biogenesis	30S ribosomal protein S18
MAB_0332c	Not Essential	Not Essential	Not Essential	5.92775	3.35136e-09	4926.07	Not Essential	MAB_0332c	-0.800053	0.410199	237.376	Not Essential	Not Essential	Translation, ribosomal structure and biogenesis	30S ribosomal protein S14
MAB_0333c	Not Essential	Not Essential	Not Essential	-1.22605	0.261237	558.988	Not Essential	MAB_0333c	2.25543	0.0169106	1093.38	Not Essential	Not Essential	Translation, ribosomal structure and biogenesis	50S ribosomal protein L33 1
MAB_0334c	Not Essential	Not Essential	Not Essential	-0.821857	0.464256	415.691	Not Essential	MAB_0334c	3.23171	0.00049108	1234.38	Not Essential	Not Essential	Translation, ribosomal structure and biogenesis	50S ribosomal protein L28
MAB_0335	Not Essential	Not Essential	Not Essential	1.79692	0.0607497	777.725	Not Essential	MAB_0335	-4.66904	1.22923e-08	133.344	Not Essential	Not Essential	Unknown Function	Probable cobalamin synthesis protein
MAB_0336	Not Essential	Not Essential	Not Essential	-1.54537	0.160031	144.823	Not Essential	MAB_0336	-1.84151	0.0518524	136.681	Not Essential	Not Essential	Translation, ribosomal structure and biogenesis	50S ribosomal protein L31 type B
MAB_0337c	Essential in Rough Library	NA	Smooth Essential @ log	-9.90054	1.05139e-39	1	NA	MAB_0337c	-8.70842	8.36722e-35	1	NA	NA	Amino acid transport and metabolism	2-isopropylmalate synthase (EC 2.3.3.13) (Alpha-IPM synthase) (Alpha-isopropylmalate synthase)
MAB_0338c	Not Essential	Not Essential	Not Essential	0.303799	0.796929	214.767	Not Essential	MAB_0338c	-2.43347	0.00914856	185.282	Not Essential	Not Essential	Unknown function	Uncharacterized protein
MAB_0339	Not Essential	Not Essential	Not Essential	2.90498	5.4405e-05	6183.73	Not Essential	MAB_0339	2.9322	1.30569e-05	9829.01	Not Essential	Not Essential	Unknown function	Lipoprotein
MAB_0340	Not Essential	Not Essential	Not Essential	-1.06807	0.208946	972.64	Not Essential	MAB_0340	-0.408666	0.611835	438.367	Not Essential	Not Essential	Unknown function	Uncharacterized protein
MAB_0341	Not Essential	Not Essential	Not Essential	1.0159	0.317058	505.682	Not Essential	MAB_0341	0.403589	0.664131	1088.07	Not Essential	Not Essential	Transcription	Putative transcriptional regulator, TetR family
MAB_0342c	Not Essential	Not Essential	Not Essential	3.03551	0.00147378	5683.22	Not Essential	MAB_0342c	4.45996	2.96388e-07	10062.2	Not Essential	Not Essential	Energy production and conversion	Putative nitroreductase family protein
MAB_0343	Essential in Both Libraries	NA	NA	-8.87734	4.48325e-23	1	NA	MAB_0343	-7.79687	6.70734e-21	1	NA	NA	Amino acid transport and metabolism	Aspartokinase (EC 2.7.2.4)
MAB_0344	Essential in Both Libraries	NA	NA	-8.20587	9.51399e-17	1	NA	MAB_0344	-6.5579	3.29718e-13	1	NA	NA	Amino acid transport and metabolism	Aspartate-semialdehyde dehydrogenase (ASA dehydrogenase) (ASADH) (EC 1.2.1.11) (Aspartate-beta-semialdehyde dehydrogenase)
MAB_0345	Not Essential	Not Essential	Not Essential	-0.88718	0.41385	1048.4	Not Essential	MAB_0345	0.784687	0.431733	134.186	Not Essential	Not Essential	Unknown function	Uncharacterized protein
MAB_0346	Not Essential	Not Essential	Not Essential	0.794265	0.317077	3726.54	Not Essential	MAB_0346	2.54433	0.000324085	4360.83	Not Essential	Not Essential	Unknown function	DUF4185 domain-containing protein
MAB_0347	Not Essential	Not Essential	Not Essential	-3.04058	0.000124662	720.383	Not Essential	MAB_0347	-1.73602	0.0209179	5085.99	Not Essential	Not Essential	Cell cycle control, cell division, chromosome partitioning	Cell division control protein 48 CDC48
MAB_0348	Not Essential	Not Essential	Not Essential	-2.74876	0.000240104	1145.19	Not Essential	MAB_0348	1.53071	0.0308579	542.06	Not Essential	Not Essential	Unknown Function	Hypothetical conserved TPR domain protein
MAB_0349c	Not Essential	Not Essential	Not Essential	-0.440717	0.699711	926.939	Not Essential	MAB_0349c	3.06725	0.000570374	2163.62	Not Essential	Not Essential	Coenzyme transport and metabolism	Putative hydrolase, alpha/beta fold
MAB_0350	Not Essential	Not Essential	Not Essential	-3.97489	2.41238e-05	101.452	Not Essential	MAB_0350	-3.00961	0.000572953	130.05	Not Essential	Not Essential	Function unknown	DMT family protein
MAB_0351	Not Essential	Not Essential	Not Essential	1.00722	0.149437	1796.89	Not Essential	MAB_0351	2.39867	0.000141677	2878.67	Not Essential	Not Essential	Lipid transport and metabolism	Catalase (EC 1.11.1.6)
MAB_0352	Not Essential	Not Essential	Not Essential	-1.04565	0.227332	943.212	Not Essential	MAB_0352	1.66763	0.0352161	1314.48	Not Essential	Not Essential	Unknown function	PknH-like extracellular domain-containing protein
MAB_0353	Not Essential	Not Essential	Not Essential	-3.44344	0.000138577	520.856	Not Essential	MAB_0353	-1.31738	0.125332	342.994	Not Essential	Not Essential	Unknown function	PknH-like extracellular domain-containing protein
MAB_0354c	Not Essential	Not Essential	Not Essential	-0.389489	0.711417	1837.86	Not Essential	MAB_0354c	2.46754	0.00285796	3116.25	Not Essential	Not Essential	Unknown Function	Oxidoreductase, 2-nitropropane dioxygenase family
MAB_0355	Not Essential	Not Essential	Not Essential	-1.70122	0.0255228	567.329	Not Essential	MAB_0355	1.18807	0.0929417	1232.34	Not Essential	Not Essential	Inorganic ion transport and metabolism	Ammonium transporter
MAB_0356c	Not Essential	Not Essential	Not Essential	0.0773617	0.941542	2858.39	Not Essential	MAB_0356c	-2.5926	0.00183599	542.838	Not Essential	Not Essential	Posttranslational modification, protein turnover, chaperones	Isoprenylcysteine carboxyl methyltransferase
MAB_0357c	Not Essential	Not Essential	Not Essential	-2.20281	0.0221492	128.165	Not Essential	MAB_0357c	1.59246	0.0742114	437.723	Not Essential	Not Essential	Unknown function	CHAT domain-containing protein
MAB_0358	Not Essential	Not Essential	Not Essential	2.62203	0.00437652	1864.05	Not Essential	MAB_0358	2.25182	0.006651	1955.95	Not Essential	Not Essential	Unknown function	Hypothetical conserved membrane protein PknM or conserved lipoprotein LppH
MAB_0359	Not Essential	Not Essential	Not Essential	-0.850746	0.333379	871.419	Not Essential	MAB_0359	-2.08255	0.00518851	1034.9	Not Essential	Not Essential	Carbohydrate transport and metabolism	Putative fructokinase
MAB_0360	Not Essential	Not Essential	Not Essential	-1.16728	0.287322	260.283	Not Essential	MAB_0360	-2.23176	0.0158984	317.838	Not Essential	Not Essential	Unknown function	PknH-like extracellular domain-containing protein
MAB_0361	Not Essential	Not Essential	Not Essential	2.06428	0.0279681	2421.6	Not Essential	MAB_0361	-0.043728	0.964509	1157.97	Not Essential	Not Essential	Unknown function	PknH-like extracellular domain-containing protein
MAB_0362c	Not Essential	Not Essential	Not Essential	-3.01263	0.00103245	160.064	Not Essential	MAB_0362c	0.981425	0.252837	214.58	Not Essential	Not Essential	Carbohydrate transport and metabolism	N-acetylglucosamine-6-phosphate deacetylase NagA
MAB_0363c	Not Essential	Not Essential	Not Essential	1.41291	0.081753	1092.62	Not Essential	MAB_0363c	3.34932	1.71087e-06	1356.02	Not Essential	Not Essential	Amino acid transport and metabolism	Glutamine-fructose-6-phosphate transaminase
MAB_0364c	Not Essential	Not Essential	Not Essential	-3.24593	4.60087e-05	276.047	Not Essential	MAB_0364c	-0.441655	0.587522	540.17	Not Essential	Not Essential	Carbohydrate transport and metabolism	ATPase, BadF/BadG/BcrA/BcrD type
MAB_0365c	Not Essential	Not Essential	Not Essential	-0.00892792	0.992552	2250.27	Not Essential	MAB_0365c	1.12938	0.103359	1919.43	Not Essential	Not Essential	Amino acid transport and metabolism	Probable sugar-transport integral membrane protein
MAB_0366	Not Essential	Not Essential	Not Essential	0.227975	0.797351	2715.22	Not Essential	MAB_0366	-0.570315	0.457037	914.119	Not Essential	Not Essential	Coenzyme transport and metabolism	Luciferase-like domain-containing protein
MAB_0367c	Not Essential	Not Essential	Not Essential	1.81632	0.0544987	2456.14	Not Essential	MAB_0367c	2.99599	0.000346083	2005.91	Not Essential	Not Essential	Unknown function	SnoaL-like domain-containing protein
MAB_0368	Not Essential	Not Essential	Not Essential	0.0077563	0.994916	142.667	Not Essential	MAB_0368	2.3622	0.00602179	615.952	Not Essential	Not Essential	Unknown Function	Short-chain dehydrogenase/reductas
MAB_0369	Not Essential	Not Essential	Not Essential	-1.49022	0.0757721	472.115	Not Essential	MAB_0369	0.561765	0.491927	1374.97	Not Essential	Not Essential	Coenzyme transport and metabolism	Glutamate--cysteine ligase EgtA (EC 6.3.2.2) (Gamma-glutamylcysteine synthase) (GCS) (Gamma-ECS)
MAB_0370	Not Essential	Not Essential	Not Essential	-0.494932	0.547604	674.538	Not Essential	MAB_0370	2.22638	0.00107822	2910.51	Not Essential	Not Essential	Posttranslational modification, protein turnover, chaperones	Hercynine oxygenase (EC 1.14.99.50) (Gamma-glutamyl hercynylcysteine S-oxide synthase)
MAB_0371	Not Essential	Not Essential	Not Essential	-2.97259	0.00105709	23.5978	Not Essential	MAB_0371	-3.02676	0.000362285	22.2411	Not Essential	Not Essential	Amino acid transport and metabolism	Gamma-glutamyl-hercynylcysteine sulfoxide hydrolase (EC 3.5.1.118) (Gamma-glutamyl hercynylcysteine S-oxide hydrolase)
MAB_0372	Not Essential	Not Essential	Not Essential	-9.13925	3.80904e-24	24.0689	Smooth Essential in Abscess	MAB_0372	-7.45203	1.64109e-19	42.2226	Rough Essential in Abscess	Both Essential in Abscess	Amino acid transport and metabolism	Histidine N-alpha-methyltransferase (EC 2.1.1.44) (Histidine trimethyltransferase)
MAB_0373	Not Essential	Not Essential	Not Essential	0.58088	0.529702	1353.8	Not Essential	MAB_0373	0.648477	0.428074	1343.44	Not Essential	Not Essential	Amino acid transport and metabolism	Probable hercynylcysteine sulfoxide lyase (EC 4.4.-.-)
MAB_0374c	Not Essential	Not Essential	Not Essential	1.52782	0.0503311	5251.37	Not Essential	MAB_0374c	0.22425	0.773687	1454.7	Not Essential	Not Essential	Unknown Function	Glutamate--cysteine ligase, GCS2
MAB_0375	Not Essential	Not Essential	Not Essential	-3.96825	0.000192889	13.4929	NA	MAB_0375	-3.23908	0.00079956	5.55345	NA	NA	Unknown function	Uncharacterized protein
MAB_0376	Not Essential	Not Essential	Not Essential	-1.43182	0.125834	80.4704	Not Essential	MAB_0376	-2.40291	0.00420098	62.8083	Not Essential	Not Essential	Unknown function	WXG100 family type VII secretion target
MAB_0377	Not Essential	Not Essential	Not Essential	-1.85529	0.0790836	202.063	Not Essential	MAB_0377	1.11088	0.247821	112.784	Not Essential	Not Essential	Transcription	Putative transcriptional regulator, TetR family
MAB_0378	Not Essential	Not Essential	Not Essential	1.07062	0.190443	3001.93	Not Essential	MAB_0378	4.72539	9.44278e-12	5042.92	Not Essential	Not Essential	Lipid transport and metabolism	Probable lipid-transfer protein Ltp1/thiolase
MAB_0379	Not Essential	Not Essential	Not Essential	-1.15299	0.209271	269.889	Not Essential	MAB_0379	-3.24206	6.95168e-05	66.1577	Not Essential	Not Essential	Lipid transport and metabolism	Dehydratase
MAB_0380	Not Essential	Not Essential	Not Essential	1.23777	0.174545	1332.37	Not Essential	MAB_0380	-1.03503	0.232619	850.419	Not Essential	Not Essential	Unknown Function	Probable short-chain dehydrogenase/reductase
MAB_0381	Not Essential	Rough Essential @ log	Not Essential	-2.72212	0.000960133	239.001	NA	MAB_0381	-7.55445	8.99007e-20	2.58435	NA	NA	Carbohydrate transport and metabolism	Glycerol uptake facilitator protein (GlpF)
MAB_0382	Not Essential	Rough Essential @ log	Not Essential	-5.02127	7.43573e-11	444.59	NA in Rough Essential in Smooth	MAB_0382	-5.6833	9.63794e-14	1	NA	NA in Rough Essential in Smooth	Lipid transport and metabolism	Glycerol kinase (EC 2.7.1.30) (ATP:glycerol 3-phosphotransferase) (Glycerokinase) (GK)
MAB_0383c	Not Essential	Not Essential	Not Essential	-2.35026	0.0235605	84.7067	Not Essential	MAB_0383c	-2.98184	0.00129823	127.786	Not Essential	Not Essential	Inorganic ion transport and metabolism	Putative transcriptional regulator, PadR-like
MAB_0384	Not Essential	Not Essential	Not Essential	-2.69124	0.00336491	569.798	Not Essential	MAB_0384	0.0218883	0.983919	549.921	Not Essential	Not Essential	Unknown function	ParB/Sulfiredoxin domain-containing protein
MAB_0385	Not Essential	Not Essential	Not Essential	-2.93071	0.000754367	275.327	Not Essential	MAB_0385	-0.838252	0.309339	68.2386	Not Essential	Not Essential	Inorganic ion transport and metabolism	Cation/H+ exchanger domain-containing protein
MAB_0386c	Not Essential	Not Essential	Not Essential	-3.40328	0.000521792	247.942	Not Essential	MAB_0386c	1.00838	0.273824	72.5518	Not Essential	Not Essential	Function unknown	Conserved hypothetical membrane protein
MAB_0387	Not Essential	Not Essential	Not Essential	-2.60938	0.00839971	391.035	Not Essential	MAB_0387	1.19349	0.178193	1555.73	Not Essential	Not Essential	Cell cycle control, cell division, chromosome partitioning	Integral membrane protein
MAB_0388c	Not Essential	Not Essential	Not Essential	1.53475	0.0549276	2703.17	Not Essential	MAB_0388c	-1.36352	0.0655408	2746.74	Not Essential	Not Essential	Function unknown	DUF58 domain-containing protein
MAB_0389c	Not Essential	Not Essential	Not Essential	-0.056824	0.958287	1365.15	Not Essential	MAB_0389c	1.79508	0.0385535	2668.74	Not Essential	Not Essential	Unknown Function	Putative regulatory protein
MAB_0390c	Not Essential	Not Essential	Not Essential	-1.16777	0.156664	2543.82	Not Essential	MAB_0390c	0.167148	0.83239	574.296	Not Essential	Not Essential	Unknown function	DUF4350 domain-containing protein
MAB_0391c	Not Essential	Not Essential	Not Essential	-1.32229	0.160183	492.215	Not Essential	MAB_0391c	-2.72008	0.00143556	89.1737	Not Essential	Not Essential	Unknown function	Conserved hypothetical membrane protein
MAB_0392c	Not Essential	Not Essential	Not Essential	-0.0736316	0.93653	827.09	Not Essential	MAB_0392c	2.49263	0.000476021	1653.13	Not Essential	Not Essential	Unknown function	Transmembrane protein
MAB_0393	Not Essential	Not Essential	Not Essential	2.9659	0.000467885	2312.79	Not Essential	MAB_0393	1.53312	0.0572167	423.338	Not Essential	Not Essential	Secondary metabolites biosynthesis, transport and catabolism	Possible methyltransferase
MAB_0394c	Not Essential	Not Essential	Not Essential	-1.11874	0.148189	989.219	Not Essential	MAB_0394c	-2.5339	0.000275241	564.692	Not Essential	Not Essential	Unknown function	HNH nuclease domain-containing protein
MAB_0395c	Not Essential	Not Essential	Not Essential	-8.06418	3.00465e-16	59.3214	Smooth Essential in Abscess	MAB_0395c	-0.439945	0.642658	468.937	Not Essential	Smooth Essential in Abscess	Replication, recombination and repair	DNA glycosylase
MAB_0396c	Not Essential	Not Essential	Not Essential	0.260731	0.815679	1000.41	Not Essential	MAB_0396c	1.87811	0.0350775	1176	Not Essential	Not Essential	Unknown function	Lumazine-binding domain
MAB_0397c	Not Essential	Not Essential	Not Essential	-2.23247	0.000858118	1736.41	Not Essential	MAB_0397c	0.395912	0.563606	3008.87	Not Essential	Not Essential	Defense mechanisms	Restriction endonuclease
MAB_0398c	Not Essential	Not Essential	Not Essential	-0.830292	0.382102	406.855	Not Essential	MAB_0398c	-1.50996	0.0686828	275.863	Not Essential	Not Essential	Replication, recombination and repair	RecBCD enzyme subunit RecD (EC 3.1.11.5) (Exonuclease V subunit RecD) (ExoV subunit RecD) (Helicase/nuclease RecBCD subunit RecD)
MAB_0399c	Not Essential	Not Essential	Not Essential	-1.40887	0.00963016	2156.51	Not Essential	MAB_0399c	-0.207233	0.703637	988.319	Not Essential	Not Essential	Replication, recombination and repair	RecBCD enzyme subunit RecB (EC 3.1.11.5) (Exonuclease V subunit RecB) (ExoV subunit RecB) (Helicase/nuclease RecBCD subunit RecB)
MAB_0400c	Not Essential	Not Essential	Not Essential	-1.61184	0.00279944	2603.5	Not Essential	MAB_0400c	-3.87932	2.32558e-13	559.979	Not Essential	Not Essential	Replication, recombination and repair	RecBCD enzyme subunit RecC (EC 3.1.11.5) (Exonuclease V subunit RecC) (ExoV subunit RecC) (Helicase/nuclease RecBCD subunit RecC)
MAB_0401	Not Essential	Not Essential	Not Essential	4.1262	1.64987e-07	13638.6	Not Essential	MAB_0401	3.59904	2.52572e-06	10169.2	Not Essential	Not Essential	Cell wall/membrane/envelope biogenesis	Putative acyltransferase
MAB_0402	Not Essential	Not Essential	Not Essential	1.66082	0.087132	706.494	Not Essential	MAB_0402	-0.183155	0.852548	384.382	Not Essential	Not Essential	Amino acid transport and metabolism	SGNH hydrolase-type esterase domain-containing protein
MAB_0403	Not Essential	Not Essential	Not Essential	-3.96735	0.000109802	28.4817	Not Essential	MAB_0403	0.810675	0.396735	184.281	Not Essential	Not Essential	Unknown function	Lipoprotein
MAB_0404c	Not Essential	Not Essential	Not Essential	0.256197	0.807527	923.024	Not Essential	MAB_0404c	1.09725	0.185667	1169.87	Not Essential	Not Essential	Unknown function	Putative acetyltransferase
MAB_0405c	Not Essential	Not Essential	Not Essential	0.983362	0.364573	1299.68	Not Essential	MAB_0405c	2.0569	0.0314443	573.747	Not Essential	Not Essential	Unknown function	Secreted protein
MAB_0406c	Not Essential	Not Essential	Not Essential	-5.41004	4.67729e-13	265.371	Smooth Essential in Abscess	MAB_0406c	0.689028	0.363831	486.67	Not Essential	Smooth Essential in Abscess	Sulfur Metabolism	Cysteine synthase/cystathionine beta-synthase family
MAB_0407c	Not Essential	Not Essential	Smooth Essential @ log	-8.03541	2.41919e-17	1.15203	NA	MAB_0407c	-6.90257	9.14099e-14	54.1897	NA in Smooth Essential in Rough	NA in Smooth Essential in Rough	Unknown Function	Calcineurin-like phosphoesterase domain-containing protein
MAB_0408c	Not Essential	Not Essential	Not Essential	3.94118	2.27921e-12	19749.6	Not Essential	MAB_0408c	4.35429	4.33034e-17	22395	Not Essential	Not Essential	Cell wall/membrane/envelope biogenesis	peptidoglycan glycosyltransferase (EC 2.4.1.129)
MAB_0409	Not Essential	Not Essential	Not Essential	-6.59007	4.92612e-10	18.8039	Smooth Essential in Abscess	MAB_0409	-1.49492	0.115323	22.6274	Not Essential	Smooth Essential in Abscess	Transcription	Transcriptional regulator WhiB
MAB_0410c	Not Essential	Not Essential	Not Essential	-8.8686	6.43191e-23	20.0609	Smooth Essential in Abscess	MAB_0410c	-0.254791	0.767074	198.338	Not Essential	Smooth Essential in Abscess	Inorganic ion transport and metabolism	Probable anion transporter ATPase
MAB_0411c	Not Essential	Not Essential	Not Essential	-5.26904	5.71065e-09	451.843	Smooth Essential in Abscess	MAB_0411c	-5.47023	1.95328e-10	88.3107	Rough Essential in Abscess	Both Essential in Abscess	Inorganic ion transport and metabolism	Putative anion transporter ATPase
MAB_0412	Not Essential	Not Essential	Not Essential	6.4727	1.77874e-11	4301.89	Not Essential	MAB_0412	1.17012	0.248049	210.134	Not Essential	Not Essential	Unknown function	DUF4177 domain-containing protein
MAB_0413	Not Essential	Not Essential	Not Essential	2.21054	0.0259809	2328.68	Not Essential	MAB_0413	1.89147	0.0378552	939.891	Not Essential	Not Essential	Defense mechanisms	Putative endoribonuclease
MAB_0414	Not Essential	Not Essential	Not Essential	-0.377385	0.738227	1073.43	Not Essential	MAB_0414	0.732219	0.421806	936.752	Not Essential	Not Essential	Unknown Function	Possible hydrolase (Beta-lactamase-like)
MAB_0415	Not Essential	Not Essential	Not Essential	2.6338	0.00105709	3152.56	Not Essential	MAB_0415	2.99313	0.000113145	6383.74	Not Essential	Not Essential	Amino acid transport and metabolism	Conserved hypothetical membrane protein
MAB_0416c	Not Essential	Not Essential	Not Essential	-6.83269	2.11209e-10	5.19855	NA	MAB_0416c	-5.61409	1.66103e-08	16.9454	NA in Smooth Essential in Rough	NA in Smooth Essential in Rough	Signal transduction mechanisms	Putative Crp/Fnr-family transriptional regulator
MAB_0417c	Not Essential	Not Essential	Not Essential	-0.607856	0.601003	636.848	Not Essential	MAB_0417c	0.47525	0.648034	220.224	Not Essential	Not Essential	Unknown function	Conserved hypothetical membrane protein
MAB_0418	Not Essential	Not Essential	Not Essential	-2.2106	0.0191144	24.2964	Not Essential	MAB_0418	-3.64732	2.62388e-05	116.07	Not Essential	Not Essential	Replication, recombination and repair	Endonuclease III (EC 4.2.99.18) (DNA-(apurinic or apyrimidinic site) lyase)
MAB_0419	Ambigious Essentiality	NA	NA	-8.01467	1.43973e-15	1	NA	MAB_0419	-6.60308	4.25353e-13	1	NA	NA	Posttranslational modification, protein turnover, chaperones	Thioredoxin domain-containing protein
MAB_0420	Not Essential	Not Essential	Not Essential	1.14237	0.239279	630.026	Not Essential	MAB_0420	-4.98107	2.09994e-08	333.642	Not Essential	Not Essential	Defense mechanisms	Nudix hydrolase domain-containing protein
MAB_0421	Not Essential	Not Essential	Not Essential	-2.32534	0.00396852	89.934	Not Essential	MAB_0421	5.45434	1.25463e-14	7526.15	Not Essential	Not Essential	Posttranslational modification, protein turnover, chaperones	Possible membrane-associated serine protease
MAB_0422c	Not Essential	Rough Essential @ log	Not Essential	-8.33345	7.78866e-18	4.64626	NA	MAB_0422c	-7.0182	2.56598e-15	1	NA	NA	Coenzyme transport and metabolism	Possible epoxide hydrolase EphE
MAB_0423c	Ambigious Essentiality	NA	NA	-6.40614	7.41262e-10	1	NA	MAB_0423c	-5.43098	5.2471e-08	1	NA	NA	Unknown function	Conserved hypothetical membrane protein
MAB_0424	Not Essential	Not Essential	Not Essential	0.801345	0.404282	1464.96	Not Essential	MAB_0424	2.98022	0.000276499	899.634	Not Essential	Not Essential	Unknown Function	Putative protease
MAB_0425c	Not Essential	Not Essential	Not Essential	1.74137	0.00910874	2327.59	Not Essential	MAB_0425c	3.06169	1.91447e-07	6260.66	Not Essential	Not Essential	Carbohydrate transport and metabolism	Acetyl-coenzyme A synthetase (AcCoA synthetase) (Acs) (EC 6.2.1.1) (Acetate--CoA ligase) (Acyl-activating enzyme)
MAB_0426	Not Essential	Not Essential	Not Essential	0.907209	0.171329	4289.06	Not Essential	MAB_0426	2.12772	0.000253871	4227.5	Not Essential	Not Essential	Amino acid transport and metabolism	Probable peptide ABC transporter DppA
MAB_0427	Not Essential	Not Essential	Not Essential	-2.1421	0.00948284	370.548	Not Essential	MAB_0427	0.646833	0.389498	1617.92	Not Essential	Not Essential	Amino acid transport and metabolism	Probable dipeptide-transport integral membrane protein ABC transporter DppB
MAB_0428	Not Essential	Not Essential	Not Essential	-2.14025	0.0111503	396.887	Not Essential	MAB_0428	-0.744111	0.34147	427.844	Not Essential	Not Essential	Inorganic ion transport and metabolism	Probable peptide ABC transporter DppC
MAB_0429	Not Essential	Not Essential	Not Essential	0.525278	0.510015	1207.69	Not Essential	MAB_0429	-1.52467	0.0200964	244.459	Not Essential	Not Essential	Translation	Putative oligopeptide ABC transporter,ATP-binding protein
MAB_0430	Not Essential	Rough Essential @ log	Smooth Essential @ log	-3.01854	0.00170789	1.56251	NA	MAB_0430	-6.40412	1.94888e-11	1.68092	NA	NA	Unknown function	Fido domain-containing protein
MAB_0431c	Not Essential	Not Essential	Not Essential	2.83815	0.00151251	2548.14	Not Essential	MAB_0431c	2.10934	0.00695633	1483.21	Not Essential	Not Essential	Amino acid transport and metabolism	Inhibition of morphological differentiation protein
MAB_0432	Not Essential	Not Essential	Not Essential	1.60421	0.040504	5033.67	Not Essential	MAB_0432	3.86468	2.11479e-08	4975.65	Not Essential	Not Essential	Cell cycle control, cell division, chromosome partitioning	Helicase/secretion neighborhood CpaE-like protein
MAB_0433	Not Essential	Not Essential	Not Essential	3.62706	3.79206e-05	5025.06	Not Essential	MAB_0433	2.2575	0.00606445	3802.1	Not Essential	Not Essential	Intracellular trafficking, secretion, and vesicular transport	Type II secretion system protein E
MAB_0434c	Not Essential	Not Essential	Not Essential	2.2288	0.000612397	4749.63	Not Essential	MAB_0434c	2.4573	7.09331e-05	2698.28	Not Essential	Not Essential	Unknown function	ApeA N-terminal domain-containing protein
MAB_0435c	Not Essential	Not Essential	Not Essential	-0.247953	0.836067	315.487	Not Essential	MAB_0435c	-4.37651	9.00105e-06	33.3148	Not Essential	Not Essential	Transcription	Putative transcriptional regulator
MAB_0436	Not Essential	Not Essential	Not Essential	-0.719317	0.461797	616.988	Not Essential	MAB_0436	0.409238	0.654239	223.896	Not Essential	Not Essential	Unknown function	DUF222 domain-containing protein
MAB_0437c	Not Essential	Not Essential	Not Essential	-0.943869	0.363005	1028.98	Not Essential	MAB_0437c	-0.598125	0.541536	549.465	Not Essential	Not Essential	Unknown function	DUF3892 domain-containing protein
MAB_0438c	Not Essential	Not Essential	Not Essential	-0.28074	0.753219	3610.77	Not Essential	MAB_0438c	-0.207094	0.79651	2216.12	Not Essential	Not Essential	Unknown function	DUF5343 domain-containing protein
MAB_0439	Not Essential	Not Essential	Not Essential	-0.670544	0.543086	676.383	Not Essential	MAB_0439	-5.38006	7.47408e-09	46.9114	Rough Essential in Abscess	Rough Essential in Abscess	Unknown function	Uncharacterized protein
MAB_0440	Not Essential	Not Essential	Not Essential	2.51936	0.0147779	2286.45	Not Essential	MAB_0440	1.65422	0.0773562	2069.32	Not Essential	Not Essential	Unknown function	Uncharacterized protein
MAB_0441	Essential in Both Libraries	NA	NA	-8.64841	2.6185e-21	1	NA	MAB_0441	-7.25001	4.66764e-17	1	NA	NA	Amino acid transport and metabolism	IrrE N-terminal-like domain-containing protein
MAB_0442	Not Essential	Not Essential	Not Essential	2.28796	0.000500717	5889.76	Not Essential	MAB_0442	2.10095	0.000266605	5916.65	Not Essential	Not Essential	Replication, recombination and repair	Putative transposase/integrase
MAB_0443	Not Essential	Not Essential	Not Essential	1.27155	0.0163739	7216.57	Not Essential	MAB_0443	2.45292	1.52588e-06	4859.31	Not Essential	Not Essential	Unknown Function	Putative transposase/integrase
MAB_0444	Not Essential	Not Essential	Not Essential	1.07913	0.287252	1916.55	Not Essential	MAB_0444	-3.05006	0.000434821	512.765	Not Essential	Not Essential	Unknown function	Putative transposase/integrase
MAB_0445	Not Essential	Not Essential	Not Essential	-1.45965	0.0510495	1059.84	Not Essential	MAB_0445	2.74165	4.98935e-05	4798	Not Essential	Not Essential	Unknown function	Three-Cys-motif partner protein TcmP
MAB_0446c	Not Essential	Not Essential	Not Essential	-0.347552	0.778841	625.97	Not Essential	MAB_0446c	-0.470039	0.646489	603.594	Not Essential	Not Essential	Unknown function	SpoVT-AbrB domain-containing protein
MAB_0447c	Not Essential	Not Essential	Not Essential	-1.61363	0.0989678	1046.24	Not Essential	MAB_0447c	0.573844	0.524992	483.268	Not Essential	Not Essential	Unknown function	Uncharacterized protein
MAB_0448c	Not Essential	Not Essential	Not Essential	5.62888	6.53107e-09	850.429	Not Essential	MAB_0448c	2.3362	0.0146939	923.055	Not Essential	Not Essential	Unknown function	Uncharacterized protein
MAB_0449	Not Essential	Not Essential	Not Essential	2.37408	0.000385021	4491.14	Not Essential	MAB_0449	2.90118	7.43372e-06	16989.2	Not Essential	Not Essential	Inorganic ion transport and metabolism	Probable copper-transporting ATPase
MAB_0450c	Not Essential	Not Essential	Not Essential	1.44364	0.06112	1427.3	Not Essential	MAB_0450c	0.631274	0.403925	971.875	Not Essential	Not Essential	Unknown function	Putative ABC transport system membrane protein
MAB_0451c	Not Essential	Not Essential	Not Essential	3.35298	3.7667e-06	6204.89	Not Essential	MAB_0451c	0.0905312	0.906323	936.985	Not Essential	Not Essential	Amino acid transport and metabolism	Possible cysteine synthase
MAB_0452c	Not Essential	Not Essential	Not Essential	-0.726713	0.466491	820.3	Not Essential	MAB_0452c	-3.62155	1.62836e-05	312.973	Not Essential	Not Essential	Unknown function	Transmembrane protein
MAB_0453c	Not Essential	Not Essential	Not Essential	3.44324	0.000236341	3858.01	Not Essential	MAB_0453c	3.03531	0.000330089	2140.33	Not Essential	Not Essential	Unknown function	Uncharacterized protein
MAB_0454c	Not Essential	Not Essential	Not Essential	-2.02	0.0595227	126.603	Not Essential	MAB_0454c	-2.97414	0.00275123	27.9309	Not Essential	Not Essential	Inorganic ion transport and metabolism	Putative metal-binding protein
MAB_0455	Not Essential	Not Essential	Not Essential	0.00641783	0.99526	576.668	Not Essential	MAB_0455	-3.10434	0.000773001	225.361	Not Essential	Not Essential	Unknown function	Transmembrane protein
MAB_0456	Not Essential	Not Essential	Not Essential	-3.71345	0.000390759	30.5774	Not Essential	MAB_0456	1.20457	0.238489	414.924	Not Essential	Not Essential	Unknown function	Uncharacterized protein
MAB_0457	Not Essential	Not Essential	Not Essential	-4.54231	4.13697e-06	84.985	Not Essential	MAB_0457	1.11673	0.218835	273.638	Not Essential	Not Essential	Unknown function	Uncharacterized protein
MAB_0458	Not Essential	Not Essential	Not Essential	0.0750263	0.94641	1941.7	Not Essential	MAB_0458	1.45747	0.0920631	442.808	Not Essential	Not Essential	Unknown function	DUF1275 domain-containing protein
MAB_0459c	Not Essential	Not Essential	Not Essential	-0.139605	0.878884	1934.98	Not Essential	MAB_0459c	2.51261	0.0004971	2340.77	Not Essential	Not Essential	Carbohydrate transport and metabolism	Possible glycosyl hydrolase
MAB_0460	Not Essential	Not Essential	Not Essential	-4.8742	3.01062e-06	1	NA	MAB_0460	-3.05801	0.000935437	11.2136	NA	NA	Unknown function	Lipoprotein LpqS
MAB_0461	Not Essential	Not Essential	Not Essential	1.53213	0.148191	2014.98	Not Essential	MAB_0461	4.14921	6.27305e-06	795.815	Not Essential	Not Essential	Unknown function	Ig-like domain-containing protein
MAB_0462c	Not Essential	Not Essential	Not Essential	3.10752	0.00104015	1124.71	Not Essential	MAB_0462c	1.73993	0.0504738	1052.7	Not Essential	Not Essential	Unknown function	MPT63-like domain-containing protein
MAB_0463c	Not Essential	Not Essential	Not Essential	2.934	0.000115192	5276.94	Not Essential	MAB_0463c	2.19974	0.00182719	4547.41	Not Essential	Not Essential	Coenzyme transport and metabolism	Probable oxidase (Copper-binding protein)
MAB_0464	Not Essential	Not Essential	Not Essential	-0.571673	0.61664	178.434	Not Essential	MAB_0464	0.909408	0.354057	37.2375	Not Essential	Not Essential	Unknown function	Lipoprotein LpqS
MAB_0465	Not Essential	Not Essential	Not Essential	1.97773	0.0404888	828.43	Not Essential	MAB_0465	-2.55958	0.00431268	201.51	Not Essential	Not Essential	Unknown function	Uncharacterized protein
MAB_0466	Not Essential	Not Essential	Not Essential	2.92978	0.00393703	2668.42	Not Essential	MAB_0466	3.48366	0.000102862	1541.47	Not Essential	Not Essential	Energy production and conversion	ABM domain-containing protein
MAB_0467	Not Essential	Not Essential	Not Essential	-6.10705	9.74396e-10	30.9241	Smooth Essential in Abscess	MAB_0467	-2.84993	0.00177365	114.307	Not Essential	Smooth Essential in Abscess	Unknown function	Lipoprotein LpqS
MAB_0468	Not Essential	Not Essential	Not Essential	0.231833	0.828281	2663.88	Not Essential	MAB_0468	0.632939	0.479419	913.057	Not Essential	Not Essential	Inorganic ion transport and metabolism	Probable transmembrane carbonic anhydrase
MAB_0469c	Not Essential	Not Essential	Not Essential	1.44176	0.140724	1432.78	Not Essential	MAB_0469c	0.0722561	0.941357	716.639	Not Essential	Not Essential	Unknown function	Intersectin-EH binding protein Ibp1
MAB_0470c	Not Essential	Not Essential	Not Essential	0.920159	0.365099	2152.04	Not Essential	MAB_0470c	3.3801	3.43911e-05	7094.83	Not Essential	Not Essential	Coenzyme transport and metabolism	Putative hydrolase (Alpha/beta hydrolase fold)
MAB_0471	Not Essential	Not Essential	Not Essential	4.11748	7.45302e-06	4458.03	Not Essential	MAB_0471	0.0517243	0.96048	240.122	Not Essential	Not Essential	Intracellular trafficking, secretion, and vesicular transport	Conserved hypothetical transmembrane protein
MAB_0472	Not Essential	Not Essential	Not Essential	-5.07183	1.53646e-06	1	NA	MAB_0472	-3.71757	0.000131521	1	NA	NA	Unknown function	Conserved hypothetical membrane protein
MAB_0473	Not Essential	Not Essential	Not Essential	-1.63505	0.127595	625.562	Not Essential	MAB_0473	-0.544776	0.574914	1088.42	Not Essential	Not Essential	Unknown function	DUF4244 domain-containing protein
MAB_0474	Not Essential	Not Essential	Not Essential	2.10124	0.0475469	571.805	Not Essential	MAB_0474	1.18283	0.210319	337.316	Not Essential	Not Essential	Unknown function	Pilus biosynthesis protein TadE
MAB_0475	Not Essential	Not Essential	Not Essential	6.31125	5.0127e-12	275.897	NA	MAB_0475	-2.71186	0.00486423	2.70196	NA	NA	Unknown function	Putative Flp pilus-assembly TadG-like N-terminal domain-containing protein
MAB_0476c	Not Essential	Not Essential	Not Essential	0.508614	0.653401	2742.53	Not Essential	MAB_0476c	2.52238	0.00379553	2300.63	Not Essential	Not Essential	Transcription	Putative transcriptional regulator, TetR family
MAB_0477	Not Essential	Not Essential	Not Essential	0.703757	0.514083	820.626	Not Essential	MAB_0477	4.58184	2.62311e-07	1214.97	Not Essential	Not Essential	Unknown function	Probable membrane protein, MmpS
MAB_0478	Not Essential	Not Essential	Not Essential	1.32557	0.0129168	7538.33	Not Essential	MAB_0478	1.43099	0.00485256	3484.11	Not Essential	Not Essential	Intracellular trafficking, secretion, and vesicular transport	Probable membrane protein, MmpL
MAB_0479	Not Essential	Not Essential	Not Essential	1.02034	0.349634	718.994	Not Essential	MAB_0479	-3.43696	0.000271977	295.531	Not Essential	Not Essential	Transcription	Putative regulatory protein, MarR
MAB_0480	Not Essential	Not Essential	Not Essential	-2.70076	7.0251e-05	622.659	Not Essential	MAB_0480	2.95236	4.21808e-06	9611.96	Not Essential	Not Essential	Unknown function	NmrA-like domain-containing protein
MAB_0481c	Not Essential	Not Essential	Not Essential	0.23605	0.833417	836.24	Not Essential	MAB_0481c	-2.44367	0.00553705	246.365	Not Essential	Not Essential	Unknown function	Uncharacterized protein
MAB_0482c	Not Essential	Not Essential	Not Essential	-1.34825	0.141119	348.523	Not Essential	MAB_0482c	-0.519872	0.54987	443.421	Not Essential	Not Essential	Nitrogen	CN hydrolase domain-containing protein
MAB_0483c	Not Essential	Not Essential	Not Essential	2.62966	0.0044792	2384.67	Not Essential	MAB_0483c	2.05833	0.0134365	1508.45	Not Essential	Not Essential	Transcription	Putative transcriptional regulator, TetR family
MAB_0484	Not Essential	Not Essential	Not Essential	1.14085	0.15462	789.672	Not Essential	MAB_0484	1.22054	0.104407	543.988	Not Essential	Not Essential	Lipid transport and metabolism	Putative hydrolase/esterase/lipase
MAB_0485	Not Essential	Not Essential	Not Essential	-2.04049	0.0123762	324.587	Not Essential	MAB_0485	1.44635	0.0590093	288	Not Essential	Not Essential	Energy production and conversion	Putative oxidoreductase
MAB_0486c	Not Essential	Not Essential	Not Essential	1.80981	0.000257964	4071.85	Not Essential	MAB_0486c	-0.919751	0.0726035	2171.06	Not Essential	Not Essential	Replication, recombination and repair	ATP-dependent RNA helicase, DEAD/DEAH box family
MAB_0487	Ambigious Essentiality	NA	NA	-6.79843	1.96142e-10	1	NA	MAB_0487	-5.561	1.69604e-08	1	NA	NA	Transcription	Probable cold shock protein A (CspA)
MAB_0488	Not Essential	Not Essential	Not Essential	-0.476664	0.649223	1255.96	Not Essential	MAB_0488	-1.63683	0.0649804	135.476	Not Essential	Not Essential	Unknown function	Uncharacterized protein
MAB_0489	Essential in Both Libraries	NA	NA	-10.7363	5.37804e-54	1	NA	MAB_0489	-9.67961	3.01072e-53	3.22298	NA	NA	Replication, recombination and repair	DNA topoisomerase 1 (EC 5.6.2.1) (DNA topoisomerase I)
MAB_0490c	Not Essential	Not Essential	Not Essential	0.947829	0.23398	1269.9	Not Essential	MAB_0490c	-0.422909	0.584202	544.611	Not Essential	Not Essential	Amino acid transport and metabolism	Putative adenylate cyclase
MAB_0491	Essential in Both Libraries	NA	NA	-7.88919	3.24313e-15	1	NA	MAB_0491	-6.62081	3.22863e-12	1	NA	NA	Replication, recombination and repair	Probable DNA polymerase III, delta' subunit
MAB_0492	Not Essential	Not Essential	Not Essential	3.67358	0.000228364	3572.12	Not Essential	MAB_0492	3.91325	1.43983e-05	748.155	Not Essential	Not Essential	Unknown function	Regulator component
MAB_0493	Not Essential	Not Essential	Not Essential	3.25527	1.54664e-05	10757	Not Essential	MAB_0493	3.06436	1.09924e-05	5402.4	Not Essential	Not Essential	Unknown function	Integral membrane protein
MAB_0494	Not Essential	Not Essential	Not Essential	0.110988	0.896301	2907.52	Not Essential	MAB_0494	-0.467257	0.526255	1569.49	Not Essential	Not Essential	Unknown function	Integral membrane protein
MAB_0495c	Not Essential	Not Essential	Not Essential	-0.854317	0.378385	562.89	Not Essential	MAB_0495c	-0.146048	0.874463	852.538	Not Essential	Not Essential	Unknown function	HTH cro/C1-type domain-containing protein
MAB_0496c	Not Essential	Not Essential	Not Essential	1.26908	0.175077	1321.96	Not Essential	MAB_0496c	0.918046	0.296532	885.231	Not Essential	Not Essential	Unknown function	Integral membrane protein
MAB_0497	Not Essential	Not Essential	Not Essential	2.49628	0.00300477	6086.6	Not Essential	MAB_0497	3.42357	4.91902e-06	1821.47	Not Essential	Not Essential	Posttranslational modification, protein turnover, chaperones	Abortive infection protein
MAB_0498c	Not Essential	Not Essential	Not Essential	1.85171	0.0772449	3604.57	Not Essential	MAB_0498c	0.233533	0.821983	1553.93	Not Essential	Not Essential	Function unknown	DoxX family protein
MAB_0499	Not Essential	Not Essential	Not Essential	0.898966	0.427397	2300.31	Not Essential	MAB_0499	1.30846	0.16533	1340.96	Not Essential	Not Essential	Transcription	Putative TetR-family transcriptional regulator
MAB_0500c	Not Essential	Not Essential	Not Essential	1.26512	0.178382	347.43	Not Essential	MAB_0500c	0.710898	0.406445	215.682	Not Essential	Not Essential	Unknown function	DUF4352 domain-containing protein
MAB_0501c	Not Essential	Not Essential	Not Essential	1.55799	0.0116553	4173.75	Not Essential	MAB_0501c	2.51103	1.08787e-05	2831.66	Not Essential	Not Essential	Posttranslational modification, protein turnover, chaperones	Probable peptidase S15
MAB_0502c	Essential in Both Libraries	NA	NA	-9.9314	5.05238e-40	1	NA	MAB_0502c	-8.67587	1.03219e-35	1	NA	NA	Unknown function	Conserved hypothetical transmembrane protein
MAB_0503	Essential in Both Libraries	NA	NA	-8.92772	3.47162e-22	1	NA	MAB_0503	-7.436	2.95123e-18	1	NA	NA	Cell wall/membrane/envelope biogenesis	Probable UDP-glucose 4-epimerase GalE1
MAB_0504c	Not Essential	Not Essential	Not Essential	-8.31085	7.32495e-18	5.85169	NA	MAB_0504c	-6.80686	2.21126e-15	3.68275	NA	NA	Unknown function	Conserved hypothetical membrane protein
MAB_0505c	Essential in Rough Library	NA	Smooth Essential @ log	-8.24579	6.6185e-19	1	NA	MAB_0505c	-6.71357	3.45595e-14	1	NA	NA	Cell wall/membrane/envelope biogenesis	Putative glycosyl transferase
MAB_0506	Not Essential	Not Essential	Not Essential	0.317075	0.785145	706.97	Not Essential	MAB_0506	1.15406	0.226074	661.045	Not Essential	Not Essential	Unknown function	Uncharacterized protein
MAB_0507	Not Essential	Not Essential	Not Essential	1.71423	0.0127351	4613.62	Not Essential	MAB_0507	2.9802	1.7281e-06	2777.46	Not Essential	Not Essential	Lipid transport and metabolism	Diacylglycerol O-acyltransferase (EC 2.3.1.20)
MAB_0508c	Not Essential	Not Essential	Not Essential	-1.29394	0.134668	882.403	Not Essential	MAB_0508c	-2.79272	0.000362285	291.763	Not Essential	Not Essential	Unknown function	Integral membrane protein
MAB_0509c	Ambigious Essentiality	NA	NA	-10.0511	3.01281e-40	1	NA	MAB_0509c	-8.75925	1.02801e-34	1	NA	NA	Translation	Aminopeptidase N (EC 3.4.11.2)
MAB_0510c	Not Essential	Not Essential	Not Essential	-0.531736	0.31928	4998.78	Not Essential	MAB_0510c	1.24488	0.00789576	4037.41	Not Essential	Not Essential	Unknown Function	Probable non-ribosomal peptide synthase
MAB_0511c	Not Essential	Not Essential	Not Essential	1.47362	0.0589024	2520.7	Not Essential	MAB_0511c	-1.29311	0.0684764	792.666	Not Essential	Not Essential	Inorganic ion transport and metabolism	Integral membrane protein TerC (Tellurium resistance)
MAB_0512	Not Essential	Not Essential	Not Essential	-4.89984	1.0288e-13	376.838	Not Essential	MAB_0512	1.20657	0.0604991	1260.35	Not Essential	Not Essential	Amino acid transport and metabolism	Probable aminotransferase/cysteine desulfurase
MAB_0513	Not Essential	Not Essential	Not Essential	-1.98443	0.000281224	2573.69	Not Essential	MAB_0513	2.49679	5.16394e-06	1829.45	Not Essential	Not Essential	Inorganic ion transport and metabolism	Putative monooxygenase
MAB_0514	Not Essential	Not Essential	Not Essential	-0.122991	0.898934	1018.33	Not Essential	MAB_0514	-2.28423	0.00316458	336.904	Not Essential	Not Essential	Unknown Function	Probable oxidoreductase EphD
MAB_0515	Not Essential	Not Essential	Not Essential	4.12421	4.05997e-05	2711.31	Not Essential	MAB_0515	2.78116	0.00230999	2736.64	Not Essential	Not Essential	Unknown function	Uncharacterized protein
MAB_0516c	Not Essential	Not Essential	Not Essential	4.09817	1.54145e-05	9336.42	Not Essential	MAB_0516c	4.3378	4.88219e-07	1925.9	Not Essential	Not Essential	Nucleotide transport and metabolism	Oxo-4-hydroxy-4-carboxy-5-ureidoimidazoline decarboxylase domain-containing protein
MAB_0517	Not Essential	Not Essential	Not Essential	3.47978	4.57068e-05	3539.06	Not Essential	MAB_0517	2.84752	0.000428361	1450.41	Not Essential	Not Essential	Unknown function	Mycobacterium membrane protein
MAB_0518c	Essential in Both Libraries	NA	NA	-7.82437	1.46725e-14	1	NA	MAB_0518c	-6.29907	3.60441e-11	1	NA	NA	Energy production and conversion	Inorganic pyrophosphatase (EC 3.6.1.1) (Pyrophosphate phospho-hydrolase) (PPase)
MAB_0519	Not Essential	Not Essential	Not Essential	-6.27374	7.82898e-13	423.885	Smooth Essential in Abscess	MAB_0519	1.45103	0.0858142	286.808	Not Essential	Smooth Essential in Abscess	Cell wall/membrane/envelope biogenesis	Peptidase S13 (D-alanyl-D-alanine carboxypeptidase)
MAB_0520	Not Essential	Not Essential	Not Essential	0.462623	0.652506	1083.4	Not Essential	MAB_0520	2.07132	0.011536	981.511	Not Essential	Not Essential	Function unknown	Hydrolase
MAB_0521	Essential in Both Libraries	NA	NA	-8.08935	3.83988e-16	1	NA	MAB_0521	-7.04587	2.27442e-14	1	NA	NA	Translation, ribosomal structure and biogenesis	tRNA(Ile)-lysidine synthase (EC 6.3.4.19) (tRNA(Ile)-2-lysyl-cytidine synthase) (tRNA(Ile)-lysidine synthetase)
MAB_0522c	Not Essential	Not Essential	Not Essential	-1.29295	0.0454304	2496.6	Not Essential	MAB_0522c	1.60211	0.00583512	1608.49	Not Essential	Not Essential	Coenzyme transport and metabolism	Probable monooxygenase
MAB_0523	Not Essential	Not Essential	Not Essential	2.17707	0.0282417	289.338	Not Essential	MAB_0523	-6.12621	1.30839e-10	424.859	Rough Essential in Abscess	Rough Essential in Abscess	Nucleotide transport and metabolism	Hypoxanthine phosphoribosyltransferase (EC 2.4.2.8)
MAB_0524c	Not Essential	Not Essential	Not Essential	-2.66735	0.0100982	319.47	Not Essential	MAB_0524c	5.19751	1.47346e-08	996.333	Not Essential	Not Essential	Function unknown	Probable conserved lipoprotein LpqG
MAB_0525c	Not Essential	Not Essential	Not Essential	1.21533	0.177473	2333.69	Not Essential	MAB_0525c	0.636286	0.446523	634.753	Not Essential	Not Essential	Function unknown	Probable conserved lipoprotein LpqG
MAB_0526c	Not Essential	Not Essential	Not Essential	-1.41016	0.115401	926.478	Not Essential	MAB_0526c	-5.57004	1.37102e-11	117.824	Rough Essential in Abscess	Rough Essential in Abscess	Energy production and conversion	Hypothetical zinc-type alcohol dehydrogenase
MAB_0527c	Not Essential	Not Essential	Not Essential	-2.75013	2.64522e-05	2105.97	Not Essential	MAB_0527c	-0.678819	0.284685	765.387	Not Essential	Not Essential	Coenzyme transport and metabolism	Possible monooxygenase (Luciferase-like)
MAB_0528c	Not Essential	Not Essential	Not Essential	0.0380833	0.968152	2253.52	Not Essential	MAB_0528c	0.873382	0.26184	3841.02	Not Essential	Not Essential	Coenzyme transport and metabolism	Probable epoxide hydrolase EphA
MAB_0529c	Not Essential	Not Essential	Not Essential	2.13913	0.00381711	6934.75	Not Essential	MAB_0529c	-0.926855	0.206685	882.881	Not Essential	Not Essential	Coenzyme transport and metabolism	Coenzyme Q (Ubiquinone) biosynthesis protein Coq4
MAB_0530	Not Essential	Not Essential	Not Essential	-2.46938	0.00455647	547.41	Not Essential	MAB_0530	4.0319	1.9384e-07	802.097	Not Essential	Not Essential	Transcription	Probable transcriptional regulator, TetR family
MAB_0531c	Not Essential	Not Essential	Not Essential	4.319	1.01639e-06	2464.6	Not Essential	MAB_0531c	1.04436	0.213526	2082.63	Not Essential	Not Essential	Unknown function	VWFA domain-containing protein
MAB_0532	Not Essential	Not Essential	Not Essential	3.77218	3.85448e-05	2539.86	Not Essential	MAB_0532	2.03849	0.0197617	5438.64	Not Essential	Not Essential	Unknown function	Lipoprotein
MAB_0533	Not Essential	Not Essential	Not Essential	-9.79369	4.80771e-35	82.6491	Smooth Essential in Abscess	MAB_0533	-8.65474	5.46367e-32	49.4293	Rough Essential in Abscess	Both Essential in Abscess	Cell cycle control, cell division, chromosome partitioning	ATP-dependent zinc metalloprotease FtsH (EC 3.4.24.-)
MAB_0534	Ambigious Essentiality	NA	NA	-8.50155	6.33812e-21	1.23103	NA	MAB_0534	-7.493	3.40581e-17	1.18495	NA	NA	Coenzyme transport and metabolism	GTP cyclohydrolase 1 (EC 3.5.4.16) (GTP cyclohydrolase I) (GTP-CH-I)
MAB_0535	Essential in Both Libraries	NA	NA	-7.44883	1.09984e-12	1	NA	MAB_0535	-5.92633	5.40306e-10	1	NA	NA	Coenzyme transport and metabolism	Dihydropteroate synthase (DHPS) (EC 2.5.1.15) (Dihydropteroate pyrophosphorylase)
MAB_0536	Essential in Both Libraries	NA	NA	-7.58868	4.22285e-13	1	NA	MAB_0536	-6.26364	1.7294e-10	1	NA	NA	Coenzyme transport and metabolism	7,8-dihydroneopterin aldolase (EC 4.1.2.25)
MAB_0537	Ambigious Essentiality	NA	NA	-5.67568	1.059e-07	1	NA	MAB_0537	-4.60171	4.5164e-06	1	NA	NA	Coenzyme transport and metabolism	2-amino-4-hydroxy-6-hydroxymethyldihydropteridine diphosphokinase (EC 2.7.6.3)
MAB_0538	Not Essential	Not Essential	Not Essential	-1.70326	0.115947	236.076	Not Essential	MAB_0538	0.407497	0.690278	310.173	Not Essential	Not Essential	Unknown function	Secreted protein
MAB_0539	Not Essential	Not Essential	Not Essential	3.74547	3.2985e-07	6851.24	Not Essential	MAB_0539	-2.00178	0.00515267	726.715	Not Essential	Not Essential	Unknown function	Conserved hypothetical transmembrane protein
MAB_0540	Not Essential	Not Essential	Not Essential	-0.611296	0.534961	501.868	Not Essential	MAB_0540	-2.25138	0.00647552	285.097	Not Essential	Not Essential	Unknown Function	Chalcone/stilbene synthase
MAB_0541	Essential in Both Libraries	NA	NA	-8.60938	2.87575e-21	1	NA	MAB_0541	-7.50846	4.43179e-19	1	NA	NA	Coenzyme transport and metabolism	Pantothenate synthetase (PS) (EC 6.3.2.1) (Pantoate--beta-alanine ligase) (Pantoate-activating enzyme)
MAB_0542	Not Essential	Not Essential	Not Essential	-4.71289	3.70479e-07	82.9153	Not Essential	MAB_0542	2.89237	0.000986493	375.067	Not Essential	Not Essential	Coenzyme transport and metabolism	Aspartate 1-decarboxylase (EC 4.1.1.11) (Aspartate alpha-decarboxylase) [Cleaved into: Aspartate 1-decarboxylase beta chain; Aspartate 1-decarboxylase alpha chain]
MAB_0543	Not Essential	Not Essential	Not Essential	2.15326	0.0160982	1465.78	Not Essential	MAB_0543	1.8773	0.024587	767.695	Not Essential	Not Essential	Coenzyme transport and metabolism	Type III pantothenate kinase (EC 2.7.1.33) (PanK-III) (Pantothenic acid kinase)
MAB_0544	Essential in Both Libraries	NA	NA	-10.0376	1.6204e-40	1	NA	MAB_0544	-8.86326	1.89984e-35	1	NA	NA	Translation, ribosomal structure and biogenesis	Lysine--tRNA ligase (EC 6.1.1.6) (Lysyl-tRNA synthetase) (LysRS)
MAB_0545	Ambigious Essentiality	NA	NA	-7.58891	3.45492e-13	1	NA	MAB_0545	-6.07963	1.58185e-10	2.26683	NA	NA	Unknown function	Protein lsr2
MAB_0546	Essential in Both Libraries	NA	NA	-9.35397	2.56465e-28	1	NA	MAB_0546	-7.92283	1.68525e-25	1	NA	NA	Cell cycle control, cell division, chromosome partitioning	Probable ATP-dependent Clp protease ATP-binding subunit
MAB_0547c	Not Essential	Not Essential	Not Essential	1.91238	0.0136926	2660.32	Not Essential	MAB_0547c	1.50759	0.0360177	2467.4	Not Essential	Not Essential	Inorganic ion transport and metabolism	Putative iron compound ABC transporter,substrate-binding protein
MAB_0548c	Not Essential	Not Essential	Not Essential	-0.769562	0.419342	749.446	Not Essential	MAB_0548c	-0.899585	0.26184	1063.21	Not Essential	Not Essential	Replication, recombination and repair	Putative iron compound ABC transporter,ATP-binding protein
MAB_0549c	Not Essential	Not Essential	Not Essential	0.446246	0.647355	1767.28	Not Essential	MAB_0549c	-0.617566	0.471669	372.632	Not Essential	Not Essential	Inorganic ion transport and metabolism	Putative heme/hemin ABC transporter, permease protein
MAB_0550	Not Essential	Not Essential	Not Essential	2.17623	0.0306193	1260.59	Not Essential	MAB_0550	-1.46946	0.116527	326.33	Not Essential	Not Essential	Unknown function	Cobalt transporter subunit (CbtB)
MAB_0551	Not Essential	Not Essential	Not Essential	3.18712	0.000416997	1448.38	Not Essential	MAB_0551	2.89165	0.000551868	9713.49	Not Essential	Not Essential	Unknown function	Cobalt transporter subunit (CbtA)
MAB_0552c	Not Essential	Not Essential	Not Essential	-1.27056	0.0807371	1192.84	Not Essential	MAB_0552c	2.10774	0.00191218	2982.84	Not Essential	Not Essential	Cell wall/membrane/envelope biogenesis	Probable conserved lipoprotein LpqF
MAB_0553c	Not Essential	Not Essential	Not Essential	1.94047	0.0605493	775.301	Not Essential	MAB_0553c	-1.64591	0.0784263	591.922	Not Essential	Not Essential	Energy production and conversion	ABM domain-containing protein
MAB_0554	Not Essential	Not Essential	Not Essential	-0.296487	0.776593	588.974	Not Essential	MAB_0554	2.27537	0.00572021	393.908	Not Essential	Not Essential	Coenzyme transport and metabolism	Putative hydrolase, alpha/beta fold family
MAB_0555	Not Essential	Not Essential	Not Essential	0.59607	0.427312	2446.47	Not Essential	MAB_0555	2.39689	0.000364806	2692.15	Not Essential	Not Essential	Lipid transport and metabolism	phospholipase C (EC 3.1.4.3)
MAB_0557	Not Essential	Not Essential	Not Essential	-3.62722	9.25251e-05	96.8257	Not Essential	MAB_0557	-1.38556	0.111423	1276.87	Not Essential	Not Essential	Transcription	Probable transcription regulator, AraC family
MAB_0558c	Not Essential	Not Essential	Not Essential	1.13862	0.173873	504.66	Not Essential	MAB_0558c	3.59567	9.24901e-07	2496.39	Not Essential	Not Essential	Replication, recombination and repair	Adenine DNA glycosylase (EC 3.2.2.31)
MAB_0559	Not Essential	Not Essential	Not Essential	-1.42548	0.130181	629.706	Not Essential	MAB_0559	-1.09031	0.195703	395.62	Not Essential	Not Essential	Inorganic ion transport and metabolism	carbonic anhydrase (EC 4.2.1.1)
MAB_0560	Not Essential	Not Essential	Not Essential	1.32493	0.0479654	7089.66	Not Essential	MAB_0560	2.55168	3.73416e-05	5006.96	Not Essential	Not Essential	Cell wall/membrane/envelope biogenesis	Transcriptional regulator lytR
MAB_0561	Essential in Both Libraries	NA	NA	-7.42785	4.4351e-13	1	NA	MAB_0561	-6.07409	2.18705e-10	1	NA	NA	Unknown function	Uncharacterized protein
MAB_0562c	Not Essential	Not Essential	Not Essential	1.62463	0.0468197	3282.52	Not Essential	MAB_0562c	1.20485	0.124662	1429.05	Not Essential	Not Essential	Signal transduction mechanisms	DNA integrity scanning protein DisA (Cyclic di-AMP synthase) (c-di-AMP synthase) (Diadenylate cyclase) (EC 2.7.7.85)
MAB_0563	Not Essential	Not Essential	Not Essential	-1.31002	0.181037	691.6	Not Essential	MAB_0563	0.485802	0.596549	303.954	Not Essential	Not Essential	Secondary metabolites biosynthesis, transport and catabolism	Thioesterase domain-containing protein
MAB_0564c	Not Essential	Not Essential	Not Essential	-1.42963	0.0562181	409.047	Not Essential	MAB_0564c	1.77929	0.00753795	2240.01	Not Essential	Not Essential	Replication, recombination and repair	DNA repair protein RadA
MAB_0565c	Not Essential	Not Essential	Not Essential	5.20517	8.67817e-08	7703.91	Not Essential	MAB_0565c	3.37	0.000146223	1841.14	Not Essential	Not Essential	Unknown function	Mycobacterium membrane protein
MAB_0566c	Not Essential	Not Essential	Not Essential	2.79304	0.00420574	1121.28	Not Essential	MAB_0566c	3.29934	0.000181041	1148.16	Not Essential	Not Essential	Unknown function	Mycobacterium membrane protein
MAB_0567c	Not Essential	Not Essential	Not Essential	0.408954	0.729397	375.958	Not Essential	MAB_0567c	-1.26059	0.190026	1707.82	Not Essential	Not Essential	Unknown function	Putative lipoprotein lpqE
MAB_0568	Essential in Both Libraries	NA	NA	-6.95665	1.77874e-11	1	NA	MAB_0568	-6.07711	1.13406e-09	1	NA	NA	Transcription	Putative CarD-like transcriptional regulator
MAB_0569	Essential in Both Libraries	NA	NA	-7.73374	1.50647e-13	1	NA	MAB_0569	-6.08213	3.92756e-10	1	NA	NA	Lipid transport and metabolism	2-C-methyl-D-erythritol 4-phosphate cytidylyltransferase (EC 2.7.7.60) (4-diphosphocytidyl-2C-methyl-D-erythritol synthase) (MEP cytidylyltransferase) (MCT)
MAB_0570	Essential in Both Libraries	NA	NA	-6.88171	1.50145e-10	1	NA	MAB_0570	-5.29329	4.25317e-08	1	NA	NA	Lipid transport and metabolism	2-C-methyl-D-erythritol 2,4-cyclodiphosphate synthase (MECDP-synthase) (MECPP-synthase) (MECPS) (EC 4.6.1.12)
MAB_0571	Essential in Both Libraries	NA	NA	-9.89476	2.28337e-37	1	NA	MAB_0571	-8.36898	5.80129e-32	1	NA	NA	Translation, ribosomal structure and biogenesis	Cysteine--tRNA ligase (EC 6.1.1.16) (Cysteinyl-tRNA synthetase) (CysRS)
MAB_0572	Essential in Both Libraries	NA	NA	-8.43549	3.81409e-18	1	NA	MAB_0572	-7.11625	3.93899e-15	1	NA	NA	Translation, ribosomal structure and biogenesis	Uncharacterized tRNA/rRNA methyltransferase MAB_0572 (EC 2.1.1.-)
MAB_0573	Not Essential	Not Essential	Not Essential	-1.49769	0.0790805	961.671	Not Essential	MAB_0573	2.82668	0.000107091	2959.44	Not Essential	Not Essential	Lipid transport and metabolism	Putative glycerophosphoryl diester phosphodiesterase (GlpQ)
MAB_0574c	Not Essential	Not Essential	Not Essential	2.89062	0.00196045	2577.3	Not Essential	MAB_0574c	0.394062	0.672539	209.643	Not Essential	Not Essential	Coenzyme transport and metabolism	LamB/YcsF family protein
MAB_0575c	Not Essential	Not Essential	Not Essential	1.39867	0.148116	230.755	Not Essential	MAB_0575c	-5.28457	4.08827e-10	214.515	Rough Essential in Abscess	Rough Essential in Abscess	Inorganic ion transport and metabolism	Putative ABC-transporter transmembrane protein
MAB_0576c	Not Essential	Not Essential	Not Essential	1.03878	0.303781	1335.71	Not Essential	MAB_0576c	2.44333	0.00348945	197.806	Not Essential	Not Essential	Posttranslational modification, protein turnover, chaperones	Putative ABC transporter ATP-binding protein
MAB_0577c	Not Essential	Not Essential	Not Essential	-1.28351	0.170502	287.731	Not Essential	MAB_0577c	-2.20601	0.00825292	177.823	Not Essential	Not Essential	Inorganic ion transport and metabolism	Putative ABC transporter solute binding protein
MAB_0578c	Not Essential	Not Essential	Not Essential	-0.549587	0.412958	3970.64	Not Essential	MAB_0578c	1.17942	0.0524542	5875.6	Not Essential	Not Essential	Carbohydrate transport and metabolism	Putative trehalose phosphatase
MAB_0579c	Not Essential	Not Essential	Smooth Essential @ log	-7.39685	1.51548e-12	1	NA	MAB_0579c	-5.87271	6.12484e-10	4.77753	NA	NA	Transcription	Putative transcriptional regulator, TetR family
MAB_0580	Not Essential	Not Essential	Not Essential	0.855142	0.239512	3550.71	Not Essential	MAB_0580	-0.33635	0.625878	3098.32	Not Essential	Not Essential	Lipid transport and metabolism	Probable acyl-CoA dehydrogenase FadE
MAB_0581c	Not Essential	Not Essential	Not Essential	-1.21832	0.223897	604.867	Not Essential	MAB_0581c	3.09034	0.000362859	364.149	Not Essential	Not Essential	Unknown function	Uncharacterized protein
MAB_0582c	Not Essential	Not Essential	Not Essential	1.1042	0.267524	2822.79	Not Essential	MAB_0582c	4.92679	2.99277e-09	2146.31	Not Essential	Not Essential	Unknown function	Secreted protein
MAB_0583c	Not Essential	Not Essential	Not Essential	-2.61693	0.00389854	1596.49	Not Essential	MAB_0583c	1.75625	0.0345182	774.19	Not Essential	Not Essential	Energy production and conversion	Putative oxidoreductase
MAB_0584	Not Essential	Not Essential	Not Essential	0.195524	0.828813	1474.85	Not Essential	MAB_0584	-0.720786	0.342786	472.09	Not Essential	Not Essential	Lipid transport and metabolism	Acyl-CoA dehydrogenase C-terminal domain-containing protein
MAB_0585	Not Essential	Not Essential	Not Essential	-6.01203	4.1781e-12	79.2573	Smooth Essential in Abscess	MAB_0585	-0.239681	0.790281	291.2	Not Essential	Smooth Essential in Abscess	Steroid	Possible 2,3-dihydroxybiphenyl 1,2-dioxygenase
MAB_0586	Not Essential	Not Essential	Not Essential	2.99466	0.00116224	798.726	Not Essential	MAB_0586	-1.83005	0.0303669	1566.83	Not Essential	Not Essential	Energy production and conversion	Possible oxidoreductase
MAB_0587	Not Essential	Not Essential	Not Essential	-9.13846	8.85962e-28	62.0296	Smooth Essential in Abscess	MAB_0587	0.156562	0.845323	555.108	Not Essential	Smooth Essential in Abscess	Energy production and conversion	Probable acetamidase/formamidase
MAB_0588c	Not Essential	Not Essential	Not Essential	-1.70211	0.0557353	493.749	Not Essential	MAB_0588c	1.20919	0.139527	201.363	Not Essential	Not Essential	Amino acid transport and metabolism	Porphyromonas-type peptidyl-arginine deiminase
MAB_0589	Not Essential	Not Essential	Not Essential	-6.1365	5.13354e-12	121.635	Smooth Essential in Abscess	MAB_0589	-6.91957	6.04553e-15	48.5654	Rough Essential in Abscess	Both Essential in Abscess	Carbohydrate transport and metabolism	Probable aquaporin Z
MAB_0590c	Not Essential	Not Essential	Not Essential	-1.59488	0.0142995	902.079	Not Essential	MAB_0590c	2.27089	0.000183084	2340.2	Not Essential	Not Essential	Unknown function	Uncharacterized protein
MAB_0591	Not Essential	Not Essential	Not Essential	-0.624279	0.567527	939.893	Not Essential	MAB_0591	2.42754	0.0053471	716.154	Not Essential	Not Essential	Unknown function	Probable rifampin adp-ribosyl transferase
MAB_0592c	Not Essential	Not Essential	Not Essential	5.03993	2.27151e-07	1112.42	Not Essential	MAB_0592c	1.37089	0.159723	410.909	Not Essential	Not Essential	Function unknown	DoxX family membrane protein
MAB_0593c	Not Essential	Not Essential	Not Essential	-2.59367	0.00707012	440.199	Not Essential	MAB_0593c	2.73325	0.00158792	313.78	Not Essential	Not Essential	Lipid transport and metabolism	Probable acyl-CoA dehydrogenase FadE
MAB_0594c	Not Essential	Not Essential	Not Essential	0.00474914	0.995792	595.892	Not Essential	MAB_0594c	-2.79073	0.000372971	311.363	Not Essential	Not Essential	Lipid transport and metabolism	Probable acyl-CoA dehydrogenase FadE
MAB_0595c	Not Essential	Not Essential	Not Essential	2.40827	0.0086188	779.085	Not Essential	MAB_0595c	1.24043	0.151073	77.3043	Not Essential	Not Essential	Lipid transport and metabolism	Probable acyl-CoA dehydrogenase FadE
MAB_0596c	Not Essential	Not Essential	Not Essential	-2.67157	0.000822102	1050.09	Not Essential	MAB_0596c	3.79623	8.17989e-08	4790.91	Not Essential	Not Essential	Lipid transport and metabolism	Probable fatty-acid-CoA ligase FadD
MAB_0597	Not Essential	Not Essential	Not Essential	1.38482	0.079656	2366.86	Not Essential	MAB_0597	1.71444	0.0153597	2679.75	Not Essential	Not Essential	Lipid transport and metabolism	Probable acyl-CoA dehydrogenase FadE
MAB_0598	Not Essential	Not Essential	Not Essential	-2.12256	0.033886	456.69	Not Essential	MAB_0598	-4.75377	1.01191e-07	999.878	Not Essential	Not Essential	Lipid transport and metabolism	Short-chain dehydrogenase/reductase
MAB_0599	Not Essential	Not Essential	Not Essential	1.99266	0.029744	1663.9	Not Essential	MAB_0599	-1.73801	0.0383796	118.154	Not Essential	Not Essential	Transcription	Probable transcriptional regulator TetR family
MAB_0600	Not Essential	Not Essential	Not Essential	1.2229	0.194662	639.794	Not Essential	MAB_0600	1.36006	0.110703	1071.04	Not Essential	Not Essential	Lipid transport and metabolism	Probable acetyl-CoA acetyltransferase FadA
MAB_0601	Not Essential	Not Essential	Not Essential	4.28935	5.70712e-06	3221.68	Not Essential	MAB_0601	3.50421	4.61004e-05	1210.49	Not Essential	Not Essential	Unknown function	Secreted protein
MAB_0602c	Not Essential	Not Essential	Not Essential	2.76094	0.00440579	718.152	Not Essential	MAB_0602c	2.53142	0.00487178	935.492	Not Essential	Not Essential	Unknown function	Uncharacterized protein
MAB_0603c	Not Essential	Not Essential	Not Essential	-1.21548	0.237768	457.463	Not Essential	MAB_0603c	-5.60257	1.85685e-09	50.666	Rough Essential in Abscess	Rough Essential in Abscess	Unknown Function	Possible 2-nitropropane dioxygenase
MAB_0604c	Not Essential	Not Essential	Not Essential	-3.12204	0.000337336	214.115	Not Essential	MAB_0604c	0.859102	0.283761	142.234	Not Essential	Not Essential	Lipid transport and metabolism	Putative CoA-transferase beta subunit
MAB_0605c	Not Essential	Not Essential	Not Essential	-5.24957	1.99491e-09	86.786	Smooth Essential in Abscess	MAB_0605c	1.03534	0.221027	831.802	Not Essential	Smooth Essential in Abscess	Lipid transport and metabolism	Putative CoA-transferase alpha subunit
MAB_0606c	Not Essential	Not Essential	Not Essential	-4.38738	5.10734e-06	28.7687	Not Essential	MAB_0606c	-0.68474	0.46467	420.937	Not Essential	Not Essential	Lipid transport and metabolism	Probable enoyl-CoA hydratase EchA
MAB_0607	Not Essential	Not Essential	Not Essential	1.28923	0.166246	1181.05	Not Essential	MAB_0607	0.80327	0.337958	812.198	Not Essential	Not Essential	Unknown Function	Probable short-chain dehydrogenase/reductase
MAB_0608	Not Essential	Not Essential	Smooth Essential @ log	-8.41178	2.87932e-18	1.92413	NA	MAB_0608	-0.393685	0.667723	81.0122	NA	NA	Unknown Function	Probable short-chain dehydrogenase/reductase
MAB_0609c	Not Essential	Not Essential	Not Essential	0.242068	0.811357	628.824	Not Essential	MAB_0609c	-0.52025	0.545465	580.093	Not Essential	Not Essential	Unknown function	Deazaflavin-dependent nitroreductase
MAB_0610	Not Essential	Not Essential	Smooth Essential @ log	-6.83733	1.68323e-10	1	NA	MAB_0610	0.643219	0.508087	46.1835	NA	NA	Unknown function	Site-specific recombinase XerC
MAB_0611	Not Essential	Not Essential	Not Essential	-0.660499	0.437876	352.5	Not Essential	MAB_0611	1.27244	0.083222	508.198	Not Essential	Not Essential	Secondary metabolites biosynthesis, transport and catabolism	Putative cytochrome P450
MAB_0612c	Not Essential	Not Essential	Not Essential	2.01418	0.0170967	831.609	Not Essential	MAB_0612c	-0.332335	0.706925	228.339	Not Essential	Not Essential	Lipid transport and metabolism	Probable acetyl-CoA acetyltransferase FadA
MAB_0613	Not Essential	Not Essential	Not Essential	-3.4839	1.55755e-05	585.18	Not Essential	MAB_0613	-4.81427	5.53642e-10	128.272	Not Essential	Not Essential	Secondary metabolites biosynthesis, transport and catabolism	Putative cytochrome P450
MAB_0614	Not Essential	Not Essential	Not Essential	-3.31539	0.000254429	171.706	Not Essential	MAB_0614	-1.01016	0.237206	36.9957	Not Essential	Not Essential	Lipid transport and metabolism	Probable acyl-CoA dehydrogenase FadE
MAB_0615	Not Essential	Not Essential	Not Essential	-3.10818	7.45829e-05	432.87	Not Essential	MAB_0615	-2.16717	0.00245595	911.555	Not Essential	Not Essential	Lipid transport and metabolism	Putative acyl-CoA dehydrogenase
MAB_0616	Not Essential	Not Essential	Not Essential	-4.20485	1.44927e-07	126.49	Not Essential	MAB_0616	0.132515	0.879598	629.345	Not Essential	Not Essential	Unknown Function	Nucleic acid-binding protein
MAB_0617	Not Essential	Not Essential	Not Essential	-6.28826	3.84883e-09	5.1586	NA	MAB_0617	-4.66746	1.8414e-06	1	NA	NA	Unknown function	Uncharacterized protein
MAB_0618	Not Essential	Not Essential	Not Essential	-4.88962	7.4687e-13	145.104	Not Essential	MAB_0618	-2.38017	0.000326319	71.5683	Not Essential	Not Essential	Lipid transport and metabolism	Probable lipid transfer protein or keto acyl-CoA thiolase Ltp2
MAB_0619	Not Essential	Not Essential	Not Essential	-0.784887	0.33029	837.093	Not Essential	MAB_0619	0.907881	0.200575	981.133	Not Essential	Not Essential	Unknown function	Uncharacterized protein
MAB_0620c	Not Essential	Not Essential	Not Essential	-2.23436	0.0189341	111.871	Not Essential	MAB_0620c	-4.5852	1.13992e-07	240.241	Not Essential	Not Essential	Unknown function	Secreted protein
MAB_0621c	Not Essential	Not Essential	Not Essential	-0.188189	0.853698	1016.17	Not Essential	MAB_0621c	-0.354778	0.693616	983.502	Not Essential	Not Essential	Lipid transport and metabolism	Probable dehydrogenase/dehydratase (MaoC family)
MAB_0622c	Not Essential	Not Essential	Not Essential	0.0827939	0.909385	5214.55	Not Essential	MAB_0622c	1.76625	0.00277258	5921.21	Not Essential	Not Essential	Coenzyme transport and metabolism	Probable dehydrogenase
MAB_0623	Not Essential	Not Essential	Not Essential	-2.2806	0.000337069	1763.32	Not Essential	MAB_0623	1.8537	0.00284789	846.092	Not Essential	Not Essential	Fatty	Probable dehydrogenase
MAB_0624	Not Essential	Not Essential	Not Essential	-0.347105	0.739648	305.565	Not Essential	MAB_0624	0.770978	0.357564	1959.86	Not Essential	Not Essential	Amino acid transport and metabolism	Probable hydratase/decarboxylase
MAB_0625	Not Essential	Not Essential	Not Essential	-4.74298	2.75202e-07	120.034	Not Essential	MAB_0625	-2.58191	0.00270077	298.095	Not Essential	Not Essential	Amino acid transport and metabolism	Acetaldehyde dehydrogenase 1 (EC 1.2.1.10) (Acetaldehyde dehydrogenase [acetylating] 1)
MAB_0626	Not Essential	Not Essential	Not Essential	-8.6031	2.71611e-23	210.41	Smooth Essential in Abscess	MAB_0626	-0.207177	0.810786	1225.69	Not Essential	Smooth Essential in Abscess	Amino acid transport and metabolism	4-hydroxy-2-oxovalerate aldolase 1 (HOA 1) (EC 4.1.3.39) (4-hydroxy-2-keto-pentanoic acid aldolase 1) (4-hydroxy-2-oxopentanoate aldolase 1)
MAB_0627c	Not Essential	Not Essential	Not Essential	-2.79912	0.0049099	34.9059	Not Essential	MAB_0627c	-2.02367	0.0251334	110.93	Not Essential	Not Essential	Unknown function	Uncharacterized protein
MAB_0628	Not Essential	Not Essential	Not Essential	-0.0157103	0.984565	5658.7	Not Essential	MAB_0628	1.71766	0.00352847	3444.46	Not Essential	Not Essential	Cell cycle control, cell division, chromosome partitioning	AAA domain-containing protein
MAB_0629	Not Essential	Not Essential	Not Essential	-1.95053	0.0609391	52.3741	NA	MAB_0629	-5.58345	2.48934e-08	3.64182	NA	NA	Unknown function	Uncharacterized protein
MAB_0630	Not Essential	Not Essential	Not Essential	-4.02599	5.74971e-11	317.994	Not Essential	MAB_0630	3.22232	9.59291e-08	3173.3	Not Essential	Not Essential	Cell cycle control, cell division, chromosome partitioning	CobQ/CobB/MinD/ParA nucleotide binding domain-containing protein
MAB_0631c	Not Essential	Not Essential	Not Essential	0.358866	0.765131	515.257	NA	MAB_0631c	-4.11694	2.46521e-05	9.99266	NA	NA	Inorganic ion transport and metabolism	Putative cation antiporter subunit
MAB_0632c	Not Essential	Not Essential	Not Essential	-1.24661	0.241534	351.34	Not Essential	MAB_0632c	3.37472	6.62935e-05	314.042	Not Essential	Not Essential	Inorganic ion transport and metabolism	Putative cation antiporter subunit
MAB_0633c	Not Essential	Not Essential	Not Essential	0.872111	0.387677	1191.93	Not Essential	MAB_0633c	-2.45969	0.00327512	380.839	Not Essential	Not Essential	Inorganic ion transport and metabolism	Putative cation antiporter subunit
MAB_0634c	Not Essential	Not Essential	Not Essential	-0.184178	0.806121	2657.82	Not Essential	MAB_0634c	3.12911	8.03684e-08	5840.72	Not Essential	Not Essential	Energy production and conversion	Putative cation antiporter NADH dehydrogenase subunit
MAB_0635c	Not Essential	Not Essential	Not Essential	-2.65654	0.00720013	168.029	Not Essential	MAB_0635c	-2.26264	0.0124541	920.149	Not Essential	Not Essential	Inorganic ion transport and metabolism	NADH-ubiquinone oxidoreductase, chain 4L
MAB_0636c	Not Essential	Not Essential	Not Essential	-0.540734	0.380917	4156.02	Not Essential	MAB_0636c	1.82312	0.000576999	4809.77	Not Essential	Not Essential	Energy production and conversion	Putative cation antiporter NADH dehydrogenase subunit
MAB_0637c	Not Essential	Not Essential	Not Essential	-3.0477	1.42094e-05	305.053	Not Essential	MAB_0637c	-5.18324	5.63356e-15	83.6533	Rough Essential in Abscess	Rough Essential in Abscess	Cell cycle control, cell division, chromosome partitioning	Putative conserved ATPase
MAB_0638c	Not Essential	Not Essential	Smooth Essential @ log	-9.26137	2.68565e-27	3.88634	NA	MAB_0638c	-8.18116	3.23117e-24	66.0066	NA in Smooth Essential in Rough	NA in Smooth Essential in Rough	Lipid transport and metabolism	CDP-diacylglycerol--serine O-phosphatidyltransferase (EC 2.7.8.8) (Phosphatidylserine synthase)
MAB_0639c	Not Essential	Not Essential	Smooth Essential @ log	-7.11735	1.63111e-11	1	NA	MAB_0639c	-5.93014	2.14271e-09	36.4713	NA in Smooth Essential in Rough	NA in Smooth Essential in Rough	Lipid transport and metabolism	Phosphatidylserine decarboxylase proenzyme (EC 4.1.1.65) [Cleaved into: Phosphatidylserine decarboxylase alpha chain; Phosphatidylserine decarboxylase beta chain]
MAB_0640c	Not Essential	Not Essential	Not Essential	-0.468407	0.651916	996.082	Not Essential	MAB_0640c	-2.84426	0.000530467	575.711	Not Essential	Not Essential	Coenzyme transport and metabolism	Molybdopterin molybdenumtransferase (EC 2.10.1.1)
MAB_0641	Not Essential	Not Essential	Not Essential	-0.027914	0.980409	2054.25	Not Essential	MAB_0641	-0.366548	0.692928	413.3	Not Essential	Not Essential	Amino acid transport and metabolism	Putative HAD-superfamily hydrolase
MAB_0642	Not Essential	Not Essential	Not Essential	4.5932	1.48698e-06	933.024	Not Essential	MAB_0642	0.380995	0.70021	391.837	Not Essential	Not Essential	Secondary metabolites biosynthesis, transport and catabolism	Putative glyoxalase/bleomycin resistance protein
MAB_0643	Not Essential	Not Essential	Not Essential	-1.25788	0.148183	531.812	Not Essential	MAB_0643	-1.64736	0.030032	1307.66	Not Essential	Not Essential	Unknown Function	Putative short-chain dehydrogenase/reductase
MAB_0644c	Not Essential	Not Essential	Not Essential	-2.34015	0.00495687	341.642	Not Essential	MAB_0644c	0.887497	0.268859	51.6481	Not Essential	Not Essential	Carbohydrate transport and metabolism	Cupin 2 conserved barrel domain-containing protein
MAB_0645c	Not Essential	Not Essential	Not Essential	-0.855941	0.239665	1613.35	Not Essential	MAB_0645c	-0.19839	0.780642	2481.01	Not Essential	Not Essential	Transcription	Helicase ATP-binding domain-containing protein
MAB_0646c	Not Essential	Not Essential	Not Essential	2.52842	0.00203275	4798.63	Not Essential	MAB_0646c	0.962849	0.214885	1001.17	Not Essential	Not Essential	Unknown Function	Putative short-chain dehydrogenase/reductase
MAB_0647	Not Essential	Not Essential	Not Essential	1.68946	0.0809144	980.601	Not Essential	MAB_0647	2.54509	0.00355794	929.375	Not Essential	Not Essential	Transcription	Possible transcriptional regulatory protein TetR
MAB_0648	Not Essential	Not Essential	Not Essential	4.36361	1.28318e-09	7067.74	Not Essential	MAB_0648	2.10201	0.00269701	3634.16	Not Essential	Not Essential	Unknown function	DUF3558 domain-containing protein
MAB_0649c	Not Essential	Not Essential	Not Essential	1.51951	0.0785072	829.344	Not Essential	MAB_0649c	1.20103	0.129287	1282.88	Not Essential	Not Essential	Lipid transport and metabolism	Putative monooxygenase
MAB_0650	Essential in Both Libraries	NA	NA	-8.633	1.76273e-21	1	NA	MAB_0650	-7.23572	1.53575e-16	1	NA	NA	Posttranslational modification, protein turnover, chaperones	Chaperonin GroEL (EC 5.6.1.7) (60 kDa chaperonin) (Chaperonin-60) (Cpn60)
MAB_0651c	Not Essential	Not Essential	Not Essential	-0.0215363	0.980387	2000.01	Not Essential	MAB_0651c	2.0645	0.000912335	1772.27	Not Essential	Not Essential	Function unknown	Proline and glycine rich transmembrane protein
MAB_0652	Not Essential	Not Essential	Not Essential	-0.547402	0.488877	2587.26	Not Essential	MAB_0652	1.9895	0.00202823	2909.53	Not Essential	Not Essential	Unknown function	Uncharacterized protein
MAB_0653	Not Essential	Not Essential	Not Essential	-2.98884	0.000350063	246.6	Not Essential	MAB_0653	-3.89992	8.80588e-07	253.683	Not Essential	Not Essential	Unknown Function	Hypothetical MoxR-like ATPase
MAB_0654	Not Essential	Not Essential	Not Essential	-1.51182	0.0527276	292.525	Not Essential	MAB_0654	0.272966	0.73352	488.595	Not Essential	Not Essential	Function unknown	DUF58 domain-containing protein
MAB_0655	Not Essential	Not Essential	Not Essential	1.60563	0.0676519	1555.04	Not Essential	MAB_0655	4.60678	6.33988e-09	1029.52	Not Essential	Not Essential	Unknown function	DUF4381 domain-containing protein
MAB_0656	Not Essential	Not Essential	Not Essential	-3.75274	1.98018e-09	430.565	Not Essential	MAB_0656	0.141125	0.847512	484.689	Not Essential	Not Essential	Unknown function	Uncharacterized protein
MAB_0657	Not Essential	Not Essential	Not Essential	-3.49788	7.46912e-07	194.978	Not Essential	MAB_0657	2.42002	0.000477368	539.372	Not Essential	Not Essential	Unknown function	VWA domain-containing protein
MAB_0658	Not Essential	Not Essential	Not Essential	-6.12526	1.15157e-14	37.1199	Smooth Essential in Abscess	MAB_0658	-1.47815	0.0484807	71.8616	Not Essential	Smooth Essential in Abscess	Unknown function	Tetratricopeptide repeat protein
MAB_0659	Not Essential	Not Essential	Not Essential	-2.14166	0.00282361	901.098	Not Essential	MAB_0659	1.9776	0.00366543	2993.51	Not Essential	Not Essential	Secondary metabolites biosynthesis, transport and catabolism	Putative dioxygenase
MAB_0660	Not Essential	Not Essential	Not Essential	-7.09081	2.58339e-16	45.6121	Smooth Essential in Abscess	MAB_0660	0.798908	0.343276	2625.94	Not Essential	Smooth Essential in Abscess	Unknown function	Fatty acyl CoA thioesterase type III FcoT
MAB_0661	Not Essential	Not Essential	Not Essential	-0.619831	0.384505	2799.73	Not Essential	MAB_0661	2.78897	9.90501e-06	1532.4	Not Essential	Not Essential	Lipid transport and metabolism	Putative long chain fatty acid-coA ligase
MAB_0662	Not Essential	Not Essential	Not Essential	-2.36953	0.0270031	243.159	Not Essential	MAB_0662	-3.53044	0.000358084	46.945	Not Essential	Not Essential	Unknown function	Carrier domain-containing protein
MAB_0663	Not Essential	Not Essential	Not Essential	0.560433	0.287252	2950.6	Not Essential	MAB_0663	1.66941	0.000337342	6809.11	Not Essential	Not Essential	Lipid transport and metabolism	Probable cyclic synthetase (Peptide synthase)
MAB_0664	Not Essential	Not Essential	Not Essential	4.52698	3.20993e-06	2121.64	Not Essential	MAB_0664	0.828343	0.39791	54.173	Not Essential	Not Essential	Unknown function	PE family protein
MAB_0665	Not Essential	Not Essential	Not Essential	-0.360315	0.766457	543.441	Not Essential	MAB_0665	4.98017	1.88682e-08	3384.14	Not Essential	Not Essential	Unknown function	PE family protein
MAB_0666	Not Essential	Not Essential	Not Essential	-3.97043	8.44957e-05	482.97	Not Essential	MAB_0666	0.354872	0.719422	1127.93	Not Essential	Not Essential	Function unknown	ESAT-6-like protein
MAB_0667	Not Essential	Not Essential	Not Essential	-4.91297	2.44672e-06	1.15191	NA	MAB_0667	-3.51864	0.000247283	1	NA	NA	Inorganic ion transport and metabolism	Hypothetical heavy metal transport/detoxification protein
MAB_0668c	Not Essential	Not Essential	Not Essential	-5.57913	1.12141e-14	379.431	Smooth Essential in Abscess	MAB_0668c	-1.11435	0.123428	108.73	Not Essential	Smooth Essential in Abscess	Secondary metabolites biosynthesis, transport and catabolism	Probable O-methyltransferase OmT
MAB_0669	Not Essential	Not Essential	Not Essential	-1.46237	0.0313078	1602.36	Not Essential	MAB_0669	0.987364	0.114057	780.585	Not Essential	Not Essential	Function unknown	Hypothetical PPE-family protein
MAB_0670	Not Essential	Not Essential	Not Essential	-1.00491	0.228646	1683.25	Not Essential	MAB_0670	1.64762	0.0222407	504.248	Not Essential	Not Essential	Unknown function	Oxidoreductase
MAB_0671	Not Essential	Not Essential	Not Essential	2.35742	0.0169264	2416.96	Not Essential	MAB_0671	3.02841	0.000577028	290.207	Not Essential	Not Essential	Function unknown	DUF202 domain-containing protein
MAB_0672c	Not Essential	Not Essential	Not Essential	-1.69802	0.0962124	178.857	Not Essential	MAB_0672c	-4.75723	2.59274e-07	145.946	Not Essential	Not Essential	Unknown function	ABC transporter
MAB_0673	Not Essential	Not Essential	Not Essential	2.46821	0.00743385	3194.4	Not Essential	MAB_0673	3.60748	1.41109e-05	3827.21	Not Essential	Not Essential	Transcription	Putative DNA-binding response regulator PhoP
MAB_0674	Not Essential	Not Essential	Not Essential	2.53231	0.00135906	1426.99	Not Essential	MAB_0674	1.18979	0.116911	1050.67	Not Essential	Not Essential	Signal transduction mechanisms	histidine kinase (EC 2.7.13.3)
MAB_0676c	Not Essential	Not Essential	Not Essential	2.56686	0.0103882	1942.91	Not Essential	MAB_0676c	3.51399	0.000134732	1435.84	Not Essential	Not Essential	Nucleotide transport and metabolism	Hypothetical HIT-like (Histidine triad) protein
MAB_0677c	Not Essential	Not Essential	Not Essential	-0.276735	0.805055	1338.36	Not Essential	MAB_0677c	2.80339	0.00146279	936.545	Not Essential	Not Essential	Amino acid transport and metabolism	EamA domain-containing protein
MAB_0678	Not Essential	Not Essential	Not Essential	-2.44411	0.00799874	647.469	Not Essential	MAB_0678	-1.30205	0.129311	216.031	Not Essential	Not Essential	Transcription	Probable transcriptional regulator, LysR family
MAB_0679c	Not Essential	Not Essential	Not Essential	-1.36827	0.158171	1071.94	Not Essential	MAB_0679c	0.520028	0.560719	376.016	Not Essential	Not Essential	Coenzyme transport and metabolism	Probable hydrolase
MAB_0680c	Not Essential	Not Essential	Not Essential	-2.92144	5.4907e-05	2217.79	Not Essential	MAB_0680c	-1.3802	0.0503074	803.072	Not Essential	Not Essential	Nucleotide transport and metabolism	Amidohydrolase 3 domain-containing protein
MAB_0681	Not Essential	Not Essential	Not Essential	-1.70135	0.0859715	551.706	Not Essential	MAB_0681	2.0281	0.019822	581.708	Not Essential	Not Essential	Transcription	Putative HTH-type transcriptional regulator
MAB_0682	Essential in Both Libraries	NA	NA	-8.56363	1.80581e-19	1	NA	MAB_0682	-7.26552	2.06596e-16	1	NA	NA	Nucleotide transport and metabolism	Phosphoribosylamine--glycine ligase (EC 6.3.4.13) (GARS) (Glycinamide ribonucleotide synthetase) (Phosphoribosylglycinamide synthetase)
MAB_0683c	Not Essential	Not Essential	Not Essential	2.4386	0.00382494	2764.4	Not Essential	MAB_0683c	4.16994	3.63222e-08	1951.53	Not Essential	Not Essential	Amino acid transport and metabolism	Hypothetical conserved membrane protein
MAB_0684c	Not Essential	Not Essential	Not Essential	-0.621205	0.557288	318.481	Not Essential	MAB_0684c	0.583019	0.531497	319.525	Not Essential	Not Essential	Defense mechanisms	Hypothetical conserved protein
MAB_0685	Not Essential	Not Essential	Not Essential	0.28752	0.717948	1532.96	Not Essential	MAB_0685	1.16434	0.0835658	6060.32	Not Essential	Not Essential	Amino acid transport and metabolism	Aminotransferase (EC 2.6.1.-)
MAB_0686	Not Essential	Not Essential	Not Essential	-2.05072	0.014921	668.84	Not Essential	MAB_0686	-1.11168	0.149753	918.458	Not Essential	Not Essential	Transcription	Putative transcription regulator, TetR family
MAB_0687	Essential in Both Libraries	NA	NA	-8.83181	4.5239e-22	1	NA	MAB_0687	-7.47746	1.61474e-18	1	NA	NA	Nucleotide transport and metabolism	Adenylosuccinate lyase (ASL) (EC 4.3.2.2) (Adenylosuccinase)
MAB_0688c	Not Essential	Not Essential	Not Essential	-2.08346	0.0472107	99.9908	Not Essential	MAB_0688c	-1.06112	0.262271	105.617	Not Essential	Not Essential	Unknown function	Transmembrane protein
MAB_0689	Essential in Both Libraries	NA	NA	-9.06407	2.08571e-23	1	NA	MAB_0689	-7.63031	1.94186e-19	1	NA	NA	Nucleotide transport and metabolism	Phosphoribosylaminoimidazole-succinocarboxamide synthase (EC 6.3.2.6) (SAICAR synthetase)
MAB_0690	Not Essential	Not Essential	Not Essential	0.575843	0.33638	871.91	Not Essential	MAB_0690	-1.4119	0.00954383	324.163	Not Essential	Not Essential	Lipid transport and metabolism	Probable protease II PrtB
MAB_0691	Not Essential	Rough Essential @ log	Smooth Essential @ log	-7.31888	2.60071e-13	1	NA	MAB_0691	-6.43506	1.60486e-11	1	NA	NA	Lipid transport and metabolism	Short-chain dehydrogenase/reductas
MAB_0692c	Not Essential	Not Essential	Not Essential	-1.44458	0.0926116	531.259	Not Essential	MAB_0692c	-3.30762	8.85562e-06	156.153	Not Essential	Not Essential	Amino acid transport and metabolism	Probable sugar transporter
MAB_0693	Not Essential	Not Essential	Not Essential	-1.93926	0.0497716	153.743	Not Essential	MAB_0693	-1.1372	0.212591	66.9625	Not Essential	Not Essential	Coenzyme transport and metabolism	Glutathione peroxidase
MAB_0694	Not Essential	Not Essential	Not Essential	-2.18267	0.0122646	636.398	Not Essential	MAB_0694	-2.98813	9.39519e-05	304.816	Not Essential	Not Essential	Carbohydrate transport and metabolism	Deacetylase
MAB_0695	Not Essential	Not Essential	Not Essential	-3.41385	2.41908e-06	1735.94	Not Essential	MAB_0695	-1.64937	0.0200369	884.665	Not Essential	Not Essential	Coenzyme transport and metabolism	Putative fumarate reductase/succinate dehydrogenase
MAB_0696c	Not Essential	Not Essential	Not Essential	-2.28164	0.0212792	592.661	Not Essential	MAB_0696c	1.56417	0.0789575	575.966	Not Essential	Not Essential	Carbohydrate transport and metabolism	Metallo-beta-lactamase domain-containing protein
MAB_0697	Ambigious Essentiality	NA	NA	-5.50739	1.68565e-07	1	NA	MAB_0697	-4.63518	4.82503e-06	1	NA	NA	Nucleotide transport and metabolism	Phosphoribosylformylglycinamidine synthase subunit PurS (FGAM synthase) (EC 6.3.5.3) (Formylglycinamide ribonucleotide amidotransferase subunit III) (FGAR amidotransferase III) (FGAR-AT III) (Phosphoribosylformylglycinamidine synthase subunit III)
MAB_0698	Essential in Both Libraries	NA	NA	-7.92677	8.38584e-15	1	NA	MAB_0698	-6.37771	5.48894e-12	1	NA	NA	Nucleotide transport and metabolism	Phosphoribosylformylglycinamidine synthase subunit PurQ (FGAM synthase) (EC 6.3.5.3) (Formylglycinamide ribonucleotide amidotransferase subunit I) (FGAR amidotransferase I) (FGAR-AT I) (Glutaminase PurQ) (EC 3.5.1.2) (Phosphoribosylformylglycinamidine synthase subunit I)
MAB_0699c	Not Essential	Not Essential	Not Essential	0.988884	0.277014	314.173	Not Essential	MAB_0699c	3.3975	1.51826e-05	4379.09	Not Essential	Not Essential	Function unknown	Probable 29 kDa antigen CFP29 (Bacteriocin CFP29)
MAB_0700c	Not Essential	Not Essential	Not Essential	1.87925	0.033307	1883.16	Not Essential	MAB_0700c	2.25887	0.00414962	2301.06	Not Essential	Not Essential	Inorganic ion transport and metabolism	Putative Dyp-type peroxidase
MAB_0701	Not Essential	Not Essential	Not Essential	-6.8163	3.12005e-16	75.9546	Smooth Essential in Abscess	MAB_0701	-0.373101	0.657184	260.053	Not Essential	Smooth Essential in Abscess	Translation	M18 family aminopeptidase (EC 3.4.11.-)
MAB_0703c	Not Essential	Not Essential	Not Essential	-0.162464	0.878953	1433.08	Not Essential	MAB_0703c	1.48703	0.0853323	540.501	Not Essential	Not Essential	Unknown function	Mycothiol-dependent maleylpyruvate isomerase metal-binding domain-containing protein
MAB_0704c	Not Essential	Not Essential	Not Essential	2.27211	0.0146116	4610.29	Not Essential	MAB_0704c	3.55341	1.64458e-05	1544.62	Not Essential	Not Essential	Unknown function	Lipoprotein
MAB_0705	Not Essential	Not Essential	Not Essential	-6.63131	1.28174e-09	130.173	NA in Rough Essential in Smooth	MAB_0705	-4.69322	1.53637e-06	1.58017	NA	NA in Rough Essential in Smooth	Unknown function	DoxX family protein
MAB_0706c	Not Essential	Not Essential	Not Essential	4.09313	4.14483e-07	3722.14	Not Essential	MAB_0706c	2.63628	0.000472921	2994.86	Not Essential	Not Essential	Unknown function	Lipoprotein
MAB_0707	Essential in Both Libraries	NA	NA	-10.3038	8.79085e-46	1	NA	MAB_0707	-9.0168	3.9952e-40	1	NA	NA	Nucleotide transport and metabolism	Phosphoribosylformylglycinamidine synthase subunit PurL (FGAM synthase) (EC 6.3.5.3) (Formylglycinamide ribonucleotide amidotransferase subunit II) (FGAR amidotransferase II) (FGAR-AT II) (Glutamine amidotransferase PurL) (Phosphoribosylformylglycinamidine synthase subunit II)
MAB_0708	Not Essential	Not Essential	Not Essential	1.66523	0.0232398	5166.72	Not Essential	MAB_0708	2.40027	0.000278884	2307.76	Not Essential	Not Essential	Function unknown	Transmembrane protein
MAB_0709	Not Essential	Not Essential	Not Essential	5.91351	6.93757e-10	4448.17	Not Essential	MAB_0709	3.34951	0.000150816	1057.65	Not Essential	Not Essential	Posttranslational modification, protein turnover, chaperones	Abortive phage infection protein
MAB_0710	Not Essential	Not Essential	Not Essential	1.14747	0.206005	4510.54	Not Essential	MAB_0710	1.44533	0.0624913	1401.54	Not Essential	Not Essential	Unknown function	Secreted protein
MAB_0711	Not Essential	Not Essential	Not Essential	-6.26272	3.44486e-09	137.804	Smooth Essential in Abscess	MAB_0711	3.26924	0.000326739	2242.93	Not Essential	Smooth Essential in Abscess	Unknown function	Bacterial SCP orthologue domain-containing protein
MAB_0712c	Not Essential	Not Essential	Not Essential	-1.15054	0.0841816	1561.17	Not Essential	MAB_0712c	4.23098	1.09734e-12	7355.72	Not Essential	Not Essential	Unknown function	DoxX family protein
MAB_0713	Essential in Both Libraries	NA	NA	-9.26929	6.4862e-30	1	NA	MAB_0713	-8.08165	8.88337e-26	1	NA	NA	Nucleotide transport and metabolism	Amidophosphoribosyltransferase (ATase) (EC 2.4.2.14) (Glutamine phosphoribosylpyrophosphate amidotransferase) (GPATase)
MAB_0714c	Not Essential	Not Essential	Not Essential	-2.1936	0.0210705	863.13	Not Essential	MAB_0714c	2.61385	0.00277857	129.686	Not Essential	Not Essential	Unknown function	Uncharacterized protein
MAB_0715c	Not Essential	Not Essential	Not Essential	-1.22067	0.182551	2923.02	Not Essential	MAB_0715c	-1.24018	0.136757	1767.91	Not Essential	Not Essential	Transcription	Putative HTH-type transcriptional regulator AraC
MAB_0716c	Not Essential	Not Essential	Not Essential	-0.984224	0.316269	329.09	Not Essential	MAB_0716c	2.03567	0.0185584	1886.2	Not Essential	Not Essential	Transcription	Putative transcriptional regulator, MarR
MAB_0717	Not Essential	Not Essential	Not Essential	1.2493	0.164553	1305.08	Not Essential	MAB_0717	1.42965	0.0781109	1239.09	Not Essential	Not Essential	Unknown Function	Probable dehydrogenase/reductase
MAB_0718c	Not Essential	Not Essential	Not Essential	-2.18235	0.00746514	903.727	Not Essential	MAB_0718c	3.58572	1.30908e-06	1305.24	Not Essential	Not Essential	Cell wall/membrane/envelope biogenesis	NAD-dependent epimerase/dehydratase
MAB_0719	Not Essential	Not Essential	Not Essential	-0.67686	0.309341	1480.35	Not Essential	MAB_0719	0.365983	0.577411	1252.02	Not Essential	Not Essential	Amino acid transport and metabolism	Putative oligopeptide ABC transporter,solute-binding protein
MAB_0720	Not Essential	Not Essential	Not Essential	-3.09493	1.99231e-05	752.295	Not Essential	MAB_0720	-0.392813	0.595581	575.497	Not Essential	Not Essential	Amino acid transport and metabolism	Probable oligopeptide ABC transporter, permease protein
MAB_0721	Not Essential	Not Essential	Not Essential	-1.23225	0.124337	326.758	Not Essential	MAB_0721	-4.92104	2.21973e-12	169.034	Not Essential	Not Essential	Amino acid transport and metabolism	Probable oligopeptide ABC transporter, permease protein
MAB_0722	Not Essential	Not Essential	Not Essential	-1.64121	0.0295009	4667.33	Not Essential	MAB_0722	-5.23425	2.29649e-14	602.682	Rough Essential in Abscess	Rough Essential in Abscess	Translation	Putative oligopeptide ABC transporter,ATP-binding protein
MAB_0723c	Not Essential	Not Essential	Not Essential	-2.41004	0.00101402	559.556	Not Essential	MAB_0723c	-0.372234	0.625878	302.225	Not Essential	Not Essential	Coenzyme transport and metabolism	Putative triacylglycerol lipase
MAB_0724c	Not Essential	Not Essential	Not Essential	0.0594635	0.947016	1371.83	Not Essential	MAB_0724c	0.209238	0.788683	642.136	Not Essential	Not Essential	Amino acid transport and metabolism	Putative amidase AmiC
MAB_0725c	Not Essential	Not Essential	Not Essential	-0.426782	0.708266	785.405	Not Essential	MAB_0725c	-0.494039	0.621894	459.905	Not Essential	Not Essential	Transcription	HTH tetR-type domain-containing protein
MAB_0726	Not Essential	Not Essential	Not Essential	1.26789	0.123078	4167.12	Not Essential	MAB_0726	4.56117	4.03605e-10	4790.94	Not Essential	Not Essential	Steroid	Rieske-type oxygenase
MAB_0727	Not Essential	Not Essential	Not Essential	1.60985	0.0565836	4568.16	Not Essential	MAB_0727	3.71911	1.59001e-06	5680.44	Not Essential	Not Essential	Other	Putative dihydrodipicolinate reductase
MAB_0728	Essential in Rough Library	NA	Not Essential	-8.16338	2.1609e-17	66.0262	Becomes Ess. in MABS/ Both	MAB_0728	-6.89047	4.31335e-14	1	NA	Becomes Ess. in MABS/ Both	Nucleotide transport and metabolism	Phosphoribosylformylglycinamidine cyclo-ligase (EC 6.3.3.1) (AIR synthase) (AIRS) (Phosphoribosyl-aminoimidazole synthetase)
MAB_0729c	Ambigious Essentiality	NA	NA	-5.87216	3.83282e-08	1	NA	MAB_0729c	-4.87092	1.834e-06	1	NA	NA	Unknown function	DUF3073 domain-containing protein
MAB_0730c	Essential in Both Libraries	NA	NA	-8.15566	4.44461e-18	1	NA	MAB_0730c	-6.98286	1.3672e-14	1	NA	NA	Posttranslational modification, protein turnover, chaperones	Aminomethyltransferase folate-binding domain-containing protein
MAB_0731	Not Essential	Not Essential	Not Essential	-8.78407	7.01022e-22	97.8996	Smooth Essential in Abscess	MAB_0731	-1.68801	0.0287413	103.956	Not Essential	Smooth Essential in Abscess	Coenzyme transport and metabolism	Probable aminotransferase, class IV
MAB_0732c	Not Essential	Not Essential	Not Essential	-2.2343	0.0251971	1106.57	Not Essential	MAB_0732c	2.50097	0.00515782	396.835	Not Essential	Not Essential	Unknown function	Peroxynitrite isomerase (EC 5.99.-.-) (Ferric nitrobindin) (Nb(III))
MAB_0733	Not Essential	Not Essential	Not Essential	3.05259	0.00120371	1434.99	Not Essential	MAB_0733	2.47918	0.004356	685.094	Not Essential	Not Essential	Unknown function	Secreted protein
MAB_0734	Not Essential	Not Essential	Not Essential	3.39419	0.000212591	2099.07	Not Essential	MAB_0734	3.29741	8.34408e-05	1292.26	Not Essential	Not Essential	Unknown function	MspA family protein
MAB_0735	Not Essential	Not Essential	Not Essential	3.79567	4.13555e-05	4275.05	Not Essential	MAB_0735	4.10102	7.38462e-07	2891.24	Not Essential	Not Essential	Unknown function	Uncharacterized protein
MAB_0736	Not Essential	Not Essential	Not Essential	-2.43088	0.0110091	481.921	Not Essential	MAB_0736	0.540068	0.573761	438.464	Not Essential	Not Essential	Unknown function	Uncharacterized protein
MAB_0737c	Not Essential	Not Essential	Not Essential	0.186449	0.862578	133.02	Not Essential	MAB_0737c	-0.41882	0.651387	61.7541	Not Essential	Not Essential	Unknown function	VOC domain-containing protein
MAB_0738	Not Essential	Not Essential	Not Essential	2.04624	0.0287892	9184.61	Not Essential	MAB_0738	2.72396	0.000807945	1643.2	Not Essential	Not Essential	Transcription	Putative AraC-family transcriptional regulator
MAB_0739c	Not Essential	Not Essential	Not Essential	0.909931	0.425663	175.425	Not Essential	MAB_0739c	4.49237	5.38643e-07	1038.5	Not Essential	Not Essential	Unknown function	DUF1416 domain-containing protein
MAB_0740c	Not Essential	Not Essential	Not Essential	-0.276892	0.790819	3114.09	Not Essential	MAB_0740c	1.87483	0.0216526	998.465	Not Essential	Not Essential	Sulfur Metabolism	Sulfurtransferase
MAB_0741c	Not Essential	Not Essential	Not Essential	-0.37298	0.752793	612.545	Not Essential	MAB_0741c	0.300828	0.767198	363.268	Not Essential	Not Essential	Unknown function	DUF4395 domain-containing protein
MAB_0742c	Not Essential	Not Essential	Not Essential	1.37912	0.185463	952.779	Not Essential	MAB_0742c	2.38375	0.00914014	1738.71	Not Essential	Not Essential	Posttranslational modification, protein turnover, chaperones	Probable thioredoxin ThiX
MAB_0743c	Not Essential	Not Essential	Not Essential	-5.01041	8.32201e-07	164.037	Not Essential	MAB_0743c	3.2299	0.000487869	236.073	Not Essential	Not Essential	Unknown function	DUF2993 domain-containing protein
MAB_0744	Not Essential	Not Essential	Not Essential	0.997936	0.268369	1910.24	Not Essential	MAB_0744	1.51459	0.0607821	2308.63	Not Essential	Not Essential	Transcription	Probable transcriptional regulatory protein
MAB_0745	Not Essential	Not Essential	Not Essential	1.3528	0.160418	742.669	Not Essential	MAB_0745	-0.115823	0.905012	660.918	Not Essential	Not Essential	Translation, ribosomal structure and biogenesis	Mycothiol acetyltransferase (MSH acetyltransferase) (EC 2.3.1.189) (Mycothiol synthase)
MAB_0746	Not Essential	Not Essential	Not Essential	2.22719	0.00601961	5419.67	Not Essential	MAB_0746	4.26802	1.00706e-09	7273.53	Not Essential	Not Essential	Inorganic ion transport and metabolism	Phosphate-binding protein PstS
MAB_0747	Not Essential	Not Essential	Not Essential	4.19826	5.99799e-08	11705.9	Not Essential	MAB_0747	5.01913	3.57505e-12	14796.2	Not Essential	Not Essential	Inorganic ion transport and metabolism	Phosphate transport system permease protein
MAB_0748	Not Essential	Not Essential	Not Essential	2.25338	0.00573121	5073.73	Not Essential	MAB_0748	4.16798	1.23894e-08	6337.71	Not Essential	Not Essential	Inorganic ion transport and metabolism	Phosphate transport system permease protein PstA
MAB_0749	Not Essential	Not Essential	Not Essential	1.23107	0.211728	3329.84	Not Essential	MAB_0749	4.54826	5.97365e-08	6818.37	Not Essential	Not Essential	Posttranslational modification, protein turnover, chaperones	Probable phosphate import ABC transporter ATP-binding protein PstB
MAB_0750	Not Essential	Not Essential	Not Essential	4.06261	3.5252e-06	4008.07	Not Essential	MAB_0750	1.20365	0.149144	618.89	Not Essential	Not Essential	Energy production and conversion	Putative oxidoreductase
MAB_0751c	Not Essential	Not Essential	Not Essential	-1.85968	0.0546295	526.619	Not Essential	MAB_0751c	0.909575	0.308269	1394.45	Not Essential	Not Essential	Inorganic ion transport and metabolism	Phosphate-specific transport system accessory protein PhoU
MAB_0752c	Not Essential	Not Essential	Not Essential	0.650083	0.398942	3604.07	Not Essential	MAB_0752c	2.04035	0.00211438	10054.4	Not Essential	Not Essential	Cell wall/membrane/envelope biogenesis	Putative transcriptional regulator
MAB_0753c	Not Essential	Not Essential	Not Essential	2.37881	0.00737185	13991.6	Not Essential	MAB_0753c	2.54098	0.00184782	6525	Not Essential	Not Essential	Translation, ribosomal structure and biogenesis	tRNA-dihydrouridine synthase (EC 1.3.1.-)
MAB_0754c	Not Essential	Not Essential	Not Essential	1.01733	0.279997	680.137	Not Essential	MAB_0754c	-0.386482	0.674473	1166.58	Not Essential	Not Essential	Lipid transport and metabolism	Probable fatty acid desaturase
MAB_0755c	Not Essential	Not Essential	Not Essential	-0.348234	0.762731	396.22	Not Essential	MAB_0755c	-0.18015	0.864092	345.991	Not Essential	Not Essential	Unknown function	Uncharacterized protein
MAB_0756c	Not Essential	Not Essential	Not Essential	-0.191653	0.849056	1085.59	Not Essential	MAB_0756c	2.87029	0.000220023	1510.36	Not Essential	Not Essential	Transcription	HTH tetR-type domain-containing protein
MAB_0757	Not Essential	Not Essential	Not Essential	0.143169	0.878398	4746.61	Not Essential	MAB_0757	0.234382	0.779587	1426.6	Not Essential	Not Essential	Function unknown	ER-bound oxygenase mpaB/mpaB'/Rubber oxygenase catalytic domain-containing protein
MAB_0758	Not Essential	Not Essential	Not Essential	-7.05888	1.76405e-11	6.38068	NA	MAB_0758	0.543675	0.596051	923.68	NA	NA	Unknown function	Integral membrane protein
MAB_0759c	Not Essential	Not Essential	Not Essential	3.37484	1.46766e-05	3515.37	Not Essential	MAB_0759c	1.93335	0.00818416	1785.57	Not Essential	Not Essential	Amino acid transport and metabolism	Putative dehydrogenase (3-hydroxybutyryl-CoA dehydrogenase FadB?)
MAB_0760c	Not Essential	Not Essential	Not Essential	-1.00172	0.242775	1421.53	Not Essential	MAB_0760c	-1.83002	0.0153561	718.908	Not Essential	Not Essential	Unknown function	CAS/CSE protein involved in chromosome segregation
MAB_0761c	Not Essential	Not Essential	Not Essential	-0.234911	0.792868	1863.49	Not Essential	MAB_0761c	3.05288	1.88973e-05	1815.7	Not Essential	Not Essential	Lipid transport and metabolism	Putative 3-hydroxyacyl-CoA dehydrogenase
MAB_0762	Not Essential	Not Essential	Not Essential	-0.708169	0.33753	2107.18	Not Essential	MAB_0762	2.61316	5.52733e-05	2291.31	Not Essential	Not Essential	Transcription	Regulator of polyketide synthase expression
MAB_0763c	Not Essential	Not Essential	Not Essential	2.16714	0.0127351	5343.8	Not Essential	MAB_0763c	-0.72154	0.387097	2776.97	Not Essential	Not Essential	Unknown Function	Probable oxidoreductase
MAB_0764c	Not Essential	Not Essential	Not Essential	0.486112	0.633578	2357.09	Not Essential	MAB_0764c	4.51224	1.62707e-08	6957.37	Not Essential	Not Essential	Unknown function	DUF1772 domain-containing protein
MAB_0765	Not Essential	Not Essential	Not Essential	1.57239	0.154894	826.592	Not Essential	MAB_0765	4.37119	3.25338e-06	1153.42	Not Essential	Not Essential	Unknown function	Hypothetical conserved integral membrane protein
MAB_0766	Not Essential	Not Essential	Not Essential	2.89766	0.000548077	2693.03	Not Essential	MAB_0766	1.71937	0.028858	2151.28	Not Essential	Not Essential	Amino acid transport and metabolism	Hypothetical conserved integral membrane protein
MAB_0767c	Not Essential	Not Essential	Not Essential	0.778855	0.394856	2290.22	Not Essential	MAB_0767c	1.89867	0.0130736	807.996	Not Essential	Not Essential	Transcription	Putative transcriptional regulator, AraC family
MAB_0768	Not Essential	Not Essential	Not Essential	1.60198	0.108609	1813.75	Not Essential	MAB_0768	2.35443	0.00647417	767.313	Not Essential	Not Essential	Coenzyme transport and metabolism	AB hydrolase-1 domain-containing protein
MAB_0769c	Not Essential	Not Essential	Not Essential	2.13802	0.0322203	900.491	Not Essential	MAB_0769c	-0.382523	0.698198	65.811	Not Essential	Not Essential	Transcription	Hypothetical transcriptional regulator
MAB_0770	Not Essential	Not Essential	Not Essential	1.22292	0.244107	1233.72	Not Essential	MAB_0770	1.70888	0.0703222	1339.86	Not Essential	Not Essential	Translation, ribosomal structure and biogenesis	YbaK/aminoacyl-tRNA synthetase-associated domain-containing protein
MAB_0771c	Not Essential	Not Essential	Not Essential	1.52901	0.0127878	7124.56	Not Essential	MAB_0771c	3.92107	3.33645e-12	8059.15	Not Essential	Not Essential	Amino acid transport and metabolism	Hypothetical major facilitator transporter
MAB_0772c	Not Essential	Not Essential	Not Essential	-0.937356	0.412958	68.7116	Not Essential	MAB_0772c	2.34065	0.0144311	607.299	Not Essential	Not Essential	Unknown function	Uncharacterized protein
MAB_0773	Not Essential	Not Essential	Not Essential	2.43783	0.00373293	13648.7	Not Essential	MAB_0773	2.75126	0.000249894	2989.1	Not Essential	Not Essential	Unknown function	Uncharacterized protein
MAB_0774c	Not Essential	Not Essential	Not Essential	-0.502421	0.645278	3324.79	Not Essential	MAB_0774c	3.63182	3.24774e-05	1252.74	Not Essential	Not Essential	Unknown function	Uncharacterized protein
MAB_0775	Not Essential	Not Essential	Not Essential	0.286049	0.720761	3981.46	Not Essential	MAB_0775	1.95316	0.00396244	2105.27	Not Essential	Not Essential	Unknown function	Uncharacterized protein
MAB_0776	Not Essential	Not Essential	Not Essential	0.968887	0.297515	4771.22	Not Essential	MAB_0776	1.50913	0.0585675	3345.66	Not Essential	Not Essential	Unknown function	Uncharacterized protein
MAB_0777	Not Essential	Not Essential	Not Essential	-4.1375	2.09238e-05	242.513	Not Essential	MAB_0777	-4.97539	1.61496e-08	15.3717	Not Essential	Not Essential	Unknown function	Integral membrane protein
MAB_0778	Not Essential	Not Essential	Not Essential	2.21782	0.00918774	3281.75	Not Essential	MAB_0778	1.51498	0.0435472	3349.29	Not Essential	Not Essential	Unknown function	Liporotein LppU
MAB_0779	Not Essential	Not Essential	Not Essential	-2.15651	0.0212507	1088.47	Not Essential	MAB_0779	2.44938	0.00289828	955.288	Not Essential	Not Essential	Unknown function	Uncharacterized protein
MAB_0780	Not Essential	Not Essential	Not Essential	0.440901	0.70825	1049.21	Not Essential	MAB_0780	3.38837	0.000158096	2858.04	Not Essential	Not Essential	Unknown function	Uncharacterized protein
MAB_0781	Not Essential	Not Essential	Not Essential	1.36731	0.0913558	2754.9	Not Essential	MAB_0781	2.71029	0.000132387	1562.27	Not Essential	Not Essential	Unknown function	Integral membrane protein
MAB_0782	Not Essential	Not Essential	Not Essential	2.40338	0.00383088	1855.6	Not Essential	MAB_0782	0.51034	0.525354	1459.71	Not Essential	Not Essential	Unknown function	Bacteriophage protein
MAB_0783c	Not Essential	Not Essential	Not Essential	-6.32645	1.30061e-10	330.414	Smooth Essential in Abscess	MAB_0783c	3.11486	0.000362724	758.096	Not Essential	Smooth Essential in Abscess	Unknown function	Bacteriophage protein
MAB_0785	Not Essential	Not Essential	Not Essential	6.60953	1.59161e-13	10524.3	Not Essential	MAB_0785	4.11877	1.15175e-06	7550.43	Not Essential	Not Essential	Unknown function	Transmembrane protein
MAB_0786	Not Essential	Not Essential	Not Essential	3.07528	0.000702732	2900.62	Not Essential	MAB_0786	2.7	0.00164693	1319.15	Not Essential	Not Essential	Unknown function	Transmembrane protein
MAB_0787	Not Essential	Not Essential	Not Essential	1.72148	0.0939748	300.275	Not Essential	MAB_0787	-3.19614	0.000377228	299.069	Not Essential	Not Essential	Unknown function	Transmembrane protein
MAB_0788	Not Essential	Not Essential	Not Essential	1.2918	0.182188	1756.48	Not Essential	MAB_0788	1.28379	0.139224	706.208	Not Essential	Not Essential	Unknown function	Uncharacterized protein
MAB_0789	Not Essential	Not Essential	Not Essential	2.5506	0.012927	430.247	Not Essential	MAB_0789	1.43131	0.139132	267.804	Not Essential	Not Essential	Unknown function	Transmembrane protein
MAB_0790	Not Essential	Not Essential	Not Essential	2.55554	0.0064759	2746.47	Not Essential	MAB_0790	3.27178	5.96086e-05	4611.36	Not Essential	Not Essential	Unknown function	DUF4178 domain-containing protein
MAB_0791	Not Essential	Not Essential	Not Essential	-0.194142	0.872821	851.401	Not Essential	MAB_0791	-1.22861	0.19335	362.152	Not Essential	Not Essential	Unknown function	Uncharacterized protein
MAB_0792	Not Essential	Not Essential	Not Essential	-0.21163	0.857853	688.215	Not Essential	MAB_0792	3.18772	0.000375282	1300.08	Not Essential	Not Essential	Unknown function	Uncharacterized protein
MAB_0793	Not Essential	Not Essential	Not Essential	-0.701603	0.519859	1205.19	Not Essential	MAB_0793	2.0521	0.0218265	937.904	Not Essential	Not Essential	Unknown function	Bacteriophage protein
MAB_0794	Not Essential	Not Essential	Not Essential	0.751579	0.499041	405.69	Not Essential	MAB_0794	3.44616	0.000167363	725.85	Not Essential	Not Essential	Unknown function	Tripartite tricarboxylate transporter TctB family protein
MAB_0795	Not Essential	Not Essential	Not Essential	3.22351	0.000307071	6280.98	Not Essential	MAB_0795	2.88008	0.000345551	2917.53	Not Essential	Not Essential	Unknown function	Uncharacterized protein
MAB_0796c	Not Essential	Not Essential	Not Essential	1.16463	0.275449	1429.7	Not Essential	MAB_0796c	2.48156	0.00452688	7122.46	Not Essential	Not Essential	Unknown function	Uncharacterized protein
MAB_0797c	Not Essential	Not Essential	Not Essential	0.823967	0.445054	1599.53	Not Essential	MAB_0797c	4.42854	1.71018e-06	1393.99	Not Essential	Not Essential	Unknown function	Uncharacterized protein
MAB_0798c	Not Essential	Not Essential	Not Essential	1.9124	0.0661193	1158.48	Not Essential	MAB_0798c	-0.264676	0.791472	155.299	Not Essential	Not Essential	Unknown function	Transmembrane protein
MAB_0799c	Not Essential	Not Essential	Not Essential	-4.749	3.63564e-06	32.7251	NA	MAB_0799c	3.54489	0.000126262	3.15396	NA	NA	Unknown function	Uncharacterized protein
MAB_0800	Not Essential	Not Essential	Not Essential	-2.11468	0.0443315	105.249	Not Essential	MAB_0800	0.945013	0.324925	276.02	Not Essential	Not Essential	Unknown function	Uncharacterized protein
MAB_0801	Not Essential	Not Essential	Not Essential	-0.762432	0.394383	955.831	Not Essential	MAB_0801	-1.81404	0.0175623	2533.03	Not Essential	Not Essential	Unknown function	Bacteriophage protein
MAB_0802	Not Essential	Not Essential	Not Essential	-0.329034	0.714484	3072.5	Not Essential	MAB_0802	0.933348	0.212847	5137.37	Not Essential	Not Essential	Unknown function	IgGFc-binding protein N-terminal domain-containing protein
MAB_0803	Not Essential	Not Essential	Not Essential	1.53874	0.021389	7414.89	Not Essential	MAB_0803	1.75814	0.00639434	4739.05	Not Essential	Not Essential	Unknown function	Type IV secretory pathway, VirB10 components
MAB_0804	Not Essential	Not Essential	Not Essential	-1.65597	0.0566857	156.299	Not Essential	MAB_0804	1.08615	0.168774	2026.89	Not Essential	Not Essential	Unknown function	Uncharacterized protein
MAB_0805	Not Essential	Not Essential	Not Essential	1.99189	0.0318657	3256.22	Not Essential	MAB_0805	2.13214	0.0107386	1993.31	Not Essential	Not Essential	Unknown function	Lipoprotein LpqN
MAB_0806	Not Essential	Not Essential	Not Essential	-1.45144	0.0847002	894.822	Not Essential	MAB_0806	3.16766	1.85669e-05	1825.84	Not Essential	Not Essential	Unknown function	Hypothetical conserved lipoprotein LppR
MAB_0807	Not Essential	Not Essential	Not Essential	-4.52321	8.85978e-12	195.296	Not Essential	MAB_0807	-5.5248	4.84652e-18	135.862	Rough Essential in Abscess	Rough Essential in Abscess	Unknown function	Integral membrane protein
MAB_0808c	Not Essential	Not Essential	Not Essential	-0.669372	0.504811	92.4226	Not Essential	MAB_0808c	-0.245543	0.790486	641.787	Not Essential	Not Essential	Unknown function	Uncharacterized protein
MAB_0809c	Not Essential	Not Essential	Not Essential	-1.62022	0.0582274	2217.93	Not Essential	MAB_0809c	0.447648	0.600524	1637.98	Not Essential	Not Essential	Function unknown	Conserved hypothetical PPE family protein
MAB_0810c	Not Essential	Not Essential	Not Essential	-0.761722	0.413246	790.967	Not Essential	MAB_0810c	-0.554955	0.499826	457.782	Not Essential	Not Essential	Amino acid transport and metabolism	Putative transcriptional regulator, GntR family
MAB_0811	Not Essential	Not Essential	Not Essential	-3.13248	0.000124088	267.601	Not Essential	MAB_0811	2.91126	0.000142902	2201.19	Not Essential	Not Essential	Amino acid transport and metabolism	Conserved hypothetical membrane protein (Resistance to D-cycloserine?)
MAB_0812	Not Essential	Not Essential	Not Essential	-2.23258	0.0102584	451.615	Not Essential	MAB_0812	-2.62528	0.000738937	94.628	Not Essential	Not Essential	Transcription	Putative transcriptional regulator, IclR
MAB_0813c	Not Essential	Not Essential	Not Essential	-8.57785	2.93989e-20	33.8979	Smooth Essential in Abscess	MAB_0813c	0.320145	0.722705	994.416	Not Essential	Smooth Essential in Abscess	Transcription	Putative transcriptional regulator, IclR
MAB_0815	Not Essential	Not Essential	Not Essential	-0.823544	0.241368	1190.75	Not Essential	MAB_0815	1.10717	0.0959821	2010.21	Not Essential	Not Essential	Amino acid transport and metabolism	Putative amino acid permease
MAB_0816	Not Essential	Not Essential	Not Essential	-4.92406	8.89614e-15	89.8976	Not Essential	MAB_0816	1.75121	0.00485117	1747.78	Not Essential	Not Essential	Energy production and conversion	Probable glucose-methanol-choline oxidoreductase
MAB_0817	Not Essential	Not Essential	Not Essential	0.00532708	0.995121	1646	Not Essential	MAB_0817	0.500204	0.505759	382.302	Not Essential	Not Essential	Energy production and conversion	Putative aldehyde dehydrogenase
MAB_0818	Not Essential	Not Essential	Not Essential	-4.32041	1.27134e-11	125.027	Not Essential	MAB_0818	1.9896	0.00131584	1216.55	Not Essential	Not Essential	Amino acid transport and metabolism	Probable tryptophan 2-monooxygenase
MAB_0819	Not Essential	Not Essential	Not Essential	1.90374	0.0198078	6498.05	Not Essential	MAB_0819	1.53619	0.040449	1935.02	Not Essential	Not Essential	Amino acid transport and metabolism	Hypothetical carbon-nitrogen hydrolase family protein
MAB_0820c	Not Essential	Not Essential	Not Essential	-1.91077	3.36038e-05	6028.24	Not Essential	MAB_0820c	2.09864	1.38701e-06	4531.81	Not Essential	Not Essential	Amino acid transport and metabolism	glutamate dehydrogenase (EC 1.4.1.2)
MAB_0821	Not Essential	Not Essential	Not Essential	0.957431	0.249943	2631.68	Not Essential	MAB_0821	0.98303	0.183607	463.028	Not Essential	Not Essential	Amino acid transport and metabolism	Probable 4-aminobutyrate aminotransferase (GabT)
MAB_0822	Not Essential	Not Essential	Not Essential	-9.46315	5.4811e-30	66.8764	Smooth Essential in Abscess	MAB_0822	-1.74215	0.0118507	335.771	Not Essential	Smooth Essential in Abscess	Lipid transport and metabolism	Probable acyl-CoA dehydrogenase
MAB_0823	Not Essential	Not Essential	Not Essential	1.41709	0.065412	2388.01	Not Essential	MAB_0823	0.778421	0.2845	2733.73	Not Essential	Not Essential	Energy production and conversion	Probable aldehyde dehydrogenase
MAB_0824	Not Essential	Not Essential	Not Essential	-4.29955	2.07943e-09	846.646	Not Essential	MAB_0824	-1.87552	0.00499752	108.175	Not Essential	Not Essential	Lipid transport and metabolism	Putative L-carnitine dehydratase
MAB_0825	Not Essential	Not Essential	Not Essential	-0.856069	0.278945	1368.11	Not Essential	MAB_0825	3.36695	5.38643e-07	1570.53	Not Essential	Not Essential	Transcription	Hypothetical peptidase
MAB_0826c	Not Essential	Not Essential	Not Essential	2.82409	0.000392866	1707.08	Not Essential	MAB_0826c	0.541393	0.490617	1201.11	Not Essential	Not Essential	Lipid transport and metabolism	Possible esterase LipW
MAB_0827	Not Essential	Not Essential	Not Essential	0.128257	0.895168	3424.41	Not Essential	MAB_0827	0.958714	0.210356	1655.08	Not Essential	Not Essential	Unknown Function	Hypothetical short-chain dehydrogenase/reductase
MAB_0828	Not Essential	Not Essential	Not Essential	-3.61358	2.98355e-08	39.0517	Not Essential	MAB_0828	-1.28461	0.03389	136.205	Not Essential	Not Essential	Unknown function	DoxX family protein
MAB_0829	Not Essential	Not Essential	Not Essential	-2.81651	5.81078e-05	60.9862	Not Essential	MAB_0829	-3.37042	3.33459e-07	221.644	Not Essential	Not Essential	Energy production and conversion	Putative oxidoreductase
MAB_0830	Not Essential	Not Essential	Not Essential	1.78498	0.00356247	5500.65	Not Essential	MAB_0830	2.92858	2.7349e-07	14874.4	Not Essential	Not Essential	Energy production and conversion	Probable NADH-dependent flavin oxidoreductase
MAB_0831	Not Essential	Not Essential	Not Essential	-0.00115554	0.999054	916.378	Not Essential	MAB_0831	3.73326	4.77906e-05	429.642	Not Essential	Not Essential	Unknown function	Cyclase
MAB_0832	Not Essential	Not Essential	Not Essential	-3.1019	8.90847e-05	737.68	Not Essential	MAB_0832	2.30807	0.00263356	4204.24	Not Essential	Not Essential	Transcription	Putative transcriptional regulator, TetR family
MAB_0833	Not Essential	Not Essential	Not Essential	-3.46256	6.19093e-05	120.468	Not Essential	MAB_0833	-5.86861	2.77405e-12	80.3819	Rough Essential in Abscess	Rough Essential in Abscess	Unknown Function	Short-chain dehydrogenase/reductase
MAB_0834	Not Essential	Not Essential	Not Essential	-3.45753	6.46877e-05	278.18	Not Essential	MAB_0834	-0.535202	0.540913	65.6498	Not Essential	Not Essential	Coenzyme transport and metabolism	Putative enoyl-CoA hydratase/isomerase
MAB_0835c	Not Essential	Not Essential	Not Essential	-1.71234	0.0812599	108.414	Not Essential	MAB_0835c	-2.94797	0.000579645	47.6949	Not Essential	Not Essential	Transcription	Putative transcriptional regulator, TetR family
MAB_0836c	Not Essential	Not Essential	Not Essential	0.693451	0.490927	1283.09	Not Essential	MAB_0836c	1.82904	0.0277975	167.407	Not Essential	Not Essential	Coenzyme transport and metabolism	Putative enoyl-CoA hydratase/isomerase
MAB_0837c	Not Essential	Not Essential	Not Essential	-1.47729	0.0803116	1755.29	Not Essential	MAB_0837c	0.721375	0.34617	1710.48	Not Essential	Not Essential	Lipid transport and metabolism	Possible lipid carrier protein or keto acyl-CoA thiolase
MAB_0838c	Not Essential	Not Essential	Not Essential	0.0871914	0.925426	2166.46	Not Essential	MAB_0838c	2.45218	0.000773033	1603.86	Not Essential	Not Essential	Lipid transport and metabolism	Lipid-transfer protein
MAB_0839c	Not Essential	Not Essential	Not Essential	3.52648	0.000239703	1196.38	Not Essential	MAB_0839c	3.73749	1.75096e-05	1782.62	Not Essential	Not Essential	Unknown Function	DUF35 domain-containing protein
MAB_0840c	Not Essential	Not Essential	Not Essential	-5.90505	4.41108e-08	1	NA	MAB_0840c	4.73825	4.47531e-08	440.359	NA	NA	Unknown Function	DNA-binding protein
MAB_0841	Not Essential	Not Essential	Not Essential	-3.29379	1.99738e-05	287.153	Not Essential	MAB_0841	-1.06317	0.153887	1633.07	Not Essential	Not Essential	Unknown function	Secreted protein
MAB_0842	Not Essential	Not Essential	Not Essential	-6.54179	1.77337e-15	140.427	Smooth Essential in Abscess	MAB_0842	-2.22211	0.00372931	252.739	Not Essential	Smooth Essential in Abscess	Unknown function	Transmembrane protein
MAB_0843	Not Essential	Not Essential	Not Essential	-6.74339	7.7618e-11	162.827	Smooth Essential in Abscess	MAB_0843	2.2632	0.0148577	124.571	Not Essential	Smooth Essential in Abscess	Unknown function	Lipoprotein
MAB_0844	Not Essential	Not Essential	Not Essential	2.87606	0.00104872	4707.19	Not Essential	MAB_0844	3.60875	1.84162e-06	848.483	Not Essential	Not Essential	Unknown function	Uncharacterized protein
MAB_0845	Not Essential	Not Essential	Not Essential	-0.29547	0.758964	1800.6	Not Essential	MAB_0845	3.38605	3.7272e-05	3270.09	Not Essential	Not Essential	Lipid transport and metabolism	Probable fatty-acid-CoA racemase Far
MAB_0846	Not Essential	Not Essential	Not Essential	0.278348	0.78423	652.259	Not Essential	MAB_0846	2.15438	0.0109107	4630.77	Not Essential	Not Essential	Lipid transport and metabolism	Putative lipase/esterase
MAB_0847c	Not Essential	Not Essential	Not Essential	0.974661	0.203638	4479.94	Not Essential	MAB_0847c	-1.66088	0.0123092	707.791	Not Essential	Not Essential	Amino acid transport and metabolism	Probable aminotransferase
MAB_0848c	Not Essential	Not Essential	Not Essential	0.828662	0.43416	2266.61	Not Essential	MAB_0848c	2.12647	0.0226019	1337.74	Not Essential	Not Essential	Unknown function	Secreted protein
MAB_0849c	Not Essential	Not Essential	Not Essential	2.56369	0.00761181	3073.12	Not Essential	MAB_0849c	-1.44645	0.106983	336.408	Not Essential	Not Essential	Unknown function	Uncharacterized protein
MAB_0850	Not Essential	Not Essential	Not Essential	2.01874	0.0294266	3605.59	Not Essential	MAB_0850	1.57124	0.0649059	3620.43	Not Essential	Not Essential	Lipid transport and metabolism	Probable acyl-coa thiolase FadA
MAB_0851	Not Essential	Not Essential	Not Essential	1.21585	0.143859	3558.81	Not Essential	MAB_0851	-2.41164	0.000995913	473.103	Not Essential	Not Essential	Lipid transport and metabolism	3-hydroxyacyl-CoA dehydrogenase (EC 1.1.1.35)
MAB_0852	Not Essential	Not Essential	Not Essential	0.16801	0.851648	2106.7	Not Essential	MAB_0852	2.74479	0.000121314	3634.88	Not Essential	Not Essential	Unknown Function	Possible conserved polyketide synthase associated protein PapA2
MAB_0853	Not Essential	Not Essential	Not Essential	2.47483	0.00256101	3458.83	Not Essential	MAB_0853	-2.39157	0.00131733	110.469	Not Essential	Not Essential	Defense mechanisms	Probable esterase/lipase LipP
MAB_0854	Not Essential	Not Essential	Not Essential	-1.63427	0.0415662	636.435	Not Essential	MAB_0854	2.06142	0.0041418	4581.76	Not Essential	Not Essential	Unknown function	Fatty acyl-AMP ligase FadD28 and polyketide synthase
MAB_0855	Not Essential	Not Essential	Not Essential	-1.7959	0.00123709	1605.19	Not Essential	MAB_0855	1.35363	0.0117661	2966.5	Not Essential	Not Essential	Unknown Function	Putative membrane protein, MmpL family
MAB_0856c	Not Essential	Not Essential	Not Essential	-0.739083	0.449553	215.578	Not Essential	MAB_0856c	1.41187	0.0895794	269.898	Not Essential	Not Essential	Transcription	Putative transcriptional regulator, TetR family (Tetracyclin resistance)
MAB_0857	Not Essential	Not Essential	Not Essential	2.01472	0.00849459	2494.47	Not Essential	MAB_0857	1.56199	0.023496	2456.85	Not Essential	Not Essential	Energy production and conversion	Putative monooxygenase
MAB_0858	Not Essential	Not Essential	Not Essential	-5.03544	5.05562e-11	285.483	Smooth Essential in Abscess	MAB_0858	-3.05079	1.33905e-05	413.949	Not Essential	Smooth Essential in Abscess	Coenzyme transport and metabolism	Hypothetical luciferase-like monooxygenase
MAB_0859	Not Essential	Not Essential	Not Essential	0.413799	0.720761	1265.12	Not Essential	MAB_0859	-0.129626	0.901852	365.459	Not Essential	Not Essential	Unknown function	Polyketide cyclase/dehydrase and lipid transport
MAB_0860c	Not Essential	Not Essential	Not Essential	4.23534	2.00693e-08	7313.19	Not Essential	MAB_0860c	1.04064	0.151351	1010.48	Not Essential	Not Essential	Replication, recombination and repair	DNA helicase (EC 3.6.4.12)
MAB_0861	Not Essential	Not Essential	Not Essential	-2.38528	0.00714847	1050.84	Not Essential	MAB_0861	-0.656702	0.441472	466.88	Not Essential	Not Essential	Unknown function	DUF2628 domain-containing protein
MAB_0862c	Not Essential	Not Essential	Not Essential	1.36033	0.113548	2341.13	Not Essential	MAB_0862c	0.880922	0.25622	1070.06	Not Essential	Not Essential	Unknown function	Helicase XPB/Ssl2 N-terminal domain-containing protein
MAB_0863	Not Essential	Not Essential	Not Essential	1.04013	0.328495	1083.7	Not Essential	MAB_0863	5.53754	1.26539e-09	1922.02	Not Essential	Not Essential	Unknown function	Uncharacterized protein
MAB_0864	Not Essential	Not Essential	Not Essential	-7.1141	1.50143e-11	78.834	Smooth Essential in Abscess	MAB_0864	4.53641	3.34432e-07	700.761	Not Essential	Smooth Essential in Abscess	Coenzyme transport and metabolism	Cyclic pyranopterin monophosphate synthase (EC 4.6.1.17) (Molybdenum cofactor biosynthesis protein C)
MAB_0865	Not Essential	Not Essential	Not Essential	-6.99877	1.88285e-11	4.67642	NA	MAB_0865	2.21727	0.0166184	76.1283	NA	NA	Coenzyme transport and metabolism	Probable molybdopterin biosynthesis protein Mog
MAB_0866	Not Essential	Not Essential	Not Essential	-5.89051	5.77459e-08	59.6452	NA	MAB_0866	-4.54643	4.91069e-06	8.04911	NA	NA	Coenzyme transport and metabolism	Probable molybdopterin-converting factor subunit 2 (MoaE)
MAB_0867c	Not Essential	Not Essential	Not Essential	-2.03572	0.0194338	747.163	Not Essential	MAB_0867c	3.08326	4.28139e-05	2192.76	Not Essential	Not Essential	Secondary metabolites biosynthesis, transport and catabolism	Putative transferase
MAB_0868c	Not Essential	Not Essential	Not Essential	-1.05909	0.215497	1091.75	Not Essential	MAB_0868c	-0.256989	0.76048	1361.62	Not Essential	Not Essential	Secondary metabolites biosynthesis, transport and catabolism	Methyltransferase domain-containing protein
MAB_0869c	Not Essential	Not Essential	Not Essential	-5.58395	6.69155e-09	300.743	Smooth Essential in Abscess	MAB_0869c	2.2342	0.00965211	1358.45	Not Essential	Smooth Essential in Abscess	Unknown function	Probable resuscitation-promoting factor RpfA
MAB_0870c	Not Essential	Not Essential	Not Essential	0.429279	0.712514	284.773	Not Essential	MAB_0870c	1.43601	0.134118	390.92	Not Essential	Not Essential	Coenzyme transport and metabolism	Molybdopterin synthase sulfur carrier subunit
MAB_0871c	Not Essential	Not Essential	Not Essential	1.862	0.0434692	5675.03	Not Essential	MAB_0871c	3.12106	0.000119716	4015.87	Not Essential	Not Essential	Coenzyme transport and metabolism	GTP 3',8-cyclase (EC 4.1.99.22) (Molybdenum cofactor biosynthesis protein A)
MAB_0872	Not Essential	Not Essential	Not Essential	-3.35146	0.00123836	72.3515	Not Essential	MAB_0872	-4.09712	1.58831e-05	90.9407	Not Essential	Not Essential	Transcription	Probable cold shock-like protein B CspB
MAB_0873	Not Essential	Not Essential	Not Essential	2.39287	0.00898555	4244.17	Not Essential	MAB_0873	1.52206	0.0804358	1442.69	Not Essential	Not Essential	Replication, recombination and repair	DNA alkylation repair protein
MAB_0874c	Not Essential	Not Essential	Not Essential	-2.12393	0.0255228	222.621	Not Essential	MAB_0874c	3.91235	5.86978e-06	1084.81	Not Essential	Not Essential	Unknown function	DUF2771 domain-containing protein
MAB_0875c	Not Essential	Not Essential	Not Essential	1.36337	0.0703723	3322	Not Essential	MAB_0875c	1.03377	0.152486	3123.9	Not Essential	Not Essential	Unknown function	MFS transporter
MAB_0876	Not Essential	Not Essential	Not Essential	4.9206	2.85283e-10	11602	Not Essential	MAB_0876	3.86553	3.90435e-07	5027.67	Not Essential	Not Essential	Unknown function	DUF3027 domain-containing protein
MAB_0877c	Not Essential	Not Essential	Not Essential	0.640681	0.563449	1039.32	Not Essential	MAB_0877c	3.59064	6.12488e-05	988.617	Not Essential	Not Essential	Function unknown	SRPBCC family protein
MAB_0878c	Essential in Both Libraries	NA	NA	-6.99281	9.08277e-11	1	NA	MAB_0878c	-5.94068	4.66689e-09	1	NA	NA	Unknown function	DUF2530 domain-containing protein
MAB_0879	Not Essential	Not Essential	Not Essential	-0.780442	0.488877	74.0285	Not Essential	MAB_0879	-3.95281	3.22897e-05	108.768	Not Essential	Not Essential	Transcription	Putative HTH-type transcriptional regulator MarR
MAB_0880	Not Essential	Not Essential	Not Essential	0.570172	0.49512	4343.58	Not Essential	MAB_0880	2.06325	0.00289099	5337.2	Not Essential	Not Essential	Amino acid transport and metabolism	Major facilitator superfamily (MFS) profile domain-containing protein
MAB_0881	Not Essential	Not Essential	Not Essential	-1.24716	0.166261	1248.58	Not Essential	MAB_0881	0.404169	0.628075	1491.63	Not Essential	Not Essential	Translation, ribosomal structure and biogenesis	Hypothetical tRNA/rRNA methyltransferase
MAB_0882	Ambigious Essentiality	NA	NA	-6.51733	1.90234e-09	1	NA	MAB_0882	-5.00552	5.0328e-07	1	NA	NA	Unknown function	Transmembrane protein
MAB_0883c	Ambigious Essentiality	NA	NA	-7.45397	4.25691e-12	1	NA	MAB_0883c	-5.54495	6.84437e-09	1	NA	NA	Unknown function	DNA-binding protein
MAB_0884c	Not Essential	Not Essential	Not Essential	1.12405	0.262268	1557.37	Not Essential	MAB_0884c	1.85233	0.0334968	1202.46	Not Essential	Not Essential	Unknown function	Mycobacterium 19 kDa lipoprotein antigen
MAB_0885c	Not Essential	Not Essential	Not Essential	-6.79323	1.93856e-10	4.64875	NA	MAB_0885c	-3.10215	0.000837557	171.184	NA	NA	Unknown function	Hypothetical lipoprotein lpqH
MAB_0886c	Not Essential	Not Essential	Not Essential	-0.557576	0.615997	3.0793	NA	MAB_0886c	-3.2552	0.000671561	70.6821	NA	NA	Unknown function	DUF202 domain-containing protein
MAB_0887c	Not Essential	Not Essential	Not Essential	3.45185	8.94814e-05	2663.05	Not Essential	MAB_0887c	1.67545	0.0415214	519.119	Not Essential	Not Essential	Function unknown	DUF202 domain-containing protein
MAB_0888c	Not Essential	Not Essential	Not Essential	-4.41018	2.09116e-09	263.278	Not Essential	MAB_0888c	2.86926	3.73024e-05	1948.86	Not Essential	Not Essential	Amino acid transport and metabolism	fumarylacetoacetase (EC 3.7.1.2)
MAB_0889c	Not Essential	Not Essential	Not Essential	2.50975	0.00474974	2027.91	Not Essential	MAB_0889c	-1.88879	0.0202204	126.754	Not Essential	Not Essential	Unknown function	Uncharacterized protein
MAB_0890c	Not Essential	Not Essential	Not Essential	2.48871	4.15334e-05	6529.95	Not Essential	MAB_0890c	1.84839	0.00133319	7524.17	Not Essential	Not Essential	Amino acid transport and metabolism	Putative homogentisate 1,2-dioxygenase
MAB_0891c	Not Essential	Not Essential	Not Essential	-3.37697	0.00082196	167.542	Not Essential	MAB_0891c	-1.9373	0.039234	148.189	Not Essential	Not Essential	Transcription	Putative HTH-type transcriptional regulator MarR
MAB_0892c	Not Essential	Not Essential	Not Essential	-1.34782	0.199984	405.789	Not Essential	MAB_0892c	-2.2513	0.0140293	40.4942	Not Essential	Not Essential	Transcription	Putative transcriptional regulator, AsnC family
MAB_0893	Not Essential	Not Essential	Not Essential	0.397211	0.634749	339.892	Not Essential	MAB_0893	2.32224	0.000716896	437.835	Not Essential	Not Essential	Coenzyme transport and metabolism	Putative 4-hydroxyphenylpyruvate dioxygenase
MAB_0894c	Not Essential	Not Essential	Not Essential	-2.77801	4.00056e-05	412.903	Not Essential	MAB_0894c	-2.47397	9.77627e-05	34.1131	Not Essential	Not Essential	Carbohydrate transport and metabolism	Dihydrolipoyl dehydrogenase (EC 1.8.1.4)
MAB_0895c	Not Essential	Not Essential	Not Essential	-2.62221	0.00104249	955.45	Not Essential	MAB_0895c	1.07356	0.161244	908.73	Not Essential	Not Essential	Energy production and conversion	Dihydrolipoamide acetyltransferase component of pyruvate dehydrogenase complex (EC 2.3.1.-)
MAB_0896c	Not Essential	Not Essential	Not Essential	-6.09154	2.89464e-15	189.069	Smooth Essential in Abscess	MAB_0896c	1.71701	0.0182208	528.824	Not Essential	Smooth Essential in Abscess	Energy production and conversion	Putative pyruvate dehydrogenase E1 component,beta subunit
MAB_0897c	Not Essential	Not Essential	Not Essential	-3.61251	1.78654e-06	585.233	Not Essential	MAB_0897c	-2.64804	0.000163108	65.294	Not Essential	Not Essential	Energy production and conversion	2-oxoisovalerate dehydrogenase subunit alpha (EC 1.2.4.4) (Branched-chain alpha-keto acid dehydrogenase E1 component alpha chain)
MAB_0898	Not Essential	Not Essential	Smooth Essential @ log	-7.58636	3.53793e-13	1	NA	MAB_0898	0.645206	0.494128	12.2818	NA	NA	Transcription	Probable transcriptional regulator, AsnC family
MAB_0899c	Not Essential	Not Essential	Not Essential	-3.12919	0.00149141	205.416	Not Essential	MAB_0899c	-6.01026	1.11451e-10	174.244	Rough Essential in Abscess	Rough Essential in Abscess	Unknown function	Possible ethyl tert-butyl ether degradation protein EthD
MAB_0900c	Not Essential	Not Essential	Not Essential	-0.583824	0.447636	1054.78	Not Essential	MAB_0900c	-0.736502	0.283763	435.36	Not Essential	Not Essential	Amino acid transport and metabolism	Putative phenylacetic acid degradation protein PaaN
MAB_0901c	Not Essential	Not Essential	Not Essential	-8.04166	2.92182e-16	120.839	Smooth Essential in Abscess	MAB_0901c	1.80282	0.037552	1914.68	Not Essential	Smooth Essential in Abscess	Transcription	Putative transcriptional regulator, TetR family
MAB_0902	Not Essential	Not Essential	Not Essential	-5.67355	1.23268e-10	114.273	Smooth Essential in Abscess	MAB_0902	-6.66817	1.40122e-14	30.3494	Rough Essential in Abscess	Both Essential in Abscess	Lipid transport and metabolism	Probable beta-ketoadipyl-CoA thiolase
MAB_0903	Not Essential	Not Essential	Not Essential	-7.45843	3.14995e-13	12.3761	Smooth Essential in Abscess	MAB_0903	-4.83804	1.61496e-07	160.634	Not Essential	Smooth Essential in Abscess	Coenzyme transport and metabolism	Putative enoyl-CoA hydratase/isomerase
MAB_0904	Not Essential	Not Essential	Not Essential	-5.62678	4.06645e-09	69.2115	Smooth Essential in Abscess	MAB_0904	-0.750487	0.414698	10.8172	Not Essential	Smooth Essential in Abscess	Amino acid transport and metabolism	Putative 3-hydroxyacyl-CoA dehydrogenase
MAB_0905	Not Essential	Not Essential	Not Essential	-8.32761	2.53909e-18	17.6672	Smooth Essential in Abscess	MAB_0905	-2.99839	0.000313568	280.13	Not Essential	Smooth Essential in Abscess	Amino acid transport and metabolism	Putative enoyl-CoA hydratase/isomerase
MAB_0906	Not Essential	Not Essential	Not Essential	-8.23073	1.10264e-20	185.234	Smooth Essential in Abscess	MAB_0906	-7.00803	1.98738e-17	79.2348	Rough Essential in Abscess	Both Essential in Abscess	Amino acid transport and metabolism	Putative phenylacetic acid degradation protein PaaA/phenylacetate-CoA oxygenase, PaaG subunit
MAB_0907	Not Essential	Not Essential	Not Essential	-4.26232	1.8522e-05	110.408	NA	MAB_0907	-5.49919	4.80574e-09	7.98652	NA	NA	Amino acid transport and metabolism	Putative phenylacetic acid degradation protein PaaB/phenylacetate-CoA oxygenase, PaaH subunit
MAB_0908	Not Essential	Not Essential	Not Essential	-2.07622	0.0206231	1181.62	Not Essential	MAB_0908	-2.88798	0.00074374	105.17	Not Essential	Not Essential	Amino acid transport and metabolism	Putative phenylacetic acid degradation protein PaaC/phenylacetate-CoA oxygenase, PaaI subunit
MAB_0909	Not Essential	Not Essential	Not Essential	-6.89936	8.73821e-11	80.4722	Smooth Essential in Abscess	MAB_0909	-4.62211	1.57231e-06	53.7946	Not Essential	Smooth Essential in Abscess	Amino acid transport and metabolism	Putative phenylacetic acid degradation protein PaaD/phenylacetate-CoA oxygenase, PaaJ subunit
MAB_0910	Not Essential	Not Essential	Not Essential	-0.383366	0.712514	910.365	Not Essential	MAB_0910	0.864817	0.313871	100.739	Not Essential	Not Essential	Amino acid transport and metabolism	Putative phenylacetic acid degradation protein PaaE/phenylacetate-CoA oxygenase/reductase, PaaK subunit
MAB_0911	Not Essential	Not Essential	Not Essential	-2.77888	8.13186e-05	497.372	Not Essential	MAB_0911	-1.92193	0.00602179	171.067	Not Essential	Not Essential	Amino acid transport and metabolism	Phenylacetate-coenzyme A ligase (EC 6.2.1.30) (Phenylacetyl-CoA ligase)
MAB_0912	Not Essential	Not Essential	Not Essential	-0.0120536	0.991577	1192.44	Not Essential	MAB_0912	-3.76636	4.00074e-07	211.597	Not Essential	Not Essential	Transcription	PucR family transcriptional regulator
MAB_0913c	Not Essential	Not Essential	Not Essential	-3.78925	2.96414e-08	217.784	Not Essential	MAB_0913c	-7.27667	1.75919e-25	41.9129	Rough Essential in Abscess	Rough Essential in Abscess	Lipid transport and metabolism	Pyridine nucleotide-disulphide oxidoreductase family
MAB_0914c	Not Essential	Not Essential	Not Essential	-3.54394	0.00011383	861.585	Not Essential	MAB_0914c	-5.05544	4.82402e-09	100.189	Rough Essential in Abscess	Rough Essential in Abscess	Energy production and conversion	Probable ferredoxin
MAB_0915c	Not Essential	Not Essential	Not Essential	-1.70615	0.0445876	615.299	Not Essential	MAB_0915c	-0.0240762	0.979806	713.002	Not Essential	Not Essential	Secondary metabolites biosynthesis, transport and catabolism	Probable 2-hydroxyhepta-2,4-diene-1,7-dioateisomerase
MAB_0916c	Not Essential	Not Essential	Smooth Essential @ log	-8.67846	1.1055e-20	1	NA	MAB_0916c	-3.04228	8.98957e-05	51.3797	NA	NA	Carbohydrate transport and metabolism	Putative polysaccharide deacetylase
MAB_0917c	Not Essential	Not Essential	Not Essential	0.491538	0.556321	3000.3	Not Essential	MAB_0917c	1.58018	0.0237184	2527.23	Not Essential	Not Essential	Secondary metabolites biosynthesis, transport and catabolism	Probable cytochrome P450
MAB_0918c	Not Essential	Not Essential	Not Essential	1.87948	0.00351025	3608.72	Not Essential	MAB_0918c	1.55742	0.00857405	4245.01	Not Essential	Not Essential	Unknown Function	Possible triacylglycerol lipase
MAB_0919	Not Essential	Not Essential	Not Essential	-4.39067	1.12358e-09	313.543	Not Essential	MAB_0919	2.72764	3.57937e-05	713.869	Not Essential	Not Essential	Amino acid transport and metabolism	Saccharopine dehydrogenase NADP binding domain-containing protein
MAB_0920	Not Essential	Not Essential	Not Essential	-0.195147	0.844515	1096.46	Not Essential	MAB_0920	0.933935	0.242957	770.868	Not Essential	Not Essential	Transcription	Putative repressor in the phenylacetic acid catabolism
MAB_0923c	Not Essential	Not Essential	Not Essential	0.287444	0.724867	1610.52	Not Essential	MAB_0923c	1.91773	0.00277258	1448.71	Not Essential	Not Essential	Secondary metabolites biosynthesis, transport and catabolism	Xaa-Pro dipeptidyl-peptidase-like domain-containing protein
MAB_0924c	Not Essential	Not Essential	Not Essential	1.02717	0.339706	640.36	Not Essential	MAB_0924c	-3.14476	0.000938644	129.149	Not Essential	Not Essential	Defense mechanisms	Putative organic hydroperoxide resistance protein/OsmC-like protein
MAB_0925c	Not Essential	Not Essential	Not Essential	2.90974	0.00366259	6194.62	Not Essential	MAB_0925c	0.214087	0.835482	419.682	Not Essential	Not Essential	Transcription	Putative transcriptional regulator, MarR family
MAB_0926	Not Essential	Not Essential	Not Essential	-0.490847	0.618772	1365.19	Not Essential	MAB_0926	1.68262	0.036432	1244.62	Not Essential	Not Essential	Cell wall/membrane/envelope biogenesis	Probable glycosyltransferase
MAB_0927	Not Essential	Not Essential	Not Essential	-3.28406	5.37988e-07	929.781	Not Essential	MAB_0927	-3.9531	2.36185e-10	800.654	Not Essential	Not Essential	Posttranslational modification, protein turnover, chaperones	Probable glycosyltransferase
MAB_0928c	Essential in Both Libraries	NA	NA	-8.4149	2.61866e-18	1	NA	MAB_0928c	-7.06577	1.54201e-15	1	NA	NA	Amino acid transport and metabolism	Phosphoserine aminotransferase (EC 2.6.1.52) (Phosphohydroxythreonine aminotransferase) (PSAT)
MAB_0929	Not Essential	Not Essential	Not Essential	-0.685084	0.516493	3217.28	Not Essential	MAB_0929	2.47246	0.00481492	2850.69	Not Essential	Not Essential	Unknown function	p-aminobenzoate N-oxygenase AurF
MAB_0930	Not Essential	Not Essential	Not Essential	-0.583296	0.519691	1351.7	Not Essential	MAB_0930	-0.139242	0.872361	1524.3	Not Essential	Not Essential	Amino acid transport and metabolism	Putative ferredoxin/ferredoxin--NADP reductase
MAB_0931c	Not Essential	Not Essential	Not Essential	-0.474018	0.672543	841.485	Not Essential	MAB_0931c	-0.88627	0.355455	875.824	Not Essential	Not Essential	Unknown Function	Putative glyoxalase/bleomycin resistance protein
MAB_0932c	Not Essential	Not Essential	Not Essential	3.01569	0.000918591	2873.73	Not Essential	MAB_0932c	4.61248	3.68412e-09	5018.86	Not Essential	Not Essential	Energy production and conversion	Putative citrate synthase CitA
MAB_0933	Not Essential	Not Essential	Not Essential	-0.311273	0.785963	780.622	Not Essential	MAB_0933	3.1447	0.000321102	617.93	Not Essential	Not Essential	Coenzyme transport and metabolism	Pyridoxine/pyridoxamine 5'-phosphate oxidase (EC 1.4.3.5) (PNP/PMP oxidase) (PNPOx) (Pyridoxal 5'-phosphate synthase)
MAB_0934	Not Essential	Not Essential	Not Essential	-1.20515	0.27025	841.816	Not Essential	MAB_0934	4.59631	1.91417e-07	2701.44	Not Essential	Not Essential	Unknown function	Conserved hypothetical integral membrane protein
MAB_0935c	Not Essential	Not Essential	Not Essential	2.90308	0.000154069	7751.1	Not Essential	MAB_0935c	6.29612	1.67048e-18	16726.6	Not Essential	Not Essential	Lipid transport and metabolism	Putative fatty-acid--CoA ligase FadD
MAB_0936c	Not Essential	Not Essential	Not Essential	1.82269	0.026576	3634.63	Not Essential	MAB_0936c	4.67272	3.43604e-10	4153.04	Not Essential	Not Essential	Unknown function	PE-PPE domain-containing protein
MAB_0937c	Not Essential	Not Essential	Not Essential	0.846337	0.172817	7453.68	Not Essential	MAB_0937c	4.55663	1.13369e-17	11059.2	Not Essential	Not Essential	Unknown Function	Putative membrane protein, MmpL family
MAB_0938c	Not Essential	Not Essential	Not Essential	0.0882267	0.907715	4841.61	Not Essential	MAB_0938c	4.80686	5.78884e-16	10419.5	Not Essential	Not Essential	Unknown Function	Probable conserved polyketide synthase associated protein PapA3
MAB_0939	Not Essential	Not Essential	Not Essential	-0.823819	0.0182873	9564.48	Not Essential	MAB_0939	3.22551	1.07731e-23	22567.7	Not Essential	Not Essential	Lipid transport and metabolism	Probable polyketide synthase
MAB_0940	Not Essential	Not Essential	Not Essential	0.390189	0.706311	2090.42	Not Essential	MAB_0940	3.34943	2.96326e-05	3030.36	Not Essential	Not Essential	Unknown function	Conserved hypothetical membrane protein
MAB_0941	Not Essential	Not Essential	Not Essential	1.57378	0.075732	1264.2	Not Essential	MAB_0941	3.36176	1.46951e-05	2872.45	Not Essential	Not Essential	Function unknown	DUF2252 domain-containing protein
MAB_0942	Not Essential	Not Essential	Not Essential	-1.17748	0.250971	291.263	Not Essential	MAB_0942	3.61182	5.00628e-05	1065.32	Not Essential	Not Essential	Transcription	Putative transcriptional regulator, AraC family
MAB_0943	Not Essential	Not Essential	Not Essential	-1.87842	0.0440681	443.945	Not Essential	MAB_0943	3.45295	3.23893e-05	1715.38	Not Essential	Not Essential	Unknown Function	DJ-1/PfpI domain-containing protein
MAB_0944	Not Essential	Not Essential	Not Essential	-5.49443	1.02219e-15	161.978	Smooth Essential in Abscess	MAB_0944	-0.891839	0.184261	737.2	Not Essential	Smooth Essential in Abscess	Energy production and conversion	Citrate synthase
MAB_0945	Not Essential	Not Essential	Not Essential	-0.75738	0.353831	2185.24	Not Essential	MAB_0945	1.28425	0.0773562	805.575	Not Essential	Not Essential	Amino acid transport and metabolism	Putative drug resistance transporter, EmrB/QacA family
MAB_0946	Not Essential	Not Essential	Not Essential	-0.897421	0.403285	108.963	Not Essential	MAB_0946	-0.836311	0.378285	192.295	Not Essential	Not Essential	Transcription	Putative transcription regulator protein, MarR
MAB_0947c	Not Essential	Not Essential	Not Essential	1.06142	0.244424	2893.52	Not Essential	MAB_0947c	4.72274	2.69798e-09	4887.41	Not Essential	Not Essential	Unknown function	Putative luciferase
MAB_0948c	Not Essential	Not Essential	Not Essential	-3.17008	8.38464e-06	784.829	Not Essential	MAB_0948c	-2.18106	0.0015855	750.333	Not Essential	Not Essential	Posttranslational modification, protein turnover, chaperones	Protoporphyrinogen oxidase
MAB_0949c	Not Essential	Not Essential	Not Essential	-3.2597	6.10659e-07	349.585	Not Essential	MAB_0949c	-0.197109	0.788683	402.375	Not Essential	Not Essential	Coenzyme transport and metabolism	Hypothetical aminotransferase
MAB_0950c	Not Essential	Not Essential	Not Essential	-0.124642	0.878401	2349.16	Not Essential	MAB_0950c	0.64045	0.343436	1191.72	Not Essential	Not Essential	Amino acid transport and metabolism	Putative amino acid permease family protein
MAB_0951	Not Essential	Not Essential	Not Essential	-0.238793	0.819416	825.352	Not Essential	MAB_0951	-4.15003	7.49704e-07	73.2761	Not Essential	Not Essential	Signal transduction mechanisms	Putative aminoglycoside phosphotransferase
MAB_0952	Not Essential	Not Essential	Not Essential	-0.760807	0.471524	136.031	Not Essential	MAB_0952	2.84768	0.0013811	544.817	Not Essential	Not Essential	Lipid transport and metabolism	3-oxoacyl-[acyl-carrier-protein] reductase
MAB_0953	Not Essential	Not Essential	Not Essential	0.437644	0.661541	2576.77	Not Essential	MAB_0953	-5.01875	9.93608e-10	235.68	Rough Essential in Abscess	Rough Essential in Abscess	Amino acid transport and metabolism	Putative transcriptional regulator, GntR family
MAB_0954	Not Essential	Not Essential	Not Essential	2.18686	0.0380281	390.958	Not Essential	MAB_0954	3.55745	0.000101001	521.039	Not Essential	Not Essential	Posttranslational modification, protein turnover, chaperones	Peptidyl-prolyl cis-trans isomerase (EC 5.2.1.8)
MAB_0955c	Essential in Rough Library	NA	Not Essential	-4.28872	8.51608e-08	157.818	Not Essential	MAB_0955c	-3.54627	3.47883e-06	67.6874	NA	REMAINES MABR UNIQUE	Signal transduction mechanisms	histidine kinase (EC 2.7.13.3)
MAB_0956c	Essential in Rough Library	NA	Smooth Essential @ log	-8.27311	1.25724e-17	1	NA	MAB_0956c	-6.87659	7.36824e-14	1	NA	NA	Transcription	Probable transcriptional regulatory protein PrrA
MAB_0957	Not Essential	Not Essential	Not Essential	-2.31892	0.0282861	349.615	Not Essential	MAB_0957	1.20334	0.205047	245.265	Not Essential	Not Essential	Unknown function	Secreted protein
MAB_0958c	Not Essential	Not Essential	Not Essential	2.68469	0.00383799	5853.2	Not Essential	MAB_0958c	1.61397	0.0504738	3488.26	Not Essential	Not Essential	Lipid transport and metabolism	Putative oxidoreductase
MAB_0959	Not Essential	Not Essential	Not Essential	0.334726	0.762885	1321.07	Not Essential	MAB_0959	0.405847	0.669146	522.922	Not Essential	Not Essential	Lipid transport and metabolism	Probable enoyl-CoA hydratase/isomerase
MAB_0960	Not Essential	Not Essential	Not Essential	2.08067	0.016974	2593.96	Not Essential	MAB_0960	1.79776	0.0278135	952.64	Not Essential	Not Essential	Unknown Function	Metallo-beta-lactamase domain-containing protein
MAB_0961c	Not Essential	Not Essential	Not Essential	-2.23785	0.00979791	830.22	Not Essential	MAB_0961c	2.95933	8.15442e-05	979.131	Not Essential	Not Essential	Secondary metabolites biosynthesis, transport and catabolism	Methyltransferase domain-containing protein
MAB_0962	Not Essential	Not Essential	Not Essential	0.0196003	0.9826	1475.93	Not Essential	MAB_0962	-0.628184	0.366546	1340.56	Not Essential	Not Essential	Inorganic ion transport and metabolism	Probable cation-transporting ATPase E
MAB_0963c	Not Essential	Not Essential	Not Essential	3.33887	0.000152352	2447.46	Not Essential	MAB_0963c	2.73705	0.000524422	1071.81	Not Essential	Not Essential	Secondary metabolites biosynthesis, transport and catabolism	Putative polyketide synthase protein
MAB_0964	Not Essential	Not Essential	Not Essential	-4.57937	6.89757e-06	60.8134	NA	MAB_0964	-3.53607	0.000233779	7.33915	NA	NA	Unknown function	Kanamycin biosynthetic protein
MAB_0965	Not Essential	Not Essential	Not Essential	2.44252	0.00253134	2385.11	Not Essential	MAB_0965	2.50082	0.000834607	3021.59	Not Essential	Not Essential	Unknown Function	Putative lipase
MAB_0966	Not Essential	Not Essential	Not Essential	1.63694	0.118853	2796.29	Not Essential	MAB_0966	4.70503	1.43466e-07	2969.37	Not Essential	Not Essential	Energy production and conversion	Toxin
MAB_0967	Not Essential	Not Essential	Not Essential	-5.97312	2.52169e-08	261.784	Smooth Essential in Abscess	MAB_0967	2.15727	0.0197519	1885.95	Not Essential	Smooth Essential in Abscess	Unknown function	PE-PGRS family protein
MAB_0968c	Not Essential	Not Essential	Not Essential	0.205807	0.841279	946.47	Not Essential	MAB_0968c	0.0595829	0.947514	1357.01	Not Essential	Not Essential	Coenzyme transport and metabolism	Luciferase-like domain-containing protein
MAB_0969	Not Essential	Not Essential	Not Essential	1.55923	0.0821368	2188.89	Not Essential	MAB_0969	3.02439	0.000182948	1570.14	Not Essential	Not Essential	Transcription	Putative transcriptional regulator, TetR
MAB_0970c	Not Essential	Not Essential	Not Essential	1.94056	0.00324658	3083.8	Not Essential	MAB_0970c	2.21547	0.000429956	4202.75	Not Essential	Not Essential	Amino acid transport and metabolism	Probable drug resistance transporter
MAB_0971	Not Essential	Not Essential	Not Essential	-0.489982	0.683449	1	NA	MAB_0971	-4.43148	5.70991e-06	70.3456	NA	NA	Secondary metabolites biosynthesis, transport and catabolism	Putative phenylacetic acid degradation-related protein
MAB_0972	Not Essential	Not Essential	Not Essential	-4.37333	2.00292e-11	930.482	Not Essential	MAB_0972	-0.0580398	0.935488	1045.11	Not Essential	Not Essential	Carbohydrate transport and metabolism	Putative aldehyde dehydrogenase
MAB_0973	Not Essential	Not Essential	Not Essential	-4.25063	1.2661e-05	346.337	Not Essential	MAB_0973	0.0558306	0.957449	30.7985	Not Essential	Not Essential	Function unknown	DUF779 domain-containing protein
MAB_0974	Not Essential	Not Essential	Not Essential	-1.05725	0.185774	1284.52	Not Essential	MAB_0974	-1.78443	0.0119637	334.026	Not Essential	Not Essential	Cell cycle control, cell division, chromosome partitioning	PE-PGRS family protein
MAB_0975c	Not Essential	Not Essential	Not Essential	-1.34048	0.196862	313.66	Not Essential	MAB_0975c	1.45245	0.114163	113.475	Not Essential	Not Essential	Inorganic ion transport and metabolism	Peroxide stress protein YaaA
MAB_0976	Not Essential	Not Essential	Not Essential	-1.16795	0.144458	1360.51	Not Essential	MAB_0976	1.21622	0.0928878	3041.38	Not Essential	Not Essential	Unknown Function	Putative glyoxalase/bleomycin resistance protein
MAB_0977c	Not Essential	Not Essential	Not Essential	0.297641	0.750894	952.196	Not Essential	MAB_0977c	0.941182	0.227323	689.796	Not Essential	Not Essential	Replication, recombination and repair	DNA polymerase IV (Pol IV) (EC 2.7.7.7)
MAB_0978	Not Essential	Not Essential	Not Essential	1.1295	0.196731	7697.25	Not Essential	MAB_0978	2.14351	0.00648805	3111.92	Not Essential	Not Essential	Unknown function	Ribonucleases G and E
MAB_0979	Not Essential	Not Essential	Not Essential	-1.8627	0.0589152	123.017	Not Essential	MAB_0979	5.44935	5.45435e-10	1270.07	Not Essential	Not Essential	Transcription	Putative HTH-type transcriptional regulator MarR
MAB_0980	Not Essential	Not Essential	Not Essential	-0.555633	0.631341	482.753	Not Essential	MAB_0980	1.53245	0.105158	123.685	Not Essential	Not Essential	Unknown function	Transmembrane protein
MAB_0981c	Not Essential	Not Essential	Not Essential	-2.88251	0.000956249	246.22	Not Essential	MAB_0981c	-0.0474423	0.960491	1302.52	Not Essential	Not Essential	Lipid transport and metabolism	Possible enoyl-CoA hydratase/isomerase
MAB_0982c	Not Essential	Not Essential	Not Essential	1.89792	0.0541365	3490.48	Not Essential	MAB_0982c	1.33623	0.139222	729.731	Not Essential	Not Essential	Lipid transport and metabolism	Putative acyl-CoA hydrolase/thioesterase
MAB_0983c	Not Essential	Not Essential	Not Essential	-2.03146	0.00801063	938.164	Not Essential	MAB_0983c	1.19078	0.101655	2707.1	Not Essential	Not Essential	Carbohydrate transport and metabolism	Probable alcohol dehydrogenase, zinc-containing
MAB_0984c	Not Essential	Not Essential	Not Essential	-0.831596	0.400555	944.721	Not Essential	MAB_0984c	1.41117	0.0923404	1798.55	Not Essential	Not Essential	Transcription	Putative transcriptional regulator, TetR family
MAB_0985	Not Essential	Not Essential	Not Essential	1.27696	0.0940443	5138.82	Not Essential	MAB_0985	2.15582	0.00146352	3880.8	Not Essential	Not Essential	Posttranslational modification, protein turnover, chaperones	Putative monooxygenase EthA
MAB_0986	Not Essential	Not Essential	Not Essential	-1.47649	0.10948	538.482	Not Essential	MAB_0986	-1.24869	0.131902	376.075	Not Essential	Not Essential	Transcription	Putative transcriptional regulator, ArsR family
MAB_0987c	Not Essential	Not Essential	Not Essential	-1.55494	0.00381296	1700.3	Not Essential	MAB_0987c	0.349561	0.522137	1008.73	Not Essential	Not Essential	Unknown Function	Probable membrane protein, MmpL
MAB_0988c	Not Essential	Not Essential	Not Essential	-4.48284	1.25161e-05	592.308	Not Essential	MAB_0988c	-4.07043	3.78877e-05	163.878	Not Essential	Not Essential	Unknown function	Probable membrane protein, MmpS
MAB_0989	Not Essential	Not Essential	Not Essential	-8.05056	1.54226e-16	38.6533	Smooth Essential in Abscess	MAB_0989	-2.56167	0.00424783	603.681	Not Essential	Smooth Essential in Abscess	Transcription	Putative HTH-type transcriptional regulator TetR
MAB_0990c	Not Essential	Not Essential	Not Essential	2.54661	0.000607051	3594.59	Not Essential	MAB_0990c	1.07071	0.139281	1891.64	Not Essential	Not Essential	Unknown function	HNH nuclease domain-containing protein
MAB_0992	Not Essential	Not Essential	Not Essential	0.281367	0.80548	569.005	Not Essential	MAB_0992	5.02253	1.81359e-08	5705.57	Not Essential	Not Essential	Inorganic ion transport and metabolism	Probable arsenate reductase (ArsC)
MAB_0993c	Not Essential	Not Essential	Not Essential	0.296418	0.759239	2158.09	Not Essential	MAB_0993c	2.14901	0.00453806	1969.41	Not Essential	Not Essential	Transcription	Putative transcriptional regulator, LysR family
MAB_0994	Not Essential	Not Essential	Not Essential	-2.54276	0.00416021	946.084	Not Essential	MAB_0994	0.75798	0.383511	1653.36	Not Essential	Not Essential	Cell wall/membrane/envelope biogenesis	Putative NAD-dependent epimerase/dehydratase
MAB_0995	Not Essential	Not Essential	Not Essential	-0.232463	0.807527	1684.51	Not Essential	MAB_0995	-1.02203	0.202344	472.687	Not Essential	Not Essential	Coenzyme transport and metabolism	Luciferase-like domain-containing protein
MAB_0997c	Not Essential	Not Essential	Not Essential	-2.78073	0.000568534	933.543	Not Essential	MAB_0997c	0.57023	0.482129	710.217	Not Essential	Not Essential	Unknown function	Integral membrane protein
MAB_0998	Not Essential	Not Essential	Not Essential	-1.42225	0.154944	1543.96	Not Essential	MAB_0998	0.00688558	0.995365	1154.11	Not Essential	Not Essential	Transcription	Transcriptional regulator, LysR family
MAB_0999	Not Essential	Not Essential	Not Essential	3.48313	2.53531e-07	3364.78	Not Essential	MAB_0999	2.34403	0.000220023	2328.35	Not Essential	Not Essential	Lipid transport and metabolism	Formate dehydrogenase (FDH) (EC 1.17.1.9) (NAD-dependent formate dehydrogenase)
MAB_1000	Not Essential	Not Essential	Not Essential	2.15632	0.0363167	1211.04	Not Essential	MAB_1000	4.69903	2.2233e-07	1477.19	Not Essential	Not Essential	Unknown function	Secreted protein
MAB_1001	Not Essential	Not Essential	Not Essential	-2.99352	0.00154023	281.955	Not Essential	MAB_1001	2.17656	0.00914014	1768.96	Not Essential	Not Essential	Unknown function	DUF4345 domain-containing protein
MAB_1002	Not Essential	Not Essential	Not Essential	-2.95312	0.00238322	162.08	Not Essential	MAB_1002	1.01214	0.276449	280.09	Not Essential	Not Essential	Lipid transport and metabolism	Putative acetyl-CoA C-acyltransferase (Thiolase)
MAB_1003c	Not Essential	Not Essential	Not Essential	-3.37143	3.04951e-06	610.694	Not Essential	MAB_1003c	0.660342	0.374181	778.676	Not Essential	Not Essential	Unknown function	Conserved secreted protein
MAB_1004c	Not Essential	Not Essential	Not Essential	2.1317	0.0343729	128.346	Not Essential	MAB_1004c	1.17179	0.204998	1180.91	Not Essential	Not Essential	Unknown function	DUF3329 domain-containing protein
MAB_1005c	Not Essential	Not Essential	Not Essential	4.18338	4.3735e-08	4991.06	Not Essential	MAB_1005c	1.98743	0.00575697	5367.07	Not Essential	Not Essential	Cell wall/membrane/envelope biogenesis	Putative MCE family protein
MAB_1006c	Not Essential	Not Essential	Not Essential	3.89699	1.30405e-06	4552.32	Not Essential	MAB_1006c	1.41496	0.0629881	3256.31	Not Essential	Not Essential	Cell wall/membrane/envelope biogenesis	Putative MCE family protein
MAB_1007c	Not Essential	Not Essential	Not Essential	-0.659455	0.522372	85.0116	Not Essential	MAB_1007c	-1.95303	0.0187924	309.005	Not Essential	Not Essential	Cell wall/membrane/envelope biogenesis	Putative MCE family protein
MAB_1008c	Not Essential	Not Essential	Not Essential	3.55092	4.06388e-05	2141.33	Not Essential	MAB_1008c	3.22425	5.5317e-05	1379.04	Not Essential	Not Essential	Cell wall/membrane/envelope biogenesis	Putative MCE family protein
MAB_1009c	Not Essential	Not Essential	Not Essential	-2.97964	0.000731856	12.0454	Not Essential	MAB_1009c	-0.602257	0.468771	411.698	Not Essential	Not Essential	Cell wall/membrane/envelope biogenesis	Putative MCE family protein
MAB_1010c	Not Essential	Not Essential	Not Essential	4.05364	4.20492e-07	5923.72	Not Essential	MAB_1010c	3.19187	5.70919e-06	1039.98	Not Essential	Not Essential	Cell wall/membrane/envelope biogenesis	Putative MCE family protein
MAB_1011c	Not Essential	Not Essential	Not Essential	-0.0440278	0.962975	2000.25	Not Essential	MAB_1011c	3.49158	1.39273e-06	5275.35	Not Essential	Not Essential	Cell wall/membrane/envelope biogenesis	Putative YrbE family protein
MAB_1012c	Not Essential	Not Essential	Not Essential	3.5698	0.000237638	3401.21	Not Essential	MAB_1012c	3.49322	0.000113205	2038.69	Not Essential	Not Essential	Cell wall/membrane/envelope biogenesis	Putative YrbE family protein
MAB_1013	Not Essential	Not Essential	Not Essential	-0.47456	0.49812	3382.02	Not Essential	MAB_1013	1.08656	0.0626389	4235.41	Not Essential	Not Essential	Unknown function	Ribonucleases G and E
MAB_1014c	Not Essential	Not Essential	Not Essential	0.573686	0.568899	3109.38	Not Essential	MAB_1014c	1.81657	0.0308169	1709.04	Not Essential	Not Essential	Carbohydrate transport and metabolism	Probable glycosyl transferase
MAB_1015c	Not Essential	Not Essential	Not Essential	-0.352336	0.738643	1176.45	Not Essential	MAB_1015c	0.359726	0.690026	1144.51	Not Essential	Not Essential	Unknown Function	DUF218 domain-containing protein
MAB_1016c	Not Essential	Not Essential	Not Essential	0.70568	0.468109	1141.04	Not Essential	MAB_1016c	0.0201203	0.983919	638.635	Not Essential	Not Essential	Cell cycle control, cell division, chromosome partitioning	Glycosyl transferase family 1
MAB_1017c	Not Essential	Not Essential	Not Essential	-0.228972	0.784083	1682.53	Not Essential	MAB_1017c	0.492601	0.481786	1202.72	Not Essential	Not Essential	Cell wall/membrane/envelope biogenesis	Probable O-antigen transporter, MOP superfamily
MAB_1018c	Not Essential	Not Essential	Not Essential	0.429376	0.639996	1705.91	Not Essential	MAB_1018c	0.308653	0.705033	418.035	Not Essential	Not Essential	Carbohydrate transport and metabolism	Probable glycosyl transferase
MAB_1019c	Not Essential	Not Essential	Not Essential	1.77807	0.027686	2491.41	Not Essential	MAB_1019c	1.5417	0.0408244	5484.06	Not Essential	Not Essential	Carbohydrate transport and metabolism	Probable glycosyl transferase
MAB_1020	Not Essential	Not Essential	Not Essential	-0.752287	0.359675	931.784	Not Essential	MAB_1020	0.748939	0.30299	4575.02	Not Essential	Not Essential	Cell wall/membrane/envelope biogenesis	Probable undecaprenyl-phosphate galactosephosphotransferase
MAB_1021	Not Essential	Not Essential	Not Essential	-0.357352	0.767094	622.26	Not Essential	MAB_1021	1.90883	0.0349317	79.9021	Not Essential	Not Essential	Transcription	Putative MarR-family transcriptional regulator
MAB_1022	Not Essential	Not Essential	Not Essential	-1.10399	0.155531	2240.95	Not Essential	MAB_1022	2.6987	0.000100326	1005.06	Not Essential	Not Essential	Defense mechanisms	Endo-1,4-beta-xylanase
MAB_1023c	Not Essential	Not Essential	Not Essential	1.74423	0.0138955	7005.86	Not Essential	MAB_1023c	2.3642	0.000216915	2292.33	Not Essential	Not Essential	Function unknown	ER-bound oxygenase mpaB/mpaB'/Rubber oxygenase catalytic domain-containing protein
MAB_1024	Not Essential	Not Essential	Not Essential	0.47892	0.61028	3916.92	Not Essential	MAB_1024	2.15819	0.00388285	1402.7	Not Essential	Not Essential	Transcription	Putative TetR-family transcriptional regulator
MAB_1025	Not Essential	Not Essential	Not Essential	-0.70752	0.475522	1053.68	Not Essential	MAB_1025	-0.417315	0.640548	396.883	Not Essential	Not Essential	Unknown function	Serine/threonine-protein kinase
MAB_1026c	Not Essential	Not Essential	Not Essential	2.7675	0.00263826	853.477	Not Essential	MAB_1026c	2.61705	0.00166499	2120.2	Not Essential	Not Essential	Unknown function	MPT63-like domain-containing protein
MAB_1027	Not Essential	Not Essential	Not Essential	3.87356	4.14886e-06	7047.78	Not Essential	MAB_1027	3.18732	3.78713e-05	4003.83	Not Essential	Not Essential	Unknown function	Uncharacterized protein
MAB_1028c	Not Essential	Not Essential	Not Essential	2.6141	0.00952583	1933.87	Not Essential	MAB_1028c	1.31208	0.152645	629.46	Not Essential	Not Essential	Inorganic ion transport and metabolism	Cyanate hydratase (Cyanase) (EC 4.2.1.104) (Cyanate hydrolase) (Cyanate lyase)
MAB_1029c	Not Essential	Not Essential	Not Essential	-6.03583	1.06643e-08	258.049	Smooth Essential in Abscess	MAB_1029c	1.77598	0.0458749	802.239	Not Essential	Smooth Essential in Abscess	Transcription	Putative transcriptional regulator, MarR family
MAB_1030	Not Essential	Not Essential	Not Essential	1.47388	0.136253	2332.47	Not Essential	MAB_1030	4.40858	4.01828e-07	2994.7	Not Essential	Not Essential	Unknown function	Uncharacterized protein
MAB_1031c	Not Essential	Not Essential	Not Essential	-0.0262048	0.977838	1311.07	Not Essential	MAB_1031c	0.335721	0.655679	727.374	Not Essential	Not Essential	Inorganic ion transport and metabolism	Divalent metal cation transporter MntH
MAB_1032c	Not Essential	Not Essential	Not Essential	1.27171	0.156995	4009.79	Not Essential	MAB_1032c	3.61602	4.79158e-06	1286.69	Not Essential	Not Essential	Replication, recombination and repair	Non-homologous end joining protein Ku
MAB_1033	Not Essential	Not Essential	Not Essential	-1.68394	0.00452122	1214.18	Not Essential	MAB_1033	1.52319	0.00553204	772.509	Not Essential	Not Essential	Replication, recombination and repair	DNA ligase (ATP) (EC 6.5.1.1) (NHEJ DNA polymerase)
MAB_1034c	Not Essential	Not Essential	Not Essential	-5.2235	4.50021e-07	1	NA	MAB_1034c	-4.69476	3.74812e-06	1	NA	NA	Unknown function	DUF4873 domain-containing protein
MAB_1035c	Not Essential	Not Essential	Not Essential	2.43594	0.00182645	6679.19	Not Essential	MAB_1035c	1.5875	0.0353218	3015.65	Not Essential	Not Essential	Unknown function	p-aminobenzoate N-oxygenase AurF
MAB_1036	Not Essential	Not Essential	Not Essential	-1.20623	0.238526	131.025	Not Essential	MAB_1036	2.29909	0.00873095	2351.35	Not Essential	Not Essential	Transcription	Putative TetR-family transcriptional regulator
MAB_1037	Not Essential	Not Essential	Not Essential	0.17055	0.858975	1859.84	Not Essential	MAB_1037	-1.05842	0.174554	1238.76	Not Essential	Not Essential	Coenzyme transport and metabolism	Probable tetrapyrrole methylase family protein
MAB_1038	Not Essential	Not Essential	Not Essential	1.32754	0.155537	1504.03	Not Essential	MAB_1038	2.43815	0.00206397	1313.87	Not Essential	Not Essential	Replication, recombination and repair	DNA-(apurinic or apyrimidinic site) lyase (EC 4.2.99.18)
MAB_1039	Not Essential	Not Essential	Not Essential	2.26891	0.0128399	1733.7	Not Essential	MAB_1039	1.43687	0.0959932	413.404	Not Essential	Not Essential	Unknown Function	Putative short-chain dehydrogenase/reductase
MAB_1040	Not Essential	Not Essential	Not Essential	-0.81157	0.351747	931.435	Not Essential	MAB_1040	2.26673	0.00219515	2218.91	Not Essential	Not Essential	Energy production and conversion	ADP/GDP-polyphosphate phosphotransferase (EC 2.7.4.-) (Polyphosphate kinase PPK2)
MAB_1041	Not Essential	Not Essential	Not Essential	-2.62811	0.00656237	298.919	Not Essential	MAB_1041	-0.934939	0.30233	275.045	Not Essential	Not Essential	Unknown function	Flavin-nucleotide-binding protein
MAB_1042c	Not Essential	Not Essential	Not Essential	-1.94698	0.0111808	2075.37	Not Essential	MAB_1042c	0.718285	0.304181	1571.65	Not Essential	Not Essential	Energy production and conversion	Cytochrome c oxidase subunit 1 (EC 7.1.1.9)
MAB_1043c	Not Essential	Not Essential	Not Essential	-1.81633	0.0504758	591.932	Not Essential	MAB_1043c	0.292996	0.73962	302.156	Not Essential	Not Essential	Energy production and conversion	Putative oxidoreductase
MAB_1044c	Not Essential	Not Essential	Not Essential	-0.643603	0.550915	1379.61	Not Essential	MAB_1044c	0.265102	0.78718	730.036	Not Essential	Not Essential	Secondary metabolites biosynthesis, transport and catabolism	Hypothetical glyoxalase/bleomycin resistance protein
MAB_1045	Not Essential	Not Essential	Not Essential	3.4059	0.000251304	1476.43	Not Essential	MAB_1045	-4.39377	6.88825e-07	61.7511	Not Essential	Not Essential	Unknown Function	Zinc finger CGNR domain-containing protein
MAB_1046c	Not Essential	Not Essential	Not Essential	2.26099	0.0132869	4224.72	Not Essential	MAB_1046c	4.69976	7.13795e-09	2648.21	Not Essential	Not Essential	Unknown Function	Hypothetical cobalamin synthesis protein P47K/CobW
MAB_1047c	Not Essential	Not Essential	Not Essential	3.87429	8.80454e-07	4182.83	Not Essential	MAB_1047c	3.16222	2.20452e-05	5650.11	Not Essential	Not Essential	Other	Probable dihydrodipicolinate synthetase DapA
MAB_1048c	Not Essential	Not Essential	Not Essential	0.358662	0.759463	404.852	Not Essential	MAB_1048c	-0.0213682	0.98465	1523.29	Not Essential	Not Essential	Carbohydrate transport and metabolism	Probable class II aldolase
MAB_1049	Not Essential	Not Essential	Not Essential	-2.34885	0.0092822	609.079	Not Essential	MAB_1049	-5.01159	3.01247e-09	773.058	Rough Essential in Abscess	Rough Essential in Abscess	Transcription	Putative transcription regulator protein
MAB_1050c	Not Essential	Not Essential	Not Essential	0.78249	0.449327	2052.75	Not Essential	MAB_1050c	1.71096	0.0523256	580.73	Not Essential	Not Essential	Posttranslational modification, protein turnover, chaperones	peptide-methionine (R)-S-oxide reductase (EC 1.8.4.12)
MAB_1051c	Not Essential	Not Essential	Not Essential	0.175903	0.836363	9060.93	Not Essential	MAB_1051c	1.97276	0.00372467	3637.59	Not Essential	Not Essential	Carbohydrate transport and metabolism	Glucose-6-phosphate isomerase (GPI) (EC 5.3.1.9) (Phosphoglucose isomerase) (PGI) (Phosphohexose isomerase) (PHI)
MAB_1052c	Not Essential	Not Essential	Not Essential	-1.03492	0.310148	755.159	Not Essential	MAB_1052c	-0.853439	0.337365	1247.43	Not Essential	Not Essential	Unknown function	Uncharacterized protein
MAB_1053c	Essential in Both Libraries	NA	NA	-7.5265	4.30523e-13	1	NA	MAB_1053c	-5.75862	1.299e-09	1	NA	NA	Amino acid transport and metabolism	Chorismate mutase domain-containing protein
MAB_1054	Not Essential	Not Essential	Not Essential	-4.74173	2.05357e-17	334.039	Not Essential	MAB_1054	-2.19313	9.51705e-05	730.215	Not Essential	Not Essential	Replication, recombination and repair	ATP-dependent DNA helicase (EC 5.6.2.4)
MAB_1055c	Not Essential	Not Essential	Not Essential	-3.68417	6.80876e-06	890.369	Not Essential	MAB_1055c	4.01182	9.45737e-08	7333.9	Not Essential	Not Essential	Cell wall/membrane/envelope biogenesis	Peptidase M23 domain-containing protein
MAB_1056	Not Essential	Rough Essential @ log	Smooth Essential @ log	-8.95192	1.37871e-23	1	NA	MAB_1056	-7.57635	3.83977e-20	1	NA	NA	Energy production and conversion	Succinate--CoA ligase [ADP-forming] subunit beta (EC 6.2.1.5) (Succinyl-CoA synthetase subunit beta) (SCS-beta)
MAB_1057	Not Essential	Rough Essential @ log	Smooth Essential @ log	-8.8995	1.6458e-22	1	NA	MAB_1057	-7.42248	4.92262e-18	1	NA	NA	Energy production and conversion	Succinate--CoA ligase [ADP-forming] subunit alpha (EC 6.2.1.5) (Succinyl-CoA synthetase subunit alpha) (SCS-alpha)
MAB_1058	Not Essential	Not Essential	Not Essential	-6.82027	8.17405e-14	376.825	Smooth Essential in Abscess	MAB_1058	2.12953	0.012197	864.14	Not Essential	Smooth Essential in Abscess	Unknown function	Uncharacterized protein
MAB_1059c	Not Essential	Not Essential	Not Essential	0.609406	0.558861	2862.13	Not Essential	MAB_1059c	2.31862	0.00664042	1663.49	Not Essential	Not Essential	Coenzyme transport and metabolism	Luciferase-like domain-containing protein
MAB_1060	Not Essential	Not Essential	Not Essential	2.40028	0.00174979	1255.88	Not Essential	MAB_1060	2.18868	0.00257689	1144.53	Not Essential	Not Essential	Sulfur Metabolism	Putative alkanesulfonate monooxygenase
MAB_1061	Not Essential	Not Essential	Not Essential	-0.295125	0.747114	1580.65	Not Essential	MAB_1061	1.34208	0.0730042	2308.26	Not Essential	Not Essential	Unknown function	34 kDa antigenic protein homolog
MAB_1062	Essential in Both Libraries	NA	NA	-8.65275	3.1792e-22	1	NA	MAB_1062	-7.55764	2.01095e-18	1	NA	NA	Unknown function	Integral membrane protein
MAB_1063	Not Essential	Not Essential	Not Essential	-4.34833	9.52008e-07	46.4403	Not Essential	MAB_1063	-5.37336	3.28673e-10	85.5837	Rough Essential in Abscess	Rough Essential in Abscess	Nucleotide transport and metabolism	Phosphoribosylglycinamide formyltransferase (EC 2.1.2.2) (5'-phosphoribosylglycinamide transformylase) (GAR transformylase) (GART)
MAB_1064	Essential in Both Libraries	NA	NA	-9.16678	2.3981e-25	1	NA	MAB_1064	-7.8333	1.66818e-21	1	NA	NA	Nucleotide transport and metabolism	Bifunctional purine biosynthesis protein PurH [Includes: Phosphoribosylaminoimidazolecarboxamide formyltransferase (EC 2.1.2.3) (AICAR transformylase); IMP cyclohydrolase (EC 3.5.4.10) (ATIC) (IMP synthase) (Inosinicase)]
MAB_1065	Not Essential	Not Essential	Not Essential	-2.29936	0.00185868	719.053	Not Essential	MAB_1065	1.72955	0.013449	5174.93	Not Essential	Not Essential	Amino acid transport and metabolism	Putative ABC transporter, ATP-binding protein
MAB_1066	Not Essential	Not Essential	Not Essential	0.812474	0.420512	1033.77	Not Essential	MAB_1066	0.697657	0.437108	950.296	Not Essential	Not Essential	Unknown function	Uncharacterized protein
MAB_1067	Not Essential	Not Essential	Not Essential	2.42524	0.00302596	4597.74	Not Essential	MAB_1067	0.677345	0.408684	697.717	Not Essential	Not Essential	Unknown function	JmjC domain-containing protein
MAB_1068c	Not Essential	Not Essential	Not Essential	-0.299013	0.800494	1272.21	Not Essential	MAB_1068c	2.83091	0.00113606	1035.93	Not Essential	Not Essential	Unknown function	DUF1707 domain-containing protein
MAB_1069c	Not Essential	Not Essential	Not Essential	-7.3816	5.03749e-13	2.82437	NA	MAB_1069c	-3.00855	0.000807945	62.9011	NA	NA	Lipid transport and metabolism	Probable enoyl-CoA hydratase/isomerase
MAB_1070c	Not Essential	Not Essential	Not Essential	-1.68616	0.0505334	1334.16	Not Essential	MAB_1070c	-0.0124673	0.989711	366.199	Not Essential	Not Essential	Lipid transport and metabolism	Probable acyl-CoA dehydrogenase
MAB_1071c	Not Essential	Not Essential	Not Essential	0.618286	0.44668	3135.53	Not Essential	MAB_1071c	-4.58312	6.96797e-11	329.23	Not Essential	Not Essential	Lipid transport and metabolism	biotin carboxylase (EC 6.3.4.14)
MAB_1072c	Not Essential	Not Essential	Not Essential	1.95169	0.0100492	1806.63	Not Essential	MAB_1072c	-0.756662	0.284472	533.327	Not Essential	Not Essential	Lipid transport and metabolism	Pobable propionyl-CoA carboxylase beta subunit AccD2
MAB_1073c	Not Essential	Not Essential	Not Essential	0.850203	0.384596	2673.24	Not Essential	MAB_1073c	2.14155	0.00873095	920.692	Not Essential	Not Essential	Lipid transport and metabolism	Probable acyl-CoA dehydrogenase FadE
MAB_1074c	Not Essential	Not Essential	Not Essential	2.8626	8.13465e-05	4027.41	Not Essential	MAB_1074c	1.1689	0.0882506	2314.14	Not Essential	Not Essential	Unknown function	Exopolyphosphatase
MAB_1075	Not Essential	Not Essential	Not Essential	-5.17442	1.37644e-06	1	NA	MAB_1075	-3.80623	0.000109283	1.18495	NA	NA	Unknown Function	50S ribosomal protein L32
MAB_1076	Not Essential	Not Essential	Not Essential	0.131206	0.901161	1367.9	Not Essential	MAB_1076	-0.0571975	0.952706	1883.1	Not Essential	Not Essential	Transcription	Mycobacterial persistence regulator MrpA (Two component response transcriptional regulatory protein)
MAB_1077	Not Essential	Not Essential	Not Essential	-4.2514	3.71056e-09	162.965	Not Essential	MAB_1077	0.634579	0.390997	1694.71	Not Essential	Not Essential	Signal transduction mechanisms	histidine kinase (EC 2.7.13.3)
MAB_1078	Not Essential	Not Essential	Not Essential	-0.36159	0.714434	830.978	Not Essential	MAB_1078	0.0568777	0.949402	301.413	Not Essential	Not Essential	Posttranslational modification, protein turnover, chaperones	Putative serine protease
MAB_1079	Not Essential	Not Essential	Not Essential	-1.59047	0.153023	663.625	Not Essential	MAB_1079	-2.52582	0.0100169	334.817	Not Essential	Not Essential	Coenzyme transport and metabolism	Putative molybdopterin biosynthesis protein
MAB_1080	Not Essential	Not Essential	Not Essential	-4.4106	8.32487e-08	263.748	Not Essential	MAB_1080	-4.38198	2.05466e-08	169.287	Not Essential	Not Essential	Unknown function	Hypothetical porin
MAB_1081	Not Essential	Not Essential	Not Essential	-2.99944	0.000221523	1320.62	Not Essential	MAB_1081	-0.88394	0.270185	844.936	Not Essential	Not Essential	Unknown function	Hypothetical porin
MAB_1082c	Not Essential	Not Essential	Not Essential	0.363716	0.755266	448.298	Not Essential	MAB_1082c	-0.0348761	0.974975	83.9403	Not Essential	Not Essential	Cell wall/membrane/envelope biogenesis	Large-conductance mechanosensitive channel
MAB_1083c	Not Essential	Not Essential	Not Essential	-2.29503	0.0146416	287.066	Not Essential	MAB_1083c	-3.06318	0.00049108	186.964	Not Essential	Not Essential	Unknown function	SAF domain-containing protein
MAB_1084c	Not Essential	Not Essential	Not Essential	1.62873	0.119183	1381.85	Not Essential	MAB_1084c	4.23912	5.60501e-06	1485.48	Not Essential	Not Essential	Unknown Function	Putative regulatory protein FmdB Zinc ribbon domain-containing protein
MAB_1085c	Not Essential	Not Essential	Not Essential	3.65001	0.000118689	2489.45	Not Essential	MAB_1085c	2.94196	0.000564565	2172.61	Not Essential	Not Essential	Coenzyme transport and metabolism	5-formyltetrahydrofolate cyclo-ligase (EC 6.3.3.2)
MAB_1086	Essential in Both Libraries	NA	NA	-7.2643	6.12847e-12	1.37501	NA	MAB_1086	-5.73913	4.342e-09	1	NA	NA	Cell wall/membrane/envelope biogenesis	UTP--glucose-1-phosphate uridylyltransferase (EC 2.7.7.9)
MAB_1087	Not Essential	Not Essential	Not Essential	3.33417	2.41561e-05	2555.19	Not Essential	MAB_1087	5.22617	3.29718e-13	17020.1	Not Essential	Not Essential	Coenzyme transport and metabolism	Molybdopterin molybdenumtransferase (EC 2.10.1.1)
MAB_1088	Not Essential	Not Essential	Not Essential	-0.687674	0.55242	15.4262	Not Essential	MAB_1088	-0.441415	0.664226	154.254	Not Essential	Not Essential	Translation, ribosomal structure and biogenesis	Possible ribosomal-protein-alanine acetyltransferase RimJ
MAB_1089	Not Essential	Rough Essential @ log	Smooth Essential @ log	-8.43916	6.98773e-19	1	NA	MAB_1089	-6.94782	5.70401e-15	1.15878	NA	NA	Unknown function	Transmembrane protein
MAB_1091	Not Essential	Not Essential	Not Essential	-0.479963	0.688409	647.818	Not Essential	MAB_1091	3.95303	1.44405e-05	1754.04	Not Essential	Not Essential	Unknown function	Uncharacterized protein
MAB_1092	Not Essential	Not Essential	Not Essential	1.5339	0.132456	1989.17	Not Essential	MAB_1092	4.04268	8.45024e-06	3103.13	Not Essential	Not Essential	Unknown function	Uncharacterized protein
MAB_1093c	Not Essential	Rough Essential @ log	Not Essential	-8.50896	3.89496e-25	9.22565	NA	MAB_1093c	-8.08509	1.71055e-24	1	NA	NA	Amino acid transport and metabolism	Putative L-cysteine desulfurase
MAB_1094	Not Essential	Not Essential	Not Essential	0.389056	0.651117	3061.31	Not Essential	MAB_1094	2.49468	0.000238605	1620.79	Not Essential	Not Essential	Unknown function	DNA sulfur modification protein DndB
MAB_1095	Essential in Both Libraries	NA	NA	-9.99168	2.7659e-39	1	NA	MAB_1095	-8.70763	5.24128e-34	1	NA	NA	Amino acid transport and metabolism	Phosphoadenosine phosphosulphate reductase domain-containing protein
MAB_1096	Essential in Rough Library	NA	Not Essential	-9.80412	3.31244e-38	30.7775	Becomes Ess. in MABS/ Both	MAB_1096	-8.72791	1.12499e-33	1	NA	Becomes Ess. in MABS/ Both	Replication, recombination and repair	Rad50/SbcC-type AAA domain-containing protein
MAB_1097	Ambigious Essentiality	NA	NA	-7.28036	1.15595e-11	1	NA	MAB_1097	-6.01681	1.61484e-09	1	NA	NA	Unknown function	DNA sulfur modification protein DndE
MAB_1098	Not Essential	Not Essential	Not Essential	-0.966778	0.0999739	5070.98	Not Essential	MAB_1098	2.80696	1.32447e-07	22743.8	Not Essential	Not Essential	Unknown function	DNA phosphorothioation-associated methyltransferase
MAB_1099c	Not Essential	Not Essential	Not Essential	0.827504	0.069666	8609.43	Not Essential	MAB_1099c	2.61842	4.31198e-10	5418.81	Not Essential	Not Essential	Unknown function	DGQHR domain-containing protein
MAB_1100c	Not Essential	Not Essential	Not Essential	4.53387	7.57124e-08	12268.5	Not Essential	MAB_1100c	3.97321	4.3367e-07	4403.39	Not Essential	Not Essential	Unknown function	Uncharacterized protein
MAB_1101	Not Essential	Not Essential	Not Essential	1.21931	0.0230977	13206.3	Not Essential	MAB_1101	3.32466	1.0262e-11	12442.5	Not Essential	Not Essential	Function unknown	DUF262 domain-containing protein
MAB_1102	Not Essential	Not Essential	Not Essential	2.14364	0.000286167	4832.27	Not Essential	MAB_1102	0.610738	0.313728	3057.74	Not Essential	Not Essential	Unknown function	Uncharacterized protein
MAB_1103	Not Essential	Not Essential	Not Essential	3.91783	7.21884e-08	11465.6	Not Essential	MAB_1103	2.9817	1.01418e-05	5876.77	Not Essential	Not Essential	Unknown function	Uncharacterized protein
MAB_1104c	Not Essential	Not Essential	Not Essential	-0.844577	0.332982	822.119	Not Essential	MAB_1104c	1.16963	0.123662	1784.84	Not Essential	Not Essential	Unknown function	Lipoprotein
MAB_1105c	Not Essential	Not Essential	Not Essential	2.91766	0.00138874	1470.1	Not Essential	MAB_1105c	1.05388	0.209882	1015.28	Not Essential	Not Essential	Unknown function	ESX-1 secretion-associated protein EspA/EspE-like domain-containing protein
MAB_1106c	Not Essential	Not Essential	Not Essential	-2.33234	0.0205785	122.483	Not Essential	MAB_1106c	-1.09628	0.230278	347.055	Not Essential	Not Essential	Amino acid transport and metabolism	Uncharacterized protein
MAB_1107c	Not Essential	Not Essential	Not Essential	3.66607	0.000144869	2294.92	Not Essential	MAB_1107c	1.218	0.181819	1491.51	Not Essential	Not Essential	Unknown function	Transmembrane protein
MAB_1108c	Not Essential	Not Essential	Not Essential	-1.94049	0.0561767	145.648	Not Essential	MAB_1108c	-0.434926	0.661863	79.3818	Not Essential	Not Essential	Unknown function	Integral membrane protein
MAB_1109c	Not Essential	Not Essential	Not Essential	1.47569	0.114024	1676.55	Not Essential	MAB_1109c	1.11332	0.182766	3272.95	Not Essential	Not Essential	Transcription	Putative transcriptional regulator, AraC family
MAB_1110	Not Essential	Not Essential	Not Essential	-0.444503	0.670902	285.794	Not Essential	MAB_1110	-4.17544	3.83878e-07	287.485	Not Essential	Not Essential	Unknown function	Probable membrane transporter protein
MAB_1112c	Not Essential	Not Essential	Not Essential	-0.327896	0.740653	3972.55	Not Essential	MAB_1112c	3.13624	2.01604e-05	859.715	Not Essential	Not Essential	Energy production and conversion	Putative quinone oxidoreductase
MAB_1113c	Not Essential	Not Essential	Not Essential	1.33664	0.174425	1399	Not Essential	MAB_1113c	2.40951	0.006651	556.363	Not Essential	Not Essential	Defense mechanisms	Pyridoxamine 5'-phosphate oxidase putative domain-containing protein
MAB_1114	Not Essential	Not Essential	Not Essential	0.616674	0.567113	1533.26	Not Essential	MAB_1114	-0.679902	0.469548	1457.62	Not Essential	Not Essential	Energy production and conversion	Putative metallo-beta-lactamase superfamily
MAB_1115	Not Essential	Not Essential	Not Essential	-1.47616	0.131836	817.024	Not Essential	MAB_1115	3.04833	0.000421684	1631.8	Not Essential	Not Essential	Unknown function	PknH-like extracellular domain-containing protein
MAB_1116	Not Essential	Not Essential	Not Essential	3.38133	0.000162356	1147.04	Not Essential	MAB_1116	2.64436	0.001511	2594.3	Not Essential	Not Essential	Unknown Function	Metal-dependent hydrolase
MAB_1117c	Not Essential	Not Essential	Not Essential	-3.49151	0.000722061	460.344	Not Essential	MAB_1117c	2.27634	0.0136314	150.684	Not Essential	Not Essential	Unknown function	PASTA domain-containing protein
MAB_1118c	Not Essential	Not Essential	Not Essential	-0.642654	0.57301	102.711	Not Essential	MAB_1118c	4.59158	6.52464e-07	427.772	Not Essential	Not Essential	Unknown function	Uncharacterized protein
MAB_1119	Not Essential	Not Essential	Not Essential	1.25707	0.203905	2273.58	Not Essential	MAB_1119	3.5841	1.74075e-05	3107.74	Not Essential	Not Essential	Unknown function	DUF5642 domain-containing protein
MAB_1120c	Not Essential	Not Essential	Not Essential	0.318747	0.778841	1048.2	Not Essential	MAB_1120c	0.616518	0.510927	710.351	Not Essential	Not Essential	Replication, recombination and repair	Fe2OG dioxygenase domain-containing protein
MAB_1121	Not Essential	Not Essential	Not Essential	-3.50622	4.17176e-05	216.284	Not Essential	MAB_1121	-6.88676	7.0798e-16	3701.75	Rough Essential in Abscess	Rough Essential in Abscess	Amino acid transport and metabolism	Arginine deiminase (ADI) (EC 3.5.3.6) (Arginine dihydrolase) (AD)
MAB_1122c	Not Essential	Not Essential	Not Essential	-9.05176	2.49648e-32	84.763	Smooth Essential in Abscess	MAB_1122c	-1.30974	0.0415902	2122.39	Not Essential	Smooth Essential in Abscess	Cell wall/membrane/envelope biogenesis	Dolichyl-phosphate-mannose--protein mannosyltransferase (EC 2.4.1.109)
MAB_1123	Not Essential	Not Essential	Not Essential	-6.42775	3.5046e-11	38.8754	Smooth Essential in Abscess	MAB_1123	1.08657	0.231449	882.692	Not Essential	Smooth Essential in Abscess	Coenzyme transport and metabolism	Ribosomal RNA small subunit methyltransferase I (EC 2.1.1.198) (16S rRNA 2'-O-ribose C1402 methyltransferase) (rRNA (cytidine-2'-O-)-methyltransferase RsmI)
MAB_1124c	Not Essential	Not Essential	Not Essential	-0.29593	0.756817	1849.23	Not Essential	MAB_1124c	-1.65618	0.0292554	455.786	Not Essential	Not Essential	Coenzyme transport and metabolism	Probable para-aminobenzoate synthase component I
MAB_1125c	Not Essential	Not Essential	Not Essential	-7.08693	3.6632e-11	11.2286	Smooth Essential in Abscess	MAB_1125c	2.5265	0.00807519	564.263	Not Essential	Smooth Essential in Abscess	Unknown function	Hypothetical acetyltransferase, GNAT family
MAB_1126c	Not Essential	Not Essential	Not Essential	-4.80021	4.50395e-09	65.0453	Not Essential	MAB_1126c	-1.9672	0.0107105	714.666	Not Essential	Not Essential	Transcription	Putative sigma factor
MAB_1127c	Not Essential	Not Essential	Not Essential	-1.45303	0.0682722	1559.28	Not Essential	MAB_1127c	1.70771	0.0173726	1260.44	Not Essential	Not Essential	Lipid transport and metabolism	Putative oxidoreductase
MAB_1128c	Essential in Both Libraries	NA	NA	-9.92987	7.34181e-39	1	NA	MAB_1128c	-8.57356	1.87775e-33	1	NA	NA	Translation, ribosomal structure and biogenesis	Methionine--tRNA ligase (EC 6.1.1.10) (Methionyl-tRNA synthetase) (MetRS)
MAB_1129	Not Essential	Not Essential	Not Essential	-0.563829	0.581722	1502.88	Not Essential	MAB_1129	2.09409	0.0122688	1478	Not Essential	Not Essential	Cell cycle control, cell division, chromosome partitioning	Probable deoxyribonuclease TatD
MAB_1130	Not Essential	Not Essential	Not Essential	1.4503	0.0947321	2480.7	Not Essential	MAB_1130	2.31368	0.00451928	1857.37	Not Essential	Not Essential	Function unknown	G5 domain-containing protein
MAB_1131	Not Essential	Not Essential	Not Essential	-5.04881	4.89662e-10	300.164	Smooth Essential in Abscess	MAB_1131	-3.39026	1.52308e-05	55.0014	Not Essential	Smooth Essential in Abscess	Translation, ribosomal structure and biogenesis	Ribosomal RNA small subunit methyltransferase A (EC 2.1.1.182) (16S rRNA (adenine(1518)-N(6)/adenine(1519)-N(6))-dimethyltransferase) (16S rRNA dimethyladenosine transferase) (16S rRNA dimethylase) (S-adenosylmethionine-6-N', N'-adenosyl(rRNA) dimethyltransferase)
MAB_1132c	Not Essential	Not Essential	Not Essential	-4.10727	7.46744e-10	407.69	Not Essential	MAB_1132c	0.768156	0.219825	1323.93	Not Essential	Not Essential	Amino acid transport and metabolism	Probable L-asparagine permease 1 (Transport protein)
MAB_1133c	Not Essential	Not Essential	Not Essential	-0.250929	0.811681	3670.19	Not Essential	MAB_1133c	3.03532	0.000231192	2013.64	Not Essential	Not Essential	Signal transduction mechanisms	Putative serine/threonine protein kinase
MAB_1134c	Not Essential	Not Essential	Not Essential	1.24574	0.0588808	7253.96	Not Essential	MAB_1134c	2.77901	1.79086e-06	6910.47	Not Essential	Not Essential	Intracellular trafficking, secretion, and vesicular transport	Probable membrane protein, MmpL
MAB_1135c	Not Essential	Not Essential	Not Essential	-0.623821	0.568475	891.913	Not Essential	MAB_1135c	3.25109	0.00021801	2281.42	Not Essential	Not Essential	Unknown function	Probable membrane protein, MmpS
MAB_1136	Not Essential	Not Essential	Not Essential	2.37212	0.0169126	1708.16	Not Essential	MAB_1136	0.665207	0.491134	462.478	Not Essential	Not Essential	Transcription	Possible transcriptional regulatory protein TetR
MAB_1137c	Not Essential	Not Essential	Not Essential	3.32178	4.33693e-11	16226.6	Not Essential	MAB_1137c	2.44248	1.20459e-07	17421.2	Not Essential	Not Essential	Defense mechanisms	Putative membrane protein, MmpL family
MAB_1138c	Not Essential	Not Essential	Not Essential	-2.52968	0.00739454	800.941	Not Essential	MAB_1138c	1.70479	0.0468399	638.445	Not Essential	Not Essential	Translation, ribosomal structure and biogenesis	Putative transcriptional regulator, MarR family
MAB_1139	Not Essential	Not Essential	Not Essential	-8.31262	7.90064e-18	80.4282	Smooth Essential in Abscess	MAB_1139	-5.49752	5.27748e-11	17.8911	Rough Essential in Abscess	Both Essential in Abscess	Lipid transport and metabolism	4-diphosphocytidyl-2-C-methyl-D-erythritol kinase (CMK) (EC 2.7.1.148) (4-(cytidine-5'-diphospho)-2-C-methyl-D-erythritol kinase)
MAB_1140	Not Essential	Not Essential	Not Essential	-4.14076	6.13406e-09	313.217	Not Essential	MAB_1140	0.21504	0.779587	935.236	Not Essential	Not Essential	Lipid transport and metabolism	Putative polyketide synthase Pks16
MAB_1141c	Not Essential	Not Essential	Not Essential	-1.66451	0.0439444	708.813	Not Essential	MAB_1141c	0.0150968	0.987544	1127.95	Not Essential	Not Essential	Lipid transport and metabolism	Beta-ketoacyl-[acyl-carrier-protein] synthase III (Beta-ketoacyl-ACP synthase III) (KAS III) (EC 2.3.1.180) (3-oxoacyl-[acyl-carrier-protein] synthase 3) (3-oxoacyl-[acyl-carrier-protein] synthase III)
MAB_1142c	Ambigious Essentiality	NA	NA	-8.15795	8.29e-16	1	NA	MAB_1142c	-6.63013	4.3673e-13	1	NA	NA	Translation, ribosomal structure and biogenesis	Peptidyl-tRNA hydrolase (PTH) (EC 3.1.1.29)
MAB_1143c	Not Essential	Not Essential	Smooth Essential @ log	-2.38508	0.024219	1	NA	MAB_1143c	-3.77815	6.05237e-05	1	NA	NA	Translation, ribosomal structure and biogenesis	50S ribosomal protein L25 (General stress protein CTC)
MAB_1144c	Not Essential	Not Essential	Not Essential	1.56891	0.0885085	4461.16	Not Essential	MAB_1144c	4.19558	1.4089e-07	10026.6	Not Essential	Not Essential	Unknown Function	Probable short-chain dehydrogenase/reductase
MAB_1145c	Not Essential	Not Essential	Not Essential	0.697675	0.49346	1377.78	Not Essential	MAB_1145c	3.28374	4.61031e-05	1796.05	Not Essential	Not Essential	Unknown function	Putative lipoprotein LpqT
MAB_1146	Not Essential	Not Essential	Not Essential	2.53072	0.0129	2765.63	Not Essential	MAB_1146	-0.581599	0.555686	373.524	Not Essential	Not Essential	Unknown function	Uncharacterized protein
MAB_1147c	Essential in Both Libraries	NA	NA	-7.62894	6.11575e-14	1	NA	MAB_1147c	-6.45004	2.27132e-11	1	NA	NA	Carbohydrate transport and metabolism	Ribose-phosphate pyrophosphokinase (RPPK) (EC 2.7.6.1) (5-phospho-D-ribosyl alpha-1-diphosphate synthase) (Phosphoribosyl diphosphate synthase) (Phosphoribosyl pyrophosphate synthase) (P-Rib-PP synthase) (PRPP synthase) (PRPPase)
MAB_1148c	Essential in Both Libraries	NA	NA	-8.9091	1.00917e-24	1	NA	MAB_1148c	-7.6469	4.90753e-20	1	NA	NA	Amino sugar and nucleotide sugar metabolism	Bifunctional protein GlmU [Includes: UDP-N-acetylglucosamine pyrophosphorylase (EC 2.7.7.23) (N-acetylglucosamine-1-phosphate uridyltransferase); Glucosamine-1-phosphate N-acetyltransferase (EC 2.3.1.157)]
MAB_1149	Not Essential	Not Essential	Not Essential	1.70063	0.0579772	3823.92	Not Essential	MAB_1149	1.47912	0.0691786	731.311	Not Essential	Not Essential	Transcription	Probable transcriptional regulator, TetR family
MAB_1150	Not Essential	Not Essential	Not Essential	-4.64857	5.44482e-06	3.09212	NA	MAB_1150	0.0510141	0.961756	674.095	NA	NA	Unknown function	Uncharacterized protein
MAB_1151	Not Essential	Not Essential	Not Essential	4.55607	1.12896e-06	196.391	Not Essential	MAB_1151	2.67376	0.0046637	40.1267	Not Essential	Not Essential	Unknown function	Intersectin-EH binding protein Ibp1
MAB_1152	Not Essential	Not Essential	Not Essential	-0.67552	0.550707	79.7343	Not Essential	MAB_1152	3.40977	0.000185965	66.976	Not Essential	Not Essential	Unknown function	Secreted protein
MAB_1153	Not Essential	Not Essential	Not Essential	-4.34132	1.4996e-05	193.739	Not Essential	MAB_1153	4.08256	9.20158e-06	50.4449	Not Essential	Not Essential	Unknown function	Uncharacterized protein
MAB_1154	Not Essential	Not Essential	Not Essential	-5.23839	8.2573e-07	1	NA	MAB_1154	-2.87215	0.00263016	6.55746	NA	NA	Unknown function	Intersectin-EH binding protein Ibp1
MAB_1155	Not Essential	Not Essential	Not Essential	-0.648616	0.583292	335.465	Not Essential	MAB_1155	-0.289117	0.777758	50.7896	Not Essential	Not Essential	Unknown function	Intersectin-EH binding protein Ibp1
MAB_1156c	Not Essential	Not Essential	Not Essential	-1.83045	0.0274998	1707.28	Not Essential	MAB_1156c	0.242957	0.767412	1140.26	Not Essential	Not Essential	Amino acid transport and metabolism	Diaminopimelate decarboxylase (DAP decarboxylase) (DAPDC) (EC 4.1.1.20)
MAB_1157	Not Essential	Not Essential	Not Essential	-2.1482	2.39891e-05	1581.43	Not Essential	MAB_1157	1.25977	0.0146324	1122.94	Not Essential	Not Essential	Cell cycle control, cell division, chromosome partitioning	Transcription-repair-coupling factor (TRCF) (EC 3.6.4.-)
MAB_1158	Not Essential	Not Essential	Not Essential	-0.431227	0.661732	3489.98	Not Essential	MAB_1158	2.53548	0.000948436	1328.37	Not Essential	Not Essential	Amino acid transport and metabolism	Putative transcriptional regulator, MazG family
MAB_1159	Not Essential	Not Essential	Not Essential	-0.0328925	0.968152	617.019	Not Essential	MAB_1159	1.5731	0.0213098	1641.39	Not Essential	Not Essential	Inorganic ion transport and metabolism	Putative iron permease FTR1
MAB_1160	Not Essential	Not Essential	Not Essential	-0.381501	0.661072	1604.47	Not Essential	MAB_1160	0.783648	0.287744	1237.97	Not Essential	Not Essential	Inorganic ion transport and metabolism	Deferrochelatase (EC 1.11.1.-) (Peroxidase EfeB)
MAB_1161c	Not Essential	Not Essential	Not Essential	-0.381229	0.744017	62.6932	Not Essential	MAB_1161c	0.364802	0.718347	167.735	Not Essential	Not Essential	Inorganic ion transport and metabolism	Deferrochelatase (EC 1.11.1.-) (Peroxidase EfeB)
MAB_1162c	Not Essential	Not Essential	Not Essential	3.0014	0.00045133	3532.76	Not Essential	MAB_1162c	4.05273	7.0115e-07	1187.9	Not Essential	Not Essential	Inorganic ion transport and metabolism	Efem/EfeO family lipoprotein
MAB_1163c	Not Essential	Not Essential	Not Essential	4.96893	1.46094e-09	8548.03	Not Essential	MAB_1163c	1.72374	0.0284977	2255.18	Not Essential	Not Essential	Inorganic ion transport and metabolism	Putative iron permease FTR1
MAB_1164	Not Essential	Not Essential	Not Essential	2.28027	0.0179569	2802.35	Not Essential	MAB_1164	2.8574	0.00132948	3252.97	Not Essential	Not Essential	Cell wall/membrane/envelope biogenesis	Putative conserved lipoprotein LpqU
MAB_1165	Essential in Both Libraries	NA	NA	-8.40157	6.04023e-19	1	NA	MAB_1165	-6.88873	6.04553e-15	1	NA	NA	Carbohydrate transport and metabolism	Enolase (EC 4.2.1.11) (2-phospho-D-glycerate hydro-lyase) (2-phosphoglycerate dehydratase)
MAB_1166	Essential in Both Libraries	NA	NA	-7.96564	4.70623e-16	1.15203	NA	MAB_1166	-6.83985	2.00965e-13	1	NA	NA	Cell cycle control, cell division, chromosome partitioning	Septum formation initiator
MAB_1167	Ambigious Essentiality	NA	NA	-7.60661	4.59005e-14	1	NA	MAB_1167	-6.23855	4.62488e-11	1	NA	NA	Function unknown	Septum formation initiator subfamily protein
MAB_1168	Not Essential	Not Essential	Not Essential	-1.02366	0.30302	476.432	Not Essential	MAB_1168	-0.828391	0.342693	768.326	Not Essential	Not Essential	Nucleotide transport and metabolism	Ppx/GppA phosphatase domain-containing protein
MAB_1169	Not Essential	Not Essential	Not Essential	2.57583	0.00506953	1157.72	Not Essential	MAB_1169	1.13252	0.18334	460.361	Not Essential	Not Essential	Coenzyme transport and metabolism	Putative hydrolase, alpha/beta fold
MAB_1170	Not Essential	Not Essential	Not Essential	-2.22884	0.0243314	194.574	Not Essential	MAB_1170	0.983395	0.282299	426.548	Not Essential	Not Essential	Function unknown	Probable membrane transporter protein
MAB_1171c	Not Essential	Not Essential	Not Essential	-3.77581	1.56634e-06	586.798	Not Essential	MAB_1171c	-0.845793	0.260159	888.736	Not Essential	Not Essential	Unknown function	Integral membrane protein
MAB_1172c	Not Essential	Not Essential	Not Essential	-1.397	0.173479	483.848	Not Essential	MAB_1172c	-4.42401	1.53245e-06	116.392	Not Essential	Not Essential	Unknown function	IrrE N-terminal-like domain-containing protein
MAB_1173c	Not Essential	Not Essential	Not Essential	2.79177	0.00727587	288.625	Not Essential	MAB_1173c	-0.266537	0.796688	191.639	Not Essential	Not Essential	Unknown function	HTH cro/C1-type domain-containing protein
MAB_1174c	Not Essential	Not Essential	Not Essential	3.47068	6.88726e-08	13265	Not Essential	MAB_1174c	3.02787	1.50096e-06	8008.89	Not Essential	Not Essential	Lipid transport and metabolism	Probable acyl-CoA synthase FadD
MAB_1175	Not Essential	Not Essential	Not Essential	0.607041	0.554965	1306.5	Not Essential	MAB_1175	4.15621	3.041e-07	1985.83	Not Essential	Not Essential	Energy production and conversion	Probable 4-hydroxybutyrate CoA-transferase AbfT
MAB_1176c	Not Essential	Not Essential	Not Essential	0.408791	0.69632	1471.48	Not Essential	MAB_1176c	-0.0264468	0.979806	1969.2	Not Essential	Not Essential	Unknown function	DUF3060 domain-containing protein
MAB_1177	Not Essential	Not Essential	Not Essential	3.08012	0.00188052	2020.58	Not Essential	MAB_1177	3.64869	4.97236e-05	374.927	Not Essential	Not Essential	Unknown function	Uncharacterized protein
MAB_1178c	Not Essential	Not Essential	Not Essential	-3.62363	0.000338724	293.967	Not Essential	MAB_1178c	3.06306	0.000552608	2383.32	Not Essential	Not Essential	Unknown function	Protein PS1
MAB_1179c	Not Essential	Not Essential	Not Essential	-1.29953	0.22513	756.893	Not Essential	MAB_1179c	2.02152	0.0283904	680.512	Not Essential	Not Essential	Unknown function	Uncharacterized protein
MAB_1180c	Not Essential	Not Essential	Not Essential	5.21802	3.96264e-07	4179.19	Not Essential	MAB_1180c	-2.88946	0.00277281	112.919	Not Essential	Not Essential	Unknown function	Transmembrane protein
MAB_1181c	Not Essential	Not Essential	Not Essential	5.28821	4.69944e-09	7674.62	Not Essential	MAB_1181c	3.99	2.95992e-06	7382.66	Not Essential	Not Essential	Unknown function	Putative lipoprotein LpqV
MAB_1182	Not Essential	Not Essential	Not Essential	-0.289826	0.808168	314.636	Not Essential	MAB_1182	-3.52547	0.00018479	382.361	Not Essential	Not Essential	Unknown function	Cysteine dioxygenase
MAB_1183	Not Essential	Not Essential	Not Essential	0.299474	0.800955	134.894	Not Essential	MAB_1183	-3.8901	0.000101925	318.4	Not Essential	Not Essential	Inorganic ion transport and metabolism	Rhodanese domain-containing protein
MAB_1184c	Not Essential	Not Essential	Not Essential	-1.23864	0.260911	125.585	Not Essential	MAB_1184c	2.58758	0.00520565	430.084	Not Essential	Not Essential	Transcription	Putative transcriptional regulator, MarR family
MAB_1185c	Not Essential	Not Essential	Smooth Essential @ log	-7.40994	1.99687e-12	1	NA	MAB_1185c	-5.63959	7.19977e-09	9.76815	NA	NA	Lipid transport and metabolism	Probable enoyl-CoA hydratase
MAB_1186c	Not Essential	Not Essential	Not Essential	-7.13271	3.12749e-13	39.7871	Smooth Essential in Abscess	MAB_1186c	1.681	0.049229	1045.65	Not Essential	Smooth Essential in Abscess	Amino acid transport and metabolism	3-hydroxyisobutyrate dehydrogenase (HIBADH) (EC 1.1.1.31)
MAB_1187c	Not Essential	Not Essential	Not Essential	-1.8488	0.029395	1317.86	Not Essential	MAB_1187c	0.465452	0.567837	1114.7	Not Essential	Not Essential	Lipid transport and metabolism	Probable enoyl-CoA hydratase
MAB_1188c	Not Essential	Not Essential	Not Essential	-0.535698	0.558861	1536.18	Not Essential	MAB_1188c	-0.921791	0.223173	299.607	Not Essential	Not Essential	Lipid transport and metabolism	Probable acyl-CoA dehydrogenase
MAB_1189c	Not Essential	Not Essential	Not Essential	-2.21504	0.00437183	843.007	Not Essential	MAB_1189c	1.26996	0.0808935	2161.18	Not Essential	Not Essential	Energy production and conversion	Probable methylmalonic acid semialdehyde dehydrogenase MmsA
MAB_1190	Not Essential	Not Essential	Not Essential	-2.09936	0.0294835	806.464	Not Essential	MAB_1190	1.59075	0.0692016	1691.45	Not Essential	Not Essential	Unknown Function	Transmembrane protein
MAB_1191c	Not Essential	Not Essential	Not Essential	-5.20232	1.60747e-10	125.411	Smooth Essential in Abscess	MAB_1191c	0.944443	0.224853	1200.58	Not Essential	Smooth Essential in Abscess	Nucleotide transport and metabolism	Formate-dependent phosphoribosylglycinamide formyltransferase (EC 6.3.1.21) (5'-phosphoribosylglycinamide transformylase 2) (Formate-dependent GAR transformylase) (GAR transformylase 2) (GART 2) (Non-folate glycinamide ribonucleotide transformylase) (Phosphoribosylglycinamide formyltransferase 2)
MAB_1192c	Not Essential	Not Essential	Not Essential	-4.01993	1.4506e-05	74.9615	Not Essential	MAB_1192c	0.760916	0.394314	553.493	Not Essential	Not Essential	Lipid transport and metabolism	Probable acyl-CoA thiolase
MAB_1193c	Not Essential	Not Essential	Not Essential	-1.13232	0.218368	389.587	Not Essential	MAB_1193c	0.817896	0.33127	1135.88	Not Essential	Not Essential	Amino acid transport and metabolism	SGNH hydrolase-type esterase domain-containing protein
MAB_1194	Not Essential	Not Essential	Not Essential	0.010499	0.992552	579.993	Not Essential	MAB_1194	-0.798543	0.34147	382.846	Not Essential	Not Essential	Lipid transport and metabolism	Putative lipase LipU
MAB_1195	Not Essential	Not Essential	Not Essential	-3.05131	3.21628e-05	1046.99	Not Essential	MAB_1195	0.323838	0.662843	1654.7	Not Essential	Not Essential	Amino acid transport and metabolism	cystathionine beta-synthase (EC 4.2.1.22) (Beta-thionase) (Serine sulfhydrase)
MAB_1196	Not Essential	Not Essential	Not Essential	0.277851	0.794753	913.021	Not Essential	MAB_1196	0.537885	0.577237	814.282	Not Essential	Not Essential	Unknown function	Proline-rich antigen (36 kDa antigen)
MAB_1197	Not Essential	Not Essential	Not Essential	-2.37425	0.00468754	153.517	Not Essential	MAB_1197	0.106789	0.904853	375.914	Not Essential	Not Essential	Sulfur Metabolism	Probable cystathionine gamma-synthase (CGS)
MAB_1198c	Not Essential	Not Essential	Not Essential	-1.18594	0.252413	604.948	Not Essential	MAB_1198c	2.59511	0.00327223	309.5	Not Essential	Not Essential	Unknown function	GPP34 family phosphoprotein
MAB_1199	Not Essential	Not Essential	Not Essential	-5.28582	7.83005e-09	84.281	Smooth Essential in Abscess	MAB_1199	2.14955	0.00914903	455.458	Not Essential	Smooth Essential in Abscess	Amino acid transport and metabolism	threonine ammonia-lyase (EC 4.3.1.19)
MAB_1200	Not Essential	Not Essential	Not Essential	0.71123	0.392914	1437.06	Not Essential	MAB_1200	2.59898	0.000192801	4236.57	Not Essential	Not Essential	Replication, recombination and repair	DUF559 domain-containing protein
MAB_1201c	Not Essential	Not Essential	Not Essential	1.98597	0.056787	246.819	Not Essential	MAB_1201c	-5.53928	5.75042e-09	21.3932	Rough Essential in Abscess	Rough Essential in Abscess	Transcription	Transcription elongation factor GreA (Transcript cleavage factor GreA)
MAB_1202c	Not Essential	Not Essential	Not Essential	0.768938	0.479185	516.19	Not Essential	MAB_1202c	3.91873	1.22448e-05	434.927	Not Essential	Not Essential	Unknown function	DUF4307 domain-containing protein
MAB_1203	Not Essential	Not Essential	Not Essential	-1.78623	0.0622338	2100.4	Not Essential	MAB_1203	0.236899	0.799229	1240.49	Not Essential	Not Essential	Carbohydrate transport and metabolism	Mycothiol S-conjugate amidase (EC 3.5.1.115)
MAB_1204	Not Essential	Not Essential	Not Essential	-6.55044	1.55842e-09	1	NA	MAB_1204	-4.99519	4.41842e-07	59.3489	NA	NA	Unknown function	Secreted protein
MAB_1205	Not Essential	Not Essential	Not Essential	0.240303	0.765966	4276.81	Not Essential	MAB_1205	-0.945054	0.153845	1627.71	Not Essential	Not Essential	Carbohydrate transport and metabolism	DUF255 domain-containing protein
MAB_1206	Not Essential	Not Essential	Not Essential	0.424535	0.712233	960.565	Not Essential	MAB_1206	2.38768	0.00717955	1337.59	Not Essential	Not Essential	Unknown Function	SnoaL-like domain-containing protein
MAB_1207	Not Essential	Not Essential	Not Essential	-0.17771	0.866947	1308.26	Not Essential	MAB_1207	0.767758	0.39323	1145.01	Not Essential	Not Essential	Unknown function	Uncharacterized protein
MAB_1208c	Not Essential	Not Essential	Not Essential	-1.13769	0.22792	782.584	Not Essential	MAB_1208c	2.46386	0.00245743	2055.17	Not Essential	Not Essential	Intracellular trafficking, secretion, and vesicular transport	Hemolysin III-related protein
MAB_1209	Not Essential	Not Essential	Not Essential	-6.02	8.18377e-12	332.518	Smooth Essential in Abscess	MAB_1209	0.375679	0.666097	1347.97	Not Essential	Smooth Essential in Abscess	Lipid transport and metabolism	Isoprenyl transferase (EC 2.5.1.-)
MAB_1210c	Not Essential	Not Essential	Not Essential	-8.13559	9.14157e-18	65.6786	Smooth Essential in Abscess	MAB_1210c	-0.4516	0.616745	283.762	Not Essential	Smooth Essential in Abscess	Unknown Function	Putative short chain dehydrogenase/reductase
MAB_1211c	Not Essential	Not Essential	Not Essential	-5.54899	4.19224e-14	589.866	Smooth Essential in Abscess	MAB_1211c	-0.030033	0.969586	278.197	Not Essential	Smooth Essential in Abscess	Secondary metabolites biosynthesis, transport and catabolism	Probable cytochrome P450
MAB_1212c	Not Essential	Not Essential	Not Essential	-8.1662	3.27593e-17	79.5015	Smooth Essential in Abscess	MAB_1212c	-4.92335	9.90205e-09	216.783	Not Essential	Smooth Essential in Abscess	Unknown function	Nuclear transport factor 2 family protein
MAB_1213c	Not Essential	Not Essential	Not Essential	-6.00183	2.51473e-08	1	NA	MAB_1213c	-3.765	0.000136731	66.6798	NA	NA	Energy production and conversion	Putative ferredoxin
MAB_1214c	Not Essential	Not Essential	Not Essential	-1.69156	0.0478866	222.113	Not Essential	MAB_1214c	-4.24319	1.73655e-08	71.3445	Not Essential	Not Essential	Secondary metabolites biosynthesis, transport and catabolism	Probable cytochrome P450
MAB_1215c	Not Essential	Not Essential	Not Essential	-2.48797	0.00450055	262.814	Not Essential	MAB_1215c	-0.341824	0.703998	2592.95	Not Essential	Not Essential	Unknown Function	Probable oxidoreductase
MAB_1216c	Not Essential	Not Essential	Not Essential	-6.79006	1.93082e-22	274.329	Smooth Essential in Abscess	MAB_1216c	-7.98207	1.7351e-27	47.162	Rough Essential in Abscess	Both Essential in Abscess	Secondary metabolites biosynthesis, transport and catabolism	Probable cytochrome P450
MAB_1217c	Not Essential	Not Essential	Not Essential	1.93432	0.0569386	460.627	Not Essential	MAB_1217c	-2.34842	0.0114131	208.918	Not Essential	Not Essential	Transcription	Putative transcriptional regulator, TetR family
MAB_1218	Not Essential	Not Essential	Not Essential	-8.32946	9.41942e-22	182.477	Smooth Essential in Abscess	MAB_1218	-4.79292	4.028e-10	40.956	Not Essential	Smooth Essential in Abscess	Carbohydrate transport and metabolism	Probable aldehyde dehydrogenase AldA
MAB_1219	Not Essential	Not Essential	Not Essential	-2.91371	0.000699737	244.319	Not Essential	MAB_1219	0.651104	0.431517	430.756	Not Essential	Not Essential	Unknown Function	Probable short-chain dehydrogenase/reductase
MAB_1220	Not Essential	Not Essential	Not Essential	-1.9548	0.0393368	453.465	Not Essential	MAB_1220	-3.9625	4.03694e-06	26.0427	Not Essential	Not Essential	Amino acid transport and metabolism	Probable dehydrogenase/reductase
MAB_1221	Not Essential	Not Essential	Not Essential	0.823763	0.452746	341.119	Not Essential	MAB_1221	-3.33783	0.000519271	43.039	Not Essential	Not Essential	Unknown Function	Possible 4-carboxymuconolactone decarboxylase
MAB_1222	Not Essential	Not Essential	Not Essential	-6.00556	1.91818e-16	563.884	Smooth Essential in Abscess	MAB_1222	1.23718	0.093136	100.072	Not Essential	Smooth Essential in Abscess	Unknown function	Uncharacterized protein
MAB_1223	Not Essential	Not Essential	Not Essential	-4.59862	6.28588e-13	639.854	Not Essential	MAB_1223	0.645842	0.315205	1758.33	Not Essential	Not Essential	Lipid transport and metabolism	Carboxylic ester hydrolase (EC 3.1.1.-)
MAB_1224	Not Essential	Not Essential	Not Essential	-2.63482	0.00511923	403.174	Not Essential	MAB_1224	-0.805573	0.368606	544.402	Not Essential	Not Essential	Unknown function	Uncharacterized protein
MAB_1225	Not Essential	Not Essential	Not Essential	-2.28675	0.014313	303.002	Not Essential	MAB_1225	-0.276092	0.766239	83.445	Not Essential	Not Essential	Inorganic ion transport and metabolism	Putative ABC transporter, permease protein
MAB_1226	Not Essential	Not Essential	Not Essential	-3.74242	2.8836e-05	103.928	Not Essential	MAB_1226	1.23607	0.147067	527.666	Not Essential	Not Essential	Posttranslational modification, protein turnover, chaperones	Putative ABC transporter, ATP-binding protein
MAB_1227	Not Essential	Not Essential	Not Essential	0.903173	0.352116	2439.32	Not Essential	MAB_1227	-5.5577	1.04132e-10	13.2684	Rough Essential in Abscess	Rough Essential in Abscess	Inorganic ion transport and metabolism	Putative ABC transporter, permease protein
MAB_1228	Not Essential	Not Essential	Not Essential	-1.76173	0.0267891	550.997	Not Essential	MAB_1228	-0.362041	0.655714	565.239	Not Essential	Not Essential	Cell wall/membrane/envelope biogenesis	Putative ABC transporter
MAB_1229	Not Essential	Not Essential	Not Essential	-3.48642	3.61014e-06	566.308	Not Essential	MAB_1229	0.281588	0.705314	854.537	Not Essential	Not Essential	Unknown function	Transmembrane protein
MAB_1230c	Not Essential	Not Essential	Not Essential	1.1216	0.149635	3803.25	Not Essential	MAB_1230c	1.04279	0.129581	1372.97	Not Essential	Not Essential	Function unknown	ER-bound oxygenase mpaB/mpaB'/Rubber oxygenase catalytic domain-containing protein
MAB_1231	Not Essential	Not Essential	Not Essential	-1.36615	0.137038	623.484	Not Essential	MAB_1231	1.97643	0.0243619	2584.25	Not Essential	Not Essential	Unknown function	Integral membrane protein
MAB_1232c	Not Essential	Not Essential	Not Essential	2.52151	6.57473e-05	4615.32	Not Essential	MAB_1232c	2.21042	8.1438e-05	7286.9	Not Essential	Not Essential	Energy production and conversion	Probable cholesterol oxidase ChoD
MAB_1233c	Not Essential	Not Essential	Not Essential	4.21919	1.20467e-05	5706.47	Not Essential	MAB_1233c	2.29459	0.00830537	3544.64	Not Essential	Not Essential	Unknown function	SnoaL-like domain-containing protein
MAB_1234c	Essential in Both Libraries	NA	NA	-8.45247	7.86955e-21	1	NA	MAB_1234c	-7.31315	2.09809e-17	1	NA	NA	Nucleotide transport and metabolism	Pantothenate kinase (EC 2.7.1.33) (Pantothenic acid kinase)
MAB_1235	Not Essential	Not Essential	Not Essential	1.76602	0.018456	2947.67	Not Essential	MAB_1235	3.17952	4.70395e-06	3002.11	Not Essential	Not Essential	Unknown function	CalR9 protein
MAB_1236	Essential in Both Libraries	NA	NA	-9.45906	8.75852e-30	1	NA	MAB_1236	-8.11076	1.93063e-25	1	NA	NA	Lipid transport and metabolism	Serine hydroxymethyltransferase (SHMT) (Serine methylase) (EC 2.1.2.1)
MAB_1237	Essential in Both Libraries	NA	NA	-8.26258	7.66579e-19	1	NA	MAB_1237	-6.90322	6.21881e-15	1	NA	NA	Lipid transport and metabolism	Possible acyl-[acyl-carrier protein] desaturase DesA2
MAB_1238	Not Essential	Not Essential	Not Essential	1.54274	0.148116	390.128	Not Essential	MAB_1238	-5.18153	4.65744e-08	58.5435	Not Essential	Not Essential	Unknown function	Uncharacterized protein
MAB_1239	Not Essential	Not Essential	Not Essential	2.46217	0.00498283	1837.98	Not Essential	MAB_1239	2.68018	0.000648868	809.834	Not Essential	Not Essential	Signal transduction mechanisms	Probable PhoH-like protein PhoH2 (Phosphate starvation-inducible protein PsiH)
MAB_1240	Not Essential	Not Essential	Not Essential	-1.99064	0.0431822	164.212	Not Essential	MAB_1240	-5.92376	2.64952e-10	32.4769	Rough Essential in Abscess	Rough Essential in Abscess	Carbohydrate transport and metabolism	Possible glycosyl hydrolase
MAB_1241c	Not Essential	Not Essential	Not Essential	-5.8064	7.94533e-08	1	NA	MAB_1241c	-4.28728	1.27543e-05	2.39009	NA	NA	Function unknown	CsbD-like domain-containing protein
MAB_1242c	Not Essential	Not Essential	Not Essential	-7.41953	3.81967e-13	2.21625	NA	MAB_1242c	-5.85551	4.41451e-10	112.503	NA in Smooth Essential in Rough	NA in Smooth Essential in Rough	Unknown function	Alkaline shock response membrane anchor protein AmaP
MAB_1243c	Not Essential	Not Essential	Not Essential	0.774409	0.403682	1457.11	Not Essential	MAB_1243c	0.621958	0.454032	1317.52	Not Essential	Not Essential	Unknown function	Asp23/Gls24 family envelope stress response protein
MAB_1244c	Not Essential	Not Essential	Not Essential	-3.19085	0.00208344	8.16203	NA	MAB_1244c	2.63357	0.00432903	180.167	NA	NA	Unknown function	DUF2273 domain-containing protein
MAB_1245c	Not Essential	Not Essential	Not Essential	-4.46341	1.39724e-05	1	NA	MAB_1245c	-3.14659	0.000907047	7.63377	NA	NA	Unknown function	Molecular chaperone DnaJ
MAB_1246c	Not Essential	Not Essential	Not Essential	-1.58741	0.137478	108.523	Not Essential	MAB_1246c	-5.20399	2.96162e-07	74.9606	Not Essential	Not Essential	Unknown function	Histidine kinase
MAB_1247c	Not Essential	Not Essential	Not Essential	2.37133	0.0169506	1671.15	Not Essential	MAB_1247c	1.15489	0.222364	570.339	Not Essential	Not Essential	Function unknown	Alkaline shock protein 23
MAB_1248	Not Essential	Not Essential	Not Essential	-2.01872	0.0302427	729.92	Not Essential	MAB_1248	3.50078	1.63025e-05	4562.29	Not Essential	Not Essential	Transcription	Probable RNA polymerase sigma factor
MAB_1249	Not Essential	Not Essential	Not Essential	-0.625743	0.591936	926.689	Not Essential	MAB_1249	5.12202	1.74732e-08	5141.95	Not Essential	Not Essential	Unknown function	Asp23/Gls24 family envelope stress response protein
MAB_1250c	Essential in Both Libraries	NA	NA	-9.11178	1.23554e-23	1	NA	MAB_1250c	-7.57919	1.04276e-19	1	NA	NA	Energy production and conversion	Fumarate hydratase class II (Fumarase C) (EC 4.2.1.2) (Aerobic fumarase) (Iron-independent fumarase)
MAB_1251c	Not Essential	Not Essential	Not Essential	-1.9891	0.0444958	471.133	Not Essential	MAB_1251c	-0.306726	0.744264	450.852	Not Essential	Not Essential	Carbohydrate transport and metabolism	Fructose-1,6-bisphosphatase
MAB_1252	Not Essential	Not Essential	Not Essential	-0.0387253	0.973786	2023.97	Not Essential	MAB_1252	0.919468	0.308498	777.405	Not Essential	Not Essential	Unknown function	DUF4245 domain-containing protein
MAB_1253c	Not Essential	Not Essential	Not Essential	-2.88406	0.000942244	759.607	Not Essential	MAB_1253c	-2.357	0.00317142	891.308	Not Essential	Not Essential	Amino acid transport and metabolism	D-serine dehydratase-like domain-containing protein
MAB_1254c	Not Essential	Not Essential	Not Essential	-4.79017	5.6076e-06	1	NA	MAB_1254c	-4.47952	5.13945e-06	6.19249	NA	NA	Cell cycle control, cell division, chromosome partitioning	Exodeoxyribonuclease 7 small subunit (EC 3.1.11.6) (Exodeoxyribonuclease VII small subunit) (Exonuclease VII small subunit)
MAB_1255c	Not Essential	Not Essential	Not Essential	-2.60085	0.00378168	324.359	Not Essential	MAB_1255c	-4.14542	6.90594e-07	34.3012	Not Essential	Not Essential	Cell cycle control, cell division, chromosome partitioning	Exodeoxyribonuclease 7 large subunit (EC 3.1.11.6) (Exodeoxyribonuclease VII large subunit) (Exonuclease VII large subunit)
MAB_1256c	Not Essential	Not Essential	Not Essential	-0.156132	0.890107	686.282	Not Essential	MAB_1256c	1.3786	0.120848	859.07	Not Essential	Not Essential	Unknown function	Lipid droplet-associated protein
MAB_1257	Essential in Both Libraries	NA	NA	-8.0229	7.71247e-17	1	NA	MAB_1257	-6.74825	1.37443e-13	1	NA	NA	Lipid transport and metabolism	4-hydroxy-3-methylbut-2-enyl diphosphate reductase (HMBPP reductase) (EC 1.17.7.4)
MAB_1258c	Not Essential	Not Essential	Not Essential	-0.114744	0.909385	1269.67	Not Essential	MAB_1258c	-2.3111	0.00360081	398.585	Not Essential	Not Essential	Unknown function	DUF6542 domain-containing protein
MAB_1259c	Not Essential	Not Essential	Not Essential	-0.407358	0.730918	293.954	Not Essential	MAB_1259c	-3.39701	0.00050328	115.686	Not Essential	Not Essential	Function unknown	DUF466 domain-containing protein
MAB_1260c	Not Essential	Not Essential	Not Essential	2.20184	0.00174979	5199.55	Not Essential	MAB_1260c	2.4591	0.000101448	4162.5	Not Essential	Not Essential	Signal transduction mechanisms	Probable carbon starvation protein (CstA)
MAB_1261	Not Essential	Not Essential	Not Essential	-3.22404	0.00100514	18.6142	Not Essential	MAB_1261	2.60344	0.00420706	1758.73	Not Essential	Not Essential	Unknown function	Bacteriophage protein
MAB_1262	Not Essential	Not Essential	Not Essential	-1.87033	0.0788502	565.394	Not Essential	MAB_1262	2.50032	0.00745057	737.88	Not Essential	Not Essential	Transcription	Phage shock protein PspC N-terminal domain-containing protein
MAB_1263	Not Essential	Not Essential	Not Essential	-4.50993	4.01979e-06	111.389	NA	MAB_1263	-5.27704	4.94619e-08	5.78795	NA	NA	Unknown function	Uncharacterized protein
MAB_1264	Not Essential	Not Essential	Not Essential	2.23567	0.0286766	1309.43	Not Essential	MAB_1264	4.5337	2.12208e-07	6821.82	Not Essential	Not Essential	Unknown function	Uncharacterized protein
MAB_1265c	Not Essential	Not Essential	Not Essential	-1.00622	0.331797	394.709	Not Essential	MAB_1265c	4.41272	4.1542e-07	1961.05	Not Essential	Not Essential	Function unknown	Uroporphyrin-III C-methyltransferase
MAB_1266	Not Essential	Not Essential	Not Essential	-0.836432	0.418906	425.746	Not Essential	MAB_1266	4.668	2.50976e-08	1511.84	Not Essential	Not Essential	Translation, ribosomal structure and biogenesis	Ribosome-binding ATPase YchF
MAB_1267	Not Essential	Not Essential	Not Essential	0.396558	0.736295	526.981	Not Essential	MAB_1267	1.1539	0.237671	218.728	Not Essential	Not Essential	Unknown function	Nucleotidyltransferase family protein
MAB_1268c	Not Essential	Not Essential	Not Essential	-5.19285	1.50082e-06	14.1689	Not Essential	MAB_1268c	2.67902	0.00334455	1019.03	Not Essential	Not Essential	Unknown function	Uncharacterized protein
MAB_1269	Not Essential	Not Essential	Smooth Essential @ log	-8.2358	2.31691e-17	1.15203	NA	MAB_1269	1.03685	0.223514	1057.71	NA	NA	Function unknown	Conserved hypothetical transmembrane protein
MAB_1270	Not Essential	Not Essential	Not Essential	-0.977984	0.220082	1716.96	Not Essential	MAB_1270	1.96611	0.00379236	2419.28	Not Essential	Not Essential	Function unknown	Conserved hypothetical transmembrane protein
MAB_1271c	Not Essential	Not Essential	Not Essential	-1.42425	0.0290937	1707.99	Not Essential	MAB_1271c	3.38109	1.47449e-08	11661.7	Not Essential	Not Essential	Coenzyme transport and metabolism	Probable oxidase (Copper-binding protein)
MAB_1272	Not Essential	Not Essential	Not Essential	1.49608	0.158171	930.59	Not Essential	MAB_1272	-1.76515	0.058551	96.234	Not Essential	Not Essential	Unknown function	Lipoprotein LpqS
MAB_1273	Not Essential	Not Essential	Not Essential	2.00852	0.00391616	3562.58	Not Essential	MAB_1273	0.481759	0.50687	1217.8	Not Essential	Not Essential	Amino acid transport and metabolism	Possible cysteine synthase A CysK2
MAB_1274	Not Essential	Not Essential	Not Essential	1.48028	0.0639946	2086.36	Not Essential	MAB_1274	0.891179	0.233909	1456.97	Not Essential	Not Essential	Unknown function	Putative ABC transporter, permease protein
MAB_1275	Not Essential	Not Essential	Not Essential	-1.51938	0.0743505	1396.27	Not Essential	MAB_1275	3.31751	1.13123e-05	1053.6	Not Essential	Not Essential	Posttranslational modification, protein turnover, chaperones	Putative ABC transporter, ATP-binding protein
MAB_1276c	Not Essential	Not Essential	Not Essential	-1.15237	0.249943	901.331	Not Essential	MAB_1276c	2.34626	0.00455768	1821.8	Not Essential	Not Essential	Function unknown	DoxX family protein
MAB_1277	Not Essential	Not Essential	Not Essential	3.80995	9.97157e-11	8008.53	Not Essential	MAB_1277	1.18016	0.0508875	3074.94	Not Essential	Not Essential	Cell wall/membrane/envelope biogenesis	Glycosyltransferase RgtA/B/C/D-like domain-containing protein
MAB_1278	Not Essential	Not Essential	Not Essential	2.00854	0.0203955	4237.77	Not Essential	MAB_1278	1.45214	0.0592608	636.845	Not Essential	Not Essential	Unknown Function	O-acyltransferase WSD1-like N-terminal domain-containing protein
MAB_1279	Not Essential	Not Essential	Not Essential	-2.9047	0.00156104	730.104	Not Essential	MAB_1279	-0.363047	0.688305	376.13	Not Essential	Not Essential	Unknown Function	Probable 3-demethylubiquinone-9 3-methyltransferase
MAB_1280c	Not Essential	Not Essential	Not Essential	-0.657889	0.530586	1444.49	Not Essential	MAB_1280c	0.0840903	0.931216	388.093	Not Essential	Not Essential	Unknown function	WXG100 family type VII secretion target
MAB_1281c	Not Essential	Not Essential	Smooth Essential @ log	-7.62127	3.6154e-14	1	NA	MAB_1281c	-1.28551	0.169459	101.964	NA	NA	Unknown function	Uncharacterized protein
MAB_1282	Not Essential	Not Essential	Not Essential	-6.78419	1.95701e-10	30.1675	Smooth Essential in Abscess	MAB_1282	0.716451	0.475685	214.811	Not Essential	Smooth Essential in Abscess	Unknown function	Uncharacterized protein
MAB_1283c	Not Essential	Not Essential	Not Essential	2.96097	0.00137041	2219.7	Not Essential	MAB_1283c	2.13284	0.0121908	992.692	Not Essential	Not Essential	Unknown function	WXG100 family type VII secretion target
MAB_1284c	Not Essential	Not Essential	Not Essential	1.9487	0.00387156	10781.7	Not Essential	MAB_1284c	3.65716	1.22923e-08	8317.77	Not Essential	Not Essential	Unknown function	Uncharacterized protein
MAB_1285c	Not Essential	Not Essential	Not Essential	2.07286	4.51993e-05	8970.88	Not Essential	MAB_1285c	1.74458	0.000272974	9729.54	Not Essential	Not Essential	Unknown function	ESX-1 secretion-associated protein EspA/EspE-like domain-containing protein
MAB_1286c	Not Essential	Not Essential	Not Essential	-1.79071	0.000176224	1	NA	MAB_1286c	-2.07642	2.91938e-08	1	NA	NA	Unknown function	Proteins of 100 residues with WXG
MAB_1287	Not Essential	Not Essential	Not Essential	2.31105	0.000262712	2739.18	Not Essential	MAB_1287	-1.11835	0.066147	3057.55	Not Essential	Not Essential	Defense mechanisms	Probable conserved membrane protein, MmpL family
MAB_1288	Not Essential	Not Essential	Not Essential	-8.58267	2.9763e-20	70.1736	Smooth Essential in Abscess	MAB_1288	2.28068	0.0041568	688.497	Not Essential	Smooth Essential in Abscess	Transcription	Putative transcriptional regulator, TetR family
MAB_1289c	Not Essential	Not Essential	Not Essential	-0.439452	0.638435	914.501	Not Essential	MAB_1289c	0.888325	0.254988	1223.94	Not Essential	Not Essential	Unknown function	SnoaL-like domain-containing protein
MAB_1290c	Not Essential	Not Essential	Not Essential	2.30263	0.0239837	392.285	Not Essential	MAB_1290c	-5.5044	5.13379e-09	328.896	Rough Essential in Abscess	Rough Essential in Abscess	Posttranslational modification, protein turnover, chaperones	Thiol peroxidase (Tpx) (EC 1.11.1.24) (Peroxiredoxin tpx) (Prx) (Thioredoxin peroxidase) (Thioredoxin-dependent peroxiredoxin)
MAB_1291	Not Essential	Not Essential	Not Essential	4.04218	7.54637e-05	7147.85	Not Essential	MAB_1291	-4.46376	5.08322e-06	68.3022	Not Essential	Not Essential	Secondary metabolites biosynthesis, transport and catabolism	Methyltransferase family protein
MAB_1292c	Not Essential	Not Essential	Not Essential	-0.126739	0.894608	1868.53	Not Essential	MAB_1292c	2.71124	0.000255071	11261.2	Not Essential	Not Essential	Secondary metabolites biosynthesis, transport and catabolism	Probable O-methyltransferase OMT
MAB_1293c	Not Essential	Not Essential	Not Essential	-1.48286	0.121386	344.017	Not Essential	MAB_1293c	2.49062	0.00232478	704.468	Not Essential	Not Essential	Function unknown	Pyridoxamine 5'-phosphate oxidase family protein
MAB_1294c	Not Essential	Not Essential	Smooth Essential @ log	-7.95436	3.33032e-15	1	NA	MAB_1294c	-1.61286	0.0686547	378.45	NA	NA	Translation, ribosomal structure and biogenesis	Methyltransferase type 11 domain-containing protein
MAB_1295c	Not Essential	Not Essential	Not Essential	-2.54649	0.0035823	477.711	Not Essential	MAB_1295c	1.31308	0.107284	729.469	Not Essential	Not Essential	Secondary metabolites biosynthesis, transport and catabolism	Probable O-methyltransferase OMT
MAB_1296	Not Essential	Not Essential	Not Essential	-1.79071	0.000176224	1	NA	MAB_1296	-2.07642	2.91938e-08	1	NA	NA	Unknown function	DUF5302 domain-containing protein
MAB_1297c	Not Essential	Not Essential	Not Essential	0.102753	0.908468	4547.1	Not Essential	MAB_1297c	1.45195	0.0490572	1689.83	Not Essential	Not Essential	Unknown function	Acyltransferase 3 domain-containing protein
MAB_1298c	Not Essential	Not Essential	Not Essential	0.990148	0.348509	87.9158	Not Essential	MAB_1298c	-0.165597	0.866739	287.673	Not Essential	Not Essential	Unknown function	FHA domain-containing protein
MAB_1299c	Not Essential	Not Essential	Not Essential	1.96602	0.0180399	1924.66	Not Essential	MAB_1299c	0.0135725	0.98905	667.303	Not Essential	Not Essential	Carbohydrate transport and metabolism	Putative multi-drug efflux transporter
MAB_1300c	Not Essential	Not Essential	Not Essential	-0.0765251	0.939317	2408.27	Not Essential	MAB_1300c	3.23475	3.45199e-05	594.765	Not Essential	Not Essential	Unknown function	Uncharacterized protein
MAB_1301c	Not Essential	Not Essential	Not Essential	-6.34475	3.80829e-09	6.14204	NA	MAB_1301c	1.25771	0.183221	229.828	NA	NA	Unknown function	Uncharacterized protein
MAB_1302	Not Essential	Not Essential	Not Essential	0.283578	0.789312	2140.52	Not Essential	MAB_1302	0.458455	0.615115	1591.57	Not Essential	Not Essential	Replication, recombination and repair	HhH-GPD domain-containing protein
MAB_1303c	Not Essential	Not Essential	Not Essential	-1.41342	0.201087	648.256	Not Essential	MAB_1303c	0.696604	0.485102	972.527	Not Essential	Not Essential	Unknown function	Uncharacterized protein
MAB_1304	Not Essential	Not Essential	Not Essential	-2.82514	9.43638e-05	1020.03	Not Essential	MAB_1304	1.77316	0.0124372	486.326	Not Essential	Not Essential	Unknown function	Polyprenol-phosphate-mannose-dependent alpha-(1-2)-phosphatidylinositol pentamannoside mannosyltransferase
MAB_1305	Not Essential	Not Essential	Not Essential	-5.05687	8.49655e-09	88.9037	Smooth Essential in Abscess	MAB_1305	-0.821826	0.345375	271.403	Not Essential	Smooth Essential in Abscess	Unknown Function	Probable short-chain dehydrogenase/reductase
MAB_1306	Not Essential	Not Essential	Not Essential	-4.5938	8.67985e-07	751.071	Not Essential	MAB_1306	0.408394	0.667783	50.9954	Not Essential	Not Essential	Lipid transport and metabolism	Formyltetrahydrofolate deformylase (EC 3.5.1.10) (Formyl-FH(4) hydrolase)
MAB_1307c	Not Essential	Not Essential	Not Essential	2.13856	0.0377762	537.489	Not Essential	MAB_1307c	0.463338	0.647023	69.8763	Not Essential	Not Essential	Coenzyme transport and metabolism	Putative pterin-4-alpha-carbinolamine dehydratase (PHS) (EC 4.2.1.96) (4-alpha-hydroxy-tetrahydropterin dehydratase) (Pterin carbinolamine dehydratase) (PCD)
MAB_1308	Not Essential	Not Essential	Not Essential	-1.78822	0.102871	319.183	Not Essential	MAB_1308	-3.8981	4.79734e-05	633.456	Not Essential	Not Essential	Defense mechanisms	Probable mutator protein MutT2/NUDIX hydrolase
MAB_1309c	Not Essential	Not Essential	Not Essential	5.15186	5.04795e-08	1836.06	Not Essential	MAB_1309c	4.73564	4.40844e-09	392.164	Not Essential	Not Essential	Unknown function	Uncharacterized protein
MAB_1310	Not Essential	Not Essential	Not Essential	-0.83844	0.393328	738.166	Not Essential	MAB_1310	3.2205	9.0393e-05	2208.1	Not Essential	Not Essential	Translation, ribosomal structure and biogenesis	50S ribosomal subunit assembly factor BipA (EC 3.6.5.-) (GTP-binding protein BipA)
MAB_1311	Not Essential	Not Essential	Not Essential	-3.86322	0.000194486	233.379	Not Essential	MAB_1311	-0.394014	0.706313	1226	Not Essential	Not Essential	Unknown function	VOC domain-containing protein
MAB_1312	Not Essential	Not Essential	Not Essential	-1.44403	0.0176079	582.331	Not Essential	MAB_1312	1.8341	0.00085702	1742.35	Not Essential	Not Essential	Secondary metabolites biosynthesis, transport and catabolism	Beta-lactamase-like
MAB_1313	Not Essential	Not Essential	Not Essential	-2.06323	0.0131244	459.592	Not Essential	MAB_1313	-0.801345	0.31991	518.817	Not Essential	Not Essential	Transcription	Probable transcriptional regulator, AraC family
MAB_1314	Not Essential	Not Essential	Not Essential	0.733085	0.462753	2362.15	Not Essential	MAB_1314	3.18034	0.000140185	5894.68	Not Essential	Not Essential	Unknown function	Mesocentin
MAB_1315	Essential in Both Libraries	NA	NA	-9.05996	5.47594e-26	1	NA	MAB_1315	-7.7479	2.94698e-22	1	NA	NA	Amino acid transport and metabolism	Putative lipoprotein LpqW
MAB_1316	Not Essential	Not Essential	Not Essential	-2.44426	0.0119687	500.435	Not Essential	MAB_1316	-2.97952	0.000633296	342.758	Not Essential	Not Essential	Carbohydrate transport and metabolism	1D-myo-inositol 2-acetamido-2-deoxy-alpha-D-glucopyranoside deacetylase (GlcNAc-Ins deacetylase) (EC 3.5.1.103) (N-acetyl-1-D-myo-inositol 2-amino-2-deoxy-alpha-D-glucopyranoside deacetylase)
MAB_1317	Not Essential	Not Essential	Not Essential	0.470218	0.688409	435.327	Not Essential	MAB_1317	3.60724	7.23822e-05	536.726	Not Essential	Not Essential	Unknown function	Integral membrane protein
MAB_1318c	Not Essential	Not Essential	Not Essential	2.85185	0.000577804	2280.91	Not Essential	MAB_1318c	3.81646	1.28504e-06	3999.25	Not Essential	Not Essential	Unknown Function	Probable catechol-o-methyltransferase
MAB_1319	Not Essential	Not Essential	Not Essential	2.47166	2.36317e-05	2711.85	Not Essential	MAB_1319	2.46392	1.14274e-05	3363.23	Not Essential	Not Essential	Coenzyme transport and metabolism	FO synthase (EC 2.5.1.147) (EC 4.3.1.32)
MAB_1320c	Not Essential	Not Essential	Not Essential	1.02446	0.356617	671.274	Not Essential	MAB_1320c	-4.53597	3.94457e-06	15.7504	Not Essential	Not Essential	Unknown function	Excalibur calcium-binding domain-containing protein
MAB_1321	Not Essential	Not Essential	Not Essential	-2.03051	0.0451751	18.2366	Not Essential	MAB_1321	-2.78842	0.0022653	77.5796	Not Essential	Not Essential	Unknown function	MspA protein
MAB_1322	Not Essential	Not Essential	Not Essential	-3.62441	0.00021986	51.9977	Not Essential	MAB_1322	-5.32498	1.43388e-08	74.8299	Rough Essential in Abscess	Rough Essential in Abscess	Unknown function	Uncharacterized protein
MAB_1323	Not Essential	Not Essential	Not Essential	-6.49268	2.76973e-09	8.18093	NA	MAB_1323	-1.97352	0.0362895	1276.37	NA	NA	Unknown function	Uncharacterized protein
MAB_1324	Not Essential	Not Essential	Not Essential	-2.1829	0.0445728	225.139	NA	MAB_1324	-5.28766	2.62812e-07	1	NA	NA	Unknown function	Putative monooxygenase
MAB_1325c	Not Essential	Not Essential	Not Essential	-2.94832	1.89106e-06	431.999	Not Essential	MAB_1325c	-0.679496	0.282712	531.71	Not Essential	Not Essential	Energy production and conversion	Probable NADPH dependent 2,4-dienoyl-CoA reductase FadH
MAB_1326c	Not Essential	Not Essential	Not Essential	2.97481	0.000870363	3440.32	Not Essential	MAB_1326c	4.54386	1.82449e-08	3325.4	Not Essential	Not Essential	Transcription	PadR family transcriptional regulator
MAB_1327	Not Essential	Not Essential	Not Essential	-2.76031	0.00111872	57.5811	Not Essential	MAB_1327	-4.51122	9.83195e-09	1563.59	Not Essential	Not Essential	Energy production and conversion	Ferredoxin
MAB_1328	Not Essential	Not Essential	Not Essential	0.461186	0.602734	6323.3	Not Essential	MAB_1328	3.8697	1.3248e-07	758.681	Not Essential	Not Essential	Amino acid transport and metabolism	Aminotransferase (EC 2.6.1.-)
MAB_1329	Not Essential	Not Essential	Not Essential	-0.792656	0.302618	736.664	Not Essential	MAB_1329	0.17535	0.817641	845.972	Not Essential	Not Essential	Cell wall/membrane/envelope biogenesis	Probable glycosyl transferase
MAB_1330	Not Essential	Not Essential	Not Essential	-4.36204	1.32869e-12	250.887	Not Essential	MAB_1330	0.483249	0.425378	1077.42	Not Essential	Not Essential	Amino acid transport and metabolism	L-glutamate gamma-semialdehyde dehydrogenase (EC 1.2.1.88) (L-glutamate gamma-semialdehyde dehydrogenase)
MAB_1331	Not Essential	Not Essential	Not Essential	-2.13478	0.0071763	1107.84	Not Essential	MAB_1331	0.17386	0.836776	674.442	Not Essential	Not Essential	Amino acid transport and metabolism	proline dehydrogenase (EC 1.5.5.2)
MAB_1332	Not Essential	Not Essential	Not Essential	-2.15982	0.00323645	1650.47	Not Essential	MAB_1332	0.678198	0.31974	1915.17	Not Essential	Not Essential	Lipid transport and metabolism	Probable fatty-acid-CoA ligase FadD
MAB_1333	Not Essential	Not Essential	Not Essential	-4.03024	1.01526e-05	361.018	Not Essential	MAB_1333	2.56794	0.00314312	1603.24	Not Essential	Not Essential	Unknown function	DinB-like domain-containing protein
MAB_1334c	Not Essential	Not Essential	Not Essential	-3.59829	4.75659e-06	360.803	Not Essential	MAB_1334c	1.34862	0.0824122	380.29	Not Essential	Not Essential	Unknown function	SGNH hydrolase-type esterase domain-containing protein
MAB_1335c	Essential in Both Libraries	NA	NA	-9.04739	5.7122e-26	1	NA	MAB_1335c	-7.76361	1.09721e-21	1	NA	NA	Amino acid transport and metabolism	2,3,4,5-tetrahydropyridine-2,6-dicarboxylate N-succinyltransferase (EC 2.3.1.117) (Tetrahydrodipicolinate N-succinyltransferase) (THDP succinyltransferase) (THP succinyltransferase) (Tetrahydropicolinate succinylase)
MAB_1336	Essential in Both Libraries	NA	NA	-9.31696	4.06094e-28	1	NA	MAB_1336	-8.1367	8.01368e-25	1	NA	NA	Amino acid transport and metabolism	Probable succinyl-diaminopimelate desuccinylase
MAB_1337c	Not Essential	Not Essential	Not Essential	0.26258	0.800494	1790.39	Not Essential	MAB_1337c	-0.201448	0.824098	210.721	Not Essential	Not Essential	Transcription	Putative transcriptional regulator, AraC family
MAB_1338	Not Essential	Not Essential	Not Essential	-0.490634	0.563449	3730.16	Not Essential	MAB_1338	2.60029	0.000300879	3082.4	Not Essential	Not Essential	Carbohydrate transport and metabolism	Putative membrane efflux protein
MAB_1339	Not Essential	Not Essential	Not Essential	-0.917483	0.332419	1747.89	Not Essential	MAB_1339	2.09722	0.00960767	272.48	Not Essential	Not Essential	Coenzyme transport and metabolism	Putative monooxygenase (Luciferase-like)
MAB_1340	Not Essential	Not Essential	Not Essential	0.374787	0.726992	330.481	Not Essential	MAB_1340	3.81302	3.46705e-06	1259.8	Not Essential	Not Essential	Cell cycle control, cell division, chromosome partitioning	Cytokinin riboside 5'-monophosphate phosphoribohydrolase (EC 3.2.2.n1)
MAB_1341	Not Essential	Not Essential	Not Essential	1.56756	0.117195	1343.41	Not Essential	MAB_1341	4.4545	3.25764e-07	1469.01	Not Essential	Not Essential	Cell cycle control, cell division, chromosome partitioning	Cytokinin riboside 5'-monophosphate phosphoribohydrolase (EC 3.2.2.n1)
MAB_1342	Not Essential	Not Essential	Not Essential	0.173134	0.825185	2130.53	Not Essential	MAB_1342	0.345001	0.618789	1022.21	Not Essential	Not Essential	Lipid transport and metabolism	Probable fatty-acid-CoA ligase FadD
MAB_1343	Not Essential	Not Essential	Not Essential	0.723456	0.52522	174.14	Not Essential	MAB_1343	3.81794	1.84731e-05	1911.19	Not Essential	Not Essential	Defense mechanisms	HNH nuclease domain-containing protein
MAB_1344c	Not Essential	Not Essential	Not Essential	1.20727	0.126396	6202.49	Not Essential	MAB_1344c	3.672	4.09652e-08	12918.8	Not Essential	Not Essential	Cell wall/membrane/envelope biogenesis	Putative DTDP-glucose-4,6-dehydratase-related protein
MAB_1345	Not Essential	Not Essential	Not Essential	-2.56648	0.00346286	388.139	Not Essential	MAB_1345	-4.25897	1.26497e-07	635.238	Not Essential	Not Essential	Coenzyme transport and metabolism	Dihydropteroate synthase (DHPS) (EC 2.5.1.15) (Dihydropteroate pyrophosphorylase)
MAB_1346	Not Essential	Not Essential	Smooth Essential @ log	-8.17353	4.31817e-17	1	NA	MAB_1346	-6.93332	2.97347e-14	19.3313	NA in Smooth Essential in Rough	NA in Smooth Essential in Rough	Cell wall/membrane/envelope biogenesis	Glycosyltransferase 2-like domain-containing protein
MAB_1347c	Not Essential	Not Essential	Not Essential	0.058553	0.960139	1732.41	Not Essential	MAB_1347c	2.93566	0.00119895	3761.64	Not Essential	Not Essential	Unknown function	Pyridoxamine 5'-phosphate oxidase putative domain-containing protein
MAB_1348	Not Essential	Not Essential	Not Essential	-3.79825	0.000271558	132.736	Not Essential	MAB_1348	3.95314	1.26467e-05	845.579	Not Essential	Not Essential	Cell cycle control, cell division, chromosome partitioning	DivIVA domain-containing protein
MAB_1349	Not Essential	Not Essential	Not Essential	0.433724	0.679791	2429.35	Not Essential	MAB_1349	-0.709224	0.441621	335.15	Not Essential	Not Essential	Replication, recombination and repair	Probable DNA-3-methyladenine glycosylase I TagA
MAB_1350	Not Essential	Not Essential	Not Essential	-5.07525	1.58798e-06	1	NA	MAB_1350	-3.90044	6.38054e-05	1	NA	NA	Unknown function	DUF3117 domain-containing protein
MAB_1351c	Not Essential	Not Essential	Not Essential	0.0881856	0.927389	1536.02	Not Essential	MAB_1351c	3.74309	8.15904e-07	2586.94	Not Essential	Not Essential	Carbohydrate transport and metabolism	Putative glycosyltransferase
MAB_1352	Not Essential	Not Essential	Not Essential	4.17974	1.24448e-07	8984.89	Not Essential	MAB_1352	2.37376	0.00149846	5440.7	Not Essential	Not Essential	Carbohydrate transport and metabolism	Glucose-1-phosphate adenylyltransferase (EC 2.7.7.27) (ADP-glucose pyrophosphorylase) (ADPGlc PPase) (ADP-glucose synthase)
MAB_1353c	Not Essential	Not Essential	Not Essential	-3.88608	6.55995e-11	480.766	Not Essential	MAB_1353c	-1.31297	0.0256139	728.506	Not Essential	Not Essential	Unknown function	Putative transcriptional regulator, GntR family
MAB_1356	Not Essential	Not Essential	Not Essential	-5.85412	4.05796e-13	19.1667	Smooth Essential in Abscess	MAB_1356	-1.8581	0.0128898	99.709	Not Essential	Smooth Essential in Abscess	Defense mechanisms	Flavin-nucleotide-binding protein
MAB_1357c	Not Essential	Not Essential	Not Essential	-3.85956	1.41592e-05	19.7205	Not Essential	MAB_1357c	-0.437378	0.626415	229.963	Not Essential	Not Essential	Posttranslational modification, protein turnover, chaperones	Conserved hypothetical integral membrane protein
MAB_1358c	Not Essential	Not Essential	Not Essential	-0.812896	0.287543	509.128	Not Essential	MAB_1358c	-1.11256	0.110005	696.335	Not Essential	Not Essential	Intracellular trafficking, secretion, and vesicular transport	Putative ABC transporter, permease protein
MAB_1359c	Not Essential	Not Essential	Not Essential	3.38187	5.14936e-05	1600.81	Not Essential	MAB_1359c	-3.5966	2.41935e-06	276.683	Not Essential	Not Essential	Posttranslational modification, protein turnover, chaperones	Putative ABC transporter, ATP-binding protein
MAB_1360c	Not Essential	Not Essential	Not Essential	2.91449	0.00198341	1103.18	Not Essential	MAB_1360c	-2.04046	0.0158582	618.822	Not Essential	Not Essential	Transcription	Probable transcriptional regulator, TetR family
MAB_1361c	Not Essential	Not Essential	Not Essential	0.483337	0.672543	494.051	Not Essential	MAB_1361c	2.17894	0.018041	897.255	Not Essential	Not Essential	Translation, ribosomal structure and biogenesis	Putative O-methyltransferase MAB_1361c (EC 2.1.1.-)
MAB_1362	Not Essential	Not Essential	Not Essential	0.58681	0.498624	773.088	Not Essential	MAB_1362	-1.1095	0.150006	785.512	Not Essential	Not Essential	Adaptations to atypical conditions	Probable alternative RNA polymerase sigma factor
MAB_1363	Not Essential	Not Essential	Not Essential	-5.86114	4.02661e-08	1	NA	MAB_1363	-4.135	1.95949e-05	1	NA	NA	Unknown function	RNA polymerase sigma-70 factor
MAB_1364	Not Essential	Not Essential	Smooth Essential @ log	-8.9217	3.62631e-22	1.1875	NA	MAB_1364	-7.609	1.74868e-19	206.611	NA in Smooth Essential in Rough	NA in Smooth Essential in Rough	Posttranslational modification, protein turnover, chaperones	Probable serine protease HtrA
MAB_1365	Ambigious Essentiality	NA	NA	-6.56686	1.67773e-09	1	NA	MAB_1365	-4.93586	8.81474e-07	1	NA	NA	Intracellular trafficking, secretion, and vesicular transport	Sec-independent protein translocase protein TatB
MAB_1366c	Essential in Both Libraries	NA	NA	-8.17504	2.37928e-17	1	NA	MAB_1366c	-6.97472	2.67154e-14	1	NA	NA	Cell cycle control, cell division, chromosome partitioning	Iron-sulfur cluster carrier protein
MAB_1367c	Not Essential	Not Essential	Not Essential	3.6991	1.53763e-05	2655.7	Not Essential	MAB_1367c	3.14189	4.68372e-05	6572.38	Not Essential	Not Essential	Cell wall/membrane/envelope biogenesis	Transglycosylase SLT domain-containing protein
MAB_1368	Not Essential	Not Essential	Not Essential	2.57762	0.00196839	1612.71	Not Essential	MAB_1368	2.4395	0.00208547	5917.52	Not Essential	Not Essential	Function unknown	ER-bound oxygenase mpaB/mpaB'/Rubber oxygenase catalytic domain-containing protein
MAB_1369	Not Essential	Not Essential	Not Essential	-0.296946	0.760855	2638.78	Not Essential	MAB_1369	3.20772	4.48201e-05	3948.73	Not Essential	Not Essential	Carbohydrate transport and metabolism	Probable citrate lyase beta chain
MAB_1370c	Not Essential	Not Essential	Not Essential	1.39172	0.0583668	4820.43	Not Essential	MAB_1370c	1.95399	0.00513791	978.919	Not Essential	Not Essential	Unknown function	DUF4190 domain-containing protein
MAB_1371	Not Essential	Not Essential	Not Essential	3.57431	0.000185166	348.738	Not Essential	MAB_1371	0.496994	0.592253	279.715	Not Essential	Not Essential	Unknown function	Conserved hypothetical transmembrane protein
MAB_1372	Not Essential	Not Essential	Not Essential	-5.56661	6.8007e-13	316.476	Smooth Essential in Abscess	MAB_1372	-1.12223	0.14732	287.601	Not Essential	Smooth Essential in Abscess	Carbohydrate transport and metabolism	Probable sugar ABC transporter, sugar-binding protein LpqY
MAB_1373	Not Essential	Not Essential	Not Essential	-3.53505	2.55211e-05	810.113	Not Essential	MAB_1373	2.9137	0.000159919	1513.3	Not Essential	Not Essential	Carbohydrate transport and metabolism	Probable sugar ABC transporter, permease protein SugA
MAB_1374	Not Essential	Not Essential	Not Essential	-1.22117	0.238505	1773.06	Not Essential	MAB_1374	-1.52836	0.0862361	321.711	Not Essential	Not Essential	Carbohydrate transport and metabolism	Probable sugar ABC transporter, permease protein SugB
MAB_1375	Not Essential	Not Essential	Not Essential	-4.16387	1.9335e-07	20.6285	Not Essential	MAB_1375	0.843418	0.285186	2029.1	Not Essential	Not Essential	Posttranslational modification, protein turnover, chaperones	Probable sugar ABC transporter, ATP-binding protein SugC
MAB_1376	Ambigious Essentiality	NA	NA	-7.58853	4.56984e-13	1	NA	MAB_1376	-6.13779	3.25312e-10	1.3916	NA	NA	Unknown function	Suppressor of fused-like domain-containing protein
MAB_1377c	Not Essential	Not Essential	Not Essential	3.66093	6.92681e-05	1189.3	Not Essential	MAB_1377c	-3.31303	0.000179102	450.497	Not Essential	Not Essential	Unknown function	Secreted protein
MAB_1378c	Not Essential	Not Essential	Not Essential	2.33969	0.00459274	4683.03	Not Essential	MAB_1378c	2.41659	0.00164094	4097.71	Not Essential	Not Essential	Inorganic ion transport and metabolism	Magnesium transport protein CorA
MAB_1379c	Not Essential	Not Essential	Not Essential	1.31278	0.109325	2054.05	Not Essential	MAB_1379c	1.74616	0.0179225	1716.06	Not Essential	Not Essential	Transcription	Putative transcriptional regulator, TetR family
MAB_1380	Not Essential	Not Essential	Not Essential	-3.67803	0.000230482	313.388	Not Essential	MAB_1380	-5.63288	3.72012e-09	41.2426	Rough Essential in Abscess	Rough Essential in Abscess	Unknown function	Uncharacterized protein
MAB_1381	Not Essential	Not Essential	Not Essential	-0.440673	0.61028	2846.83	Not Essential	MAB_1381	-1.51711	0.036432	753.385	Not Essential	Not Essential	Unknown Function	Putative oxidoreductase EphD
MAB_1382	Not Essential	Not Essential	Not Essential	0.566584	0.45099	2935.47	Not Essential	MAB_1382	1.57079	0.0148577	1291.79	Not Essential	Not Essential	Unknown Function	Putative oxidoreductase EphD
MAB_1383	Not Essential	Not Essential	Not Essential	1.70074	0.0784801	6219.35	Not Essential	MAB_1383	3.67457	1.63376e-05	4042.41	Not Essential	Not Essential	Amino acid transport and metabolism	UPF0056 membrane protein
MAB_1384	Not Essential	Not Essential	Not Essential	0.723466	0.445598	1887.02	Not Essential	MAB_1384	-1.58712	0.0530838	664.168	Not Essential	Not Essential	Energy production and conversion	Probable malate dehydrogenase
MAB_1385	Not Essential	Not Essential	Smooth Essential @ log	-9.2373	8.85962e-28	4.33959	NA	MAB_1385	-7.95498	1.36027e-23	158.218	NA in Smooth Essential in Rough	NA in Smooth Essential in Rough	Cell wall/membrane/envelope biogenesis	Probable lipoprotein LpqZ
MAB_1386	Not Essential	Not Essential	Not Essential	1.98295	0.00550185	6854.77	Not Essential	MAB_1386	3.02228	5.80841e-06	5052.73	Not Essential	Not Essential	Defense mechanisms	Putative esterase/lipase/beta-lactamase
MAB_1387	Not Essential	Not Essential	Not Essential	0.787169	0.288501	2790.82	Not Essential	MAB_1387	2.77999	6.03321e-06	3349.03	Not Essential	Not Essential	Defense mechanisms	Putative esterase/lipase/beta-lactamase
MAB_1388c	Not Essential	Not Essential	Not Essential	3.00376	0.000526967	4908.84	Not Essential	MAB_1388c	3.73993	1.49262e-06	1143.94	Not Essential	Not Essential	Unknown Function	Probable short-chain dehydrogenase/reductase
MAB_1389c	Not Essential	Not Essential	Not Essential	-5.29098	7.44109e-08	397.245	Not Essential	MAB_1389c	0.757305	0.432361	734.747	Not Essential	Not Essential	Unknown Function	Probable short-chain dehydrogenase/reductase
MAB_1390c	Not Essential	Not Essential	Not Essential	-0.36001	0.728928	3349.5	Not Essential	MAB_1390c	-0.167368	0.85374	581.455	Not Essential	Not Essential	Secondary metabolites biosynthesis, transport and catabolism	Hypothetical UbiE/COQ5 methyltransferase
MAB_1391	Not Essential	Not Essential	Not Essential	-0.474915	0.577694	4116.64	Not Essential	MAB_1391	2.84756	9.47811e-05	5639.26	Not Essential	Not Essential	Transcription	Putative transcriptional regulator
MAB_1392c	Not Essential	Not Essential	Not Essential	0.944358	0.275935	5686.63	Not Essential	MAB_1392c	2.25167	0.00217204	2789.53	Not Essential	Not Essential	Unknown Function	Triacylglycerol lipase
MAB_1393c	Essential in Both Libraries	NA	NA	-10.909	6.51517e-63	1	NA	MAB_1393c	-9.85546	9.19707e-60	1	NA	NA	Energy production and conversion	Multifunctional 2-oxoglutarate metabolism enzyme (EC 1.2.4.2) (EC 2.2.1.5) (EC 2.3.1.61) (EC 4.1.1.71) (2-hydroxy-3-oxoadipate synthase) (2-oxoglutarate carboxy-lyase) (2-oxoglutarate decarboxylase) (Alpha-ketoglutarate decarboxylase) (Alpha-ketoglutarate-glyoxylate carboligase)
MAB_1394c	Not Essential	Not Essential	Not Essential	-0.715523	0.486418	171.63	Not Essential	MAB_1394c	0.367804	0.691512	870.972	Not Essential	Not Essential	Unknown function	EcsC family protein
MAB_1395	Not Essential	Not Essential	Not Essential	1.09558	0.222009	4155.64	Not Essential	MAB_1395	-3.40818	9.32504e-06	971.795	Not Essential	Not Essential	Adaptations to atypical conditions	Bcr/CflA family efflux transporter
MAB_1396	Not Essential	Not Essential	Not Essential	-2.26736	0.00213141	1091.32	Not Essential	MAB_1396	3.50692	7.316e-08	1400.69	Not Essential	Not Essential	Amino acid transport and metabolism	Probable drug resistance transporter, EmrB/QacA subfamily
MAB_1397c	Not Essential	Not Essential	Not Essential	-6.41181	3.67029e-09	43.7465	Smooth Essential in Abscess	MAB_1397c	4.84725	4.74094e-08	881.386	Not Essential	Smooth Essential in Abscess	Unknown function	SnoaL-like polyketide cyclase
MAB_1398c	Not Essential	Not Essential	Not Essential	-2.47527	0.00130726	752.533	Not Essential	MAB_1398c	-2.5805	0.000301046	118.244	Not Essential	Not Essential	Energy production and conversion	Putative oxidoreductase
MAB_1399	Not Essential	Not Essential	Not Essential	-0.403827	0.663326	1435.35	Not Essential	MAB_1399	-0.332402	0.678071	1737.95	Not Essential	Not Essential	Amino acid transport and metabolism	Probable peptidase
MAB_1400	Not Essential	Not Essential	Not Essential	-5.60311	1.7505e-09	26.6129	Smooth Essential in Abscess	MAB_1400	-0.076538	0.940353	93.4891	Not Essential	Smooth Essential in Abscess	Transcription	Probable transcriptional regulator, TetR
MAB_1401c	Not Essential	Not Essential	Not Essential	-3.39739	5.51972e-13	2467.99	Not Essential	MAB_1401c	2.63764	1.06364e-08	3328.05	Not Essential	Not Essential	Replication, recombination and repair	RecB family nuclease
MAB_1402c	Not Essential	Not Essential	Not Essential	2.17279	0.0279037	2646.05	Not Essential	MAB_1402c	2.61299	0.00343888	1066.56	Not Essential	Not Essential	Unknown function	Putative lipoprotein LprE
MAB_1403	Not Essential	Not Essential	Not Essential	-0.192045	0.817015	1819.29	Not Essential	MAB_1403	3.43021	3.74704e-07	3452.72	Not Essential	Not Essential	Replication, recombination and repair	ATP-dependent RNA helicase DeaD (EC 3.6.4.13) (Cold-shock DEAD box protein A)
MAB_1404	Not Essential	Not Essential	Not Essential	-4.50305	2.46497e-12	154.053	Not Essential	MAB_1404	-3.84539	1.67031e-10	478.66	Not Essential	Not Essential	Cell wall/membrane/envelope biogenesis	Probable acyltransferase
MAB_1405	Not Essential	Not Essential	Not Essential	-6.35494	9.17984e-10	7.79716	NA	MAB_1405	1.06452	0.256874	301.833	NA	NA	Unknown function	Uncharacterized protein
MAB_1406c	Not Essential	Not Essential	Not Essential	0.531532	0.525856	6131.38	Not Essential	MAB_1406c	0.453186	0.53856	1759.53	Not Essential	Not Essential	Secondary metabolites biosynthesis, transport and catabolism	Probable cytochrome P450
MAB_1407c	Not Essential	Not Essential	Not Essential	0.755023	0.320181	565.382	Not Essential	MAB_1407c	-1.20007	0.0808253	848.204	Not Essential	Not Essential	Lipid transport and metabolism	Probable oxidoreductase
MAB_1408c	Not Essential	Not Essential	Not Essential	-0.26701	0.789428	914.977	Not Essential	MAB_1408c	0.392617	0.656482	792.562	Not Essential	Not Essential	Unknown Function	Putative short-chain dehydrogenase/reductase
MAB_1409c	Not Essential	Not Essential	Not Essential	-0.78227	0.345959	1079.09	Not Essential	MAB_1409c	1.11301	0.136684	2743.99	Not Essential	Not Essential	Carbohydrate transport and metabolism	Putative drug antiporter protein
MAB_1410c	Not Essential	Not Essential	Not Essential	-1.77681	0.0912828	287.972	Not Essential	MAB_1410c	-2.18748	0.0183928	89.8368	Not Essential	Not Essential	Nucleotide transport and metabolism	Hypothetical histidine triad (HIT) protein
MAB_1411	Not Essential	Not Essential	Not Essential	-0.253176	0.808427	1531.97	Not Essential	MAB_1411	3.50275	1.07498e-05	2477.41	Not Essential	Not Essential	Cell wall/membrane/envelope biogenesis	Putative mechanosensitive ion channel
MAB_1412	Not Essential	Not Essential	Not Essential	-5.45502	6.41313e-07	1	NA	MAB_1412	-3.93772	7.19305e-05	1.31757	NA	NA	Unknown function	Transmembrane protein
MAB_1413	Not Essential	Not Essential	Not Essential	-6.55819	3.15757e-09	1	NA	MAB_1413	-5.12978	3.00442e-07	575.224	NA	NA	Unknown function	Smu12A
MAB_1414c	Not Essential	Not Essential	Not Essential	2.89943	1.3516e-05	4646.31	Not Essential	MAB_1414c	-1.35771	0.0412443	733.412	Not Essential	Not Essential	Posttranslational modification, protein turnover, chaperones	Probable ABC transporter, ATP-binding protein
MAB_1415c	Not Essential	Not Essential	Not Essential	1.13418	0.090916	4048.78	Not Essential	MAB_1415c	-1.55977	0.0094974	480.879	Not Essential	Not Essential	Posttranslational modification, protein turnover, chaperones	Probable ABC transporter, ATP-binding protein
MAB_1416	Not Essential	Not Essential	Not Essential	-4.90344	2.68578e-06	27.1327	Not Essential	MAB_1416	-2.84926	0.00290821	146.975	Not Essential	Not Essential	Unknown function	Putative lipoprotein LprB
MAB_1417	Not Essential	Not Essential	Not Essential	-4.25532	2.00639e-05	146.48	Not Essential	MAB_1417	2.70726	0.00312769	119.313	Not Essential	Not Essential	Unknown function	Putative lipoprotein LprC
MAB_1418	Not Essential	Not Essential	Not Essential	0.772254	0.481525	456.091	Not Essential	MAB_1418	3.26619	0.000158877	624.133	Not Essential	Not Essential	Unknown function	DUF3558 domain-containing protein
MAB_1419c	Not Essential	Not Essential	Not Essential	-2.18938	0.0355894	302.406	Not Essential	MAB_1419c	1.10562	0.252144	288.045	Not Essential	Not Essential	Signal transduction mechanisms	Putative phosphoglycerate/bisphosphoglycerate mutase
MAB_1420	Not Essential	Not Essential	Not Essential	-0.112404	0.906195	1652.07	Not Essential	MAB_1420	3.01855	5.36318e-05	4308.18	Not Essential	Not Essential	Replication, recombination and repair	Calcineurin-like phosphoesterase domain-containing protein
MAB_1421	Not Essential	Not Essential	Not Essential	3.67984	1.47354e-08	6618.2	Not Essential	MAB_1421	-3.19377	1.74762e-07	4269.32	Not Essential	Not Essential	Replication, recombination and repair	AAA domain-containing protein
MAB_1422c	Not Essential	Not Essential	Not Essential	1.74605	0.0262083	682.807	Not Essential	MAB_1422c	-1.96368	0.00612886	5142.14	Not Essential	Not Essential	Lipid transport and metabolism	Putative acyl-CoA dehydrogenase
MAB_1423	Not Essential	Not Essential	Not Essential	-2.1966	0.039152	30.9912	Not Essential	MAB_1423	-2.24954	0.0165189	68.1087	Not Essential	Not Essential	Unknown function	VanZ family protein
MAB_1424c	Not Essential	Not Essential	Not Essential	0.142347	0.894588	1015.03	Not Essential	MAB_1424c	-0.721007	0.393639	338.539	Not Essential	Not Essential	Transcription	Putative transcriptional regulator, TetR family
MAB_1425	Not Essential	Not Essential	Not Essential	-4.5206	8.45072e-06	1	NA	MAB_1425	2.56505	0.00599012	1232.69	NA	NA	Unknown function	Uncharacterized protein
MAB_1426	Not Essential	Not Essential	Not Essential	-2.36978	0.000528911	697.594	Not Essential	MAB_1426	2.07408	0.00127292	1480.66	Not Essential	Not Essential	Secondary metabolites biosynthesis, transport and catabolism	Putative cytochrome P450
MAB_1427c	Not Essential	Not Essential	Not Essential	-3.63694	1.71952e-06	33.5308	Not Essential	MAB_1427c	0.0767717	0.926166	853.637	Not Essential	Not Essential	Secondary metabolites biosynthesis, transport and catabolism	Putative cytochrome P450
MAB_1428	Not Essential	Not Essential	Not Essential	-2.81465	0.00178614	680.732	Not Essential	MAB_1428	2.19341	0.00973664	387.383	Not Essential	Not Essential	Unknown Function	DUF218 domain-containing protein
MAB_1429	Not Essential	Not Essential	Not Essential	-1.53332	0.0920943	551.297	Not Essential	MAB_1429	0.945925	0.257906	297.341	Not Essential	Not Essential	Amino acid transport and metabolism	Putative permease of the major facilitator superfamily
MAB_1430c	Not Essential	Not Essential	Not Essential	1.74144	0.0575733	927.044	Not Essential	MAB_1430c	1.6119	0.0582274	4986.83	Not Essential	Not Essential	Transcription	Putative transcriptional regulator, TetR family
MAB_1431	Not Essential	Not Essential	Not Essential	0.808391	0.314933	3317.61	Not Essential	MAB_1431	2.74917	8.28393e-05	7915.22	Not Essential	Not Essential	Energy production and conversion	FAD-binding domain-containing protein
MAB_1432	Not Essential	Not Essential	Not Essential	-0.327712	0.756486	631.852	Not Essential	MAB_1432	-0.210929	0.818621	602.669	Not Essential	Not Essential	Unknown function	Permease
MAB_1433	Essential in Both Libraries	NA	NA	-9.83104	1.29928e-37	1	NA	MAB_1433	-8.63498	7.36646e-33	1	NA	NA	Translation, ribosomal structure and biogenesis	Arginine--tRNA ligase (EC 6.1.1.19) (Arginyl-tRNA synthetase) (ArgRS)
MAB_1434	Not Essential	Not Essential	Smooth Essential @ log	-3.64185	6.13182e-07	6.54479	NA	MAB_1434	-7.80338	5.86341e-24	10.0625	NA in Smooth Essential in Rough	NA in Smooth Essential in Rough	Amino acid transport and metabolism	Diaminopimelate decarboxylase (DAP decarboxylase) (DAPDC) (EC 4.1.1.20)
MAB_1435	Essential in Both Libraries	NA	NA	-9.41274	3.06418e-31	1	NA	MAB_1435	-8.31521	5.16175e-27	1	NA	NA	Amino acid transport and metabolism	Homoserine dehydrogenase (EC 1.1.1.3)
MAB_1436	Essential in Both Libraries	NA	NA	-8.82877	1.6981e-23	1	NA	MAB_1436	-7.61011	2.6998e-20	1	NA	NA	Amino acid transport and metabolism	Threonine synthase (EC 4.2.3.1)
MAB_1437	Essential in Both Libraries	NA	NA	-8.69228	3.75803e-22	1	NA	MAB_1437	-7.63448	7.98235e-20	1	NA	NA	Amino acid transport and metabolism	Homoserine kinase (HK) (HSK) (EC 2.7.1.39)
MAB_1438	Essential in Both Libraries	NA	NA	-9.18542	1.50406e-26	2.61723	NA	MAB_1438	-7.84213	1.29583e-23	1	NA	NA	Energy production and conversion	Transcription termination factor Rho (EC 3.6.4.-) (ATP-dependent helicase Rho)
MAB_1439c	Not Essential	Not Essential	Not Essential	-4.03055	0.000122936	194.012	Not Essential	MAB_1439c	-0.776656	0.415553	1505.45	Not Essential	Not Essential	Unknown function	Secreted protein
MAB_1440c	Not Essential	Not Essential	Not Essential	-2.6835	0.00964169	211.119	Not Essential	MAB_1440c	-1.74163	0.0624991	209.223	Not Essential	Not Essential	Unknown function	Uncharacterized protein
MAB_1441	Not Essential	Not Essential	Not Essential	-6.88688	1.62061e-10	11.1254	NA in Rough Essential in Smooth	MAB_1441	-5.17453	1.26497e-07	1	NA	NA in Rough Essential in Smooth	Translation, ribosomal structure and biogenesis	50S ribosomal protein L31
MAB_1442	Essential in Both Libraries	NA	NA	-8.43646	1.35318e-18	1	NA	MAB_1442	-7.03675	7.26755e-16	1	NA	NA	Translation, ribosomal structure and biogenesis	Peptide chain release factor 1 (RF-1)
MAB_1443	Not Essential	Not Essential	Not Essential	0.0103665	0.993097	384.702	Not Essential	MAB_1443	-1.70497	0.0389412	40.9277	Not Essential	Not Essential	Translation, ribosomal structure and biogenesis	Release factor glutamine methyltransferase (RF MTase) (EC 2.1.1.297) (N5-glutamine methyltransferase PrmC) (Protein-(glutamine-N5) MTase PrmC) (Protein-glutamine N-methyltransferase PrmC)
MAB_1444	Not Essential	Not Essential	Not Essential	-5.52481	5.36918e-08	15.7968	Not Essential	MAB_1444	-5.79472	5.40863e-09	158.872	Rough Essential in Abscess	Rough Essential in Abscess	Translation, ribosomal structure and biogenesis	YrdC-like domain-containing protein
MAB_1445	Essential in Both Libraries	NA	NA	-9.16255	3.28148e-24	1	NA	MAB_1445	-7.68425	5.11121e-20	1	NA	NA	Cell wall/membrane/envelope biogenesis	Putative undecaprenyl-phosphate alpha-N-acetylglucosaminyltransferase
MAB_1446	Ambigious Essentiality	NA	NA	-6.10472	3.18086e-08	1	NA	MAB_1446	-5.08374	8.18061e-07	1	NA	NA	Unknown function	ATP synthase I
MAB_1447	Essential in Both Libraries	NA	NA	-8.31055	3.79268e-17	1	NA	MAB_1447	-6.88484	1.63295e-14	1	NA	NA	Energy production and conversion	ATP synthase subunit a (ATP synthase F0 sector subunit a) (F-ATPase subunit 6)
MAB_1448	Essential in Both Libraries	NA	NA	-6.49385	3.72306e-10	1	NA	MAB_1448	-5.47913	3.29926e-08	1	NA	NA	Energy production and conversion	ATP synthase subunit c (ATP synthase F(0) sector subunit c) (F-type ATPase subunit c) (F-ATPase subunit c) (Lipid-binding protein)
MAB_1449	Ambigious Essentiality	NA	NA	-5.90173	3.55037e-08	1	NA	MAB_1449	-4.53496	5.48872e-06	1	NA	NA	Energy production and conversion	ATP synthase subunit b (ATP synthase F(0) sector subunit b) (ATPase subunit I) (F-type ATPase subunit b) (F-ATPase subunit b)
MAB_1450	Essential in Both Libraries	NA	NA	-8.29796	3.03648e-18	1	NA	MAB_1450	-7.20002	6.48106e-16	1	NA	NA	Energy production and conversion	ATP synthase subunit b-delta [Includes: ATP synthase subunit b (ATP synthase F(0) sector subunit b 2) (ATPase subunit I 2) (F-type ATPase subunit b 2) (F-ATPase subunit b 2); ATP synthase subunit delta (ATP synthase F(1) sector subunit delta) (F-type ATPase subunit delta) (F-ATPase subunit delta)]
MAB_1451	Essential in Both Libraries	NA	NA	-8.94339	6.97285e-23	1	NA	MAB_1451	-7.5979	6.87538e-20	1	NA	NA	Energy production and conversion	ATP synthase subunit alpha (EC 7.1.2.2) (ATP synthase F1 sector subunit alpha) (F-ATPase subunit alpha)
MAB_1452	Essential in Both Libraries	NA	NA	-9.14952	1.87063e-27	1	NA	MAB_1452	-7.84905	7.45538e-23	1	NA	NA	Energy production and conversion	ATP synthase gamma chain (ATP synthase F1 sector gamma subunit) (F-ATPase gamma subunit)
MAB_1453	Essential in Both Libraries	NA	NA	-9.11178	2.08272e-25	1	NA	MAB_1453	-7.51282	1.9276e-20	1	NA	NA	Energy production and conversion	ATP synthase subunit beta (EC 7.1.2.2) (ATP synthase F1 sector subunit beta) (F-ATPase subunit beta)
MAB_1454	Ambigious Essentiality	NA	NA	-6.44294	1.54161e-09	1	NA	MAB_1454	-4.79814	8.7783e-07	1	NA	NA	Energy production and conversion	ATP synthase epsilon chain (ATP synthase F1 sector epsilon subunit) (F-ATPase epsilon subunit)
MAB_1455	Not Essential	Not Essential	Not Essential	-0.914294	0.379462	1281.96	Not Essential	MAB_1455	-0.268042	0.772412	782.215	Not Essential	Not Essential	Unknown function	DUF2550 family protein
MAB_1456c	Not Essential	Not Essential	Not Essential	2.57739	0.00186228	9724.84	Not Essential	MAB_1456c	1.97245	0.0098856	1954.91	Not Essential	Not Essential	Coenzyme transport and metabolism	Corrinoid adenosyltransferase (EC 2.5.1.17) (Cob(II)alamin adenosyltransferase) (Cob(II)yrinic acid a,c-diamide adenosyltransferase) (Cobinamide/cobalamin adenosyltransferase)
MAB_1457	Essential in Both Libraries	NA	NA	-9.2012	4.03509e-25	1	NA	MAB_1457	-8.03007	7.58218e-22	1	NA	NA	Cell wall/membrane/envelope biogenesis	UDP-N-acetylglucosamine 1-carboxyvinyltransferase (EC 2.5.1.7) (Enoylpyruvate transferase) (UDP-N-acetylglucosamine enolpyruvyl transferase) (EPT)
MAB_1458	Not Essential	Not Essential	Not Essential	2.34336	0.0100394	2271.11	Not Essential	MAB_1458	2.17341	0.00972994	990.251	Not Essential	Not Essential	Unknown function	Conserved hypothetical transmembrane protein
MAB_1459c	Not Essential	Not Essential	Not Essential	2.36785	0.000582427	8145.53	Not Essential	MAB_1459c	2.68187	3.57589e-05	6506.2	Not Essential	Not Essential	Nucleotide transport and metabolism	Adenylate cyclase
MAB_1460	Not Essential	Not Essential	Not Essential	2.98333	0.00167254	1605.41	Not Essential	MAB_1460	3.56216	2.46668e-05	1807.6	Not Essential	Not Essential	Replication, recombination and repair	Endonuclease NucS (EC 3.1.-.-)
MAB_1461	Not Essential	Not Essential	Not Essential	2.00946	0.053984	520.647	Not Essential	MAB_1461	6.75658	7.44491e-14	3724.99	Not Essential	Not Essential	Unknown function	ATP/GTP-binding protein
MAB_1462c	Not Essential	Not Essential	Not Essential	0.847135	0.41235	1280.41	Not Essential	MAB_1462c	-0.482626	0.609092	417.838	Not Essential	Not Essential	Lipid transport and metabolism	VOC domain-containing protein
MAB_1463	Not Essential	Not Essential	Not Essential	2.17796	0.0219062	2481.21	Not Essential	MAB_1463	0.370101	0.697521	757.018	Not Essential	Not Essential	Lipid transport and metabolism	Probable acetyl-CoA acetyltransferase FadA
MAB_1464	Not Essential	Not Essential	Not Essential	1.3047	0.222389	1632.95	Not Essential	MAB_1464	2.07822	0.0244476	230.869	Not Essential	Not Essential	Unknown function	DUF3817 domain-containing protein
MAB_1465	Not Essential	Not Essential	Not Essential	-8.11871	4.3401e-17	38.0698	Smooth Essential in Abscess	MAB_1465	-2.10907	0.0119017	1239.16	Not Essential	Smooth Essential in Abscess	Posttranslational modification, protein turnover, chaperones	Thioredoxin domain-containing protein
MAB_1466c	Not Essential	Not Essential	Not Essential	2.14093	0.0065598	2259.21	Not Essential	MAB_1466c	-2.43395	0.00130572	1164.47	Not Essential	Not Essential	Unknown Function	Possible lipoprotein peptidase LpqM
MAB_1467c	Not Essential	Not Essential	Not Essential	-5.31577	6.45964e-21	274.766	Smooth Essential in Abscess	MAB_1467c	-6.58579	1.78801e-31	46.225	Rough Essential in Abscess	Both Essential in Abscess	Carbohydrate transport and metabolism	1,4-alpha-glucan branching enzyme GlgB (EC 2.4.1.18) (1,4-alpha-D-glucan:1,4-alpha-D-glucan 6-glucosyl-transferase) (Alpha-(1->4)-glucan branching enzyme) (Glycogen branching enzyme) (BE)
MAB_1468c	Not Essential	Rough Essential @ log	Not Essential	-7.89811	8.14372e-34	22.8594	NA in Rough Essential in Smooth	MAB_1468c	-8.89683	8.85005e-39	1	NA	NA in Rough Essential in Smooth	Carbohydrate transport and metabolism	Alpha-1,4-glucan:maltose-1-phosphate maltosyltransferase (GMPMT) (EC 2.4.99.16) ((1->4)-alpha-D-glucan:maltose-1-phosphate alpha-D-maltosyltransferase)
MAB_1469	Not Essential	Not Essential	Not Essential	2.95011	9.68918e-08	7142.38	Not Essential	MAB_1469	2.34198	6.19299e-06	12577.7	Not Essential	Not Essential	Carbohydrate transport and metabolism	glycogen phosphorylase (EC 2.4.1.1)
MAB_1470c	Not Essential	Not Essential	Not Essential	-0.595649	0.48782	936.28	Not Essential	MAB_1470c	2.60921	0.000446678	1836.71	Not Essential	Not Essential	Unknown Function	Possible lipoprotein peptidase LpqM
MAB_1471c	Not Essential	Not Essential	Not Essential	-3.94754	2.2793e-07	754.623	Not Essential	MAB_1471c	0.36727	0.639864	806.41	Not Essential	Not Essential	Replication, recombination and repair	Probable ATP-dependent helicase DinG
MAB_1472c	Not Essential	Not Essential	Not Essential	-0.984489	0.307138	345.216	Not Essential	MAB_1472c	-0.153249	0.872564	709.883	Not Essential	Not Essential	Coenzyme transport and metabolism	Putative nicotinamidase/pyrazinamidase
MAB_1473c	Not Essential	Not Essential	Not Essential	-2.6061	0.00448699	384.033	Not Essential	MAB_1473c	0.771168	0.383547	590.802	Not Essential	Not Essential	Transcription	HTH tetR-type domain-containing protein
MAB_1474c	Not Essential	Not Essential	Not Essential	0.224217	0.762731	2738.29	Not Essential	MAB_1474c	0.939501	0.137262	970.875	Not Essential	Not Essential	Coenzyme transport and metabolism	Nicotinate phosphoribosyltransferase (EC 6.3.4.21)
MAB_1475	Not Essential	Not Essential	Not Essential	-0.582246	0.616883	954.109	Not Essential	MAB_1475	2.18933	0.0200985	937.553	Not Essential	Not Essential	Posttranslational modification, protein turnover, chaperones	ATP-dependent Clp protease adapter protein ClpS
MAB_1476	Not Essential	Not Essential	Not Essential	3.3659	0.00043197	2686.29	Not Essential	MAB_1476	2.43983	0.00514724	1704.11	Not Essential	Not Essential	Unknown function	DUF2017 domain-containing protein
MAB_1477	Not Essential	Not Essential	Not Essential	0.432493	0.679662	560.132	Not Essential	MAB_1477	2.29937	0.00503856	324.104	Not Essential	Not Essential	Amino acid transport and metabolism	Peptidase S58 family protein
MAB_1478	Not Essential	Not Essential	Not Essential	-1.52682	0.115395	211.469	Not Essential	MAB_1478	-1.3253	0.121107	239.192	Not Essential	Not Essential	Posttranslational modification, protein turnover, chaperones	MPN domain-containing protein
MAB_1479	Not Essential	Not Essential	Not Essential	-5.18023	8.70757e-07	10.3518	Not Essential	MAB_1479	0.625525	0.533305	93.1908	Not Essential	Not Essential	Coenzyme transport and metabolism	Possible thiamineS
MAB_1480	Not Essential	Not Essential	Not Essential	-4.67377	1.23905e-07	16.8717	Not Essential	MAB_1480	-1.31092	0.106279	197.151	Not Essential	Not Essential	Amino acid transport and metabolism	Probable cysteine synthase
MAB_1481	Not Essential	Not Essential	Not Essential	1.00354	0.3105	2163.57	Not Essential	MAB_1481	4.9708	4.23216e-09	5009.81	Not Essential	Not Essential	Posttranslational modification, protein turnover, chaperones	Peptidase S54 rhomboid domain-containing protein
MAB_1482	Not Essential	Not Essential	Not Essential	-3.86804	1.41276e-06	339.444	Not Essential	MAB_1482	-4.13412	2.07432e-07	680.283	Not Essential	Not Essential	Cell wall/membrane/envelope biogenesis	Glutamate racemase (EC 5.1.1.3)
MAB_1483	Not Essential	Not Essential	Not Essential	4.30793	6.40362e-06	11243.4	Not Essential	MAB_1483	4.57241	6.84135e-08	12598.9	Not Essential	Not Essential	Unknown Function	Metallo-beta-lactamase domain-containing protein
MAB_1484	Not Essential	Rough Essential @ log	Smooth Essential @ log	-8.00338	3.16988e-16	1	NA	MAB_1484	-6.59825	4.11429e-13	1	NA	NA	Translation, ribosomal structure and biogenesis	Ribonuclease PH (RNase PH) (EC 2.7.7.56) (tRNA nucleotidyltransferase)
MAB_1485	Not Essential	Not Essential	Not Essential	-1.61541	0.0977265	242.528	Not Essential	MAB_1485	0.807356	0.389587	63.6508	Not Essential	Not Essential	Nucleotide transport and metabolism	dITP/XTP pyrophosphatase (EC 3.6.1.66) (Non-canonical purine NTP pyrophosphatase) (Non-standard purine NTP pyrophosphatase) (Nucleoside-triphosphate diphosphatase) (Nucleoside-triphosphate pyrophosphatase) (NTPase)
MAB_1486c	Not Essential	Not Essential	Not Essential	1.36706	0.154333	2695.85	Not Essential	MAB_1486c	0.695573	0.440175	759.409	Not Essential	Not Essential	Energy production and conversion	Putative oxidoreductase
MAB_1487c	Not Essential	Not Essential	Smooth Essential @ log	-7.89025	1.12659e-15	1	NA	MAB_1487c	-6.73472	2.32439e-13	6.36349	NA	NA	Adaptations to atypical conditions	DUF3817 domain-containing protein
MAB_1488c	Not Essential	Not Essential	Not Essential	-1.99716	0.0455675	301.921	Not Essential	MAB_1488c	-5.52732	2.44674e-09	456.578	Rough Essential in Abscess	Rough Essential in Abscess	Adaptations to atypical conditions	Glucitol operon activator
MAB_1489	Not Essential	Not Essential	Not Essential	-4.21309	2.37214e-12	90.915	Not Essential	MAB_1489	-0.124372	0.847512	878.37	Not Essential	Not Essential	Lipid transport and metabolism	Probable acyl-CoA ligase FadD
MAB_1490	Not Essential	Not Essential	Not Essential	-4.30685	7.93823e-08	316.47	Not Essential	MAB_1490	-3.73208	4.67594e-07	90.1578	Not Essential	Not Essential	Unknown function	Alanine and proline rich protein
MAB_1491	Not Essential	Not Essential	Not Essential	-2.57126	0.00629694	247.23	Not Essential	MAB_1491	3.12614	0.000321102	503.592	Not Essential	Not Essential	Unknown function	DUF4194 domain-containing protein
MAB_1492	Not Essential	Not Essential	Not Essential	0.723459	0.145533	6469.99	Not Essential	MAB_1492	1.94834	1.75326e-05	6689.25	Not Essential	Not Essential	Cell cycle control, cell division, chromosome partitioning	Cytosolic protein
MAB_1493c	Not Essential	Not Essential	Not Essential	-4.81725	2.0911e-07	38.0685	Not Essential	MAB_1493c	2.37485	0.00615203	849.041	Not Essential	Not Essential	Coenzyme transport and metabolism	Probable enoyl-CoA hydratase/isomerase
MAB_1494	Not Essential	Not Essential	Smooth Essential @ log	-8.13708	2.74929e-16	2.78438	NA	MAB_1494	-6.63057	3.76587e-13	833.177	NA in Smooth Essential in Rough	NA in Smooth Essential in Rough	Transcription	Putative TetR-family transcriptional regulator
MAB_1495	Not Essential	Not Essential	Not Essential	-3.12762	1.93948e-08	577.043	Not Essential	MAB_1495	1.71971	0.00142076	2087.24	Not Essential	Not Essential	Energy production and conversion	Probable oxidoreductase
MAB_1496c	Not Essential	Not Essential	Not Essential	-2.65659	0.000385342	400.521	Not Essential	MAB_1496c	-6.37415	2.83323e-18	57.0782	Rough Essential in Abscess	Rough Essential in Abscess	Lipid transport and metabolism	Flavin-dependent monooxygenase (TetX monooxygenase) (MabTetX) (EC 1.14.13.231) (Tetracycline destructase)
MAB_1497c	Not Essential	Not Essential	Not Essential	-0.689709	0.49346	675.04	Not Essential	MAB_1497c	-0.338843	0.709515	654.396	Not Essential	Not Essential	Transcription	DNA-binding transcriptional repressor TetR (MabTetRx)
MAB_1498c	Not Essential	Not Essential	Not Essential	-5.15028	6.31309e-10	323.547	Smooth Essential in Abscess	MAB_1498c	1.13869	0.148929	365.463	Not Essential	Smooth Essential in Abscess	Amino acid transport and metabolism	Putative GntR-family transcriptional regulator
MAB_1499	Not Essential	Not Essential	Not Essential	-6.55946	2.1008e-16	86.6841	Smooth Essential in Abscess	MAB_1499	0.997859	0.193034	1192.27	Not Essential	Smooth Essential in Abscess	Carbohydrate transport and metabolism	Putative FAD dependent oxidoreductase
MAB_1500	Not Essential	Not Essential	Not Essential	-0.532405	0.589442	567.644	Not Essential	MAB_1500	-2.87901	0.000393812	158.365	Not Essential	Not Essential	Energy production and conversion	Putative haloacid dehalogenase-like hydrolase
MAB_1501	Not Essential	Not Essential	Not Essential	1.04513	0.222389	839.878	Not Essential	MAB_1501	3.50521	2.14988e-06	1288.04	Not Essential	Not Essential	Amino acid transport and metabolism	Probable ABC transporter, periplasmic protein
MAB_1502	Not Essential	Not Essential	Not Essential	2.50774	0.00100633	2999.9	Not Essential	MAB_1502	0.279512	0.72663	1985.45	Not Essential	Not Essential	Posttranslational modification, protein turnover, chaperones	Probable ABC transporter, ATP-binding protein
MAB_1503	Not Essential	Not Essential	Not Essential	-1.06975	0.293352	1246.6	Not Essential	MAB_1503	2.11415	0.01494	642.301	Not Essential	Not Essential	Carbohydrate transport and metabolism	Probable ABC transporter, permease protein
MAB_1504	Not Essential	Not Essential	Not Essential	-7.75807	1.522e-15	23.2146	Smooth Essential in Abscess	MAB_1504	-3.71437	3.19441e-05	2272.51	Not Essential	Smooth Essential in Abscess	Carbohydrate transport and metabolism	Probable ABC transporter, permease protein
MAB_1505	Not Essential	Not Essential	Not Essential	-4.80876	3.88007e-06	1.10496	NA	MAB_1505	-3.65812	0.000160322	1.18495	NA	NA	Unknown function	Uncharacterized protein
MAB_1506c	Not Essential	Not Essential	Not Essential	0.243271	0.825185	651.616	Not Essential	MAB_1506c	-1.80784	0.0400023	193.887	Not Essential	Not Essential	Lipid transport and metabolism	MaoC-like domain-containing protein
MAB_1507	Not Essential	Not Essential	Not Essential	-7.06088	2.69001e-11	27.9871	Smooth Essential in Abscess	MAB_1507	-0.0277792	0.979982	56.816	Not Essential	Smooth Essential in Abscess	Unknown function	PknH-like extracellular domain-containing protein
MAB_1508c	Not Essential	Not Essential	Not Essential	3.19257	0.000242741	2021.52	Not Essential	MAB_1508c	0.0913574	0.923308	723.385	Not Essential	Not Essential	Transcription	Putative HTH-type transcriptional regulator
MAB_1509	Not Essential	Not Essential	Not Essential	1.34926	0.0708328	4289.42	Not Essential	MAB_1509	1.74544	0.014934	1785.51	Not Essential	Not Essential	Function unknown	Transmembrane protein
MAB_1510	Not Essential	Not Essential	Not Essential	0.639997	0.536126	1732.25	Not Essential	MAB_1510	2.4988	0.0024241	2991.59	Not Essential	Not Essential	Coenzyme transport and metabolism	Alpha/beta hydrolase fold
MAB_1511	Not Essential	Not Essential	Not Essential	2.95272	0.000178519	5310.21	Not Essential	MAB_1511	3.11615	6.31357e-06	6271.94	Not Essential	Not Essential	Unknown function	Rv2525c-like glycoside hydrolase-like domain-containing protein
MAB_1512	Essential in Both Libraries	NA	NA	-11.6148	1.22539e-81	1	NA	MAB_1512	-10.7657	5.59368e-87	1.15878	NA	NA	Lipid transport and metabolism	Probable fatty acid synthase Fas
MAB_1513	Essential in Both Libraries	NA	NA	-7.85919	1.55276e-15	1	NA	MAB_1513	-6.73876	9.04471e-13	1	NA	NA	Lipid transport and metabolism	Holo-[acyl-carrier-protein] synthase (Holo-ACP synthase) (EC 2.7.8.7) (4'-phosphopantetheinyl transferase AcpS)
MAB_1514	Not Essential	Not Essential	Not Essential	-2.2513	0.0327423	73.7244	Not Essential	MAB_1514	-5.64634	4.18121e-09	28.8646	Rough Essential in Abscess	Rough Essential in Abscess	Defense mechanisms	Putative MutT/NUDIX-family protein
MAB_1515c	Not Essential	Not Essential	Not Essential	1.26171	0.235582	1168.91	Not Essential	MAB_1515c	1.50548	0.105083	1604.41	Not Essential	Not Essential	Defense mechanisms	Alkyl hydroperoxide reductase/ Thiol specific antioxidant/ Mal allergen
MAB_1516	Not Essential	Not Essential	Not Essential	-5.06037	1.52938e-06	1	NA	MAB_1516	-3.44697	0.000276967	1	NA	NA	Unknown function	DUF3618 domain-containing protein
MAB_1517c	Not Essential	Not Essential	Not Essential	-0.0150321	0.988571	1920.22	Not Essential	MAB_1517c	4.8567	9.35273e-12	4613.39	Not Essential	Not Essential	Secondary metabolites biosynthesis, transport and catabolism	Probable O-methyltransferase Omt
MAB_1518	Not Essential	Not Essential	Not Essential	-5.72483	9.83745e-11	147.577	Smooth Essential in Abscess	MAB_1518	-6.84092	9.6957e-15	354.988	Rough Essential in Abscess	Both Essential in Abscess	Transcription	HTH tetR-type domain-containing protein
MAB_1519	Not Essential	Not Essential	Not Essential	-3.98943	4.30329e-05	46.7826	Not Essential	MAB_1519	0.945287	0.306656	108.4	Not Essential	Not Essential	Unknown function	Uncharacterized protein
MAB_1520c	Not Essential	Not Essential	Not Essential	-0.90425	0.113875	4169.46	Not Essential	MAB_1520c	0.248032	0.672201	2740.8	Not Essential	Not Essential	Unknown Function	Probable membrane protein, MmpL family
MAB_1521	Not Essential	Not Essential	Not Essential	0.234776	0.794602	4200.53	Not Essential	MAB_1521	2.99208	2.25342e-05	2269.16	Not Essential	Not Essential	Signal transduction mechanisms	Signal transduction histidine kinase subgroup 3 dimerisation and phosphoacceptor domain-containing protein
MAB_1522	Not Essential	Not Essential	Smooth Essential @ log	-7.63899	5.78553e-14	1	NA	MAB_1522	0.492844	0.621023	60.7026	NA	NA	Transcription	Putative two-component system response regulator LuxR
MAB_1523c	Not Essential	Rough Essential @ log	Not Essential	-3.97104	2.1543e-05	50.4014	NA	MAB_1523c	-6.1947	8.8399e-11	1.18495	NA	NA	Function unknown	Integral membrane protein
MAB_1524c	Not Essential	Not Essential	Not Essential	2.85264	0.000923794	705.089	Not Essential	MAB_1524c	-3.20989	5.65049e-05	624.299	Not Essential	Not Essential	Inorganic ion transport and metabolism	CBS domain-containing protein
MAB_1525c	Not Essential	Not Essential	Not Essential	0.182788	0.857015	1452.92	Not Essential	MAB_1525c	3.11299	9.0393e-05	3206.79	Not Essential	Not Essential	Transcription	Putative transcriptional regulator, TetR family
MAB_1526	Not Essential	Not Essential	Not Essential	2.28855	0.0229779	402.515	Not Essential	MAB_1526	2.58757	0.00370891	112.627	Not Essential	Not Essential	Unknown Function	Putative short chain dehydrogenase/reductase
MAB_1527	Not Essential	Not Essential	Not Essential	-0.948861	0.247979	1349.87	Not Essential	MAB_1527	1.65379	0.0241778	1732.44	Not Essential	Not Essential	Lipid transport and metabolism	Probable monooxygenase
MAB_1528c	Not Essential	Not Essential	Not Essential	-2.28831	0.00596479	619.31	Not Essential	MAB_1528c	2.11863	0.00580793	1194.79	Not Essential	Not Essential	Secondary metabolites biosynthesis, transport and catabolism	Probable oxidoreductase
MAB_1529c	Not Essential	Not Essential	Not Essential	2.45929	0.00910697	6025.03	Not Essential	MAB_1529c	2.6335	0.00219515	1443.95	Not Essential	Not Essential	Unknown function	N-terminal of MaoC-like dehydratase domain-containing protein
MAB_1530	Not Essential	Not Essential	Not Essential	0.557157	0.464	3810.21	Not Essential	MAB_1530	1.64611	0.0111418	1321.41	Not Essential	Not Essential	Cell wall/membrane/envelope biogenesis	Probable conserved lipoprotein LppS
MAB_1531c	Not Essential	Not Essential	Not Essential	0.169833	0.886079	484.264	Not Essential	MAB_1531c	-1.78123	0.0620709	162.863	Not Essential	Not Essential	Cell cycle control, cell division, chromosome partitioning	Coiled-coil structural protein
MAB_1533c	Essential in Both Libraries	NA	NA	-7.89417	6.89559e-15	1	NA	MAB_1533c	-6.51409	3.09074e-12	1	NA	NA	Transcription	Oligoribonuclease (EC 3.1.-.-)
MAB_1534	Not Essential	Not Essential	Not Essential	1.85397	0.056451	2198.42	Not Essential	MAB_1534	3.00218	0.000530389	7283.26	Not Essential	Not Essential	Replication, recombination and repair	Helicase HerA-like C-terminal domain-containing protein
MAB_1535c	Not Essential	Not Essential	Not Essential	2.85415	0.000574475	2247.55	Not Essential	MAB_1535c	3.56179	2.49446e-06	1299.28	Not Essential	Not Essential	Unknown function	Diiron oxygenase
MAB_1536	Not Essential	Not Essential	Not Essential	-2.77834	0.00553282	149.57	Not Essential	MAB_1536	-3.40688	0.000241443	1045.06	Not Essential	Not Essential	Transcription	Putative transcriptional regulator, TetR family
MAB_1537c	Essential in Rough Library	NA	Smooth Essential @ log	-7.70817	8.02263e-14	1	NA	MAB_1537c	-6.16014	5.8461e-11	1	NA	NA	Lipid transport and metabolism	Putative short chain dehydrogenase/reductase
MAB_1538	Not Essential	Not Essential	Not Essential	1.82866	0.0117311	3759.58	Not Essential	MAB_1538	2.48656	0.000218619	1905.25	Not Essential	Not Essential	Unknown Function	MFS-type transporter yxiO
MAB_1539c	Not Essential	Not Essential	Not Essential	0.53933	0.578396	1889.74	Not Essential	MAB_1539c	2.22889	0.00592616	1613.41	Not Essential	Not Essential	Unknown function	Mycobacterium membrane protein
MAB_1540	Not Essential	Not Essential	Not Essential	0.806295	0.32207	1775.19	Not Essential	MAB_1540	0.359719	0.639947	1196.13	Not Essential	Not Essential	Energy production and conversion	Probable sodium:dicarboxylate symporter
MAB_1541	Not Essential	Not Essential	Not Essential	0.0601786	0.94705	257.887	Not Essential	MAB_1541	-5.78695	1.87565e-15	60.9319	Rough Essential in Abscess	Rough Essential in Abscess	Unknown function	Bacteriophage protein
MAB_1542c	Not Essential	Not Essential	Not Essential	-0.105801	0.906526	1588.74	Not Essential	MAB_1542c	-3.4478	9.22407e-07	656.066	Not Essential	Not Essential	Amino acid transport and metabolism	Probable amino acid permease
MAB_1543	Not Essential	Not Essential	Not Essential	-0.744012	0.496298	157.24	Not Essential	MAB_1543	2.38631	0.00708199	2811.78	Not Essential	Not Essential	Unknown function	DUF732 domain-containing protein
MAB_1544c	Not Essential	Not Essential	Not Essential	1.07598	0.153184	8262.99	Not Essential	MAB_1544c	1.19945	0.0748445	1484.84	Not Essential	Not Essential	Sulfur Metabolism	Adenylyl-sulfate kinase (EC 2.7.1.25) (APS kinase) (ATP adenosine-5'-phosphosulfate 3'-phosphotransferase) (Adenosine-5'-phosphosulfate kinase)
MAB_1545c	Not Essential	Not Essential	Not Essential	-0.289639	0.766939	1971.57	Not Essential	MAB_1545c	-0.425212	0.618789	1114.56	Not Essential	Not Essential	Sulfur Metabolism	Sulfate adenylyltransferase subunit 2 (EC 2.7.7.4) (ATP-sulfurylase small subunit) (Sulfate adenylate transferase)
MAB_1546c	Not Essential	Not Essential	Not Essential	-0.240966	0.806268	1270.49	Not Essential	MAB_1546c	1.10673	0.167601	579.708	Not Essential	Not Essential	Cell wall/membrane/envelope biogenesis	Trehalose 2-sulfotransferase
MAB_1547c	Not Essential	Not Essential	Not Essential	1.35767	0.0299893	1468.25	Not Essential	MAB_1547c	1.76016	0.000986407	2094.35	Not Essential	Not Essential	Inorganic ion transport and metabolism	Probable sulfatase
MAB_1548c	Not Essential	Not Essential	Not Essential	-4.11371	2.48027e-07	105.58	Not Essential	MAB_1548c	-2.21287	0.00392296	993.717	Not Essential	Not Essential	Unknown Function	ATPase AAA-type core domain-containing protein
MAB_1549c	Not Essential	Not Essential	Not Essential	-3.08335	6.95205e-06	973.763	Not Essential	MAB_1549c	0.864495	0.195905	969.603	Not Essential	Not Essential	Translation, ribosomal structure and biogenesis	Putative RNA binding protein, contains S1 domain
MAB_1550	Not Essential	Not Essential	Not Essential	3.95212	1.51025e-05	1053.79	Not Essential	MAB_1550	2.27558	0.0103129	63.1402	Not Essential	Not Essential	Unknown function	Probable lipoprotein LppI
MAB_1551c	Not Essential	Not Essential	Not Essential	-8.97393	6.287e-24	24.1855	Smooth Essential in Abscess	MAB_1551c	-0.829516	0.291179	1253.13	Not Essential	Smooth Essential in Abscess	Unknown function	Carotenoid biosynthesis protein
MAB_1552	Not Essential	Not Essential	Not Essential	-0.458495	0.629516	1446.99	Not Essential	MAB_1552	-1.196	0.129687	716.224	Not Essential	Not Essential	Transcription	Hypothetical regulatory protein, TetR family
MAB_1553c	Not Essential	Not Essential	Not Essential	3.72623	0.000104074	2751.94	Not Essential	MAB_1553c	2.62979	0.00301755	701.771	Not Essential	Not Essential	Unknown function	DUF732 domain-containing protein
MAB_1554	Not Essential	Not Essential	Not Essential	1.99694	0.0140846	2392.25	Not Essential	MAB_1554	2.76953	0.000224345	2207.06	Not Essential	Not Essential	Signal transduction mechanisms	Hypothetical cyclic nucleotide-binding protein
MAB_1555	Not Essential	Not Essential	Not Essential	1.44653	0.00439236	7268.03	Not Essential	MAB_1555	2.03264	2.92283e-05	5889.94	Not Essential	Not Essential	Unknown function	Type VII secretion system protein EssD-like domain-containing protein
MAB_1556	Essential in Both Libraries	NA	NA	-9.97219	6.26069e-40	1	NA	MAB_1556	-8.72348	3.34397e-34	1	NA	NA	Unknown function	SMI1/KNR4 family protein
MAB_1557	Ambigious Essentiality	NA	NA	-9.97777	2.75276e-38	1	NA	MAB_1557	-4.93627	3.28132e-15	154.862	NA	NA	Inorganic ion transport and metabolism	Copper resistance D
MAB_1558c	Not Essential	Not Essential	Not Essential	-0.580453	0.454859	1715.31	Not Essential	MAB_1558c	-0.691818	0.305405	967.241	Not Essential	Not Essential	Translation, ribosomal structure and biogenesis	Probable amidase
MAB_1559	Not Essential	Not Essential	Not Essential	1.89549	0.0746849	1838.79	Not Essential	MAB_1559	-0.574191	0.576018	293.66	Not Essential	Not Essential	Replication, recombination and repair	Single-stranded DNA-binding protein
MAB_1560	Ambigious Essentiality	NA	NA	-8.81508	1.49099e-24	1	NA	MAB_1560	-7.75709	2.8869e-21	7.19259	NA	NA	Translation	Energy-dependent translational throttle protein EttA (EC 3.6.1.-) (Translational regulatory factor EttA)
MAB_1561	Not Essential	Not Essential	Not Essential	-1.71042	0.000271551	730.5	Not Essential	MAB_1561	-3.06952	3.22554e-11	345.997	Not Essential	Not Essential	Amino acid transport and metabolism	glutamate dehydrogenase (EC 1.4.1.2)
MAB_1562	Not Essential	Not Essential	Not Essential	-3.23659	0.000461778	180.741	Not Essential	MAB_1562	-5.75434	3.49804e-11	705.139	Rough Essential in Abscess	Rough Essential in Abscess	Lipid transport and metabolism	Thioesterase
MAB_1563	Not Essential	Not Essential	Smooth Essential @ log	-8.63266	2.21476e-21	1	NA	MAB_1563	-0.936977	0.254323	699.717	NA	NA	Unknown function	Uncharacterized protein
MAB_1564c	Not Essential	Not Essential	Not Essential	-9.05717	7.80727e-27	47.5686	Smooth Essential in Abscess	MAB_1564c	-4.35889	1.62657e-09	89.1895	Not Essential	Smooth Essential in Abscess	Unknown Function	Putative pirin-like protein
MAB_1565c	Not Essential	Not Essential	Not Essential	-2.95888	1.17264e-05	790.82	Not Essential	MAB_1565c	2.72161	6.87843e-06	1913.3	Not Essential	Not Essential	Carbohydrate transport and metabolism	Alpha-amylase family protein
MAB_1566c	Not Essential	Not Essential	Not Essential	4.11342	3.79528e-07	2740.39	Not Essential	MAB_1566c	2.71849	0.000385666	2887.58	Not Essential	Not Essential	Inorganic ion transport and metabolism	Hemoglobin-like protein HbO
MAB_1567	Not Essential	Not Essential	Not Essential	2.72169	0.00614749	2893.17	Not Essential	MAB_1567	3.71627	1.32759e-05	1172.14	Not Essential	Not Essential	Defense mechanisms	Probable HNH endonuclease
MAB_1568	Not Essential	Not Essential	Not Essential	1.32765	0.210114	2745.76	Not Essential	MAB_1568	3.35652	0.000251737	1044.33	Not Essential	Not Essential	Unknown function	Uncharacterized protein
MAB_1569	Not Essential	Not Essential	Not Essential	1.32708	0.183426	987.761	Not Essential	MAB_1569	-0.0265925	0.97981	401.923	Not Essential	Not Essential	Unknown function	DUF5130 domain-containing protein
MAB_1570	Not Essential	Not Essential	Not Essential	2.25965	0.00851994	6753.41	Not Essential	MAB_1570	3.27017	3.17083e-05	1897.36	Not Essential	Not Essential	Unknown function	Cullin, a subunit of E3 ubiquitin ligase
MAB_1571c	Not Essential	Not Essential	Not Essential	-0.66007	0.328384	2667.57	Not Essential	MAB_1571c	-0.396728	0.528436	1516.96	Not Essential	Not Essential	Coenzyme transport and metabolism	Aminopeptidase N (EC 3.4.11.2) (Alanine aminopeptidase) (Lysyl aminopeptidase)
MAB_1572	Not Essential	Not Essential	Not Essential	0.620638	0.576456	1960.59	Not Essential	MAB_1572	0.950008	0.299725	4425.82	Not Essential	Not Essential	Posttranslational modification, protein turnover, chaperones	DSBA-like thioredoxin domain-containing protein
MAB_1573c	Not Essential	Not Essential	Not Essential	2.70835	0.000520614	3212.04	Not Essential	MAB_1573c	3.92106	2.19901e-08	7839.86	Not Essential	Not Essential	Posttranslational modification, protein turnover, chaperones	Peptidase M48 domain-containing protein
MAB_1574	Ambigious Essentiality	NA	NA	-6.36965	2.11257e-09	1	NA	MAB_1574	-5.07421	3.18609e-07	1	NA	NA	Carbohydrate transport and metabolism	Hypothetical carbohydrate-phosphate isomerase
MAB_1575	Not Essential	Not Essential	Not Essential	-0.392748	0.684252	3740.99	Not Essential	MAB_1575	1.93855	0.0166209	2288.1	Not Essential	Not Essential	Replication, recombination and repair	DNA-(apurinic or apyrimidinic site) lyase (EC 4.2.99.18)
MAB_1576	Not Essential	Not Essential	Not Essential	-7.54706	4.06837e-13	428.268	Smooth Essential in Abscess	MAB_1576	1.82545	0.0440774	1223.71	Not Essential	Smooth Essential in Abscess	Transcription	Putative TetR-family transcriptional regulator
MAB_1577c	Not Essential	Not Essential	Not Essential	-1.43206	0.12457	1375.84	Not Essential	MAB_1577c	4.64199	1.50196e-09	8460.86	Not Essential	Not Essential	Unknown function	DUF1542 domain-containing protein
MAB_1578c	Not Essential	Not Essential	Not Essential	1.05849	0.288034	966.816	Not Essential	MAB_1578c	1.26295	0.138253	381.626	Not Essential	Not Essential	Transcription	Hypothetical transcriptional regulator, TetR
MAB_1579	Not Essential	Not Essential	Not Essential	1.87696	0.0148947	7631.42	Not Essential	MAB_1579	3.76796	6.30671e-08	6511.32	Not Essential	Not Essential	Lipid transport and metabolism	Antigen 85-B
MAB_1580	Not Essential	Not Essential	Not Essential	3.36733	0.000998314	217.798	Not Essential	MAB_1580	3.20621	0.00038641	650.084	Not Essential	Not Essential	Posttranslational modification, protein turnover, chaperones	Trigger factor (TF) (EC 5.2.1.8) (PPIase)
MAB_1581	Essential in Both Libraries	NA	NA	-7.61764	5.61873e-13	1	NA	MAB_1581	-5.92932	6.90325e-10	1	NA	NA	Posttranslational modification, protein turnover, chaperones	ATP-dependent Clp protease proteolytic subunit (EC 3.4.21.92) (Endopeptidase Clp)
MAB_1582	Essential in Both Libraries	NA	NA	-7.34647	7.03945e-12	1	NA	MAB_1582	-5.93874	1.2697e-09	1	NA	NA	Posttranslational modification, protein turnover, chaperones	ATP-dependent Clp protease proteolytic subunit (EC 3.4.21.92) (Endopeptidase Clp)
MAB_1583	Essential in Both Libraries	NA	NA	-8.70911	3.02199e-20	1	NA	MAB_1583	-7.34235	2.12675e-17	1	NA	NA	Cell cycle control, cell division, chromosome partitioning	ATP-dependent Clp protease ATP-binding subunit ClpX
MAB_1584	Not Essential	Not Essential	Not Essential	3.60803	0.000342155	461.629	Not Essential	MAB_1584	1.50083	0.107612	14.4837	Not Essential	Not Essential	Unknown function	Mycothiol-dependent maleylpyruvate isomerase metal-binding domain-containing protein
MAB_1585	Not Essential	Not Essential	Not Essential	1.89376	0.0563899	864.53	Not Essential	MAB_1585	-3.28002	0.000159091	142.566	Not Essential	Not Essential	Translation, ribosomal structure and biogenesis	Putative acetyltransferase
MAB_1586c	Not Essential	Not Essential	Not Essential	-1.79071	0.000176224	1	NA	MAB_1586c	-2.07642	2.91938e-08	1	NA	NA	Unknown function	Uncharacterized protein
MAB_1587c	Not Essential	Not Essential	Not Essential	-0.642535	0.434261	2692.43	Not Essential	MAB_1587c	2.22201	0.00132102	4419.85	Not Essential	Not Essential	Lipid transport and metabolism	Probable fatty acid desaturase
MAB_1588c	Not Essential	Not Essential	Not Essential	1.88312	0.0146416	3923.45	Not Essential	MAB_1588c	0.112914	0.887809	1570.18	Not Essential	Not Essential	Energy production and conversion	Putative oxidoreductase
MAB_1589	Not Essential	Not Essential	Not Essential	3.55004	0.000383364	545.305	Not Essential	MAB_1589	1.24881	0.178529	226.297	Not Essential	Not Essential	Transcription	Putative transcriptional regulator, TetR family
MAB_1590c	Not Essential	Not Essential	Not Essential	1.93764	0.0653654	196.042	Not Essential	MAB_1590c	4.16097	1.01418e-05	151.87	Not Essential	Not Essential	Unknown function	Transmembrane protein
MAB_1591	Not Essential	Not Essential	Not Essential	2.33697	0.0232944	3002.94	Not Essential	MAB_1591	3.75098	3.66317e-05	380.7	Not Essential	Not Essential	Unknown function	Adenylate and guanylate cyclase catalytic domain-containing protein
MAB_1592c	Not Essential	Not Essential	Not Essential	-1.7738	0.0911407	1079.15	Not Essential	MAB_1592c	4.28516	2.12156e-06	87.68	Not Essential	Not Essential	Energy production and conversion	Sulfur carrier protein FdhD
MAB_1593c	Not Essential	Not Essential	Not Essential	1.97702	0.000678205	2588.87	Not Essential	MAB_1593c	1.62095	0.00284789	1085.26	Not Essential	Not Essential	Energy production and conversion	Probable formate dehydrogenase, A chain
MAB_1594	Ambigious Essentiality	NA	NA	-10.0866	1.72057e-41	1	NA	MAB_1594	-9.01458	8.98158e-36	2.26683	NA	NA	Carbohydrate transport and metabolism	Probable ferredoxin oxidoreductase, alpha subunit
MAB_1595	Ambigious Essentiality	NA	NA	-8.5365	1.17105e-19	1	NA	MAB_1595	-7.02569	6.53816e-16	1.95271	NA	NA	Carbohydrate transport and metabolism	Probable ferredoxin oxidoreductase, beta subunit
MAB_1596	Not Essential	Not Essential	Not Essential	1.39262	0.186945	1764.03	Not Essential	MAB_1596	1.34445	0.155509	850.192	Not Essential	Not Essential	Unknown function	PASTA domain-containing protein
MAB_1597	Not Essential	Not Essential	Not Essential	-3.44504	0.00127494	1.91219	NA	MAB_1597	4.92777	4.87948e-08	444.783	NA	NA	Unknown function	Resuscitation-promoting factor core lysozyme-like domain-containing protein
MAB_1598	Not Essential	Not Essential	Not Essential	-1.37756	0.205817	861.521	Not Essential	MAB_1598	2.09355	0.0268837	709.82	Not Essential	Not Essential	Coenzyme transport and metabolism	Probable molybdenum cofactor guanylyltransferase (MoCo guanylyltransferase) (EC 2.7.7.77) (GTP:molybdopterin guanylyltransferase) (Mo-MPT guanylyltransferase) (Molybdopterin guanylyltransferase) (Molybdopterin-guanine dinucleotide synthase) (MGD synthase)
MAB_1599	Not Essential	Not Essential	Not Essential	1.98728	0.00813351	11510.5	Not Essential	MAB_1599	3.54186	1.42645e-07	2959.73	Not Essential	Not Essential	Function unknown	Conserved hypothetical membrane protein
MAB_1600c	Not Essential	Not Essential	Not Essential	0.719256	0.514341	1142.03	Not Essential	MAB_1600c	1.16191	0.213561	50.2495	Not Essential	Not Essential	Unknown function	Glyoxalase-like domain-containing protein
MAB_1601c	Not Essential	Not Essential	Not Essential	1.11809	0.137779	1738.24	Not Essential	MAB_1601c	-3.10589	4.25735e-06	134.2	Not Essential	Not Essential	Energy production and conversion	Putative monooxygenase
MAB_1602	Not Essential	Not Essential	Not Essential	3.91964	5.13322e-05	725.776	Not Essential	MAB_1602	-2.80206	0.0025277	52.129	Not Essential	Not Essential	Function unknown	DUF937 domain-containing protein
MAB_1603	Essential in Both Libraries	NA	NA	-9.99585	3.59508e-40	1	NA	MAB_1603	-8.74001	5.24128e-34	1	NA	NA	Translation, ribosomal structure and biogenesis	Valine--tRNA ligase (EC 6.1.1.9) (Valyl-tRNA synthetase) (ValRS)
MAB_1604	Essential in Both Libraries	NA	NA	-8.61139	1.37923e-21	1	NA	MAB_1604	-7.50637	6.69926e-19	1	NA	NA	Coenzyme transport and metabolism	Probable folylpolyglutamate synthase FolC
MAB_1605	Not Essential	Not Essential	Not Essential	0.174409	0.881405	1442.82	Not Essential	MAB_1605	0.738847	0.445234	314.038	Not Essential	Not Essential	Unknown function	Integral membrane protein
MAB_1606	Not Essential	Not Essential	Not Essential	-6.03735	2.88863e-08	1	NA	MAB_1606	-4.72667	2.69869e-06	5.30764	NA	NA	Nucleotide transport and metabolism	Nucleoside diphosphate kinase (NDK) (NDP kinase) (EC 2.7.4.6) (Nucleoside-2-P kinase)
MAB_1607	Essential in Rough Library	NA	Not Essential	-8.1579	1.31851e-30	97.5725	Becomes Ess. in MABS/ Both	MAB_1607	-7.83866	6.03852e-28	1	NA	Becomes Ess. in MABS/ Both	Translation, ribosomal structure and biogenesis	Possible ribonuclease E Rne
MAB_1608c	Not Essential	Not Essential	Not Essential	-1.56289	0.133946	1189.97	Not Essential	MAB_1608c	4.11949	3.66536e-06	2269.05	Not Essential	Not Essential	Unknown function	Haemophore haem-binding domain-containing protein
MAB_1609c	Not Essential	Not Essential	Not Essential	2.40688	0.0166104	601.551	Not Essential	MAB_1609c	4.33398	1.54449e-06	894.91	Not Essential	Not Essential	Unknown function	Secreted protein
MAB_1610	Ambigious Essentiality	NA	NA	-6.8539	5.97754e-10	1	NA	MAB_1610	-5.50919	8.53202e-08	1	NA	NA	Translation, ribosomal structure and biogenesis	50S ribosomal protein L21
MAB_1611	Not Essential	Not Essential	Not Essential	-1.79071	0.000176224	1.10496	NA	MAB_1611	-2.07642	2.91938e-08	1	NA	NA	Translation, ribosomal structure and biogenesis	50S ribosomal protein L27
MAB_1612	Essential in Both Libraries	NA	NA	-8.96082	3.05137e-25	1	NA	MAB_1612	-7.67553	8.25174e-21	1	NA	NA	Translation, ribosomal structure and biogenesis	GTPase Obg (EC 3.6.5.-) (GTP-binding protein Obg)
MAB_1613	Essential in Rough Library	NA	Smooth Essential @ log	-8.08058	1.54226e-16	1	NA	MAB_1613	-6.69145	9.82543e-14	1	NA	NA	Amino acid transport and metabolism	Glutamate 5-kinase (EC 2.7.2.11) (Gamma-glutamyl kinase) (GK)
MAB_1614	Not Essential	Not Essential	Not Essential	-0.239209	0.830726	128.147	Not Essential	MAB_1614	4.45539	1.65773e-07	229.537	Not Essential	Not Essential	Unknown function	Secreted protein
MAB_1615	Not Essential	Not Essential	Not Essential	-1.70289	0.101	138.905	Not Essential	MAB_1615	-0.0815136	0.938607	377.124	Not Essential	Not Essential	Unknown function	Lipoprotein
MAB_1616	Not Essential	Not Essential	Not Essential	-0.781104	0.473145	625.315	Not Essential	MAB_1616	0.493571	0.612996	958.556	Not Essential	Not Essential	Unknown function	Secreted protein
MAB_1617c	Not Essential	Not Essential	Not Essential	-2.50756	0.01138	234.442	Not Essential	MAB_1617c	-4.15569	3.39268e-06	636.067	Not Essential	Not Essential	Carbohydrate transport and metabolism	Ribokinase (RK) (EC 2.7.1.15)
MAB_1618	Not Essential	Not Essential	Not Essential	-1.111	0.259097	624.768	Not Essential	MAB_1618	1.36931	0.106983	647.864	Not Essential	Not Essential	Amino acid transport and metabolism	Gamma-glutamyl phosphate reductase (GPR) (EC 1.2.1.41) (Glutamate-5-semialdehyde dehydrogenase) (Glutamyl-gamma-semialdehyde dehydrogenase) (GSA dehydrogenase)
MAB_1619	Not Essential	Not Essential	Not Essential	-3.23526	0.000692678	420.659	Not Essential	MAB_1619	-1.92957	0.0298163	113.13	Not Essential	Not Essential	Unknown Function	AAA+ ATPase domain-containing protein
MAB_1620	Not Essential	Not Essential	Not Essential	-8.7883	8.80987e-26	71.9195	Smooth Essential in Abscess	MAB_1620	1.02776	0.187429	521.225	Not Essential	Smooth Essential in Abscess	Function unknown	von Willebrand factor type A (VWA) domain-containing protein
MAB_1621	Essential in Both Libraries	NA	NA	-7.78932	4.07084e-15	1	NA	MAB_1621	-6.53671	2.75637e-12	1	NA	NA	Coenzyme transport and metabolism	Probable nicotinate-nucleotide adenylyltransferase (EC 2.7.7.18) (Deamido-NAD(+) diphosphorylase) (Deamido-NAD(+) pyrophosphorylase) (Nicotinate mononucleotide adenylyltransferase) (NaMN adenylyltransferase)
MAB_1622	Not Essential	Not Essential	Not Essential	-3.97694	4.78996e-05	52.3736	NA	MAB_1622	-4.09847	6.05802e-06	7.96206	NA	NA	Translation, ribosomal structure and biogenesis	Ribosomal silencing factor RsfS
MAB_1623	Not Essential	Not Essential	Not Essential	-6.15579	5.71065e-09	1	NA	MAB_1623	-5.24396	2.67984e-07	18.7221	NA	NA	Carbohydrate transport and metabolism	Probable phosphoglycerate mutase
MAB_1624	Not Essential	Not Essential	Not Essential	-5.30783	1.14292e-09	321.317	Smooth Essential in Abscess	MAB_1624	-0.874841	0.300376	202.134	Not Essential	Smooth Essential in Abscess	Unknown function	Lysophospholipase
MAB_1625	Not Essential	Not Essential	Not Essential	0.400958	0.720192	3839.32	Not Essential	MAB_1625	-4.58808	1.5066e-07	568.961	Not Essential	Not Essential	Lipid transport and metabolism	DegV domain-containing protein
MAB_1626	Not Essential	Not Essential	Not Essential	0.234829	0.83224	697.212	Not Essential	MAB_1626	0.22311	0.821983	101.412	Not Essential	Not Essential	Replication, recombination and repair	Helix-hairpin-helix DNA-binding motif class 1 domain-containing protein
MAB_1627	Not Essential	Not Essential	Not Essential	-1.35241	0.0881239	791.064	Not Essential	MAB_1627	1.08681	0.136668	331.939	Not Essential	Not Essential	Unknown Function	ComEC/Rec2-related protein domain-containing protein
MAB_1628c	Not Essential	Not Essential	Not Essential	-1.61844	0.0292217	1248.59	Not Essential	MAB_1628c	-0.0372357	0.96247	1668.05	Not Essential	Not Essential	Energy production and conversion	FAD-binding domain-containing protein
MAB_1629c	Not Essential	Not Essential	Not Essential	2.4754	0.000459895	5462.34	Not Essential	MAB_1629c	3.85011	6.40881e-10	4706.82	Not Essential	Not Essential	Unknown function	Fenitrothion hydrolase
MAB_1630c	Not Essential	Not Essential	Not Essential	-2.08623	0.0522708	126.512	Not Essential	MAB_1630c	-4.62951	1.97799e-06	31.6044	Not Essential	Not Essential	Unknown function	EfeO-type cupredoxin-like domain-containing protein
MAB_1631c	Not Essential	Not Essential	Not Essential	-0.592923	0.616374	162.46	Not Essential	MAB_1631c	-3.51619	0.000298678	117.757	Not Essential	Not Essential	Unknown function	Transmembrane protein
MAB_1632c	Not Essential	Not Essential	Not Essential	-0.927613	0.160418	3183.21	Not Essential	MAB_1632c	1.1219	0.0564838	4124.26	Not Essential	Not Essential	Unknown function	Transmembrane protein
MAB_1633	Essential in Both Libraries	NA	NA	-8.54881	8.30327e-20	1	NA	MAB_1633	-7.30655	2.35506e-17	1	NA	NA	Replication, recombination and repair	Putative DNA polymerase III delta subunit
MAB_1634c	Ambigious Essentiality	NA	NA	-6.63413	9.71072e-10	1	NA	MAB_1634c	-5.3678	1.16185e-07	1	NA	NA	Translation, ribosomal structure and biogenesis	30S ribosomal protein S20
MAB_1635	Not Essential	Not Essential	Not Essential	3.01737	2.68133e-05	11689.6	Not Essential	MAB_1635	4.03629	2.90897e-10	12428.2	Not Essential	Not Essential	Function unknown	Circularly permuted ATPgrasp domain-containing protein
MAB_1636	Not Essential	Not Essential	Not Essential	3.3154	0.000529278	1422.42	Not Essential	MAB_1636	1.38384	0.125686	893.553	Not Essential	Not Essential	Function unknown	DUF403 domain-containing protein
MAB_1637	Not Essential	Not Essential	Not Essential	2.41437	0.0017239	8323.09	Not Essential	MAB_1637	5.11678	7.83967e-14	13077.9	Not Essential	Not Essential	Posttranslational modification, protein turnover, chaperones	Transglutaminase-like
MAB_1638	Not Essential	Not Essential	Not Essential	-0.385811	0.712233	8114.75	Not Essential	MAB_1638	2.64279	0.00101287	13151.1	Not Essential	Not Essential	Transcription	Putative TetR-family transcriptional regulator
MAB_1639c	Not Essential	Not Essential	Not Essential	3.43221	0.000759894	805.301	Not Essential	MAB_1639c	-0.980801	0.311919	549.637	Not Essential	Not Essential	Unknown function	PemK-like protein
MAB_1640	Not Essential	Not Essential	Not Essential	2.37009	0.000360304	5819.98	Not Essential	MAB_1640	-0.240676	0.730796	1028.28	Not Essential	Not Essential	Translation, ribosomal structure and biogenesis	Elongation factor 4 (EF-4) (EC 3.6.5.n1) (Ribosomal back-translocase LepA)
MAB_1641	Not Essential	Not Essential	Not Essential	1.44174	0.0807288	3552.68	Not Essential	MAB_1641	1.2455	0.0994606	958.329	Not Essential	Not Essential	Energy production and conversion	Putative oxidoreductase
MAB_1642	Not Essential	Not Essential	Not Essential	-3.63881	0.000333114	108.614	Not Essential	MAB_1642	0.625816	0.532419	488.685	Not Essential	Not Essential	Unknown function	Transmembrane protein
MAB_1643	Not Essential	Not Essential	Not Essential	-1.91073	0.00339823	1852.71	Not Essential	MAB_1643	1.5154	0.0132887	1850.46	Not Essential	Not Essential	Carbohydrate transport and metabolism	Putative glycosyl hydrolase
MAB_1644	Not Essential	Not Essential	Not Essential	-2.81001	0.000834847	1158.84	Not Essential	MAB_1644	0.482483	0.571367	4863.03	Not Essential	Not Essential	Unknown function	DUF3298 domain-containing protein
MAB_1645	Not Essential	Not Essential	Not Essential	-1.33613	0.146653	895.934	Not Essential	MAB_1645	0.646	0.462477	544.78	Not Essential	Not Essential	Unknown function	DUF3298 domain-containing protein
MAB_1646c	Not Essential	Not Essential	Not Essential	-3.09621	0.000118678	896.411	Not Essential	MAB_1646c	-0.522613	0.499832	131.351	Not Essential	Not Essential	Lipid transport and metabolism	Probable monooxygenase, FAD-binding
MAB_1647c	Not Essential	Not Essential	Not Essential	-6.65385	3.73502e-10	127.154	NA in Rough Essential in Smooth	MAB_1647c	-5.31977	4.21553e-08	8.41876	NA	NA in Rough Essential in Smooth	Unknown function	Secreted protein
MAB_1648c	Not Essential	Not Essential	Not Essential	-1.53953	0.0451342	2436.46	Not Essential	MAB_1648c	0.350753	0.639412	1956.45	Not Essential	Not Essential	Unknown function	Integral membrane protein
MAB_1649c	Not Essential	Not Essential	Not Essential	-7.03977	4.56984e-13	53.9007	Smooth Essential in Abscess	MAB_1649c	-6.54883	2.62069e-12	251.042	Rough Essential in Abscess	Both Essential in Abscess	Unknown function	YtkA-like domain-containing protein
MAB_1650c	Not Essential	Not Essential	Not Essential	-0.842298	0.322713	2015.54	Not Essential	MAB_1650c	2.84232	8.98957e-05	8040.15	Not Essential	Not Essential	Unknown function	Secreted protein
MAB_1651	Not Essential	Not Essential	Not Essential	-0.0915552	0.939317	775.504	NA	MAB_1651	0.980062	0.304046	8.09257	NA	NA	Unknown function	Transmembrane protein
MAB_1652	Not Essential	Not Essential	Not Essential	-0.96919	0.305566	551.309	Not Essential	MAB_1652	1.03396	0.233867	1200.52	Not Essential	Not Essential	Sulfur Metabolism	Probable sulfate ABC transporter, sulfate-binding protein SubI
MAB_1653	Not Essential	Not Essential	Not Essential	-6.57117	2.27146e-10	20.1757	Smooth Essential in Abscess	MAB_1653	2.43864	0.00821872	466.334	Not Essential	Smooth Essential in Abscess	Sulfur Metabolism	Sulfate transport system permease protein CysT
MAB_1654	Not Essential	Not Essential	Not Essential	-2.37801	0.00850062	224.524	Not Essential	MAB_1654	-2.03215	0.0152199	444.713	Not Essential	Not Essential	Sulfur Metabolism	Probable sulfate ABC transporter, permease protein CysW
MAB_1655	Not Essential	Not Essential	Not Essential	1.88888	0.0327423	2892.43	Not Essential	MAB_1655	0.590704	0.493052	846.999	Not Essential	Not Essential	Sulfur Metabolism	Probable sulfate ABC transporter, ATP-binding protein SysA
MAB_1656	Not Essential	Not Essential	Not Essential	1.06769	0.281834	2191.73	Not Essential	MAB_1656	1.60277	0.065562	550.374	Not Essential	Not Essential	Unknown function	Uncharacterized protein
MAB_1657c	Not Essential	Not Essential	Not Essential	-0.238808	0.82716	136.585	Not Essential	MAB_1657c	7.10626	3.41234e-16	422.208	Not Essential	Not Essential	Unknown function	Zinc transporter permease
MAB_1658c	Not Essential	Not Essential	Not Essential	-7.32621	7.60014e-13	5.12507	NA	MAB_1658c	-0.229908	0.821983	313.063	NA	NA	Coenzyme transport and metabolism	Sirohydrochlorin cobaltochelatase
MAB_1659c	Not Essential	Not Essential	Smooth Essential @ log	-6.33722	6.89403e-13	1.30406	NA	MAB_1659c	-7.27401	3.46059e-17	7.5574	NA	NA	Sulfur Metabolism	sulfate adenylyltransferase (EC 2.7.7.4)
MAB_1660c	Essential in Rough Library	NA	Smooth Essential @ log	-7.36123	1.76291e-13	1	NA	MAB_1660c	-6.53114	1.96752e-12	1	NA	NA	Sulfur Metabolism	Sulfate adenylyltransferase subunit 2 (EC 2.7.7.4) (ATP-sulfurylase small subunit) (Sulfate adenylate transferase)
MAB_1661c	Essential in Rough Library	NA	Smooth Essential @ log	-7.83236	1.55523e-14	1	NA	MAB_1661c	-6.40011	1.06832e-11	1	NA	NA	Sulfur Metabolism	Adenosine 5'-phosphosulfate reductase (APS reductase) (EC 1.8.4.10) (5'-adenylylsulfate reductase) (Thioredoxin-dependent 5'-adenylylsulfate reductase)
MAB_1662c	Essential in Rough Library	NA	Smooth Essential @ log	-8.96192	1.0116e-23	1	NA	MAB_1662c	-1.24655	0.114038	263.149	NA	NA	Sulfur Metabolism	assimilatory sulfite reductase (ferredoxin) (EC 1.8.7.1)
MAB_1663	Not Essential	Not Essential	Not Essential	0.444165	0.629663	793.336	Not Essential	MAB_1663	0.152534	0.855146	1951.29	Not Essential	Not Essential	Coenzyme transport and metabolism	Heme chaperone HemW
MAB_1664c	Not Essential	Not Essential	Not Essential	0.996803	0.33424	772.952	Not Essential	MAB_1664c	1.8263	0.0398427	1314.8	Not Essential	Not Essential	Transcription	Transcription regulator of the Arc/MetJ class
MAB_1665	Not Essential	Not Essential	Not Essential	-3.58544	7.12982e-05	712.839	Not Essential	MAB_1665	-5.14974	2.39174e-10	560.651	Rough Essential in Abscess	Rough Essential in Abscess	Transcription	Heat-inducible transcription repressor HrcA
MAB_1666	Essential in Rough Library	NA	Smooth Essential @ log	-7.83792	1.39401e-14	1.6931	NA	MAB_1666	-6.46338	7.12174e-12	1	NA	NA	Posttranslational modification, protein turnover, chaperones	Chaperone protein DnaJ
MAB_1667	Not Essential	Not Essential	Not Essential	-1.90369	0.0655828	506.1	Not Essential	MAB_1667	-2.82152	0.00225732	335.894	Not Essential	Not Essential	Translation, ribosomal structure and biogenesis	Ribosomal RNA small subunit methyltransferase E (EC 2.1.1.193)
MAB_1668	Not Essential	Not Essential	Not Essential	-2.53312	0.00510137	568.825	Not Essential	MAB_1668	-6.32332	2.81394e-13	68.4599	Rough Essential in Abscess	Rough Essential in Abscess	Signal transduction mechanisms	PhoH-like protein
MAB_1669	Essential in Both Libraries	NA	NA	-7.14088	5.61723e-12	1	NA	MAB_1669	-5.92621	1.36876e-09	1	NA	NA	Translation, ribosomal structure and biogenesis	Endoribonuclease YbeY (EC 3.1.-.-)
MAB_1670	Not Essential	Not Essential	Not Essential	-1.84654	0.0444182	366.951	Not Essential	MAB_1670	0.816363	0.346529	367.171	Not Essential	Not Essential	Signal transduction mechanisms	CBS domain-containing protein
MAB_1671	Not Essential	Not Essential	Not Essential	-4.45473	1.25991e-05	66.1596	NA	MAB_1671	-5.36251	6.3065e-08	1	NA	NA	Unknown function	Cytidine deaminase
MAB_1672	Essential in Both Libraries	NA	NA	-8.13274	2.82508e-17	1	NA	MAB_1672	-6.89179	6.77877e-15	1	NA	NA	Cell cycle control, cell division, chromosome partitioning	GTPase Era
MAB_1673	Not Essential	Not Essential	Not Essential	-8.39859	2.23689e-19	147.211	Smooth Essential in Abscess	MAB_1673	1.92721	0.0154732	1062.99	Not Essential	Smooth Essential in Abscess	Unknown function	DUF559 domain-containing protein
MAB_1674c	Not Essential	Not Essential	Not Essential	-4.92228	4.46763e-08	256.6	Not Essential	MAB_1674c	0.330512	0.714128	1459.1	Not Essential	Not Essential	Amino acid transport and metabolism	Putative amidase AmiA2
MAB_1675	Not Essential	Not Essential	Not Essential	-3.26879	0.000604754	279.117	Not Essential	MAB_1675	-4.21725	1.09157e-06	94.3409	Not Essential	Not Essential	Replication, recombination and repair	DNA repair protein RecO (Recombination protein O)
MAB_1676	Essential in Both Libraries	NA	NA	-8.77639	4.27132e-22	1	NA	MAB_1676	-7.4276	1.78987e-18	1	NA	NA	Lipid transport and metabolism	Isoprenyl transferase (EC 2.5.1.-)
MAB_1677	Not Essential	Not Essential	Not Essential	-0.727671	0.498624	77.6727	NA	MAB_1677	-6.18132	2.39174e-10	5.68328	NA	NA	Unknown function	Uncharacterized protein
MAB_1678c	Not Essential	Not Essential	Not Essential	-2.6635	0.0107461	495.31	NA	MAB_1678c	-5.17164	1.34187e-07	1.14504	NA	NA	Inorganic ion transport and metabolism	Putative ferric uptake regulator FurB
MAB_1679c	Not Essential	Not Essential	Not Essential	-6.28058	2.96413e-09	85.7044	Smooth Essential in Abscess	MAB_1679c	-5.42171	3.8321e-08	627.21	Not Essential	Smooth Essential in Abscess	Transcription	Probable ArsR-family transcriptional regulator
MAB_1680	Not Essential	Not Essential	Not Essential	-0.50298	0.573812	951.47	Not Essential	MAB_1680	4.80803	7.71069e-12	4748.84	Not Essential	Not Essential	Unknown function	Transmembrane protein
MAB_1681	Not Essential	Not Essential	Not Essential	1.09543	0.133386	271.839	Not Essential	MAB_1681	0.279523	0.693806	226.833	Not Essential	Not Essential	Unknown function	N-acetyltransferase domain-containing protein
MAB_1682	Not Essential	Not Essential	Not Essential	-8.83087	6.61628e-22	19.8669	Smooth Essential in Abscess	MAB_1682	-2.97192	0.000155401	206.427	Not Essential	Smooth Essential in Abscess	Cell wall/membrane/envelope biogenesis	Probable NAD-dependent epimerase/dehydratase
MAB_1683	Not Essential	Not Essential	Not Essential	-1.56996	0.0439444	190.156	Not Essential	MAB_1683	-0.754034	0.314969	253.274	Not Essential	Not Essential	Lipid transport and metabolism	Putative fatty acid desaturase
MAB_1684	Not Essential	Not Essential	Smooth Essential @ log	-7.86781	5.91471e-16	1	NA	MAB_1684	-6.11889	3.93578e-12	8.30408	NA	NA	Coenzyme transport and metabolism	Diaminobutyrate--2-oxoglutarate aminotransferase
MAB_1685	Not Essential	Not Essential	Not Essential	-5.64632	2.54945e-14	319.136	Smooth Essential in Abscess	MAB_1685	-1.94435	0.00555055	67.5268	Not Essential	Smooth Essential in Abscess	Amino acid transport and metabolism	Putative decarboxylase
MAB_1686	Not Essential	Not Essential	Not Essential	2.35366	0.00655837	1022.91	Not Essential	MAB_1686	-1.45841	0.0740791	141.51	Not Essential	Not Essential	Unknown function	Uncharacterized protein
MAB_1687	Not Essential	Not Essential	Smooth Essential @ log	-7.16857	1.0017e-11	1	NA	MAB_1687	-5.71151	2.84445e-09	16.6552	NA in Smooth Essential in Rough	NA in Smooth Essential in Rough	Unknown Function	SRPBCC family protein
MAB_1688	Not Essential	Not Essential	Not Essential	-8.22765	3.16621e-17	7.85098	NA	MAB_1688	-6.7376	6.68208e-14	21.2606	NA in Smooth Essential in Rough	NA in Smooth Essential in Rough	Unknown function	Lipoprotein
MAB_1689	Not Essential	Not Essential	Not Essential	3.09732	0.000548669	506.798	Not Essential	MAB_1689	-3.96929	3.35162e-06	1904.28	Not Essential	Not Essential	Replication, recombination and repair	Probable daunorubicin resistance ABC transporter ATP-binding subunit DrrA
MAB_1690	Not Essential	Not Essential	Not Essential	-3.57009	1.71939e-05	347.019	Not Essential	MAB_1690	-3.95436	3.22682e-07	335.901	Not Essential	Not Essential	Defense mechanisms	Transport permease protein
MAB_1691	Not Essential	Not Essential	Not Essential	-1.79071	0.000176224	1	NA	MAB_1691	-2.07642	2.91938e-08	1	NA	NA	Lipid transport and metabolism	Carrier domain-containing protein
MAB_1692	Not Essential	Not Essential	Not Essential	-1.02436	0.175103	548.965	Not Essential	MAB_1692	-7.87004	8.79828e-29	28.141	Rough Essential in Abscess	Rough Essential in Abscess	Lipid transport and metabolism	Putative polyketide synthase Pks16/acyl-CoA synthetase
MAB_1693	Not Essential	Not Essential	Not Essential	2.06087	0.0343005	1716.39	Not Essential	MAB_1693	-2.9318	0.000912273	45.2936	Not Essential	Not Essential	Cell wall/membrane/envelope biogenesis	YrbE family protein
MAB_1694	Not Essential	Not Essential	Not Essential	-1.5784	0.0418681	842.825	Not Essential	MAB_1694	-4.55728	5.04201e-10	152.954	Not Essential	Not Essential	Cell wall/membrane/envelope biogenesis	Putative YrbE family protein
MAB_1695	Not Essential	Not Essential	Not Essential	-9.18613	2.61589e-28	87.4767	Smooth Essential in Abscess	MAB_1695	-0.414093	0.589149	575.642	Not Essential	Smooth Essential in Abscess	Cell wall/membrane/envelope biogenesis	Putative Mce family protein
MAB_1696	Not Essential	Not Essential	Not Essential	0.649186	0.471829	1028.03	Not Essential	MAB_1696	-4.40691	1.24762e-08	65.2048	Not Essential	Not Essential	Cell wall/membrane/envelope biogenesis	Putative Mce family protein
MAB_1697	Not Essential	Not Essential	Not Essential	-3.7989	5.4907e-05	202.253	NA	MAB_1697	-4.97398	1.81763e-08	9.17789	NA	NA	Cell wall/membrane/envelope biogenesis	Putative Mce family protein
MAB_1698	Not Essential	Not Essential	Smooth Essential @ log	-4.85839	2.43877e-08	2.68753	NA	MAB_1698	0.477237	0.59575	34.3035	NA	NA	Cell wall/membrane/envelope biogenesis	Putative Mce family protein
MAB_1699	Not Essential	Not Essential	Not Essential	2.60377	0.0036	887.267	Not Essential	MAB_1699	-4.90368	5.08041e-09	123.192	Not Essential	Not Essential	Cell wall/membrane/envelope biogenesis	Putative Mce family protein
MAB_1700	Not Essential	Not Essential	Not Essential	1.43842	0.0606496	1741.67	Not Essential	MAB_1700	1.79087	0.00990617	1090.37	Not Essential	Not Essential	Cell wall/membrane/envelope biogenesis	Putative Mce family protein
MAB_1701	Not Essential	Not Essential	Not Essential	0.493408	0.631826	1608.36	Not Essential	MAB_1701	2.96157	0.000239657	406.931	Not Essential	Not Essential	Unknown Function	Metal-dependent hydrolase
MAB_1702	Essential in Both Libraries	NA	NA	-9.67713	1.82213e-35	1	NA	MAB_1702	-8.42459	9.15239e-32	1	NA	NA	Translation, ribosomal structure and biogenesis	Glycine--tRNA ligase (EC 6.1.1.14) (Glycyl-tRNA synthetase) (GlyRS)
MAB_1703	Not Essential	Not Essential	Not Essential	-0.316056	0.75933	123.745	Not Essential	MAB_1703	0.545197	0.539544	2592.9	Not Essential	Not Essential	Coenzyme transport and metabolism	Probable aminotransferase
MAB_1704c	Not Essential	Not Essential	Not Essential	-1.27528	0.141057	220.867	Not Essential	MAB_1704c	-4.70092	6.67531e-10	160.7	Not Essential	Not Essential	Amino acid transport and metabolism	1-aminocyclopropane-1-carboxylate deaminase
MAB_1705c	Not Essential	Not Essential	Not Essential	0.549953	0.61209	1308.05	Not Essential	MAB_1705c	0.818879	0.382489	240.122	Not Essential	Not Essential	Transcription	Putative transcriptional regulator, GntR family
MAB_1706c	Not Essential	Not Essential	Not Essential	-1.22972	0.151943	1488.26	Not Essential	MAB_1706c	3.50854	8.88085e-07	1198.28	Not Essential	Not Essential	Function unknown	TPM domain-containing protein
MAB_1707	Not Essential	Not Essential	Not Essential	-3.23232	0.000198753	462.248	Not Essential	MAB_1707	-1.95665	0.0199091	90.0817	Not Essential	Not Essential	Nucleotide transport and metabolism	Deoxyguanosinetriphosphate triphosphohydrolase-like protein
MAB_1708	Essential in Both Libraries	NA	NA	-9.49365	8.3455e-30	3.12678	NA	MAB_1708	-8.18449	9.05871e-25	59.0338	NA	NA	Transcription	DNA primase (EC 2.7.7.101)
MAB_1709c	Not Essential	Not Essential	Not Essential	-6.82964	1.81781e-10	7.56872	NA	MAB_1709c	-5.72624	1.51229e-08	26.7383	NA in Smooth Essential in Rough	NA in Smooth Essential in Rough	Unknown function	Uncharacterized protein
MAB_1710c	Not Essential	Not Essential	Not Essential	3.40514	0.00043921	4741.46	Not Essential	MAB_1710c	4.63184	2.49027e-07	15000.7	Not Essential	Not Essential	Coenzyme transport and metabolism	Serine aminopeptidase S33 domain-containing protein
MAB_1711c	Not Essential	Not Essential	Not Essential	-2.46303	0.0213309	372.942	Not Essential	MAB_1711c	0.205736	0.842276	694.944	Not Essential	Not Essential	Unknown function	DUF5642 domain-containing protein
MAB_1712	Not Essential	Not Essential	Not Essential	-0.386991	0.736295	278.821	Not Essential	MAB_1712	-0.196794	0.845745	704.603	Not Essential	Not Essential	Inorganic ion transport and metabolism	VIT family protein
MAB_1713	Not Essential	Not Essential	Not Essential	-0.544589	0.507014	2071.44	Not Essential	MAB_1713	1.75225	0.0087689	1304.29	Not Essential	Not Essential	Replication, recombination and repair	Hypothetical ABC transporter ATP-binding protein
MAB_1714	Not Essential	Not Essential	Not Essential	-3.42299	0.000368671	321.017	Not Essential	MAB_1714	-2.13266	0.0158056	71.5108	Not Essential	Not Essential	Coenzyme transport and metabolism	Energy-coupling factor transporter transmembrane protein EcfT
MAB_1715c	Not Essential	Not Essential	Not Essential	1.68733	0.0264885	624.665	Not Essential	MAB_1715c	0.261369	0.724276	4584.84	Not Essential	Not Essential	Carbohydrate transport and metabolism	Probable sugar ABC transporter, sugar-binding protein
MAB_1716c	Not Essential	Not Essential	Not Essential	2.67348	0.00341431	269.36	Not Essential	MAB_1716c	1.15379	0.1739	76.1444	Not Essential	Not Essential	Carbohydrate transport and metabolism	Probable sugar ABC transporter, permease protein
MAB_1717c	Not Essential	Not Essential	Not Essential	-7.47588	2.23207e-13	11.1508	Smooth Essential in Abscess	MAB_1717c	-2.26208	0.0110524	223.831	Not Essential	Smooth Essential in Abscess	Carbohydrate transport and metabolism	Probable sugar ABC transporter, permease protein
MAB_1718	Not Essential	Not Essential	Not Essential	-9.17499	1.18843e-28	35.5948	Smooth Essential in Abscess	MAB_1718	0.81722	0.275235	708.88	Not Essential	Smooth Essential in Abscess	Posttranslational modification, protein turnover, chaperones	Peptidase U62, modulator of DNA gyrase
MAB_1719	Not Essential	Not Essential	Not Essential	5.20218	1.44566e-11	5771.73	Not Essential	MAB_1719	2.2787	0.00279171	1490.34	Not Essential	Not Essential	Posttranslational modification, protein turnover, chaperones	Metalloprotease TldD/E C-terminal domain-containing protein
MAB_1720	Not Essential	Not Essential	Not Essential	-2.04689	0.034949	507.986	Not Essential	MAB_1720	-0.007793	0.994653	406.658	Not Essential	Not Essential	Transcription	Putative two-component system response regulator
MAB_1721	Not Essential	Not Essential	Not Essential	-2.66743	0.00441888	27.7998	Not Essential	MAB_1721	-0.68604	0.454032	115.73	Not Essential	Not Essential	Signal transduction mechanisms	histidine kinase (EC 2.7.13.3)
MAB_1722	Not Essential	Not Essential	Not Essential	0.447249	0.625878	1903.56	Not Essential	MAB_1722	2.7158	0.000207903	2308.92	Not Essential	Not Essential	Unknown function	Uncharacterized protein
MAB_1723	Not Essential	Not Essential	Not Essential	1.81052	0.018736	2014.94	Not Essential	MAB_1723	2.86171	2.95304e-05	1902.69	Not Essential	Not Essential	Replication, recombination and repair	Putative phage integrase
MAB_1724c	Not Essential	Not Essential	Not Essential	2.9392	9.38556e-05	1294.84	Not Essential	MAB_1724c	2.41575	0.000588418	1529.8	Not Essential	Not Essential	Unknown function	DUF732 domain-containing protein
MAB_1725c	Not Essential	Not Essential	Not Essential	-0.15481	0.830864	4206.01	Not Essential	MAB_1725c	1.59515	0.00975305	1557.04	Not Essential	Not Essential	Cell wall/membrane/envelope biogenesis	Putative acetyltransferase
MAB_1726	Not Essential	Not Essential	Not Essential	1.4185	0.0519899	6059.94	Not Essential	MAB_1726	1.82559	0.00511097	12814.2	Not Essential	Not Essential	Unknown function	Bacteriophage protein
MAB_1727c	Ambigious Essentiality	NA	NA	-5.82133	7.63439e-08	1	NA	MAB_1727c	-4.4796	4.87383e-06	1	NA	NA	Unknown function	Bacteriophage protein
MAB_1728	Not Essential	Not Essential	Not Essential	-2.12891	0.038156	379.039	Not Essential	MAB_1728	1.59339	0.0901047	981.922	Not Essential	Not Essential	Unknown function	HTH cro/C1-type domain-containing protein
MAB_1729	Not Essential	Not Essential	Not Essential	0.896879	0.304317	2415.79	Not Essential	MAB_1729	0.978625	0.19958	1768.15	Not Essential	Not Essential	Mobilome: prophages, transposons	Antirepressor protein C-terminal domain-containing protein
MAB_1730	Not Essential	Not Essential	Not Essential	-1.15908	0.234497	197.433	Not Essential	MAB_1730	-1.17976	0.181552	12.4217	Not Essential	Not Essential	Unknown function	Uncharacterized protein
MAB_1731	Not Essential	Not Essential	Not Essential	-5.85871	5.02283e-08	1	NA	MAB_1731	-4.71662	2.71656e-06	42.1922	NA	NA	Unknown function	Uncharacterized protein
MAB_1732	Not Essential	Not Essential	Not Essential	-2.52364	0.000198709	457.206	Not Essential	MAB_1732	-6.95444	3.55778e-25	105.304	Rough Essential in Abscess	Rough Essential in Abscess	Transcription	HTH cro/C1-type domain-containing protein
MAB_1733	Not Essential	Not Essential	Not Essential	-5.85465	6.32807e-08	1	NA	MAB_1733	-1.99489	0.0418337	101.3	NA	NA	Unknown function	Uncharacterized protein
MAB_1734	Not Essential	Not Essential	Not Essential	-8.00888	2.22312e-17	257.274	Smooth Essential in Abscess	MAB_1734	-6.66601	1.67532e-13	120.352	Rough Essential in Abscess	Both Essential in Abscess	Unknown function	Bacteriophage protein
MAB_1735	Not Essential	Rough Essential @ log	Smooth Essential @ log	-7.72608	3.62566e-15	1	NA	MAB_1735	-6.65804	1.23376e-12	1	NA	NA	Unknown function	Uncharacterized protein
MAB_1736	Not Essential	Not Essential	Smooth Essential @ log	-7.56194	7.62673e-14	1	NA	MAB_1736	-5.13828	7.08485e-08	46.9132	NA	NA	Unknown function	Uncharacterized protein
MAB_1737	Not Essential	Rough Essential @ log	Smooth Essential @ log	-6.87306	3.73985e-11	1	NA	MAB_1737	-5.70402	6.7463e-09	1	NA	NA	Unknown function	Uncharacterized protein
MAB_1738	Not Essential	Not Essential	Smooth Essential @ log	-7.9297	2.75098e-15	1	NA	MAB_1738	-6.24062	1.22773e-11	4.26336	NA	NA	Unknown function	Uncharacterized protein
MAB_1739	Ambigious Essentiality	NA	NA	-7.70453	2.76274e-14	1	NA	MAB_1739	-6.61759	7.42577e-12	1	NA	NA	Unknown function	Uncharacterized protein
MAB_1740	Not Essential	Rough Essential @ log	Not Essential	-7.15411	3.44129e-12	1.91219	NA	MAB_1740	-6.2998	8.84055e-11	1	NA	NA	Unknown function	Uncharacterized protein
MAB_1741	Ambigious Essentiality	NA	NA	-6.16391	6.28779e-09	1	NA	MAB_1741	-4.88451	6.35502e-07	1	NA	NA	Unknown function	Uncharacterized protein
MAB_1742	Not Essential	Not Essential	Not Essential	-7.57366	1.68739e-30	104.408	Smooth Essential in Abscess	MAB_1742	-5.67212	1.9366e-21	47.4536	Rough Essential in Abscess	Both Essential in Abscess	Transcription	HTH cro/C1-type domain-containing protein
MAB_1743	Not Essential	Not Essential	Smooth Essential @ log	-7.93232	1.90578e-16	1	NA	MAB_1743	1.43032	0.100109	133.14	NA	NA	Unknown function	Uncharacterized protein
MAB_1744	Not Essential	Rough Essential @ log	Smooth Essential @ log	-8.84788	3.80304e-22	1.30406	NA	MAB_1744	-7.62903	1.7933e-19	2.16034	NA	NA	Unknown function	Bacteriophage protein
MAB_1745	Not Essential	Rough Essential @ log	Smooth Essential @ log	-8.57853	2.96609e-20	1	NA	MAB_1745	-7.33364	8.89637e-17	1.14504	NA	NA	Unknown function	HNH nuclease domain-containing protein
MAB_1746	Not Essential	Rough Essential @ log	Smooth Essential @ log	-7.96557	5.89495e-16	2.37911	NA	MAB_1746	-6.58361	2.83539e-13	1.81146	NA	NA	Unknown function	Uncharacterized protein
MAB_1747	Not Essential	Not Essential	Not Essential	-5.01332	1.22644e-07	38.5847	Not Essential	MAB_1747	-6.55098	2.7325e-12	46.4042	Rough Essential in Abscess	Rough Essential in Abscess	Unknown function	Uncharacterized protein
MAB_1748	Not Essential	Not Essential	Not Essential	-2.60876	2.35132e-05	268.693	Not Essential	MAB_1748	-0.046285	0.946686	799.489	Not Essential	Not Essential	Unknown function	Uncharacterized protein
MAB_1749	Not Essential	Rough Essential @ log	Smooth Essential @ log	-7.14673	1.6869e-12	1	NA	MAB_1749	-5.94706	8.48601e-10	1	NA	NA	Unknown function	Secreted protein
MAB_1750	Not Essential	Not Essential	Not Essential	-6.37467	1.63949e-14	133.785	Smooth Essential in Abscess	MAB_1750	-3.31077	3.04693e-05	131.931	Not Essential	Smooth Essential in Abscess	Unknown function	Uncharacterized protein
MAB_1751	Not Essential	Not Essential	Not Essential	-6.38414	3.45922e-09	46.4136	Smooth Essential in Abscess	MAB_1751	-4.5081	4.45811e-06	235.914	Not Essential	Smooth Essential in Abscess	Unknown function	Uncharacterized protein
MAB_1752	Not Essential	Not Essential	Not Essential	-7.17578	6.85736e-12	16.4256	Smooth Essential in Abscess	MAB_1752	-5.78004	4.40535e-09	33.1798	Rough Essential in Abscess	Both Essential in Abscess	Unknown function	Uncharacterized protein
MAB_1753	Not Essential	Not Essential	Not Essential	0.522801	0.589174	367.05	Not Essential	MAB_1753	-0.71658	0.403925	67.0284	Not Essential	Not Essential	Unknown function	Uncharacterized protein
MAB_1754	Not Essential	Not Essential	Not Essential	-4.42281	3.85218e-07	180.279	Not Essential	MAB_1754	-6.90108	1.15965e-15	11.3862	Rough Essential in Abscess	Rough Essential in Abscess	Unknown function	Bacteriophage protein
MAB_1755	Not Essential	Not Essential	Not Essential	-0.548989	0.60841	133.529	Not Essential	MAB_1755	2.23038	0.00914903	174.236	Not Essential	Not Essential	Unknown function	Nuclear transport factor 2 family protein
MAB_1756	Not Essential	Not Essential	Not Essential	-0.00652422	0.995121	378.909	Not Essential	MAB_1756	-5.99055	5.59901e-12	42.5275	Rough Essential in Abscess	Rough Essential in Abscess	Transcription	Transcriptional regulator WhiB
MAB_1757	Not Essential	Not Essential	Not Essential	-1.97588	0.0118781	189.39	Not Essential	MAB_1757	-4.17244	5.89229e-09	250.852	Not Essential	Not Essential	Unknown function	Bacteriophage protein
MAB_1758	Not Essential	Not Essential	Not Essential	-1.40435	0.141081	626.764	Not Essential	MAB_1758	-3.10732	0.000203865	112.058	Not Essential	Not Essential	Unknown function	DUF2188 domain-containing protein
MAB_1759	Not Essential	Not Essential	Not Essential	-4.213	1.30405e-06	190.732	Not Essential	MAB_1759	-2.76914	0.000829475	130.044	Not Essential	Not Essential	Unknown function	DUF4326 domain-containing protein
MAB_1760	Not Essential	Not Essential	Not Essential	-1.01931	0.224223	2007.06	Not Essential	MAB_1760	-0.61961	0.410199	1010.2	Not Essential	Not Essential	Unknown function	Uncharacterized protein
MAB_1761	Not Essential	Not Essential	Not Essential	-0.465447	0.682417	874.061	Not Essential	MAB_1761	1.76488	0.0529932	224.753	Not Essential	Not Essential	Unknown function	Uncharacterized protein
MAB_1762	Not Essential	Not Essential	Not Essential	-1.02655	0.252413	484.914	Not Essential	MAB_1762	2.24021	0.00410949	1975.26	Not Essential	Not Essential	Mobilome: prophages, transposons	Phage-related protein
MAB_1763	Not Essential	Not Essential	Not Essential	-4.51784	6.56341e-06	1	NA	MAB_1763	-3.41229	0.00033733	1	NA	NA	Transcription	HTH cro/C1-type domain-containing protein
MAB_1764	Not Essential	Not Essential	Not Essential	2.09943	0.033886	1013.09	Not Essential	MAB_1764	1.81376	0.0451357	1489.73	Not Essential	Not Essential	Unknown function	Bacteriophage protein
MAB_1765	Not Essential	Not Essential	Not Essential	-1.26687	0.199967	542.9	Not Essential	MAB_1765	2.60615	0.00214193	390.536	Not Essential	Not Essential	Unknown function	Bacteriophage protein
MAB_1766	Not Essential	Not Essential	Not Essential	-4.85138	3.21369e-06	1	NA	MAB_1766	-3.33532	0.000532116	1	NA	NA	Unknown function	Uncharacterized protein
MAB_1767	Not Essential	Not Essential	Not Essential	-3.31165	0.000386507	559.542	Not Essential	MAB_1767	1.73799	0.0505481	232.325	Not Essential	Not Essential	Unknown function	Uncharacterized protein
MAB_1768	Not Essential	Not Essential	Not Essential	-1.79291	0.0960379	264.889	Not Essential	MAB_1768	-0.621709	0.528958	42.0803	Not Essential	Not Essential	Unknown function	Uncharacterized protein
MAB_1769	Not Essential	Not Essential	Not Essential	0.722357	0.453136	2087.69	Not Essential	MAB_1769	2.84555	0.000537925	1397.1	Not Essential	Not Essential	Unknown function	Uncharacterized protein
MAB_1770	Not Essential	Not Essential	Not Essential	-3.01927	0.00100633	284.965	Not Essential	MAB_1770	3.08391	0.000351806	457.761	Not Essential	Not Essential	Unknown function	Uncharacterized protein
MAB_1771	Not Essential	Not Essential	Not Essential	-1.80131	0.0912098	277.116	Not Essential	MAB_1771	-4.27792	7.45281e-06	113.806	Not Essential	Not Essential	Unknown function	Uncharacterized protein
MAB_1773c	Not Essential	Not Essential	Not Essential	-2.01168	0.0478283	148.302	Not Essential	MAB_1773c	-1.08491	0.251396	44.4628	Not Essential	Not Essential	Unknown function	DUF732 domain-containing protein
MAB_1774	Not Essential	Not Essential	Not Essential	-1.56565	0.0159109	3150.95	Not Essential	MAB_1774	1.13781	0.0751292	6175.06	Not Essential	Not Essential	Cell wall/membrane/envelope biogenesis	Bacteriophage protein
[truncated: 3,187 more rows]
